# Supplementary material for: Detecting protein variants by mass spectrometry: a comprehensive study in cancer cell-lines
Source: Genome Med. 2017 Jul 18;9:62. doi: 10.1186/s13073-017-0454-9 (PMC5514513; doi:10.1186/s13073-017-0454-9)
Supplement: Supplementary file 3 — Number of coding sequence variants in each database generated. (XLSX 25 kb) [file 13073_2017_454_MOESM3_ESM.xlsx]

## Sheet: all_summarized.tab
Additional file 3. Number of coding sequence mutations in each database generated.
	Larger Combined Sets				Population variation databases											Cell-line specific databases
	Combinations of dbSNP, COSMIC, RNASeq and Exome-Seq		Exome-Seq based	RNA-Seq based	Uniprot	COSMIC					dbSNP					Exome Set				RNA Set
cell line	combined	combined personal	exome general	rna general	uniprot variants	all	snv	indel	other	census	all	snv	indel	other	census	all	snv	indel	other	all	snv	fusion	other
hct116	3356434	2790011	538083	437241	68170	1397504	1366568	12362	44075	103974	1400988	1378067	6370	16551	62574	11174	10943	138	93	3266	3262	0	4
igrov1	3356434	2784540	538083	437241	68170	1397504	1366568	12362	44075	103974	1400988	1378067	6370	16551	62574	6862	6763	68	31	2107	2068	33	6
km12	3356434	2788359	538083	437241	68170	1397504	1366568	12362	44075	103974	1400988	1378067	6370	16551	62574	11143	10964	135	44	1645	1628	16	1
du145	3356434	2785027	538083	437241	68170	1397504	1366568	12362	44075	103974	1400988	1378067	6370	16551	62574	7995	7892	67	36	1461	1459	0	2
h460	3356434	2785285	538083	437241	68170	1397504	1366568	12362	44075	103974	1400988	1378067	6370	16551	62574	8901	8752	114	35	813	813	0	0
a549	3356434	2784773	538083	437241	68170	1397504	1366568	12362	44075	103974	1400988	1378067	6370	16551	62574	8508	8379	95	34	694	680	10	4
ncih23	3356434	2785127	538083	437241	68170	1397504	1366568	12362	44075	103974	1400988	1378067	6370	16551	62574	8863	8747	87	29	693	580	113	0
sw620	3356434	2783113	538083	437241	68170	1397504	1366568	12362	44075	103974	1400988	1378067	6370	16551	62574	6874	6780	71	23	668	668	0	0
loximvi	3356434	2785121	538083	437241	68170	1397504	1366568	12362	44075	103974	1400988	1378067	6370	16551	62574	8926	8784	111	31	624	546	78	0
mdamb231	3356434	2783857	538083	437241	68170	1397504	1366568	12362	44075	103974	1400988	1378067	6370	16551	62574	7756	7646	83	27	530	528	2	0
ovcar3	3356434	2784874	538083	437241	68170	1397504	1366568	12362	44075	103974	1400988	1378067	6370	16551	62574	8773	8633	106	34	530	346	184	0
hop92	3356434	2784165	538083	437241	68170	1397504	1366568	12362	44075	103974	1400988	1378067	6370	16551	62574	8069	7954	88	27	525	493	32	0
mdamb435	3356434	2785677	538083	437241	68170	1397504	1366568	12362	44075	103974	1400988	1378067	6370	16551	62574	9589	9442	110	37	517	517	0	0
skmel2	3356434	2784950	538083	437241	68170	1397504	1366568	12362	44075	103974	1400988	1378067	6370	16551	62574	8923	8798	91	34	456	400	56	0
hop62	3356434	2784932	538083	437241	68170	1397504	1366568	12362	44075	103974	1400988	1378067	6370	16551	62574	8925	8767	112	46	436	431	5	0
mcf7	3356434	2784935	538083	437241	68170	1397504	1366568	12362	44075	103974	1400988	1378067	6370	16551	62574	9025	8868	130	27	339	120	219	0
ncih522	3356434	2783867	538083	437241	68170	1397504	1366568	12362	44075	103974	1400988	1378067	6370	16551	62574	7996	7852	108	36	300	163	137	0
ekvx	3356434	2784486	538083	437241	68170	1397504	1366568	12362	44075	103974	1400988	1378067	6370	16551	62574	8640	8511	94	35	275	224	51	0
rpmi8226	3356434	2786038	538083	437241	68170	1397504	1366568	12362	44075	103974	1400988	1378067	6370	16551	62574	10196	10032	121	43	271	271	0	0
sr	3356434	2784934	538083	437241	68170	1397504	1366568	12362	44075	103974	1400988	1378067	6370	16551	62574	9097	8944	116	37	266	108	158	0
pc3	3356434	2783692	538083	437241	68170	1397504	1366568	12362	44075	103974	1400988	1378067	6370	16551	62574	7857	7736	90	31	264	173	91	0
tk10	3356434	2784113	538083	437241	68170	1397504	1366568	12362	44075	103974	1400988	1378067	6370	16551	62574	8299	8172	98	29	243	198	45	0
ncih226	3356434	2783343	538083	437241	68170	1397504	1366568	12362	44075	103974	1400988	1378067	6370	16551	62574	7531	7421	85	25	241	196	45	0
ht29	3356434	2785183	538083	437241	68170	1397504	1366568	12362	44075	103974	1400988	1378067	6370	16551	62574	9387	9236	120	31	225	199	26	0
786o	3356434	2784844	538083	437241	68170	1397504	1366568	12362	44075	103974	1400988	1378067	6370	16551	62574	9049	8895	117	37	224	158	66	0
k562	3356434	2784763	538083	437241	68170	1397504	1366568	12362	44075	103974	1400988	1378067	6370	16551	62574	8971	8821	112	38	221	167	54	0
skov3	3356434	2783663	538083	437241	68170	1397504	1366568	12362	44075	103974	1400988	1378067	6370	16551	62574	7878	7762	83	33	214	213	0	1
skmel5	3356434	2783323	538083	437241	68170	1397504	1366568	12362	44075	103974	1400988	1378067	6370	16551	62574	7551	7442	86	23	201	201	0	0
sf268	3356434	2783780	538083	437241	68170	1397504	1366568	12362	44075	103974	1400988	1378067	6370	16551	62574	8010	7895	89	26	199	149	50	0
skmel28	3356434	2784366	538083	437241	68170	1397504	1366568	12362	44075	103974	1400988	1378067	6370	16551	62574	8596	8446	115	35	199	152	47	0
uacc257	3356434	2783531	538083	437241	68170	1397504	1366568	12362	44075	103974	1400988	1378067	6370	16551	62574	7770	7651	87	32	190	190	0	0
ovcar4	3356434	2784014	538083	437241	68170	1397504	1366568	12362	44075	103974	1400988	1378067	6370	16551	62574	8263	8136	96	31	180	180	0	0
colo_205	3356434	2784478	538083	437241	68170	1397504	1366568	12362	44075	103974	1400988	1378067	6370	16551	62574	8752	8618	103	31	155	155	0	0
hl60	3356434	2784726	538083	437241	68170	1397504	1366568	12362	44075	103974	1400988	1378067	6370	16551	62574	9012	8834	138	40	143	91	52	0
bt549	3356434	2782733	538083	437241	68170	1397504	1366568	12362	44075	103974	1400988	1378067	6370	16551	62574	7021	6908	83	30	141	136	5	0
sf539	3356434	2784349	538083	437241	68170	1397504	1366568	12362	44075	103974	1400988	1378067	6370	16551	62574	8641	8511	97	33	137	79	58	0
ovcar8	3356434	2782409	538083	437241	68170	1397504	1366568	12362	44075	103974	1400988	1378067	6370	16551	62574	6715	6596	89	30	123	123	0	0
hs578t	3356434	2784635	538083	437241	68170	1397504	1366568	12362	44075	103974	1400988	1378067	6370	16551	62574	8942	8808	112	22	122	122	0	0
achn	3356434	2783251	538083	437241	68170	1397504	1366568	12362	44075	103974	1400988	1378067	6370	16551	62574	7560	7438	93	29	120	119	1	0
ovcar5	3356434	2784406	538083	437241	68170	1397504	1366568	12362	44075	103974	1400988	1378067	6370	16551	62574	8762	8621	109	32	73	73	0	0
t47d	3356434	2784019	538083	437241	68170	1397504	1366568	12362	44075	103974	1400988	1378067	6370	16551	62574	8388	8240	117	31	60	60	0	0
a498	3356434	2784085	538083	437241	68170	1397504	1366568	12362	44075	103974	1400988	1378067	6370	16551	62574	8514	8358	110	46	0	0	0	0
caki1	3356434	2783014	538083	437241	68170	1397504	1366568	12362	44075	103974	1400988	1378067	6370	16551	62574	7443	7343	74	26	0	0	0	0
ccrf_cem	3356434	2786135	538083	437241	68170	1397504	1366568	12362	44075	103974	1400988	1378067	6370	16551	62574	10564	10392	133	39	0	0	0	0
hcc2998	3356434	2790980	538083	437241	68170	1397504	1366568	12362	44075	103974	1400988	1378067	6370	16551	62574	15409	15248	105	56	0	0	0	0
hct15	3356434	2790726	538083	437241	68170	1397504	1366568	12362	44075	103974	1400988	1378067	6370	16551	62574	15155	14987	120	48	0	0	0	0
m14	3356434	2785246	538083	437241	68170	1397504	1366568	12362	44075	103974	1400988	1378067	6370	16551	62574	9675	9535	105	35	0	0	0	0
malme3m	3356434	2784666	538083	437241	68170	1397504	1366568	12362	44075	103974	1400988	1378067	6370	16551	62574	9095	8952	109	34	0	0	0	0
molt4	3356434	2787823	538083	437241	68170	1397504	1366568	12362	44075	103974	1400988	1378067	6370	16551	62574	12252	12089	112	51	0	0	0	0
nciadrres	3356434	2782411	538083	437241	68170	1397504	1366568	12362	44075	103974	1400988	1378067	6370	16551	62574	6840	6732	78	30	0	0	0	0
ncih322m	3356434	2783127	538083	437241	68170	1397504	1366568	12362	44075	103974	1400988	1378067	6370	16551	62574	7556	7446	84	26	0	0	0	0
rxf393	3356434	2784287	538083	437241	68170	1397504	1366568	12362	44075	103974	1400988	1378067	6370	16551	62574	8716	8572	116	28	0	0	0	0
sf295	3356434	2782862	538083	437241	68170	1397504	1366568	12362	44075	103974	1400988	1378067	6370	16551	62574	7291	7199	74	18	0	0	0	0
sn12c	3356434	2783263	538083	437241	68170	1397504	1366568	12362	44075	103974	1400988	1378067	6370	16551	62574	7692	7576	83	33	0	0	0	0
snb19	3356434	2783407	538083	437241	68170	1397504	1366568	12362	44075	103974	1400988	1378067	6370	16551	62574	7836	7713	96	27	0	0	0	0
snb75	3356434	2783788	538083	437241	68170	1397504	1366568	12362	44075	103974	1400988	1378067	6370	16551	62574	8217	8101	86	30	0	0	0	0
u251	3356434	2786067	538083	437241	68170	1397504	1366568	12362	44075	103974	1400988	1378067	6370	16551	62574	10496	10321	138	37	0	0	0	0
uacc62	3356434	2784738	538083	437241	68170	1397504	1366568	12362	44075	103974	1400988	1378067	6370	16551	62574	9167	9022	118	27	0	0	0	0
uo31	3356434	2784540	538083	437241	68170	1397504	1366568	12362	44075	103974	1400988	1378067	6370	16551	62574	8969	8831	104	34	0	0	0	0
