# Supplementary material for: Detecting protein variants by mass spectrometry: a comprehensive study in cancer cell-lines
Source: Genome Med. 2017 Jul 18;9:62. doi: 10.1186/s13073-017-0454-9 (PMC5514513; doi:10.1186/s13073-017-0454-9)
Supplement: Supplementary file 4 — Number of peptides identified after each filtering step of post-processing summarized for the nine deep proteomes. (XLS 59 kb) [file 13073_2017_454_MOESM4_ESM.xls]

## Sheet: Sheet1
Additional file 4: Number of peptides identified after each filtering step of post-processing summarized for the 9 deep proteomes (See bottom of document for legend)
MS/MS
SAMPLE	CCRF_CEM			COLO205			H460			M14			MCF7			PC3			RXF393			SKOV3			U251
SEARCH	X	C	M	X	C	M	X	C	M	X	C	M	X	C	M	X	C	M	X	C	M	X	C	M	X	C	M
Total MS/MS	223941			249296			280031			344963			339779			313231			222778			318124			260108
CL9_uniprot
NO FDR	127892	159811	174964	140412	177052	194229	167462	205817	224963	200810	249254	277528	196163	244588	270480	176336	223380	246320	129244	160864	175275	178197	225939	250147	151729	188630	206302
FDR1	98019	90412	106730	107754	98609	118459	133494	123829	145985	160020	149719	184936	152755	142036	171836	136307	126579	152202	100243	90322	107398	136693	126764	154059	120767	110195	130670
Union Spectra		116274			129000			159145			200242			187593			166492			118594			168679			142424
Union Peptides		55894			66774			69612			85167			73577			78883			60893			74999			68785
CL9_all4
NO FDR	32987	101990	134407	36604	111472	149250	39984	135295	177364	47358	145104	213308	49719	148284	208118	46032	145246	194581	33447	103949	138435	47301	144604	193243	34947	120207	158336
FDR1	2584	54688	72197	2407	59731	80846	3890	79698	104420	3940	84529	129569	4279	83023	118905	3260	80046	108090	2633	55851	74744	3645	77889	105966	3046	66781	89796
MUT&UP6	442	725	1513	654	924	1888	762	1211	2239	1139	1584	3388	979	1386	2570	772	1252	2389	688	899	1768	735	1183	2206	609	1030	2122
PTM	425	682	1452	638	888	1820	734	1145	2132	1105	1509	3282	938	1320	2460	759	1193	2298	661	842	1672	712	1122	2115	587	982	2062
Union Spectra		1864			2376			2840			4266			3333			3078			2214			2871			2603
Union Peptides		1431			1718			1937			2773			2249			2138			1556			2052			1858
UP Filtered Peptides		1245			1513			1716			2482			2022			1926			1341			1839			1611
CL9_all_pr4
NO FDR	32869	102409	134517	36596	111317	148915	39736	135191	177300	47400	160798	213765	49662	156421	208553	45797	145081	194297	33372	104280	138475	47253	144787	193280	34885	120346	158127
FDR1	2191	54953	72356	2156	59513	80648	3654	79545	104341	4072	93333	130067	4307	87683	119469	3211	79657	107896	2333	55960	74874	3673	78183	106241	2916	66770	89804
MUT&UP6	415	711	1484	613	908	1840	749	1195	2211	1175	1703	3358	963	1429	2563	758	1225	2330	642	866	1720	731	1160	2175	593	1001	2087
PTM	400	667	1423	597	872	1773	723	1130	2104	1141	1623	3254	925	1359	2454	744	1167	2241	621	809	1624	708	1100	2085	573	954	2026
Union Spectra		1822			2308			2800			4285			3338			3005			2140			2831			2543
Union Peptides		1423			1692			1928			2803			2266			2106			1523			2045			1839
UP Filtered Peptides		1232			1483			1701			2510			2030			1897			1314			1832			1593
CL9_cosmic_census
NO FDR	3056	9718	13401	3455	10496	14745	3655	11807	16409	4430	14447	19442	4562	14535	19789	4190	13700	19323	2940	10410	15016	4265	13639	18970	3218	10917	15450
FDR1	100	3112	4231	79	3049	4329	151	3949	5248	134	4366	6410	157	4439	6284	147	4244	5725	155	3600	4996	171	4202	5809	160	3126	4673
MUT&UP6	23	39	94	16	38	101	23	38	92	43	63	150	36	58	113	26	50	102	41	52	92	36	43	106	37	48	94
PTM	22	37	90	13	34	96	21	36	85	41	58	147	34	52	112	24	47	98	38	47	84	34	41	103	36	47	89
Union Spectra		121			117			109			197			152			135			123			140			130
Union Peptides		88			82			102			144			111			103			100			102			109
UP Filtered Peptides		82			71			95			131			100			97			92			95			95
CL9_cosmic_indel
NO FDR	488	1714	2339	535	1949	2665	568	2383	3150	691	2690	3546	713	2635	3542	693	2583	3638	467	1882	2614	689	2702	3420	467	2135	2822
FDR1	38	196	824	32	755	1044	36	937	1343	44	1005	1501	50	1055	1434	55	1126	1424	44	808	1077	51	1008	1471	42	823	1189
MUT&UP6	3	3	6	3	4	16	3	6	18	5	7	23	4	11	9	8	13	17	3	3	9	4	8	19	3	4	11
PTM	3	3	6	3	4	16	3	6	18	5	7	23	3	11	9	8	13	16	3	3	9	4	8	19	3	4	10
Union Spectra		8			18			17			22			16			26			9			20			11
Union Peptides		3			8			7			10			10			19			5			15			11
UP Filtered Peptides		2			6			6			10			7			13			3			12			8
CL9_cosmic_other
NO FDR	3129	7084	9485	3458	7874	10623	3732	8747	11753	4458	10398	13677	4570	10661	14201	4401	9846	13591	3101	7140	10170	4402	9973	13273	3242	8214	10980
FDR1	73	1068	1745	56	591	2104	88	603	2546	54	1868	3325	79	1793	3072	60	1646	2637	58	457	1903	57	617	2548	61	581	2173
MUT&UP6	3	8	18	1	10	18	2	3	19	5	8	22	6	2	19	1	11	16	9	3	25	1	6	11	2	7	10
PTM	3	8	18	1	10	18	2	2	18	5	8	20	6	2	19	1	11	16	8	3	23	1	6	9	2	7	10
Union Spectra		29			27			22			32			25			28			28			16			18
Union Peptides		23			23			21			27			21			27			20			13			16
UP Filtered Peptides		16			14			12			21			15			21			10			10			11
CL9_cosmic_snv
NO FDR	24401	80852	105750	27396	88583	117616	29369	106778	139580	34773	127133	167243	36836	123890	164049	33935	115425	153437	24619	82964	110063	35054	115321	152845	25831	94616	124198
FDR1	1666	42665	54895	1048	46142	61247	2318	61766	79540	2094	71776	97761	2629	67401	90469	1997	62051	82007	1303	43850	57300	2145	61750	81147	1693	51016	67335
MUT&UP6	162	322	707	229	457	916	313	587	1134	441	842	1735	359	634	1235	353	619	1200	286	473	886	297	582	1040	237	464	985
PTM	152	297	672	222	432	885	301	541	1081	428	802	1691	342	586	1175	345	585	1151	279	438	828	292	548	1000	228	443	958
Union Spectra		897			1171			1478			2263			1614			1569			1144			1447			1256
Union Peptides		742			883			1023			1478			1157			1093			810			1090			940
UP Filtered Peptides		629			755			880			1296			1023			963			691			940			806
CL9_cosmic
NO FDR	25169	81513	106641	28243	89584	119080	30379	108490	141310	35971	128295	168828	38115	125176	165767	35179	116985	155303	25396	83815	111327	36145	116587	154453	26614	95622	125463
FDR1	1636	42611	54935	1400	46424	61839	2191	62266	80275	2197	72128	98418	2590	67799	90903	1386	62749	82899	1463	44140	57751	2182	61731	81613	1796	51049	67741
MUT&UP6	164	336	711	246	468	933	276	607	1155	466	865	1762	370	658	1240	304	649	1212	313	488	903	303	588	1065	246	478	984
PTM	154	310	680	239	442	902	266	562	1101	451	823	1716	353	610	1183	298	614	1163	302	453	844	297	555	1024	237	457	960
Union Spectra		921			1194			1497			2311			1649			1600			1180			1475			1276
Union Peptides		752			896			1034			1511			1179			1123			836			1117			957
UP Filtered Peptides		638			762			880			1322			1034			984			707			961			818
CL9_dbsnp_census
NO FDR	2631	9118	11726	2974	9647	12685	3180	11077	14503	3921	13769	17269	3993	13503	17440	3680	12527	16434	2675	9589	13033	3743	12539	15989	2804	10174	13327
FDR1	92	2897	4013	117	2812	3852	239	3993	5218	178	4550	6448	211	4430	6034	152	3921	5343	126	3387	4531	144	3963	5312	143	3284	4511
MUT&UP6	18	28	60	26	26	50	35	37	76	46	58	143	40	77	113	33	41	102	22	25	84	19	57	70	21	31	90
PTM	17	27	57	25	25	49	34	33	73	45	56	142	40	74	108	33	41	98	21	22	78	17	53	69	21	30	87
Union Spectra		78			70			111			172			176			132			100			119			112
Union Peptides		64			52			91			126			112			99			79			77			82
UP Filtered Peptides		57			49			87			121			107			97			73			72			77
CL9_dbsnp_indel
NO FDR	317	1092	1320	330	1180	1404	370	1544	1915	443	1571	1893	493	1723	2040	450	1593	2021	299	1153	1467	446	1757	2087	326	1234	1588
FDR1	20	308	520	19	445	547	28	717	889	42	603	792	41	769	907	32	649	852	32	424	615	54	840	1022	27	522	624
MUT&UP6	4	6	5	1	3	10	8	8	12	7	10	15	5	10	8	6	8	10	7	5	13	14	13	15	2	6	5
PTM	4	6	5	1	3	10	8	8	12	7	10	15	5	9	8	6	8	10	7	5	13	14	12	14	2	6	5
Union Spectra		10			10			16			22			16			14			17			28			9
Union Peptides		6			4			4			11			7			8			9			17			7
UP Filtered Peptides		5			3			3			7			4			8			6			12			6
CL9_dbsnp_other
NO FDR	2262	4961	6321	2467	5491	6720	2725	6245	7724	3123	7333	8647	3358	7352	8995	3203	7080	8965	2175	4946	6474	3262	7057	8717	2307	5686	7148
FDR1	27	268	1085	30	265	1217	33	310	1674	57	390	1991	61	375	1753	52	1074	1809	30	16	1162	44	369	1755	37	341	1381
MUT&UP6	2	6	6	6	3	12	2	3	9	4	3	23	1	2	11	1	8	11	3	1	5	7	4	14	3	7	9
PTM	2	6	6	5	3	9	2	3	9	4	3	23	1	2	11	1	8	10	2	1	5	6	3	12	3	7	9
Union Spectra		14			15			14			30			14			19			7			19			19
Union Peptides		8			12			11			21			14			13			5			15			16
UP Filtered Peptides		5			8			8			13			11			10			4			9			8
CL9_dbsnp_snv
NO FDR	27605	86208	111578	30703	93845	123381	33286	115465	148966	39673	135758	176962	41240	132346	174272	38179	122626	162090	27814	86510	113701	39518	122461	160988	29169	101007	130881
FDR1	1941	44958	58021	2012	48873	64402	3217	66849	86025	3107	77062	104740	3386	72160	97367	2703	65568	86911	2075	44391	58506	2947	63229	85780	2641	54498	71894
MUT&UP6	289	486	1003	419	606	1189	531	771	1402	748	1085	2108	639	939	1779	501	766	1442	429	495	1058	469	705	1432	462	638	1411
PTM	283	459	962	405	585	1145	510	723	1320	727	1040	2027	619	903	1706	491	727	1391	413	463	1007	446	663	1368	450	608	1364
Union Spectra		1219			1507			1770			2648			2249			1867			1309			1773			1676
Union Peptides		919			1112			1277			1776			1521			1356			953			1301			1209
UP Filtered Peptides		787			961			1106			1564			1332			1209			808			1147			1032
CL9_dbsnp
NO FDR	28013	86829	112346	31190	94547	124248	33830	116222	149727	40232	136426	177619	41879	133546	175489	38723	123545	163308	28277	87263	114653	40156	123458	162132	29549	101683	131666
FDR1	2050	45260	58484	1611	49206	64858	3159	67304	86417	3168	77255	105013	3450	72725	98064	2663	66191	87605	1893	44842	59031	3094	63765	86449	2696	54819	72288
MUT&UP6	307	494	1015	386	610	1198	535	792	1408	766	1096	2122	642	956	1792	490	794	1450	408	506	1065	485	721	1444	472	651	1412
PTM	301	466	972	377	589	1151	517	746	1328	745	1047	2041	621	920	1719	481	752	1399	393	473	1014	459	677	1380	459	620	1365
Union Spectra		1238			1511			1800			2666			2270			1888			1311			1794			1688
Union Peptides		933			1110			1289			1786			1537			1374			953			1314			1220
UP Filtered Peptides		799			960			1116			1573			1343			1220			810			1153			1034
CL9_exom_combine
NO FDR	4952	15674	20231	5400	16909	22037	5957	20379	26316	7248	24735	31159	7319	23921	31234	6803	22888	29982	4772	15656	20921	6866	22511	28967	5063	18072	23556
FDR1	464	6171	8231	530	6264	8623	756	8976	11792	894	10384	14583	929	9975	13528	685	9200	12602	505	6153	8201	693	8938	12139	682	6785	9827
MUT&UP6	118	141	271	150	148	255	187	202	345	260	265	462	249	268	417	201	213	390	155	160	323	185	183	350	179	169	287
PTM	116	140	268	146	143	252	184	198	339	254	261	451	247	263	412	199	209	382	153	158	318	177	177	339	176	165	284
Union Spectra		292			289			362			504			482			424			348			368			319
Union Peptides		150			158			172			229			211			203			167			174			157
UP Filtered Peptides		132			133			160			203			190			182			139			155			147
CL9_exom_indel
NO FDR	22	17	23	14	15	20	22	58	67	16	29	43	22	50	54	18	18	38	10	17	17	22	32	40	12	25	26
FDR1	17	7	4	10	4	2	17	45	58	7	5	8	13	26	27	15	2	18	6	3	1	11	17	18	3	4	5
MUT&UP6	0	3	1	0	2	2	1	3	4	1	0	1	2	2	2	1	0	6	0	1	1	1	5	0	0	1	0
PTM	0	3	1	0	2	2	1	3	4	1	0	1	2	2	2	1	0	6	0	1	1	1	5	0	0	1	0
Union Spectra		4			4			8			2			5			7			2			6			1
Union Peptides		0			1			6			2			5			5			0			3			0
UP Filtered Peptides		0			1			5			2			1			3			0			2			0
CL9_exom_other
NO FDR	17	14	15	9	11	15	9	13	30	5	9	17	16	15	19	7	12	21	14	9	9	7	10	17	15	13	12
FDR1	0	3	4	3	4	4	1	5	6	0	4	7	3	5	8	1	3	5	1	2	1	1	1	2	4	0	3
MUT&UP6	0	2	2	2	3	2	1	0	1	0	1	3	3	0	1	1	0	0	0	0	0	1	0	1	3	0	1
PTM	0	2	2	2	3	2	1	0	1	0	1	3	3	0	1	1	0	0	0	0	0	1	0	1	3	0	1
Union Spectra		4			6			2			4			4			1			0			2			4
Union Peptides		2			6			2			4			4			1			0			2			4
UP Filtered Peptides		2			2			1			3			1			1			0			1			4
CL9_exom_snv
NO FDR	839	2096	2665	774	1905	2353	956	2561	3314	1185	2975	3475	1104	2752	3437	905	2297	2968	670	1690	2280	794	2199	2827	961	2381	3057
FDR1	181	700	902	164	624	800	298	1135	1464	329	452	1409	327	423	1250	216	741	967	199	602	743	158	706	909	315	346	1105
MUT&UP6	37	37	49	49	40	56	75	70	93	70	39	96	77	36	99	51	49	64	46	47	66	34	31	44	104	47	126
PTM	37	37	49	49	40	56	73	67	90	68	37	94	77	36	99	50	47	63	45	46	65	34	31	44	103	47	125
Union Spectra		55			61			94			98			104			68			70			49			128
Union Peptides		34			43			52			52			51			38			35			38			79
UP Filtered Peptides		32			37			50			49			50			35			34			36			77
CL9_exom
NO FDR	866	2095	2646	811	1993	2453	975	2698	3454	1209	3042	3554	1136	2896	3593	930	2306	3001	686	1645	2238	824	2272	2915	976	2435	3095
FDR1	182	701	854	170	685	841	281	1222	1569	346	498	1478	331	442	1405	230	708	954	198	574	662	162	756	970	315	389	1122
MUT&UP6	38	37	47	49	43	56	73	70	93	71	41	96	78	40	101	51	48	64	47	48	64	35	31	44	104	50	126
PTM	38	37	47	49	43	56	71	67	90	69	39	94	78	40	101	50	47	63	46	47	63	35	31	44	103	50	125
Union Spectra		54			61			93			100			108			68			69			50			128
Union Peptides		33			43			51			54			56			38			32			39			78
UP Filtered Peptides		32			37			50			50			53			35			32			36			76
CL9_rnaseq_combine
NO FDR	8457	32430	41185	9158	36021	45893	10002	42098	53567	12042	50700	63817	12200	49825	63411	11494	46585	60065	8173	32994	42702	11600	46194	59074	8835	37779	47837
FDR1	735	16673	20810	645	17930	23269	945	23450	29309	812	27369	36075	958	26067	33859	930	24464	31052	682	16475	21225	954	24105	30649	877	19185	25144
MUT&UP6	35	84	150	39	84	206	62	113	252	86	159	354	79	152	281	84	144	258	38	76	157	68	139	233	54	100	192
PTM	32	78	145	37	80	197	60	105	240	85	152	350	75	132	269	82	129	245	36	70	149	64	126	227	53	93	184
Union Spectra		208			260			332			481			374			364			211			331			261
Union Peptides		166			195			254			357			271			289			179			262			225
UP Filtered Peptides		137			177			218			316			252			254			155			223			198
CL9_rnaseq_fusions
NO FDR	0	0	0	0	0	0	0	0	0	0	0	0	21	40	56	8	20	22	0	0	0	0	0	0	0	0	0
FDR1	0	0	0	0	0	0	0	0	0	0	0	0	12	8	17	4	7	7	0	0	0	0	0	0	0	0	0
MUT&UP6	0	0	0	0	0	0	0	0	0	0	0	0	2	1	3	2	1	0	0	0	0	0	0	0	0	0	0
PTM	0	0	0	0	0	0	0	0	0	0	0	0	1	1	3	2	1	0	0	0	0	0	0	0	0	0	0
Union Spectra		0			0			0			0			5			2			0			0			0
Union Peptides		0			0			0			0			5			2			0			0			0
UP Filtered Peptides		0			0			0			0			5			2			0			0			0
CL9_rnaseq_other
NO FDR	0	0	0	0	0	0	0	0	0	0	0	0	0	0	0	0	0	0	0	0	0	0	1	1	0	0	0
FDR1	0	0	0	0	0	0	0	0	0	0	0	0	0	0	0	0	0	0	0	0	0	0	1	1	0	0	0
MUT&UP6	0	0	0	0	0	0	0	0	0	0	0	0	0	0	0	0	0	0	0	0	0	0	0	0	0	0	0
PTM	0	0	0	0	0	0	0	0	0	0	0	0	0	0	0	0	0	0	0	0	0	0	0	0	0	0	0
Union Spectra		0			0			0			0			0			0			0			0			0
Union Peptides		0			0			0			0			0			0			0			0			0
UP Filtered Peptides		0			0			0			0			0			0			0			0			0
CL9_rnaseq_snv
NO FDR	0	0	0	10	50	63	24	71	106	0	0	0	7	48	65	8	40	34	0	0	0	14	145	174	0	0	0
FDR1	0	0	0	1	27	43	1	34	39	0	0	0	4	35	42	1	18	20	0	0	0	3	101	131	0	0	0
MUT&UP6	0	0	0	0	1	3	1	0	0	0	0	0	0	0	0	0	0	2	0	0	0	1	0	1	0	0	0
PTM	0	0	0	0	1	3	1	0	0	0	0	0	0	0	0	0	0	2	0	0	0	1	0	1	0	0	0
Union Spectra		0			4			1			0			0			2			0			2			0
Union Peptides		0			3			1			0			0			2			0			2			0
UP Filtered Peptides		0			2			1			0			0			2			0			2			0
CL9_rnaseq
NO FDR	0	0	0	10	50	63	24	71	106	0	0	0	33	95	128	18	60	56	0	0	0	13	97	127	0	0	0
FDR1	0	0	0	1	27	43	1	34	39	0	0	0	18	50	62	8	23	26	0	0	0	3	52	80	0	0	0
MUT&UP6	0	0	0	0	1	3	1	0	0	0	0	0	2	1	1	2	1	1	0	0	0	1	0	1	0	0	0
PTM	0	0	0	0	1	3	1	0	0	0	0	0	1	1	1	2	1	1	0	0	0	1	0	1	0	0	0
Union Spectra		0			4			1			0			3			3			0			2			0
Union Peptides		0			3			1			0			3			3			0			2			0
UP Filtered Peptides		0			2			1			0			3			3			0			2			0
CL9_uvar
NO FDR	4208	15007	19243	4676	15403	20116	5274	19614	25665	6330	22918	29199	6443	22218	29111	5898	20878	27612	4107	14384	19328	6064	20674	26983	4478	16831	21884
FDR1	437	6243	8335	451	6009	7912	688	9197	12133	799	10007	13990	798	9499	13004	677	8816	11788	392	5667	7804	587	8245	11605	448	7033	9567
MUT&UP6	116	128	192	100	114	179	189	225	302	265	269	429	204	217	330	178	191	285	109	117	198	170	170	304	136	186	283
PTM	112	123	185	95	106	172	170	201	277	256	257	415	177	191	298	167	175	264	99	104	185	158	158	286	133	178	271
Union Spectra		226			217			361			504			361			348			233			359			319
Union Peptides		166			162			228			318			238			244			173			254			217
UP Filtered Peptides		136			145			193			276			206			220			146			212			190
Legend:	Description
CL9_XXXXXX	For database names consult Supplementary File 1.
SAMPLE	Cell line
SEARCH	Algorithm used to search: X=Tandem, C=COMET, M=MS-GF+
Total MS/MS	Total number of MS2 spectra in dataset
NO FDR	Number of PSMs before applying 1% FDR cutoff
FDR1	Number of PSMs after applying 1% FDR cutoff
MUT&UP6	Number of PSMs after filtering against reference proteomes
PTM	Number of PSMs after removing spectra that MaxQuant suggests could be post-translationally modified.
Union Spectra	Number of PSMs identified by any algorithm
Union Peptides	Number of unique peptides identified by Union Spectra
UP Filtered Peptides	Number of peptides remaining after forcing a protein expression filter.
