# Supplementary material for: Detecting protein variants by mass spectrometry: a comprehensive study in cancer cell-lines
Source: Genome Med. 2017 Jul 18;9:62. doi: 10.1186/s13073-017-0454-9 (PMC5514513; doi:10.1186/s13073-017-0454-9)
Supplement: Supplementary file 5 — Number of peptides identified after each filtering step of post-processing summarized for the 59 shallow proteomes. (XLS 205 kb) [file 13073_2017_454_MOESM5_ESM.xls]

## Sheet: Sheet1
Additional file 5: Number of peptides identified after each filtering step of post-processing summarized for the 59 shallow proteomes (see bottom of document for legend)
MS/MS
SAMPLE	A498			A549			ACHN			BT549			Caki1			CCRF_CEM			CL_786_O			COLO205			DU145			EKVX			H226			H23			H322M			H460			H522			HCC2998			HCT116
SEARCH	X	C	M	X	C	M	X	C	M	X	C	M	X	C	M	X	C	M	X	C	M	X	C	M	X	C	M	X	C	M	X	C	M	X	C	M	X	C	M	X	C	M	X	C	M	X	C	M	X
Total MS/MS	199543			200044			187426			203841			202995			185608			177400			186362			220775			147194			211812			160012			182329			213607			174348			184816			180407
CL59_uniprot
NO FDR	144202	147896	162080	149989	151429	163520	140570	142600	154152	150310	155315	166496	153885	156577	167602	137212	139528	152697	129039	131361	144563	127336	131823	140632	162616	165821	180119	106323	109056	116370	166976	169798	181695	112904	115021	126049	117991	119383	130623	149901	153357	164252	140658	143149	151896	149368	149528	158544	99816
FDR1	77607	83172	99580	82986	83013	98726	78294	82586	95012	74807	77090	88325	90811	95990	109989	74696	77782	92099	60467	64800	73325	57568	59922	68814	91793	96425	112476	62343	64366	69738	111292	113691	130079	56493	60483	72143	42548	42928	53005	80324	85130	97743	91178	94169	104885	93479	95666	106201	16656
Union Spectra		109094			108726			104064			101124			120335			102171			84956			77323			121498			75902			140513			79499			58289			107816			115130			117564
Union Peptides		37725			25584			36462			24460			33627			40436			17454			27285			38892			20615			42049			33253			21650			38099			40816			39812
CL59_all4
NO FDR	35634	100981	134348	33991	103075	130981	30821	95513	121744	39116	106200	135827	33237	110334	137024	33139	94793	122979	32335	89325	114595	39504	88116	112124	39046	113635	146472	28479	74672	94937	30912	119404	146117	30328	76056	102526	33007	78053	103482	33325	103874	132712	20388	99814	120903	30717	107907	133025	50771
FDR1	1236	49780	73175	2362	51208	66502	1005	49233	62111	1190	44844	55404	1560	57154	75365	904	45965	64388	291	37190	45492	1132	33555	47684	1853	59338	80272	2718	42923	53223	2007	71715	94267	472	35177	49925	427	22904	35559	1071	49170	65631	1021	56837	72477	1788	61041	77702	101
MUT&UP6	223	601	1583	315	623	1188	158	504	1011	109	446	776	217	493	1134	231	616	1345	76	352	536	213	517	2781	379	960	1727	297	544	1465	295	763	1762	147	504	1082	51	244	530	169	492	1282	178	499	1121	372	793	1710	26
PTM	218	574	1544	306	595	1149	150	481	976	102	422	748	210	472	1114	226	590	1318	75	341	531	208	501	2742	368	911	1667	274	509	1412	282	728	1725	140	476	1048	47	231	505	162	471	1249	169	473	1092	363	755	1673	26
Union Spectra		1886			1525			1281			959			1413			1697			790			2844			2208			1682			2210			1282			630			1465			1377			2010
Union Peptides		1097			762			809			545			773			1037			415			1206			1206			781			1328			806			413			890			883			1145
UP Filtered Peptides		892			555			596			393			601			839			274			1019			975			526			1064			627			296			708			652			907
CL59_all_pr4
NO FDR	35615	101280	134466	36995	103007	130714	33220	96069	122204	38878	105712	134856	33163	110645	137105	33105	94892	122863	34915	89507	114592	39430	88266	112237	38992	113434	145886	28439	75524	95616	30939	119372	145841	30273	75823	102001	43654	77932	103280	37075	104062	132722	26362	99704	120469	30676	108282	133326	50542
FDR1	1198	50105	73528	2561	51099	66577	1149	49844	62621	1176	44040	54885	1304	57593	75657	870	45991	64177	664	37596	45848	1072	33872	48014	1768	58985	79715	2608	43870	53946	1836	71511	94207	465	34864	49558	658	22972	35566	1151	49222	65763	1421	56796	72167	1730	61491	78107	100
MUT&UP6	240	621	1567	311	593	1197	195	500	1009	109	427	777	181	467	1131	218	618	1329	101	341	536	201	516	2798	352	964	1721	281	533	1443	279	744	1751	143	497	1078	68	246	524	170	484	1278	235	497	1108	362	782	1698	24
PTM	235	594	1528	303	566	1156	185	478	973	101	402	749	178	446	1110	213	592	1302	100	330	531	197	499	2758	342	915	1661	260	498	1392	266	710	1714	136	470	1044	63	232	498	164	463	1244	223	472	1079	353	744	1661	24
Union Spectra		1871			1497			1282			944			1388			1671			768			2857			2185			1652			2180			1267			620			1446			1384			1989
Union Peptides		1092			767			809			539			770			1021			412			1214			1201			767			1314			799			403			887			879			1141
UP Filtered Peptides		885			554			597			392			600			829			272			1019			971			515			1050			622			289			704			651			903
CL59_cosmic_census
NO FDR	115	8685	11861	122	8333	11326	117	8256	11015	103	8192	11720	127	8525	11260	112	8205	11846	94	7504	11197	144	8323	11643	169	9783	13084	147	6530	8585	95	9318	11111	92	6946	9540	75	7319	9927	188	8888	11920	133	7512	10204	153	8248	11566	43
FDR1	25	27	3669	15	55	3171	28	31	3393	24	23	2626	32	51	3921	16	15	4426	9	9	3278	27	44	2991	33	53	4110	35	45	2364	13	7	4656	20	19	2311	19	27	1690	40	63	3624	45	36	4557	23	31	4753	5
MUT&UP6	3	3	88	2	3	68	2	2	73	1	0	64	3	2	65	1	1	100	3	0	48	1	0	152	3	5	101	1	2	62	1	2	91	1	2	39	1	1	19	3	4	75	2	0	81	3	4	108	1
PTM	3	3	84	2	3	66	2	2	73	1	0	61	3	2	62	1	1	93	3	0	48	1	0	151	3	5	97	1	2	58	1	2	90	1	2	39	1	1	19	3	4	69	2	0	75	3	4	103	1
Union Spectra		89			69			77			60			67			94			51			152			105			59			93			41			21			74			77			106
Union Peptides		61			46			46			41			31			56			37			64			66			41			68			25			15			46			46			68
UP Filtered Peptides		51			36			28			33			29			52			24			55			55			35			59			23			14			45			39			53
CL59_cosmic_indel
NO FDR	811	1655	2439	801	1746	2261	835	1543	2127	777	2263	2919	753	1701	2300	725	1709	2369	638	1550	2216	937	1495	1998	1021	2014	2650	749	1544	1901	714	1880	2342	758	1290	1816	892	1384	2003	834	1927	2456	542	1694	2168	695	1873	2524	1035
FDR1	32	537	972	32	738	895	30	727	890	30	495	1080	27	708	983	13	758	1107	14	494	712	39	375	640	39	833	1142	82	673	935	21	973	1157	28	384	566	9	445	542	29	733	926	34	873	1073	45	892	1258	11
MUT&UP6	11	10	26	2	11	9	7	5	16	6	7	9	2	15	20	2	2	14	3	3	8	4	4	11	3	9	24	7	9	20	4	8	17	3	5	17	0	1	5	1	10	22	5	12	13	1	20	21	6
PTM	11	10	26	2	10	8	7	4	16	6	7	9	2	15	20	2	2	14	3	3	8	4	4	11	3	9	24	7	9	20	4	8	17	3	5	17	0	1	5	1	10	22	5	12	12	1	20	21	6
Union Spectra		31			20			20			20			29			16			13			16			31			25			26			21			6			24			23			36
Union Peptides		10			8			10			10			8			15			4			9			13			13			12			8			3			4			11			13
UP Filtered Peptides		8			4			5			6			3			11			3			4			8			6			7			7			2			3			5			9
CL59_cosmic_other
NO FDR	5059	6350	9746	5142	6518	9566	4883	5798	8704	5406	6781	11108	4550	6246	9006	4737	6321	9389	4908	5942	8913	5365	6527	9147	5400	7206	10313	3668	5177	7080	4034	6159	8497	4461	5347	7958	6664	6807	9496	5442	6511	9593	3538	5246	7568	4182	5726	8930	7611
FDR1	17	1124	1859	28	1045	1525	30	1122	1498	38	838	1330	28	1378	1798	11	1446	2073	11	664	962	9	484	1051	33	1348	1986	48	1115	1507	40	1680	2359	19	769	1265	36	570	906	60	891	1448	29	1230	1842	25	1166	1858	7
MUT&UP6	0	5	11	0	9	23	1	1	16	6	5	18	0	7	9	0	7	11	1	1	10	0	1	12	1	5	18	2	5	15	1	11	15	1	6	11	0	1	11	3	1	13	1	1	16	0	4	12	3
PTM	0	4	11	0	9	22	1	1	15	6	5	17	0	7	9	0	6	11	1	1	10	0	1	12	1	5	18	2	4	14	1	11	15	1	6	11	0	1	11	3	1	11	1	1	15	0	4	12	3
Union Spectra		15			30			17			27			16			16			12			13			23			20			26			18			12			15			17			16
Union Peptides		11			18			11			14			10			11			7			10			17			18			20			11			6			12			16			13
UP Filtered Peptides		6			12			5			8			6			5			4			4			9			9			6			5			3			4			6			10
CL59_cosmic_snv
NO FDR	28692	80994	106126	29457	82172	103629	26864	76071	96082	30823	84513	107196	26404	88369	107871	26323	76004	96877	27506	72060	90872	31667	71387	90030	31429	90112	114478	23197	59525	75177	24476	93693	112405	24662	60689	80512	35365	62507	80735	29622	82687	103980	20513	79005	94354	24158	85553	105318	41334
FDR1	870	39558	57069	1449	39640	53023	722	38876	48358	759	34724	44143	984	45958	59479	608	36236	50954	348	29740	37136	905	27373	38151	1244	45859	60990	1958	33992	40925	1275	55147	72284	271	27282	38379	458	17213	27055	776	38947	51421	509	45116	56262	1224	48546	61313	105
MUT&UP6	96	317	862	101	310	611	56	276	509	44	211	421	80	277	652	101	308	782	45	166	308	66	208	1670	172	524	831	91	262	714	107	334	917	52	238	566	23	118	230	77	267	695	46	220	561	172	364	888	13
PTM	91	297	835	92	290	582	52	264	491	40	200	407	78	270	639	98	291	760	44	159	304	60	195	1639	164	508	805	85	245	690	99	321	900	48	223	548	21	110	220	73	257	680	43	207	539	163	344	861	13
Union Spectra		1041			777			683			522			815			991			421			1702			1165			841			1153			672			302			809			705			1066
Union Peptides		620			436			454			321			465			584			252			723			678			469			739			428			217			508			475			672
UP Filtered Peptides		477			286			315			221			351			477			163			586			528			285			569			320			142			407			347			507
CL59_cosmic
NO FDR	29296	81736	107420	30119	82839	104214	27535	76956	97163	31548	85548	108733	27000	89717	109590	26935	77061	98514	28380	73053	92444	32449	72103	91050	32124	91411	116085	23640	60840	76574	25099	94343	113601	25254	61511	81881	36364	63558	82383	30431	83518	105090	21041	79714	95045	24803	86806	106588	42379
FDR1	804	39869	57549	1319	39703	52588	756	39136	48589	730	35063	44630	963	46863	60187	555	36721	51652	310	30311	37655	708	27271	38309	1153	46289	61726	1951	34541	41797	1258	55357	72439	288	27572	38781	347	17505	27286	770	39043	51573	628	44993	56297	1197	48925	61708	74
MUT&UP6	88	330	878	91	327	621	67	282	523	52	221	430	82	295	667	94	321	793	34	165	311	60	216	1675	163	533	835	100	259	739	102	346	933	54	248	567	20	116	231	76	262	726	62	224	568	171	392	887	14
PTM	84	308	851	83	307	591	63	268	505	48	209	415	81	288	655	91	307	772	33	157	307	56	203	1644	155	517	810	94	242	714	94	332	916	50	235	550	19	108	221	72	251	710	58	212	545	162	372	860	14
Union Spectra		1055			796			706			535			840			1008			416			1710			1173			854			1173			680			299			842			727			1090
Union Peptides		630			455			466			332			479			601			252			738			677			479			763			435			218			531			494			686
UP Filtered Peptides		488			308			322			231			356			488			165			591			529			297			586			321			145			418			357			516
CL59_dbsnp_census
NO FDR	134	7735	10559	143	7487	10248	123	7473	9940	127	7337	10995	140	7484	10452	117	7275	10524	87	6727	9792	160	7407	10258	155	8704	11745	163	5753	7852	95	8276	10277	98	6185	8352	70	6459	8752	202	7845	10748	154	6555	9093	128	7240	10357	41
FDR1	24	21	3514	20	27	3119	21	14	3255	43	35	2823	17	63	4213	27	16	4111	14	29	3011	38	51	2895	45	43	3770	33	44	2295	16	5	4539	21	9	2294	12	14	1659	76	48	3374	41	35	4180	31	32	4280	4
MUT&UP6	0	1	78	0	1	46	1	3	75	2	2	21	2	2	54	0	0	59	2	2	16	1	0	106	1	1	88	0	0	53	3	0	83	0	0	35	0	0	28	5	1	59	0	0	56	0	2	57	0
PTM	0	1	75	0	1	46	1	3	73	2	2	21	2	2	54	0	0	58	2	2	16	1	0	104	1	1	87	0	0	51	3	0	82	0	0	35	0	0	26	5	1	59	0	0	56	0	2	56	0
Union Spectra		76			46			77			25			57			58			19			104			88			51			84			35			26			62			54			55
Union Peptides		40			27			36			18			35			44			14			47			51			26			57			24			17			41			42			41
UP Filtered Peptides		36			27			31			12			33			39			11			42			46			22			46			21			12			39			40			32
CL59_dbsnp_indel
NO FDR	519	911	1317	541	1113	1422	521	1062	1380	498	1012	1395	542	1287	1586	509	984	1297	475	1030	1249	514	881	1111	663	1210	1564	406	837	1043	459	1084	1350	464	763	1036	574	852	1192	530	1073	1362	360	695	957	394	944	1356	674
FDR1	30	348	496	22	526	624	13	550	610	22	421	440	20	767	841	18	498	549	10	321	462	13	295	375	8	500	671	30	501	546	23	578	693	9	312	377	14	329	386	15	503	556	22	373	389	12	550	651	11
MUT&UP6	12	12	26	0	3	0	4	5	12	4	1	5	4	12	22	3	6	4	1	1	3	2	2	11	0	5	16	6	7	10	0	6	6	2	0	10	1	0	4	3	3	17	4	9	9	2	1	2	9
PTM	12	12	26	0	2	0	4	5	12	4	1	5	4	12	21	3	6	4	1	1	3	2	2	11	0	5	16	6	7	10	0	6	6	2	0	10	1	0	4	2	3	17	4	9	9	2	1	2	9
Union Spectra		32			2			15			9			24			11			5			14			20			13			10			11			4			20			15			5
Union Peptides		9			1			8			4			5			6			3			8			8			5			2			3			2			3			7			3
UP Filtered Peptides		8			0			4			3			3			3			1			3			5			4			2			3			1			2			3			2
CL59_dbsnp_other
NO FDR	3908	4580	6952	4045	5345	7065	3772	4245	6437	3927	5336	8011	3420	4523	6437	3573	4190	6170	3719	4582	6264	4029	4634	6260	4176	5071	7246	2801	3401	4688	3011	4426	5920	3419	3769	5637	4840	4960	6834	4115	4753	6832	2562	3604	5324	3180	4061	6430	5798
FDR1	14	816	1326	18	832	1084	23	560	913	11	694	980	18	999	1307	11	629	945	14	650	752	13	407	601	15	874	1176	30	535	775	26	1171	1419	13	443	685	6	338	569	10	510	856	15	612	1061	24	816	1293	10
MUT&UP6	0	2	11	0	3	16	1	0	7	0	2	5	0	1	9	0	7	17	2	3	7	3	6	4	0	5	12	0	1	10	1	8	11	0	3	6	2	2	17	1	4	6	0	2	4	3	0	16	3
PTM	0	2	10	0	3	16	1	0	7	0	2	5	0	1	9	0	7	17	2	3	7	3	6	4	0	5	12	0	1	10	1	8	11	0	3	6	2	2	17	1	4	6	0	1	3	3	0	16	3
Union Spectra		12			19			8			7			10			24			12			13			17			11			20			9			20			9			4			18
Union Peptides		8			13			6			7			8			17			7			10			13			7			12			9			7			6			2			13
UP Filtered Peptides		3			4			3			5			5			9			4			1			9			3			8			6			4			4			1			7
CL59_dbsnp_snv
NO FDR	31643	86235	112999	32292	88238	110641	29757	81331	102722	34221	90371	114614	29140	95946	117327	29220	78367	100358	30266	77262	97036	34945	76238	94927	34643	96383	122701	25296	63761	80432	27260	101612	122223	26880	63746	84871	38739	67883	88391	32900	86841	109905	22984	82431	98634	26548	91257	111481	44815
FDR1	1052	41793	60593	1903	42231	55537	957	40454	51239	882	36424	45616	1057	49462	65035	865	36688	51198	683	31474	38618	947	28855	39666	1358	48958	65569	2174	35852	43957	1560	60248	78026	201	28162	39792	780	20349	30331	1133	40002	52643	1116	46526	58259	1016	50882	64742	82
MUT&UP6	166	406	997	217	388	861	135	286	655	73	291	510	122	289	697	144	351	747	88	217	360	169	367	1540	205	568	1161	201	374	988	224	541	1125	63	303	640	80	193	400	118	308	791	170	369	710	157	365	905	18
PTM	164	388	973	217	377	833	130	274	635	67	276	493	118	275	680	139	335	728	88	213	359	166	355	1520	200	532	1114	185	349	952	216	521	1096	61	290	617	73	183	379	114	296	767	163	356	697	156	345	886	18
Union Spectra		1198			1038			787			633			871			933			530			1636			1402			1139			1425			771			472			927			904			1082
Union Peptides		715			478			503			352			527			614			263			675			790			493			859			528			299			570			582			679
UP Filtered Peptides		565			334			376			243			390			466			156			546			603			316			682			392			200			428			428			514
CL59_dbsnp
NO FDR	31972	86863	113416	32924	88975	111755	30067	81933	103422	34591	90913	115151	29569	96650	117877	29416	79154	101277	30986	77335	97031	35187	76804	95397	34945	97252	123565	25372	64062	80362	27554	102162	122572	27135	64320	85338	39134	68425	88956	33218	88381	111518	23345	83060	99373	26938	91841	112032	45399
FDR1	1129	41925	60476	1905	42727	56022	875	40691	51511	853	36504	45401	1075	49745	65196	768	37366	51310	781	30813	38355	953	29246	39751	1384	49297	65764	2177	36012	43873	1584	60323	78020	466	28458	39863	757	20517	30373	929	40983	53711	1120	46720	58418	1054	51083	64729	83
MUT&UP6	182	408	1008	216	397	868	129	289	659	74	280	502	119	294	696	140	361	754	88	209	369	172	383	1541	213	561	1148	211	380	995	225	539	1139	99	304	652	81	201	399	106	310	802	172	366	713	158	373	904	20
PTM	180	391	983	216	386	840	125	276	639	70	265	485	115	281	678	136	346	737	88	206	368	169	370	1521	208	527	1101	197	355	959	216	518	1110	96	291	628	74	192	378	103	297	778	165	353	699	157	353	885	20
Union Spectra		1212			1053			792			617			868			958			534			1653			1388			1152			1436			786			476			938			902			1092
Union Peptides		723			489			508			340			516			638			269			687			778			506			866			541			305			571			577			688
UP Filtered Peptides		569			338			374			238			380			481			160			548			598			322			680			403			200			427			425			524
CL59_exom_combine
NO FDR	7509	15033	20102	7655	15029	19783	7231	13683	17833	7624	15578	21113	6696	15477	19781	6734	13179	17590	6778	13307	17545	7970	13273	17076	8583	16664	21877	5946	10673	13572	6357	16548	20213	6560	11578	15862	8660	11965	16242	7757	14754	19175	4851	13135	16591	6226	15082	19765	9942
FDR1	375	6244	8710	735	5680	8149	373	5660	7095	404	5646	7032	388	7531	9136	279	5303	7205	361	4951	6258	336	3862	5118	486	6136	9228	596	4592	5583	539	8657	11219	288	4240	6014	206	2921	4200	363	5871	7286	395	6363	8192	592	7653	9493	84
MUT&UP6	143	192	339	307	338	399	130	175	238	121	149	181	158	207	236	130	162	290	161	203	229	115	139	185	204	253	395	212	233	320	168	228	346	112	163	280	87	128	175	151	210	259	167	179	266	304	433	570	50
PTM	143	190	331	307	338	397	130	174	238	121	149	181	158	205	234	128	159	287	161	203	229	115	138	184	203	249	387	209	230	313	168	224	345	111	161	276	87	125	172	150	207	257	166	179	265	303	430	566	49
Union Spectra		367			435			265			200			269			311			269			210			417			333			377			306			193			294			298			614
Union Peptides		127			76			89			50			80			111			41			76			120			80			136			112			61			113			92			192
UP Filtered Peptides		104			57			74			38			59			92			25			62			105			57			116			89			43			93			73			166
CL59_exom_indel
NO FDR	8	4	14	10	7	12	6	8	12	6	4	8	5	4	11	11	10	13	13	11	16	16	8	10	6	6	17	11	8	9	7	1	8	4	3	12	15	5	14	9	20	18	6	6	9	10	7	17	33
FDR1	1	3	5	2	2	2	2	3	7	2	1	0	2	3	3	2	4	3	6	4	6	2	1	1	3	3	3	4	5	7	3	1	2	0	1	3	3	1	1	4	4	12	1	0	1	0	0	5	7
MUT&UP6	0	1	3	1	1	0	0	0	0	1	0	0	0	1	1	0	2	2	0	0	2	0	0	0	0	1	1	2	3	4	0	0	1	0	0	1	3	0	1	0	1	1	0	0	1	0	0	2	6
PTM	0	1	3	0	1	0	0	0	0	1	0	0	0	1	1	0	2	1	0	0	2	0	0	0	0	1	1	2	3	4	0	0	1	0	0	1	3	0	1	0	1	1	0	0	1	0	0	2	6
Union Spectra		4			1			0			1			2			3			2			0			2			7			1			1			4			2			1			2
Union Peptides		4			1			0			1			1			2			1			0			2			5			1			1			4			1			1			2
UP Filtered Peptides		1			0			0			0			1			2			0			0			0			2			0			1			1			0			1			2
CL59_exom_other
NO FDR	10	8	9	5	6	14	8	9	6	8	7	17	7	3	8	7	6	21	9	6	22	4	3	9	12	22	28	7	7	7	6	5	21	12	12	20	13	3	21	5	5	24	3	4	8	4	9	20	114
FDR1	4	4	1	1	0	7	2	1	3	0	4	5	2	2	3	2	0	7	3	1	1	0	0	4	3	12	10	1	1	3	4	1	8	0	2	6	0	0	2	0	0	1	1	0	2	1	2	6	3
MUT&UP6	4	1	0	1	0	6	1	1	0	0	1	3	2	1	1	1	0	3	3	1	1	0	0	2	2	2	1	1	1	1	3	1	7	0	0	3	0	0	2	0	0	1	0	0	1	1	0	3	2
PTM	4	1	0	1	0	6	1	1	0	0	1	3	2	1	1	1	0	3	3	1	1	0	0	2	1	2	1	1	1	1	3	1	7	0	0	3	0	0	2	0	0	1	0	0	1	1	0	3	2
Union Spectra		5			7			2			4			4			4			5			2			4			3			11			3			2			1			1			4
Union Peptides		4			6			1			3			4			4			4			1			4			2			7			3			1			1			1			3
UP Filtered Peptides		2			3			1			0			1			3			1			1			1			1			3			1			1			1			1			0
CL59_exom_snv
NO FDR	1120	1645	2198	1080	1768	2148	972	1382	1788	918	1273	1873	910	1411	1897	1219	1676	2356	1010	1430	1927	1112	1567	1989	1300	2192	2788	960	1272	1570	971	1579	2056	1021	1352	1868	1008	1342	1828	1212	1645	2142	779	1167	1573	1783	3324	4599	1580
FDR1	153	616	803	228	678	821	183	531	719	81	330	517	133	587	710	114	518	722	99	464	540	120	381	518	186	992	1283	162	529	617	219	852	1069	90	437	605	45	412	555	170	537	688	118	497	692	412	1612	2133	78
MUT&UP6	75	93	122	91	97	108	78	94	115	26	32	51	42	49	64	56	70	96	28	32	47	71	79	84	84	108	158	52	69	75	60	84	100	59	88	138	24	46	59	80	96	113	55	57	87	273	313	399	56
PTM	75	92	122	91	97	108	78	94	115	26	32	51	42	49	63	55	68	94	28	32	47	71	78	84	83	106	154	50	68	73	60	84	100	59	88	137	24	46	59	79	95	111	55	57	87	271	311	396	55
Union Spectra		131			120			124			53			68			101			53			91			162			84			103			143			60			122			96			434
Union Peptides		49			36			55			20			31			59			14			32			62			34			43			58			28			58			48			142
UP Filtered Peptides		47			33			49			15			29			52			14			30			57			28			41			52			26			54			45			135
CL59_exom
NO FDR	1152	1637	2177	1102	1827	2239	978	1461	1866	933	1167	1806	928	1365	1857	1250	1565	2218	1013	1466	1986	1127	1590	2028	1312	2172	2801	995	1286	1559	987	1806	2330	1021	1303	1841	1009	1335	1876	1256	1760	2254	777	1275	1708	1760	3344	4638	1682
FDR1	153	588	778	225	703	880	186	594	774	92	277	436	123	606	708	114	427	554	102	463	556	121	364	502	201	904	1220	157	516	624	224	1036	1312	83	404	613	45	404	567	185	584	744	114	602	782	387	1663	2161	83
MUT&UP6	75	93	122	89	99	108	78	94	115	27	31	51	42	49	64	56	70	92	29	32	47	71	79	84	98	107	157	52	69	78	59	84	100	57	88	139	25	46	58	86	96	113	54	58	87	267	316	398	61
PTM	75	92	122	89	99	108	78	94	115	27	31	51	42	49	63	55	68	90	29	32	47	71	78	84	96	105	154	50	68	76	59	84	100	57	88	138	25	46	58	85	95	111	54	58	87	265	314	395	60
Union Spectra		131			121			124			53			68			97			54			92			164			84			103			144			59			122			96			433
Union Peptides		49			35			55			20			31			56			15			33			65			34			43			59			28			58			48			140
UP Filtered Peptides		47			33			50			15			29			50			14			31			58			28			41			53			25			54			45			133
CL59_rnaseq_combine
NO FDR	12150	31070	41175	11936	30968	39405	11399	28263	36262	12295	31603	41429	10754	32336	40138	10729	28082	36258	10899	25944	33022	12844	28180	35179	13571	34960	44568	9937	22736	28076	10176	35084	42427	10612	23890	31582	14130	23821	30743	12172	31218	39523	8055	29576	35793	9615	32872	41449	16269
FDR1	384	15487	21718	537	14485	19614	313	14493	17449	394	12368	16903	371	17224	21659	327	13086	18438	359	10862	13818	213	11060	15271	497	18049	23281	845	12231	14563	488	21041	26513	295	10632	14528	265	6965	10191	371	14800	18768	364	17368	21207	313	18498	23658	47
MUT&UP6	47	68	229	13	50	153	23	57	113	7	43	109	9	47	145	39	58	194	27	56	107	18	47	244	124	197	320	80	86	182	38	92	227	49	72	163	24	34	96	14	48	120	14	49	122	41	81	177	11
PTM	47	66	225	13	48	147	23	56	106	6	41	108	9	46	141	36	52	189	27	56	106	18	47	242	123	191	316	78	85	177	38	92	223	46	69	158	24	34	93	14	46	118	13	45	120	40	78	173	10
Union Spectra		268			178			155			137			181			231			137			268			384			255			298			197			114			156			157			231
Union Peptides		157			101			110			99			125			148			77			155			204			114			185			117			70			116			125			139
UP Filtered Peptides		128			73			80			67			92			112			46			119			152			65			140			84			49			87			91			104
CL59_rnaseq_fusions
NO FDR	0	0	0	3	1	1	0	0	0	0	0	0	0	0	0	0	0	0	7	0	19	0	0	0	0	0	0	2	1	12	3	2	9	7	9	16	0	0	0	0	0	0	3	23	36	0	0	0	0
FDR1	0	0	0	1	1	1	0	0	0	0	0	0	0	0	0	0	0	0	2	0	17	0	0	0	0	0	0	0	1	12	1	0	9	2	4	2	0	0	0	0	0	0	0	20	23	0	0	0	0
MUT&UP6	0	0	0	1	0	0	0	0	0	0	0	0	0	0	0	0	0	0	2	0	17	0	0	0	0	0	0	0	1	11	1	0	8	2	1	0	0	0	0	0	0	0	0	1	4	0	0	0	0
PTM	0	0	0	1	0	0	0	0	0	0	0	0	0	0	0	0	0	0	2	0	17	0	0	0	0	0	0	0	1	10	1	0	6	2	1	0	0	0	0	0	0	0	0	1	4	0	0	0	0
Union Spectra		0			1			0			0			0			0			18			0			0			11			7			3			0			0			5			0
Union Peptides		0			1			0			0			0			0			10			0			0			6			5			3			0			0			5			0
UP Filtered Peptides		0			1			0			0			0			0			9			0			0			6			5			2			0			0			5			0
CL59_rnaseq_other
NO FDR	0	0	0	11	0	1	0	0	0	0	0	0	0	0	0	0	0	0	0	0	0	0	0	0	0	0	2	0	0	0	0	0	0	0	0	0	0	0	0	0	0	0	0	0	0	0	0	0	0
FDR1	0	0	0	9	0	0	0	0	0	0	0	0	0	0	0	0	0	0	0	0	0	0	0	0	0	0	2	0	0	0	0	0	0	0	0	0	0	0	0	0	0	0	0	0	0	0	0	0	0
MUT&UP6	0	0	0	9	0	0	0	0	0	0	0	0	0	0	0	0	0	0	0	0	0	0	0	0	0	0	2	0	0	0	0	0	0	0	0	0	0	0	0	0	0	0	0	0	0	0	0	0	0
PTM	0	0	0	9	0	0	0	0	0	0	0	0	0	0	0	0	0	0	0	0	0	0	0	0	0	0	2	0	0	0	0	0	0	0	0	0	0	0	0	0	0	0	0	0	0	0	0	0	0
Union Spectra		0			9			0			0			0			0			0			0			2			0			0			0			0			0			0			0
Union Peptides		0			1			0			0			0			0			0			0			1			0			0			0			0			0			0			0
UP Filtered Peptides		0			0			0			0			0			0			0			0			1			0			0			0			0			0			0			0
CL59_rnaseq_snv
NO FDR	9	21	43	34	93	132	10	21	24	22	38	70	0	0	0	0	0	0	21	48	60	28	51	49	165	354	439	18	30	35	12	82	124	57	82	135	0	0	0	28	58	73	13	37	51	0	0	0	189
FDR1	2	7	33	11	67	73	4	16	17	12	25	18	0	0	0	0	0	0	11	37	33	5	35	38	30	204	245	12	20	25	4	74	117	15	34	67	0	0	0	3	30	31	6	28	32	0	0	0	16
MUT&UP6	0	0	7	9	7	9	2	2	2	9	13	9	0	0	0	0	0	0	1	1	2	5	3	6	25	32	41	9	4	7	4	4	16	13	12	18	0	0	0	3	4	4	4	5	8	0	0	0	15
PTM	0	0	7	9	7	9	2	2	2	9	13	9	0	0	0	0	0	0	1	1	2	5	3	6	23	30	39	9	4	6	4	4	16	13	12	18	0	0	0	3	4	4	4	5	8	0	0	0	13
Union Spectra		7			12			3			14			0			0			2			6			44			11			18			20			0			7			11			0
Union Peptides		6			7			2			1			0			0			2			4			25			8			5			10			0			5			8			0
UP Filtered Peptides		3			4			1			1			0			0			1			4			24			4			4			9			0			5			7			0
CL59_rnaseq
NO FDR	9	21	43	52	70	113	11	23	27	22	29	67	0	0	0	0	0	0	27	51	83	28	51	49	155	299	403	21	31	42	15	63	108	62	86	148	0	0	0	28	58	73	16	61	88	0	0	0	191
FDR1	2	7	33	11	26	35	6	16	18	12	25	18	0	0	0	0	0	0	5	41	45	5	35	38	30	157	210	10	17	25	4	42	93	16	39	70	0	0	0	3	30	31	6	48	42	0	0	0	19
MUT&UP6	0	0	7	9	7	8	2	2	2	9	13	9	0	0	0	0	0	0	2	1	4	5	3	6	25	32	41	9	4	12	4	4	17	14	12	17	0	0	0	3	4	4	4	5	6	0	0	0	17
PTM	0	0	7	9	7	8	2	2	2	9	13	9	0	0	0	0	0	0	2	1	4	5	3	6	23	30	39	9	4	11	4	4	17	14	12	17	0	0	0	3	4	4	4	5	6	0	0	0	15
Union Spectra		7			11			3			14			0			0			5			6			44			16			19			20			0			7			9			0
Union Peptides		6			6			2			1			0			0			5			4			25			9			6			10			0			5			6			0
UP Filtered Peptides		3			4			1			1			0			0			4			4			24			5			5			10			0			5			5			0
CL59_uvar
NO FDR	6458	14405	19889	6469	15748	19954	6148	13417	17800	6791	16276	21622	5475	15794	19881	5784	12805	17476	5692	12538	16277	6923	12339	15831	7359	15451	20874	5179	10066	12898	5608	16382	19982	5722	11175	15645	7590	11874	15792	6663	14948	19213	4329	12712	16430	5048	13923	18764	8530
FDR1	241	6264	9109	628	7726	9862	314	6457	7954	239	7069	8853	259	8547	10476	169	5552	7929	179	5140	5982	203	3998	5316	359	6929	9177	377	4758	5450	451	9140	11745	259	4536	6442	151	3481	4836	134	6374	8311	229	7129	8958	347	7514	9625	68
MUT&UP6	74	128	236	145	243	214	77	132	199	44	90	107	68	181	143	50	98	169	25	51	76	95	139	275	103	166	254	78	149	181	102	157	243	56	72	140	51	82	116	52	128	197	55	94	143	95	136	223	18
PTM	70	122	227	139	235	207	73	128	192	43	85	106	68	179	140	47	95	163	24	51	75	89	131	264	101	160	247	77	143	176	98	151	237	55	71	135	48	76	108	52	124	192	53	90	140	90	131	215	18
Union Spectra		258			319			231			143			258			213			102			290			292			233			293			164			128			229			166			264
Union Peptides		130			114			127			88			104			138			55			115			155			109			182			112			75			126			112			137
UP Filtered Peptides		105			84			93			51			76			98			24			97			114			69			142			81			57			101			86			102
Legend:	Description
CL59_XXXXXX	For database names consult Supplementary Note 1.
SAMPLE	Cell line
SEARCH	Algorithm used to search: X=Tandem, C=COMET, M=MS-GF+
Total MS/MS	Total number of MS2 spectra in dataset
NO FDR	Number of PSMs before applying 1% FDR cutoff
FDR1	Number of PSMs after applying 1% FDR cutoff
MUT&UP6	Number of PSMs after filtering against reference proteomes
PTM	Number of PSMs after removing Post-Translational Modifications
Union Spectra	Number of PSMs identified by any algorithm
Union Peptides	Number of peptides identified identified
UP Filtered Peptides	Number of peptides remaining after forcing a protein expression filter.
[truncated: 134 more columns]
