# Supplementary material for: Detecting protein variants by mass spectrometry: a comprehensive study in cancer cell-lines
Source: Genome Med. 2017 Jul 18;9:62. doi: 10.1186/s13073-017-0454-9 (PMC5514513; doi:10.1186/s13073-017-0454-9)
Supplement: Supplementary file 6 — Variant peptides detected in searches against the nine deep proteomes. (XLSX 5224 kb) [file 13073_2017_454_MOESM6_ESM.xlsx]

## Sheet: CL9_peptides.tsv
Additional file 6: Variant peptides detected in searches against the 9 deep proteomes
Definitions:
	#Spectra	Spectral count
	Algorithms	Algorithms that detected this peptide	M = MS-GF+	C = COMET	X = Tandem
		Combined		Combined personal		COSMIC-all		COSMIC-census		COSMIC-indel		COSMIC-other		COSMIC-SNV		dbSNP-ALL		dbSNP-census		dbSNP-indel		dbSNP-other		dbSNP-snv		ExomeSeq-all		ExomeSeq-general		ExomeSeq-indel		ExomeSeq-other		ExomeSeq-snv		RNASeq-all		RNASeq-general		RNASeq-fusions		RNASeq-other		RNASeq-snv		Uniprot Variants
Cell line	Peptide	#Spectra	Algorithms	#Spectra	Algorithms	#Spectra	Algorithms	#Spectra	Algorithms	#Spectra	Algorithms	#Spectra	Algorithms	#Spectra	Algorithms	#Spectra	Algorithms	#Spectra	Algorithms	#Spectra	Algorithms	#Spectra	Algorithms	#Spectra	Algorithms	#Spectra	Algorithms	#Spectra	Algorithms	#Spectra	Algorithms	#Spectra	Algorithms	#Spectra	Algorithms	#Spectra	Algorithms	#Spectra	Algorithms	#Spectra	Algorithms	#Spectra	Algorithms	#Spectra	Algorithms	#Spectra	Algorithms	UniProt Name	Gene Name
CCRF	AVFVDLEPTVIDDIR	7	MC	7	MC	7	MC	0	n/a	0	n/a	0	n/a	7	MC	0	n/a	0	n/a	0	n/a	0	n/a	0	n/a	0	n/a	7	MC	0	n/a	0	n/a	0	n/a	0	n/a	0	n/a	0	n/a	0	n/a	0	n/a	0	n/a	TBA4A_HUMAN	TUBA4A
CCRF	FSMEDVSERLSLPMDIR	1	M	1	M	0	n/a	0	n/a	0	n/a	0	n/a	0	n/a	1	M	0	n/a	0	n/a	0	n/a	1	M	0	n/a	0	n/a	0	n/a	0	n/a	0	n/a	0	n/a	0	n/a	0	n/a	0	n/a	0	n/a	0	n/a	CDK18_HUMAN	CDK18
CCRF	SKPHSEAGTAFIETQQLHAAMADTFLEHMCR	1	X	1	X	1	X	0	n/a	0	n/a	0	n/a	1	X	0	n/a	0	n/a	0	n/a	0	n/a	0	n/a	0	n/a	0	n/a	0	n/a	0	n/a	0	n/a	0	n/a	0	n/a	0	n/a	0	n/a	0	n/a	0	n/a	KPYM_HUMAN	PKM
CCRF	KNRNVNIGK	1	C	1	C	1	C	0	n/a	0	n/a	0	n/a	1	C	0	n/a	0	n/a	0	n/a	0	n/a	0	n/a	0	n/a	0	n/a	0	n/a	0	n/a	0	n/a	0	n/a	0	n/a	0	n/a	0	n/a	0	n/a	0	n/a	MYO9B_HUMAN	MYO9B
CCRF	ELPAWVSFPDMEKAEWLNK	1	M	1	M	0	n/a	0	n/a	0	n/a	0	n/a	0	n/a	1	M	0	n/a	0	n/a	0	n/a	1	M	0	n/a	0	n/a	0	n/a	0	n/a	0	n/a	0	n/a	0	n/a	0	n/a	0	n/a	0	n/a	0	n/a	ESYT1_HUMAN	ESYT1
CCRF	IAALQAFADQLNAAGHYAK	1	M	1	M	0	n/a	0	n/a	0	n/a	0	n/a	0	n/a	1	M	0	n/a	0	n/a	0	n/a	1	M	0	n/a	0	n/a	0	n/a	0	n/a	0	n/a	0	n/a	0	n/a	0	n/a	0	n/a	0	n/a	0	n/a	SPTN1_HUMAN	SPTAN1
CCRF	YQVQIVGLLPGGFPQPLLHNLAELPR	1	C	1	C	0	n/a	0	n/a	0	n/a	0	n/a	0	n/a	0	n/a	0	n/a	0	n/a	0	n/a	0	n/a	0	n/a	0	n/a	0	n/a	0	n/a	0	n/a	0	n/a	0	n/a	0	n/a	0	n/a	0	n/a	0	n/a	S2610_HUMAN	SLC26A10
CCRF	EYKSYKAK	0	n/a	0	n/a	0	n/a	0	n/a	0	n/a	0	n/a	1	M	0	n/a	0	n/a	0	n/a	0	n/a	0	n/a	0	n/a	0	n/a	0	n/a	0	n/a	0	n/a	0	n/a	0	n/a	0	n/a	0	n/a	0	n/a	0	n/a	RL1D1_HUMAN	RSL1D1
CCRF	EKGDTPASATAGDTLSVPAPAVQPEESLK	1	M	1	M	1	M	0	n/a	0	n/a	0	n/a	1	M	0	n/a	0	n/a	0	n/a	0	n/a	0	n/a	0	n/a	0	n/a	0	n/a	0	n/a	0	n/a	0	n/a	0	n/a	0	n/a	0	n/a	0	n/a	0	n/a	MIC60_HUMAN	IMMT
CCRF	NSLSETVR	1	M	1	M	0	n/a	0	n/a	0	n/a	0	n/a	0	n/a	1	M	0	n/a	0	n/a	0	n/a	1	M	1	MC	1	MC	0	n/a	0	n/a	1	MC	0	n/a	0	n/a	0	n/a	0	n/a	0	n/a	1	MC	LMAN1_HUMAN	LMAN1
CCRF	VHELEGNAPSDPDAVSAEEALK	1	M	1	M	1	M	0	n/a	0	n/a	0	n/a	1	M	0	n/a	0	n/a	0	n/a	0	n/a	0	n/a	0	n/a	0	n/a	0	n/a	0	n/a	0	n/a	0	n/a	0	n/a	0	n/a	0	n/a	0	n/a	0	n/a	ELP1_HUMAN	IKBKAP
CCRF	PGMPQFLSAEAQSLLR	0	n/a	0	n/a	1	M	0	n/a	0	n/a	0	n/a	1	M	0	n/a	0	n/a	0	n/a	0	n/a	0	n/a	0	n/a	0	n/a	0	n/a	0	n/a	0	n/a	0	n/a	0	n/a	0	n/a	0	n/a	0	n/a	0	n/a	KS6A6_HUMAN	RPS6KA6
CCRF	ATAVTPDGQFKDISLSDYK	2	MCX	2	MCX	2	MCX	0	n/a	0	n/a	0	n/a	2	MCX	0	n/a	0	n/a	0	n/a	0	n/a	0	n/a	0	n/a	0	n/a	0	n/a	0	n/a	0	n/a	0	n/a	0	n/a	0	n/a	0	n/a	0	n/a	0	n/a	PRDX1_HUMAN	PRDX1
CCRF	YDFFTGCPK	1	C	1	C	0	n/a	0	n/a	0	n/a	0	n/a	0	n/a	1	C	0	n/a	0	n/a	0	n/a	1	C	0	n/a	0	n/a	0	n/a	0	n/a	0	n/a	0	n/a	0	n/a	0	n/a	0	n/a	0	n/a	0	n/a	TCPH_HUMAN	CCT7
CCRF	CFEQNEAIQAAHDAVAQEGQCR	7	MCX	7	MCX	0	n/a	0	n/a	0	n/a	0	n/a	0	n/a	7	MCX	0	n/a	0	n/a	0	n/a	7	MCX	0	n/a	0	n/a	0	n/a	0	n/a	0	n/a	0	n/a	0	n/a	0	n/a	0	n/a	0	n/a	0	n/a	UCHL1_HUMAN	UCHL1
CCRF	NCCIGAGYVGGPTCSVIAHMCPEIR	1	M	1	M	1	M	0	n/a	0	n/a	0	n/a	1	M	0	n/a	0	n/a	0	n/a	0	n/a	0	n/a	0	n/a	1	M	0	n/a	0	n/a	0	n/a	0	n/a	1	M	0	n/a	0	n/a	0	n/a	0	n/a	UGDH_HUMAN	UGDH
CCRF	LIQDVANNTNEEAGDGTTTATVLAR	1	M	1	M	0	n/a	0	n/a	0	n/a	0	n/a	0	n/a	1	M	0	n/a	0	n/a	0	n/a	1	M	0	n/a	0	n/a	0	n/a	0	n/a	0	n/a	0	n/a	0	n/a	0	n/a	0	n/a	0	n/a	1	M	CH60_HUMAN	HSPD1
CCRF	RPDADVDQQGLVR	0	n/a	0	n/a	0	n/a	0	n/a	0	n/a	0	n/a	0	n/a	0	n/a	0	n/a	0	n/a	0	n/a	0	n/a	0	n/a	1	X	0	n/a	0	n/a	0	n/a	0	n/a	0	n/a	0	n/a	0	n/a	0	n/a	1	X	DJC15_HUMAN	DNAJC15
CCRF	TGSGGPGNHPHGPDSSAEGLNPYGLVAPR	1	M	1	M	1	M	0	n/a	0	n/a	0	n/a	1	M	0	n/a	0	n/a	0	n/a	0	n/a	0	n/a	0	n/a	0	n/a	0	n/a	0	n/a	0	n/a	0	n/a	0	n/a	0	n/a	0	n/a	0	n/a	0	n/a	URP2_HUMAN	FERMT3
CCRF	LNLQAINYMAADGDFK	1	M	1	M	0	n/a	0	n/a	0	n/a	0	n/a	0	n/a	1	M	0	n/a	0	n/a	0	n/a	1	M	0	n/a	0	n/a	0	n/a	0	n/a	0	n/a	0	n/a	0	n/a	0	n/a	0	n/a	0	n/a	0	n/a	LEG1_HUMAN	LGALS1
CCRF	TANDMIHSENMR	1	C	1	C	1	C	1	C	0	n/a	0	n/a	1	C	0	n/a	0	n/a	0	n/a	0	n/a	0	n/a	0	n/a	0	n/a	0	n/a	0	n/a	0	n/a	0	n/a	0	n/a	0	n/a	0	n/a	0	n/a	0	n/a	MOES_HUMAN	MSN
CCRF	GNLIGVVEALTR	1	M	1	M	1	M	0	n/a	0	n/a	0	n/a	1	M	0	n/a	0	n/a	0	n/a	0	n/a	0	n/a	0	n/a	0	n/a	0	n/a	0	n/a	0	n/a	0	n/a	0	n/a	0	n/a	0	n/a	0	n/a	0	n/a	PLPL6_HUMAN	PNPLA6
CCRF	CDSSADSAEDVRK	0	n/a	0	n/a	1	M	0	n/a	0	n/a	0	n/a	1	M	0	n/a	0	n/a	0	n/a	0	n/a	0	n/a	0	n/a	0	n/a	0	n/a	0	n/a	0	n/a	0	n/a	0	n/a	0	n/a	0	n/a	0	n/a	0	n/a	FETUA_HUMAN	AHSG
CCRF	NGQGFALVYSITAKSTFNDLQDLR	1	M	1	M	1	M	0	n/a	0	n/a	0	n/a	1	M	0	n/a	0	n/a	0	n/a	0	n/a	0	n/a	0	n/a	0	n/a	0	n/a	0	n/a	0	n/a	0	n/a	0	n/a	0	n/a	0	n/a	0	n/a	0	n/a	RAP1A_HUMAN	RAP1A
CCRF	CIMQAMDIMRK	0	n/a	0	n/a	0	n/a	0	n/a	0	n/a	0	n/a	0	n/a	1	C	0	n/a	0	n/a	0	n/a	1	C	0	n/a	0	n/a	0	n/a	0	n/a	0	n/a	0	n/a	0	n/a	0	n/a	0	n/a	0	n/a	0	n/a	PREX1_HUMAN	PREX1
CCRF	QISAEKQYKGIIDCLVR	1	MC	1	MC	0	n/a	0	n/a	0	n/a	0	n/a	0	n/a	1	MC	0	n/a	0	n/a	0	n/a	1	MC	0	n/a	0	n/a	0	n/a	0	n/a	0	n/a	0	n/a	0	n/a	0	n/a	0	n/a	0	n/a	0	n/a	ADT1_HUMAN	SLC25A4
CCRF	NQIAMNPTNTVFDAKR	1	M	1	M	1	M	0	n/a	0	n/a	0	n/a	1	M	0	n/a	0	n/a	0	n/a	0	n/a	0	n/a	0	n/a	0	n/a	0	n/a	0	n/a	0	n/a	0	n/a	0	n/a	0	n/a	0	n/a	0	n/a	0	n/a	HSP7C_HUMAN	HSPA8
CCRF	AFLASPEYVDLPINGNGK	3	MC	3	MC	4	MC	0	n/a	0	n/a	0	n/a	4	MCX	0	n/a	0	n/a	0	n/a	0	n/a	0	n/a	0	n/a	0	n/a	0	n/a	0	n/a	0	n/a	0	n/a	0	n/a	0	n/a	0	n/a	0	n/a	0	n/a	GSTP1_HUMAN	GSTP1
CCRF	PGYPQYVSEILEK	1	MCX	1	MC	1	MCX	0	n/a	0	n/a	0	n/a	1	MCX	0	n/a	0	n/a	0	n/a	0	n/a	0	n/a	0	n/a	0	n/a	0	n/a	0	n/a	0	n/a	0	n/a	0	n/a	0	n/a	0	n/a	0	n/a	0	n/a	LPPRC_HUMAN	LRPPRC
CCRF	QMEHISQFLQAAER	0	n/a	0	n/a	0	n/a	0	n/a	0	n/a	0	n/a	0	n/a	0	n/a	0	n/a	0	n/a	0	n/a	0	n/a	0	n/a	0	n/a	0	n/a	0	n/a	0	n/a	0	n/a	1	M	0	n/a	0	n/a	0	n/a	0	n/a	TAGL2_HUMAN	TAGLN2
CCRF	AMCMLSNTTAIAEAWAR	3	MCX	3	MCX	3	MCX	0	n/a	0	n/a	0	n/a	3	MCX	3	MCX	0	n/a	0	n/a	0	n/a	3	MCX	0	n/a	0	n/a	0	n/a	0	n/a	0	n/a	0	n/a	0	n/a	0	n/a	0	n/a	0	n/a	0	n/a	TBA4A_HUMAN TBA3C_HUMAN	TUBA4A TUBA3C
CCRF	CLFASGSPFEPVKLTDGR	1	MCX	1	MCX	0	n/a	0	n/a	0	n/a	0	n/a	0	n/a	1	MCX	0	n/a	0	n/a	0	n/a	1	MCX	0	n/a	1	MCX	0	n/a	0	n/a	0	n/a	0	n/a	0	n/a	0	n/a	0	n/a	0	n/a	1	MCX	MAOM_HUMAN	ME2
CCRF	EAEAAIYHLELFEELRR	3	MCX	4	MCX	0	n/a	0	n/a	0	n/a	0	n/a	0	n/a	3	MCX	0	n/a	0	n/a	0	n/a	3	MCX	0	n/a	0	n/a	0	n/a	0	n/a	0	n/a	0	n/a	0	n/a	0	n/a	0	n/a	0	n/a	0	n/a	KPYM_HUMAN	PKM
CCRF	WEVADLQPQLQIDK	1	MC	1	MC	1	MC	0	n/a	0	n/a	0	n/a	1	MC	0	n/a	0	n/a	0	n/a	0	n/a	0	n/a	0	n/a	0	n/a	0	n/a	0	n/a	0	n/a	0	n/a	0	n/a	0	n/a	0	n/a	0	n/a	0	n/a	QCR2_HUMAN	UQCRC2
CCRF	DKMMDGGHYTYSENRVEK	1	MC	1	MC	0	n/a	0	n/a	0	n/a	0	n/a	0	n/a	1	MC	0	n/a	0	n/a	0	n/a	1	MC	0	n/a	0	n/a	0	n/a	0	n/a	0	n/a	0	n/a	0	n/a	0	n/a	0	n/a	0	n/a	0	n/a	PARK7_HUMAN	PARK7
CCRF	SVMDKQYEIMCVSQFTLQCVLK	1	MX	1	MX	0	n/a	0	n/a	0	n/a	0	n/a	0	n/a	1	MX	0	n/a	0	n/a	0	n/a	1	MX	0	n/a	0	n/a	0	n/a	0	n/a	0	n/a	0	n/a	0	n/a	0	n/a	0	n/a	0	n/a	0	n/a	DTD1_HUMAN	DTD1
CCRF	EAENELSAR	1	M	1	M	0	n/a	0	n/a	0	n/a	0	n/a	0	n/a	1	M	0	n/a	0	n/a	0	n/a	1	M	0	n/a	0	n/a	0	n/a	0	n/a	0	n/a	0	n/a	0	n/a	0	n/a	0	n/a	0	n/a	0	n/a	LONM_HUMAN	LONP1
CCRF	QQAPFAK	1	M	1	M	1	M	0	n/a	0	n/a	0	n/a	1	M	0	n/a	0	n/a	0	n/a	0	n/a	0	n/a	0	n/a	0	n/a	0	n/a	0	n/a	0	n/a	0	n/a	0	n/a	0	n/a	0	n/a	0	n/a	0	n/a	EP400_HUMAN	EP400
CCRF	SQETECTHFSTPLLLGKK	2	M	2	M	0	n/a	0	n/a	0	n/a	0	n/a	0	n/a	2	M	0	n/a	0	n/a	0	n/a	2	M	0	n/a	0	n/a	0	n/a	0	n/a	0	n/a	0	n/a	0	n/a	0	n/a	0	n/a	0	n/a	0	n/a	MDHM_HUMAN	MDH2
CCRF	FQKLKEEHR	1	M	1	M	0	n/a	0	n/a	0	n/a	0	n/a	0	n/a	1	M	0	n/a	0	n/a	0	n/a	1	M	0	n/a	0	n/a	0	n/a	0	n/a	0	n/a	0	n/a	0	n/a	0	n/a	0	n/a	0	n/a	0	n/a	SPEF2_HUMAN	SPEF2
CCRF	HGLEVIYMIELIDEYCVQQLKEFEGK	0	n/a	0	n/a	1	M	1	M	0	n/a	0	n/a	1	M	0	n/a	0	n/a	0	n/a	0	n/a	0	n/a	0	n/a	0	n/a	0	n/a	0	n/a	0	n/a	0	n/a	0	n/a	0	n/a	0	n/a	0	n/a	0	n/a	HS90A_HUMAN	HSP90AA1
CCRF	EKLCYMALDFENEMATAASSSSLEK	2	X	2	X	2	X	0	n/a	0	n/a	0	n/a	2	X	0	n/a	0	n/a	0	n/a	0	n/a	0	n/a	0	n/a	0	n/a	0	n/a	0	n/a	0	n/a	0	n/a	0	n/a	0	n/a	0	n/a	0	n/a	0	n/a	ACTS_HUMAN	ACTA1
CCRF	GPVKGYEENEEFLR	1	M	1	M	1	M	0	n/a	0	n/a	0	n/a	1	M	0	n/a	0	n/a	0	n/a	0	n/a	0	n/a	0	n/a	0	n/a	0	n/a	0	n/a	0	n/a	0	n/a	0	n/a	0	n/a	0	n/a	0	n/a	0	n/a	TR112_HUMAN	TRMT112
CCRF	GKSESSRSR	0	n/a	0	n/a	0	n/a	1	C	0	n/a	0	n/a	0	n/a	0	n/a	0	n/a	0	n/a	0	n/a	0	n/a	0	n/a	0	n/a	0	n/a	0	n/a	0	n/a	0	n/a	0	n/a	0	n/a	0	n/a	0	n/a	0	n/a	GNAS2_HUMAN|GNAS1_HUMAN|GNAS3_HUMAN|ALEX_HUMAN	GNAS
CCRF	VMNTFSVVPSPK	1	M	1	MC	1	MC	0	n/a	0	n/a	0	n/a	1	MC	0	n/a	0	n/a	0	n/a	0	n/a	0	n/a	0	n/a	0	n/a	0	n/a	0	n/a	0	n/a	0	n/a	0	n/a	0	n/a	0	n/a	0	n/a	0	n/a	TBB3_HUMAN	TUBB3
CCRF	ALMLQGVDLLADAVADTMGPK	7	MCX	7	MCX	0	n/a	0	n/a	0	n/a	0	n/a	0	n/a	7	MX	0	n/a	0	n/a	0	n/a	7	MX	0	n/a	0	n/a	0	n/a	0	n/a	0	n/a	0	n/a	0	n/a	0	n/a	0	n/a	0	n/a	0	n/a	CH60_HUMAN	HSPD1
CCRF	KNQDEESQEGPELLKRPK	1	M	1	M	0	n/a	0	n/a	0	n/a	0	n/a	0	n/a	1	M	0	n/a	0	n/a	0	n/a	1	M	0	n/a	0	n/a	0	n/a	0	n/a	0	n/a	0	n/a	0	n/a	0	n/a	0	n/a	0	n/a	0	n/a	ABCF1_HUMAN	ABCF1
CCRF	ALMLQGVDLLADAVAVTMEPKGR	0	n/a	0	n/a	1	M	0	n/a	0	n/a	0	n/a	1	M	1	M	0	n/a	0	n/a	0	n/a	1	M	0	n/a	1	M	0	n/a	0	n/a	0	n/a	0	n/a	0	n/a	0	n/a	0	n/a	0	n/a	0	n/a	CH60_HUMAN	HSPD1
CCRF	LHGSVGGAQDLSALGALVSLSNAR	1	X	1	X	0	n/a	0	n/a	0	n/a	0	n/a	0	n/a	1	X	0	n/a	0	n/a	0	n/a	0	n/a	0	n/a	0	n/a	0	n/a	0	n/a	0	n/a	0	n/a	0	n/a	0	n/a	0	n/a	0	n/a	0	n/a	PELP1_HUMAN	PELP1
CCRF	VKIGVNGFGR	1	M	1	M	1	M	0	n/a	0	n/a	0	n/a	1	M	0	n/a	0	n/a	0	n/a	0	n/a	0	n/a	0	n/a	0	n/a	0	n/a	0	n/a	0	n/a	0	n/a	0	n/a	0	n/a	0	n/a	0	n/a	0	n/a	G3P_HUMAN	GAPDH
CCRF	HGMYNPNKIFGVTTLDIVR	1	MCX	1	MCX	0	n/a	0	n/a	0	n/a	0	n/a	0	n/a	1	MCX	0	n/a	0	n/a	0	n/a	1	MCX	0	n/a	0	n/a	0	n/a	0	n/a	0	n/a	0	n/a	0	n/a	0	n/a	0	n/a	0	n/a	0	n/a	MDHM_HUMAN	MDH2
CCRF	MDSRGEQRQDR	0	n/a	0	n/a	0	n/a	0	n/a	0	n/a	0	n/a	0	n/a	0	n/a	0	n/a	0	n/a	0	n/a	0	n/a	0	n/a	0	n/a	0	n/a	0	n/a	0	n/a	0	n/a	0	n/a	0	n/a	0	n/a	0	n/a	1	C	FUS_HUMAN	FUS
CCRF	FRGHLNNISNNLLIGAINIENGK	1	M	1	M	1	M	0	n/a	0	n/a	0	n/a	1	M	0	n/a	0	n/a	0	n/a	0	n/a	0	n/a	0	n/a	0	n/a	0	n/a	0	n/a	0	n/a	0	n/a	0	n/a	0	n/a	0	n/a	0	n/a	0	n/a	ACON_HUMAN	ACO2
CCRF	QVNEMKNSLSETVR	1	MCX	1	MCX	0	n/a	0	n/a	0	n/a	0	n/a	0	n/a	1	MCX	0	n/a	0	n/a	0	n/a	1	MCX	1	MCX	1	MCX	0	n/a	0	n/a	1	MCX	0	n/a	0	n/a	0	n/a	0	n/a	0	n/a	1	MCX	LMAN1_HUMAN	LMAN1
CCRF	PGLGGAAVR	0	n/a	0	n/a	0	n/a	0	n/a	0	n/a	0	n/a	0	n/a	0	n/a	1	C	0	n/a	0	n/a	0	n/a	0	n/a	0	n/a	0	n/a	0	n/a	0	n/a	0	n/a	0	n/a	0	n/a	0	n/a	0	n/a	0	n/a	TSC2_HUMAN	TSC2
CCRF	PRAITIHPEK	1	M	1	M	0	n/a	0	n/a	0	n/a	0	n/a	0	n/a	1	M	0	n/a	0	n/a	0	n/a	1	M	0	n/a	0	n/a	0	n/a	0	n/a	0	n/a	0	n/a	0	n/a	0	n/a	0	n/a	0	n/a	0	n/a	LRP1_HUMAN	LRP1
CCRF	KVNPYEEVDQEKYSNLVESVLSSR	1	C	1	C	0	n/a	0	n/a	0	n/a	0	n/a	0	n/a	1	C	0	n/a	0	n/a	0	n/a	1	C	0	n/a	0	n/a	0	n/a	0	n/a	0	n/a	0	n/a	0	n/a	0	n/a	0	n/a	0	n/a	0	n/a	MGME1_HUMAN	MGME1
CCRF	GVCDESFGIHVAELANFPK	1	CX	1	CX	1	CX	1	CX	0	n/a	0	n/a	1	CX	1	CX	1	CX	0	n/a	0	n/a	1	CX	0	n/a	0	n/a	0	n/a	0	n/a	0	n/a	0	n/a	0	n/a	0	n/a	0	n/a	0	n/a	1	CX	MSH2_HUMAN	MSH2
CCRF	EMELELAK	1	M	1	M	1	M	0	n/a	0	n/a	0	n/a	1	M	0	n/a	0	n/a	0	n/a	0	n/a	0	n/a	0	n/a	0	n/a	0	n/a	0	n/a	0	n/a	0	n/a	0	n/a	0	n/a	0	n/a	0	n/a	0	n/a	RBGP1_HUMAN	RABGAP1
CCRF	KYAPTEAQLNAIDALIDSMSLAK	1	M	1	M	0	n/a	0	n/a	0	n/a	0	n/a	0	n/a	1	M	0	n/a	0	n/a	0	n/a	1	M	0	n/a	0	n/a	0	n/a	0	n/a	0	n/a	0	n/a	0	n/a	0	n/a	0	n/a	0	n/a	0	n/a	XRCC5_HUMAN	XRCC5
CCRF	ASPLLPANHVTMSK	1	M	1	M	1	M	0	n/a	0	n/a	0	n/a	1	MC	0	n/a	0	n/a	0	n/a	0	n/a	0	n/a	0	n/a	0	n/a	0	n/a	0	n/a	0	n/a	0	n/a	0	n/a	0	n/a	0	n/a	0	n/a	0	n/a	SYIM_HUMAN	IARS2
CCRF	RMLWNVMVSIIR	0	n/a	0	n/a	0	n/a	0	n/a	0	n/a	0	n/a	0	n/a	1	M	0	n/a	0	n/a	0	n/a	1	M	0	n/a	0	n/a	0	n/a	0	n/a	0	n/a	0	n/a	0	n/a	0	n/a	0	n/a	0	n/a	0	n/a	ABCA4_HUMAN	ABCA4
CCRF	RFEMIKEAYMR	0	n/a	0	n/a	0	n/a	0	n/a	0	n/a	0	n/a	0	n/a	1	M	0	n/a	0	n/a	0	n/a	1	M	0	n/a	0	n/a	0	n/a	0	n/a	0	n/a	0	n/a	0	n/a	0	n/a	0	n/a	0	n/a	0	n/a	IDE_HUMAN	IDE
CCRF	YYILNIEAAK	0	n/a	0	n/a	1	C	0	n/a	0	n/a	0	n/a	1	C	0	n/a	0	n/a	0	n/a	0	n/a	1	C	0	n/a	0	n/a	0	n/a	0	n/a	0	n/a	0	n/a	0	n/a	0	n/a	0	n/a	0	n/a	0	n/a	SNX5_HUMAN	SNX5
CCRF	LKAFLASPEYVDLPINGNGKQ	1	CX	1	CX	1	CX	0	n/a	0	n/a	0	n/a	1	CX	0	n/a	0	n/a	0	n/a	0	n/a	0	n/a	0	n/a	0	n/a	0	n/a	0	n/a	0	n/a	0	n/a	0	n/a	0	n/a	0	n/a	0	n/a	0	n/a	GSTP1_HUMAN	GSTP1
CCRF	ATILDLSRNKLTTLPSDFCGLTHLVK	1	MCX	1	MCX	0	n/a	0	n/a	0	n/a	0	n/a	0	n/a	1	MCX	0	n/a	0	n/a	0	n/a	1	MCX	0	n/a	0	n/a	0	n/a	0	n/a	0	n/a	0	n/a	0	n/a	0	n/a	0	n/a	0	n/a	0	n/a	LRC59_HUMAN	LRRC59
CCRF	QFVADNFCMR	0	n/a	0	n/a	0	n/a	0	n/a	0	n/a	0	n/a	0	n/a	1	M	0	n/a	0	n/a	0	n/a	1	M	0	n/a	0	n/a	0	n/a	0	n/a	0	n/a	0	n/a	0	n/a	0	n/a	0	n/a	0	n/a	0	n/a	STB5L_HUMAN	STXBP5L
CCRF	EAPNPIHLTGDTSLQNGR	1	M	1	M	0	n/a	0	n/a	0	n/a	0	n/a	0	n/a	1	M	0	n/a	0	n/a	0	n/a	1	M	0	n/a	0	n/a	0	n/a	0	n/a	0	n/a	0	n/a	0	n/a	0	n/a	0	n/a	0	n/a	0	n/a	EIF3F_HUMAN	EIF3F
CCRF	LNCQVIDASVDSHFCHLAWVNTPK	3	MCX	3	MCX	0	n/a	0	n/a	0	n/a	0	n/a	0	n/a	3	MCX	0	n/a	0	n/a	0	n/a	3	MCX	0	n/a	0	n/a	0	n/a	0	n/a	0	n/a	0	n/a	0	n/a	0	n/a	0	n/a	0	n/a	0	n/a	PRDX1_HUMAN	PRDX1
CCRF	QEWNLFYQKQMQLRK	1	M	1	M	0	n/a	0	n/a	0	n/a	0	n/a	0	n/a	1	M	0	n/a	0	n/a	0	n/a	1	M	0	n/a	0	n/a	0	n/a	0	n/a	0	n/a	0	n/a	0	n/a	0	n/a	0	n/a	0	n/a	0	n/a	RECQ5_HUMAN	RECQL5
CCRF	KVFANPEDCVSFGK	1	C	1	C	1	C	0	n/a	0	n/a	0	n/a	1	C	0	n/a	0	n/a	0	n/a	0	n/a	0	n/a	0	n/a	0	n/a	0	n/a	0	n/a	0	n/a	0	n/a	0	n/a	0	n/a	0	n/a	0	n/a	0	n/a	MGST1_HUMAN	MGST1
CCRF	KPDMFFNPEESELDLTYGNR	0	n/a	0	n/a	0	n/a	0	n/a	0	n/a	0	n/a	0	n/a	0	n/a	0	n/a	0	n/a	0	n/a	0	n/a	0	n/a	0	n/a	0	n/a	0	n/a	0	n/a	0	n/a	0	n/a	0	n/a	0	n/a	0	n/a	2	M	G6PD_HUMAN	G6PD
CCRF	GSNTIASAAADQIPGLLGVFQK	1	MCX	1	MCX	0	n/a	0	n/a	0	n/a	0	n/a	0	n/a	1	MCX	0	n/a	0	n/a	0	n/a	1	MCX	0	n/a	0	n/a	0	n/a	0	n/a	0	n/a	0	n/a	0	n/a	0	n/a	0	n/a	0	n/a	0	n/a	XPO2_HUMAN	CSE1L
CCRF	RFQLKIAELNAIIR	0	n/a	0	n/a	0	n/a	0	n/a	0	n/a	0	n/a	0	n/a	1	C	0	n/a	0	n/a	0	n/a	1	C	0	n/a	0	n/a	0	n/a	0	n/a	0	n/a	0	n/a	0	n/a	0	n/a	0	n/a	0	n/a	0	n/a	JKIP3_HUMAN	JAKMIP3
CCRF	MLVGFLSEKK	1	M	0	n/a	0	n/a	0	n/a	0	n/a	0	n/a	0	n/a	0	n/a	0	n/a	0	n/a	0	n/a	0	n/a	0	n/a	1	M	0	n/a	0	n/a	0	n/a	0	n/a	0	n/a	0	n/a	0	n/a	0	n/a	0	n/a	OR4N4_HUMAN	OR4N4
CCRF	AGIPLTWRSW	1	C	1	C	1	C	0	n/a	0	n/a	1	C	0	n/a	0	n/a	0	n/a	0	n/a	0	n/a	0	n/a	0	n/a	0	n/a	0	n/a	0	n/a	0	n/a	0	n/a	0	n/a	0	n/a	0	n/a	0	n/a	0	n/a	RBM20_HUMAN	RBM20
CCRF	LGQHVVDMAPLSVGSLDDEPGGEAETK	1	MX	1	MX	0	n/a	0	n/a	0	n/a	0	n/a	0	n/a	1	MX	0	n/a	0	n/a	0	n/a	1	MX	0	n/a	0	n/a	0	n/a	0	n/a	0	n/a	0	n/a	0	n/a	0	n/a	0	n/a	0	n/a	0	n/a	EFTS_HUMAN	TSFM
CCRF	WGADEAQFIYILGNR	1	M	1	M	1	M	0	n/a	0	n/a	0	n/a	1	M	0	n/a	0	n/a	0	n/a	0	n/a	0	n/a	0	n/a	0	n/a	0	n/a	0	n/a	0	n/a	0	n/a	0	n/a	0	n/a	0	n/a	0	n/a	0	n/a	ANXA6_HUMAN	ANXA6
CCRF	LKAFLASPEYVDLPINGNGK	1	MC	1	MC	1	MC	0	n/a	0	n/a	0	n/a	1	MC	0	n/a	0	n/a	0	n/a	0	n/a	0	n/a	0	n/a	0	n/a	0	n/a	0	n/a	0	n/a	0	n/a	0	n/a	0	n/a	0	n/a	0	n/a	0	n/a	GSTP1_HUMAN	GSTP1
CCRF	VAAQFMENK	1	C	1	C	0	n/a	0	n/a	0	n/a	0	n/a	0	n/a	1	C	0	n/a	0	n/a	0	n/a	1	C	0	n/a	0	n/a	0	n/a	0	n/a	0	n/a	0	n/a	0	n/a	0	n/a	0	n/a	0	n/a	0	n/a	GMIP_HUMAN	GMIP
CCRF	APEVSMPDVDLNLKGPK	1	CX	1	CX	0	n/a	0	n/a	0	n/a	0	n/a	0	n/a	1	CX	0	n/a	0	n/a	0	n/a	1	CX	0	n/a	0	n/a	0	n/a	0	n/a	0	n/a	0	n/a	0	n/a	0	n/a	0	n/a	0	n/a	0	n/a	AHNK_HUMAN	AHNAK
CCRF	LIRLVNVQQAK	0	n/a	0	n/a	1	C	0	n/a	0	n/a	0	n/a	1	C	0	n/a	0	n/a	0	n/a	0	n/a	0	n/a	0	n/a	0	n/a	0	n/a	0	n/a	0	n/a	0	n/a	0	n/a	0	n/a	0	n/a	0	n/a	0	n/a	MA2B1_HUMAN	MAN2B1
CCRF	GAGYTFGEDISETFNHANGLTLVSR	1	CX	1	CX	1	CX	0	n/a	0	n/a	0	n/a	1	CX	0	n/a	0	n/a	0	n/a	0	n/a	0	n/a	0	n/a	0	n/a	0	n/a	0	n/a	0	n/a	0	n/a	0	n/a	0	n/a	0	n/a	0	n/a	0	n/a	PP2AA_HUMAN	PPP2CA
CCRF	TSMLKPHQVTTRNLSLAVSDCFWK	1	M	1	M	0	n/a	0	n/a	0	n/a	0	n/a	0	n/a	1	M	0	n/a	0	n/a	0	n/a	1	M	0	n/a	0	n/a	0	n/a	0	n/a	0	n/a	0	n/a	0	n/a	0	n/a	0	n/a	0	n/a	0	n/a	OPA1_HUMAN	OPA1
CCRF	VDIVAINDPFINLNYMVYMFQYDSTHGK	2	M	2	M	0	n/a	0	n/a	0	n/a	0	n/a	0	n/a	2	M	0	n/a	0	n/a	0	n/a	2	M	0	n/a	0	n/a	0	n/a	0	n/a	0	n/a	0	n/a	0	n/a	0	n/a	0	n/a	0	n/a	0	n/a	G3P_HUMAN	GAPDH
CCRF	SVNVAEGLIEDHFDVTVK	0	n/a	0	n/a	0	n/a	0	n/a	0	n/a	0	n/a	0	n/a	0	n/a	0	n/a	0	n/a	0	n/a	0	n/a	0	n/a	0	n/a	0	n/a	0	n/a	0	n/a	0	n/a	1	M	0	n/a	0	n/a	0	n/a	0	n/a	ERAP1_HUMAN	ERAP1
CCRF	VGGEESEVTVGGLEPGCKYK	0	n/a	0	n/a	1	C	0	n/a	0	n/a	0	n/a	1	C	0	n/a	0	n/a	0	n/a	0	n/a	0	n/a	0	n/a	0	n/a	0	n/a	0	n/a	0	n/a	0	n/a	0	n/a	0	n/a	0	n/a	0	n/a	0	n/a	TENX_HUMAN	TNXB
CCRF	TAAGYGVFSQR	0	n/a	0	n/a	1	C	0	n/a	0	n/a	0	n/a	1	C	0	n/a	0	n/a	0	n/a	0	n/a	0	n/a	0	n/a	0	n/a	0	n/a	0	n/a	0	n/a	0	n/a	0	n/a	0	n/a	0	n/a	0	n/a	0	n/a	EPHA5_HUMAN	EPHA5
CCRF	SIKVKSLNDITAR	0	n/a	0	n/a	0	n/a	0	n/a	0	n/a	0	n/a	0	n/a	0	n/a	0	n/a	0	n/a	0	n/a	0	n/a	0	n/a	0	n/a	0	n/a	0	n/a	0	n/a	0	n/a	0	n/a	0	n/a	0	n/a	0	n/a	1	C	ATPO_HUMAN	ATP5O
CCRF	VAHALAQGLGVIACIGEK	1	M	1	M	1	M	0	n/a	0	n/a	0	n/a	1	M	0	n/a	0	n/a	0	n/a	0	n/a	0	n/a	0	n/a	0	n/a	0	n/a	0	n/a	0	n/a	0	n/a	0	n/a	0	n/a	0	n/a	0	n/a	0	n/a	TPIS_HUMAN	TPI1
CCRF	LSNLHLKEKK	0	n/a	0	n/a	1	C	0	n/a	0	n/a	0	n/a	1	C	0	n/a	0	n/a	0	n/a	0	n/a	0	n/a	0	n/a	0	n/a	0	n/a	0	n/a	0	n/a	0	n/a	0	n/a	0	n/a	0	n/a	0	n/a	0	n/a	DD19B_HUMAN	DDX19B
CCRF	VHVGDKDFVHLR	1	MC	1	MC	0	n/a	0	n/a	0	n/a	0	n/a	0	n/a	1	MC	0	n/a	0	n/a	0	n/a	1	MC	0	n/a	0	n/a	0	n/a	0	n/a	0	n/a	0	n/a	0	n/a	0	n/a	0	n/a	0	n/a	0	n/a	CYTB_HUMAN	CSTB
CCRF	VSPETVDSVIMGNVLESSSDAIYLAR	2	M	2	M	0	n/a	0	n/a	0	n/a	0	n/a	0	n/a	2	M	0	n/a	0	n/a	0	n/a	2	M	0	n/a	0	n/a	0	n/a	0	n/a	0	n/a	0	n/a	0	n/a	0	n/a	0	n/a	0	n/a	0	n/a	THIM_HUMAN	ACAA2
CCRF	MASTFIGNGTAIQELFKR	1	M	1	M	0	n/a	0	n/a	0	n/a	0	n/a	0	n/a	4	MX	0	n/a	0	n/a	0	n/a	4	MX	0	n/a	0	n/a	0	n/a	0	n/a	0	n/a	0	n/a	0	n/a	0	n/a	0	n/a	0	n/a	0	n/a	TBB6_HUMAN	TUBB6
CCRF	NIYLMDASGK	1	MC	1	MC	0	n/a	0	n/a	0	n/a	0	n/a	0	n/a	1	MC	0	n/a	0	n/a	0	n/a	1	MC	0	n/a	1	MC	0	n/a	0	n/a	0	n/a	0	n/a	0	n/a	0	n/a	0	n/a	0	n/a	1	MC	RFA1_HUMAN	RPA1
CCRF	FSGTDVETDFVEVPSQMLENWVWDVDSLRR	1	X	1	X	0	n/a	0	n/a	0	n/a	0	n/a	0	n/a	1	X	0	n/a	0	n/a	0	n/a	1	X	0	n/a	0	n/a	0	n/a	0	n/a	0	n/a	0	n/a	0	n/a	0	n/a	0	n/a	0	n/a	0	n/a	NEUL_HUMAN	NLN
CCRF	KGDVKPLAEQISITAGCK	1	C	1	C	0	n/a	0	n/a	0	n/a	0	n/a	0	n/a	1	C	0	n/a	0	n/a	0	n/a	1	C	0	n/a	1	C	0	n/a	0	n/a	0	n/a	0	n/a	0	n/a	0	n/a	0	n/a	0	n/a	0	n/a	EST1_HUMAN	CES1
CCRF	AFQYVETHGEFCPANWTPDSPTIKPSPAASK	3	CX	2	CX	0	n/a	0	n/a	0	n/a	0	n/a	0	n/a	3	MCX	0	n/a	0	n/a	0	n/a	2	MCX	0	n/a	0	n/a	0	n/a	0	n/a	0	n/a	0	n/a	0	n/a	0	n/a	0	n/a	0	n/a	0	n/a	PRDX3_HUMAN	PRDX3
CCRF	TQIMSPNTQDVLIFK	1	M	1	M	0	n/a	0	n/a	0	n/a	0	n/a	0	n/a	2	M	0	n/a	0	n/a	0	n/a	2	M	0	n/a	0	n/a	0	n/a	0	n/a	0	n/a	0	n/a	0	n/a	0	n/a	0	n/a	0	n/a	0	n/a	GALK2_HUMAN	GALK2
CCRF	ESKPLLGTVIDGMLLLKTPEELQAER	1	M	1	M	1	M	0	n/a	0	n/a	0	n/a	1	M	0	n/a	0	n/a	0	n/a	0	n/a	0	n/a	0	n/a	0	n/a	0	n/a	0	n/a	0	n/a	0	n/a	0	n/a	0	n/a	0	n/a	0	n/a	0	n/a	EST1_HUMAN	CES1
CCRF	IGKVDCTQHYQLCSGNQVR	1	M	1	M	1	M	0	n/a	0	n/a	0	n/a	1	M	0	n/a	0	n/a	0	n/a	0	n/a	0	n/a	0	n/a	0	n/a	0	n/a	0	n/a	0	n/a	0	n/a	0	n/a	0	n/a	0	n/a	0	n/a	0	n/a	TXND5_HUMAN	TXNDC5
CCRF	IPQILNMASELEFNLEAMPRINCAAAGNPFPVR	0	n/a	0	n/a	0	n/a	0	n/a	0	n/a	0	n/a	0	n/a	0	n/a	0	n/a	0	n/a	0	n/a	0	n/a	0	n/a	1	C	0	n/a	0	n/a	0	n/a	0	n/a	0	n/a	0	n/a	0	n/a	0	n/a	0	n/a	TIE1_HUMAN	TIE1
CCRF	KANIGVAMGIAGSDVSK	0	n/a	0	n/a	0	n/a	0	n/a	0	n/a	0	n/a	0	n/a	0	n/a	0	n/a	0	n/a	0	n/a	0	n/a	0	n/a	1	M	0	n/a	0	n/a	0	n/a	0	n/a	0	n/a	0	n/a	0	n/a	0	n/a	0	n/a	AT1A3_HUMAN	ATP1A3
CCRF	TVASLVK	0	n/a	0	n/a	0	n/a	0	n/a	0	n/a	0	n/a	0	n/a	1	M	0	n/a	0	n/a	0	n/a	1	M	0	n/a	0	n/a	0	n/a	0	n/a	0	n/a	0	n/a	0	n/a	0	n/a	0	n/a	0	n/a	0	n/a	RCOR3_HUMAN	RCOR3
CCRF	EILDEAYVMAGVGSPGSPYVSR	0	n/a	0	n/a	0	n/a	0	n/a	1	X	0	n/a	0	n/a	0	n/a	0	n/a	1	X	0	n/a	0	n/a	0	n/a	0	n/a	0	n/a	0	n/a	0	n/a	0	n/a	0	n/a	0	n/a	0	n/a	0	n/a	0	n/a	ERBB2_HUMAN	ERBB2
CCRF	SLQTADIATITPDEVRPIAYIDFENAFR	1	M	1	M	1	M	0	n/a	0	n/a	0	n/a	1	M	0	n/a	0	n/a	0	n/a	0	n/a	0	n/a	0	n/a	0	n/a	0	n/a	0	n/a	0	n/a	0	n/a	0	n/a	0	n/a	0	n/a	0	n/a	0	n/a	FIGL1_HUMAN	FIGNL1
CCRF	AANENELEGK	1	M	1	M	0	n/a	0	n/a	0	n/a	0	n/a	0	n/a	1	M	0	n/a	0	n/a	0	n/a	1	M	0	n/a	0	n/a	0	n/a	0	n/a	0	n/a	0	n/a	0	n/a	0	n/a	0	n/a	0	n/a	0	n/a	DLGP5_HUMAN	DLGAP5
CCRF	LAKVDATEESELAQQYGVR	1	M	1	M	0	n/a	0	n/a	0	n/a	0	n/a	0	n/a	1	M	0	n/a	0	n/a	0	n/a	1	M	0	n/a	0	n/a	0	n/a	0	n/a	0	n/a	0	n/a	0	n/a	0	n/a	0	n/a	0	n/a	0	n/a	PDIA1_HUMAN	P4HB
CCRF	RGLEDGLRSSSNSR	1	C	1	C	1	C	0	n/a	0	n/a	0	n/a	1	C	0	n/a	0	n/a	0	n/a	0	n/a	0	n/a	0	n/a	0	n/a	0	n/a	0	n/a	0	n/a	0	n/a	0	n/a	0	n/a	0	n/a	0	n/a	0	n/a	GNL1_HUMAN	GNL1
CCRF	EARKYIFNCLDDMAQVNMSTDLR	0	n/a	0	n/a	0	n/a	0	n/a	0	n/a	0	n/a	0	n/a	0	n/a	0	n/a	0	n/a	0	n/a	0	n/a	0	n/a	0	n/a	0	n/a	1	M	0	n/a	0	n/a	0	n/a	0	n/a	0	n/a	0	n/a	0	n/a	HIPK1_HUMAN	HIPK1
CCRF	TITLQVEPSDTIENVK	1	M	1	M	1	M	0	n/a	0	n/a	0	n/a	1	M	0	n/a	0	n/a	0	n/a	0	n/a	0	n/a	0	n/a	0	n/a	0	n/a	0	n/a	0	n/a	0	n/a	0	n/a	0	n/a	0	n/a	0	n/a	0	n/a	UBC_HUMAN	UBC
CCRF	TPFLLVGTEIDLRDDPSTIEK	1	CX	1	CX	1	CX	0	n/a	0	n/a	0	n/a	1	CX	0	n/a	0	n/a	0	n/a	0	n/a	0	n/a	0	n/a	0	n/a	0	n/a	0	n/a	0	n/a	0	n/a	0	n/a	0	n/a	0	n/a	0	n/a	0	n/a	CDC42_HUMAN	CDC42
CCRF	RYSDFEWLRSESER	0	n/a	0	n/a	0	n/a	0	n/a	0	n/a	0	n/a	0	n/a	0	n/a	0	n/a	0	n/a	0	n/a	0	n/a	0	n/a	0	n/a	0	n/a	0	n/a	0	n/a	0	n/a	1	M	0	n/a	0	n/a	0	n/a	0	n/a	SNX3_HUMAN	SNX3
CCRF	VFDKDANGYISAAELR	1	M	1	M	1	M	0	n/a	0	n/a	0	n/a	1	M	0	n/a	0	n/a	0	n/a	0	n/a	0	n/a	0	n/a	0	n/a	0	n/a	0	n/a	0	n/a	0	n/a	0	n/a	0	n/a	0	n/a	0	n/a	0	n/a	CALM_HUMAN	CALM1
CCRF	ICEDSSELLDSDTLNRPLNIMIPK	1	C	1	C	1	C	0	n/a	0	n/a	0	n/a	1	C	1	C	0	n/a	0	n/a	0	n/a	1	C	0	n/a	0	n/a	0	n/a	0	n/a	0	n/a	0	n/a	0	n/a	0	n/a	0	n/a	0	n/a	0	n/a	TNPO2_HUMAN	TNPO2
CCRF	LIGDAAKNQIAMNPTNTVFDAK	2	M	2	M	2	M	0	n/a	0	n/a	0	n/a	2	M	0	n/a	0	n/a	0	n/a	0	n/a	0	n/a	0	n/a	0	n/a	0	n/a	0	n/a	0	n/a	0	n/a	0	n/a	0	n/a	0	n/a	0	n/a	0	n/a	HSP7C_HUMAN	HSPA8
CCRF	EKHGYNIEQALGMLLCHK	1	C	1	C	1	C	0	n/a	0	n/a	0	n/a	1	C	0	n/a	0	n/a	0	n/a	0	n/a	0	n/a	0	n/a	0	n/a	0	n/a	0	n/a	0	n/a	0	n/a	0	n/a	0	n/a	0	n/a	0	n/a	0	n/a	RCOR2_HUMAN	RCOR2
CCRF	RPWNTGDESIVGLMKDIVGANEK	1	CX	1	CX	1	CX	0	n/a	0	n/a	0	n/a	1	CX	0	n/a	0	n/a	0	n/a	0	n/a	0	n/a	0	n/a	0	n/a	0	n/a	0	n/a	0	n/a	0	n/a	0	n/a	0	n/a	0	n/a	0	n/a	0	n/a	KYNU_HUMAN	KYNU
CCRF	FWEVISDEHDIDPTGTYHGDSDLQLER	2	MCX	2	MCX	2	MCX	0	n/a	0	n/a	0	n/a	2	MCX	0	n/a	0	n/a	0	n/a	0	n/a	0	n/a	0	n/a	0	n/a	0	n/a	0	n/a	0	n/a	0	n/a	0	n/a	0	n/a	0	n/a	0	n/a	0	n/a	TBB4A_HUMAN	TUBB4A
CCRF	ATAVTPDGQFKDISLSDYKGK	2	MCX	2	MCX	2	MCX	0	n/a	0	n/a	0	n/a	2	MCX	0	n/a	0	n/a	0	n/a	0	n/a	0	n/a	0	n/a	0	n/a	0	n/a	0	n/a	0	n/a	0	n/a	0	n/a	0	n/a	0	n/a	0	n/a	0	n/a	PRDX1_HUMAN	PRDX1
CCRF	IRQNVQVFEFQLTTEDMK	1	MCX	1	MCX	0	n/a	0	n/a	0	n/a	0	n/a	0	n/a	1	MCX	0	n/a	0	n/a	0	n/a	1	MCX	0	n/a	0	n/a	0	n/a	0	n/a	0	n/a	0	n/a	0	n/a	0	n/a	0	n/a	0	n/a	0	n/a	AK1C3_HUMAN	AKR1C3
CCRF	EEQNVVIQNEINNLAFLTGDSKSKMSK	1	M	1	M	1	M	0	n/a	0	n/a	0	n/a	1	M	0	n/a	0	n/a	0	n/a	0	n/a	0	n/a	0	n/a	0	n/a	0	n/a	0	n/a	0	n/a	0	n/a	0	n/a	0	n/a	0	n/a	0	n/a	0	n/a	RYR3_HUMAN	RYR3
CCRF	QLEVQHPAAK	1	C	1	C	1	C	0	n/a	0	n/a	0	n/a	1	C	0	n/a	0	n/a	0	n/a	0	n/a	0	n/a	0	n/a	0	n/a	0	n/a	0	n/a	0	n/a	0	n/a	0	n/a	0	n/a	0	n/a	0	n/a	0	n/a	TCPQ_HUMAN	CCT8
CCRF	VAAGVLCELAEDKEAAEAIEAEGATAPLTELLHSR	1	MCX	1	MCX	1	MCX	1	MCX	0	n/a	0	n/a	1	MCX	0	n/a	0	n/a	0	n/a	0	n/a	0	n/a	0	n/a	0	n/a	0	n/a	0	n/a	0	n/a	0	n/a	0	n/a	0	n/a	0	n/a	0	n/a	0	n/a	CTNB1_HUMAN	CTNNB1
CCRF	YTQTFTLHANR	1	MCX	1	MCX	0	n/a	0	n/a	0	n/a	0	n/a	0	n/a	1	MCX	0	n/a	0	n/a	0	n/a	1	MCX	0	n/a	1	MCX	0	n/a	0	n/a	0	n/a	0	n/a	0	n/a	0	n/a	0	n/a	0	n/a	1	MCX	PERP_HUMAN	PERP
CCRF	IHPMAYQLQLEAASNFK	1	MX	1	MX	0	n/a	0	n/a	0	n/a	0	n/a	0	n/a	1	MX	0	n/a	0	n/a	0	n/a	1	MX	0	n/a	0	n/a	0	n/a	0	n/a	0	n/a	0	n/a	0	n/a	0	n/a	0	n/a	0	n/a	0	n/a	CSK2B_HUMAN	CSNK2B
CCRF	GKENPWNSITSGALTGAILAAR	1	M	1	M	1	M	0	n/a	0	n/a	0	n/a	1	M	0	n/a	0	n/a	0	n/a	0	n/a	0	n/a	0	n/a	0	n/a	0	n/a	0	n/a	0	n/a	0	n/a	0	n/a	0	n/a	0	n/a	0	n/a	0	n/a	TI17A_HUMAN	TIMM17A
CCRF	NVFIIGATNRPDIIDPAILRPGRLDELIYIPLPDEK	0	n/a	0	n/a	0	n/a	0	n/a	0	n/a	0	n/a	0	n/a	0	n/a	0	n/a	0	n/a	0	n/a	0	n/a	0	n/a	0	n/a	0	n/a	0	n/a	0	n/a	0	n/a	1	CX	0	n/a	0	n/a	0	n/a	0	n/a	TERA_HUMAN	VCP
CCRF	ITFHGEGDQEPGLEPGDNIIVLDQKDHAVFTR	1	M	1	M	1	M	0	n/a	0	n/a	0	n/a	1	M	0	n/a	0	n/a	0	n/a	0	n/a	0	n/a	0	n/a	0	n/a	0	n/a	0	n/a	0	n/a	0	n/a	0	n/a	0	n/a	0	n/a	0	n/a	0	n/a	DNJA1_HUMAN	DNAJA1
CCRF	GMFLDAWEAMEELVDEGLVK	6	MCX	6	MCX	0	n/a	0	n/a	0	n/a	0	n/a	0	n/a	6	MCX	0	n/a	0	n/a	0	n/a	6	MCX	0	n/a	0	n/a	0	n/a	0	n/a	0	n/a	0	n/a	0	n/a	0	n/a	0	n/a	0	n/a	0	n/a	AK1BF_HUMAN	AKR1B15
CCRF	EVNQYR	0	n/a	0	n/a	1	M	0	n/a	0	n/a	0	n/a	1	M	0	n/a	0	n/a	0	n/a	0	n/a	0	n/a	0	n/a	0	n/a	0	n/a	0	n/a	0	n/a	0	n/a	0	n/a	0	n/a	0	n/a	0	n/a	0	n/a	ZC3H4_HUMAN	ZC3H4
CCRF	EREQLSSLQEELESLLEK	0	n/a	0	n/a	0	n/a	0	n/a	0	n/a	0	n/a	0	n/a	1	C	0	n/a	0	n/a	0	n/a	1	C	0	n/a	0	n/a	0	n/a	0	n/a	0	n/a	0	n/a	0	n/a	0	n/a	0	n/a	0	n/a	0	n/a	TAF7_HUMAN	TAF7
CCRF	IMRPTDVPDQGLLCNLLWSDPDK	0	n/a	0	n/a	0	n/a	0	n/a	0	n/a	0	n/a	0	n/a	0	n/a	0	n/a	0	n/a	0	n/a	0	n/a	0	n/a	1	M	0	n/a	0	n/a	0	n/a	0	n/a	0	n/a	0	n/a	0	n/a	0	n/a	0	n/a	PP1A_HUMAN	PPP1CA
CCRF	LLAAGQLANALSQFHAAVDGDPDNYIAYYR	1	M	1	M	1	M	0	n/a	0	n/a	0	n/a	1	M	0	n/a	0	n/a	0	n/a	0	n/a	0	n/a	0	n/a	0	n/a	0	n/a	0	n/a	0	n/a	0	n/a	0	n/a	0	n/a	0	n/a	0	n/a	0	n/a	DNJC3_HUMAN	DNAJC3
CCRF	ATAIMPDGQFKDISLSDYKGK	1	M	1	M	0	n/a	0	n/a	0	n/a	0	n/a	0	n/a	1	M	0	n/a	0	n/a	0	n/a	1	M	0	n/a	0	n/a	0	n/a	0	n/a	0	n/a	0	n/a	0	n/a	0	n/a	0	n/a	0	n/a	0	n/a	PRDX1_HUMAN	PRDX1
CCRF	IQDKEGFPPDQQR	0	n/a	0	n/a	0	n/a	0	n/a	0	n/a	0	n/a	1	X	0	n/a	0	n/a	0	n/a	0	n/a	0	n/a	0	n/a	0	n/a	0	n/a	0	n/a	0	n/a	0	n/a	0	n/a	0	n/a	0	n/a	0	n/a	0	n/a	UBC_HUMAN	UBC
CCRF	KSFEEAEKNAPAIIFIDELDAIAPK	0	n/a	0	n/a	0	n/a	0	n/a	0	n/a	0	n/a	0	n/a	0	n/a	0	n/a	0	n/a	0	n/a	0	n/a	0	n/a	0	n/a	0	n/a	0	n/a	0	n/a	0	n/a	1	M	0	n/a	0	n/a	0	n/a	0	n/a	TERA_HUMAN	VCP
CCRF	QIHPDTGISSK	1	M	0	n/a	0	n/a	0	n/a	0	n/a	0	n/a	0	n/a	1	M	0	n/a	0	n/a	0	n/a	0	n/a	0	n/a	0	n/a	0	n/a	0	n/a	0	n/a	0	n/a	0	n/a	0	n/a	0	n/a	0	n/a	0	n/a	H2B1A_HUMAN	HIST1H2BA
CCRF	QLEEQEAALR	1	C	1	C	0	n/a	0	n/a	0	n/a	0	n/a	0	n/a	2	C	0	n/a	0	n/a	0	n/a	2	C	0	n/a	0	n/a	0	n/a	0	n/a	0	n/a	0	n/a	0	n/a	0	n/a	0	n/a	0	n/a	0	n/a	DIDO1_HUMAN	DIDO1
CCRF	NGQKVGEFSGANK	2	MCX	2	MCX	2	MCX	0	n/a	0	n/a	0	n/a	2	MCX	0	n/a	0	n/a	0	n/a	0	n/a	0	n/a	0	n/a	0	n/a	0	n/a	0	n/a	0	n/a	0	n/a	0	n/a	0	n/a	0	n/a	0	n/a	0	n/a	THIO_HUMAN	TXN
CCRF	MDIVAAEEAALIK	0	n/a	0	n/a	0	n/a	1	M	0	n/a	0	n/a	0	n/a	0	n/a	0	n/a	0	n/a	0	n/a	0	n/a	0	n/a	0	n/a	0	n/a	0	n/a	0	n/a	0	n/a	0	n/a	0	n/a	0	n/a	0	n/a	0	n/a	TRIPB_HUMAN	TRIP11
CCRF	PSQMEHTMETMMFTFHK	0	n/a	0	n/a	0	n/a	0	n/a	0	n/a	0	n/a	0	n/a	0	n/a	0	n/a	0	n/a	0	n/a	0	n/a	0	n/a	0	n/a	0	n/a	0	n/a	0	n/a	0	n/a	2	M	0	n/a	0	n/a	0	n/a	0	n/a	S10AA_HUMAN	S100A10
CCRF	SANTLWGIQKELQF	0	n/a	0	n/a	0	n/a	0	n/a	0	n/a	0	n/a	0	n/a	1	M	0	n/a	0	n/a	0	n/a	1	M	0	n/a	0	n/a	0	n/a	0	n/a	0	n/a	0	n/a	0	n/a	0	n/a	0	n/a	0	n/a	0	n/a	LDHA_HUMAN	LDHA
CCRF	KFTLEFSR	0	n/a	0	n/a	0	n/a	0	n/a	0	n/a	0	n/a	0	n/a	0	n/a	0	n/a	0	n/a	0	n/a	0	n/a	0	n/a	0	n/a	0	n/a	0	n/a	0	n/a	0	n/a	1	M	0	n/a	0	n/a	0	n/a	0	n/a	AT2A1_HUMAN	ATP2A1
CCRF	SLKEESIEAVK	2	MCX	2	MCX	0	n/a	0	n/a	0	n/a	0	n/a	0	n/a	2	MCX	0	n/a	0	n/a	0	n/a	2	MCX	2	MCX	2	MCX	0	n/a	0	n/a	2	MCX	0	n/a	0	n/a	0	n/a	0	n/a	0	n/a	2	MCX	NEST_HUMAN	NES
CCRF	LCITPLVR	0	n/a	0	n/a	0	n/a	0	n/a	0	n/a	0	n/a	0	n/a	1	M	0	n/a	0	n/a	0	n/a	1	M	0	n/a	0	n/a	0	n/a	0	n/a	0	n/a	0	n/a	0	n/a	0	n/a	0	n/a	0	n/a	0	n/a	SLFN5_HUMAN	SLFN5
CCRF	VKVGLQVVAVK	1	M	1	M	0	n/a	0	n/a	0	n/a	0	n/a	0	n/a	1	M	0	n/a	0	n/a	0	n/a	1	M	0	n/a	0	n/a	0	n/a	0	n/a	0	n/a	0	n/a	0	n/a	0	n/a	0	n/a	0	n/a	0	n/a	CH60_HUMAN	HSPD1
CCRF	QAGDQIKSQEQLAAELAEYTAK	1	M	1	M	0	n/a	0	n/a	0	n/a	0	n/a	0	n/a	1	M	1	M	0	n/a	0	n/a	1	M	0	n/a	0	n/a	0	n/a	0	n/a	0	n/a	0	n/a	0	n/a	0	n/a	0	n/a	0	n/a	0	n/a	EZRI_HUMAN	EZR
CCRF	SSFYSLTSSNVSK	1	MCX	1	MCX	0	n/a	0	n/a	0	n/a	0	n/a	0	n/a	1	MCX	0	n/a	0	n/a	0	n/a	1	MCX	1	MCX	1	MCX	0	n/a	0	n/a	1	MCX	0	n/a	0	n/a	0	n/a	0	n/a	0	n/a	1	MCX	NU133_HUMAN	NUP133
CCRF	LFLLDDLVDSLK	1	C	1	C	0	n/a	0	n/a	0	n/a	0	n/a	0	n/a	1	C	0	n/a	0	n/a	0	n/a	1	C	0	n/a	0	n/a	0	n/a	0	n/a	0	n/a	0	n/a	0	n/a	0	n/a	0	n/a	0	n/a	0	n/a	RTN4_HUMAN	RTN4
CCRF	IIPGFMCQGGDFTHLNGTGDK	1	M	1	M	1	M	0	n/a	0	n/a	0	n/a	1	M	0	n/a	0	n/a	0	n/a	0	n/a	0	n/a	0	n/a	0	n/a	0	n/a	0	n/a	0	n/a	0	n/a	0	n/a	0	n/a	0	n/a	0	n/a	0	n/a	PAL4G_HUMAN	PPIAL4G
CCRF	MDGQKKNWQDK	1	M	1	M	0	n/a	0	n/a	0	n/a	0	n/a	0	n/a	1	M	0	n/a	0	n/a	0	n/a	1	M	0	n/a	0	n/a	0	n/a	0	n/a	0	n/a	0	n/a	0	n/a	0	n/a	0	n/a	0	n/a	0	n/a	RTN4_HUMAN	RTN4
CCRF	GLKMSSTFIGNNTAIQELFK	1	M	1	M	1	M	0	n/a	0	n/a	0	n/a	1	M	0	n/a	0	n/a	0	n/a	0	n/a	0	n/a	0	n/a	0	n/a	0	n/a	0	n/a	0	n/a	0	n/a	0	n/a	0	n/a	0	n/a	0	n/a	0	n/a	TBB3_HUMAN	TUBB3
CCRF	QMTKTMRR	1	M	1	M	1	M	1	M	0	n/a	1	M	0	n/a	0	n/a	0	n/a	0	n/a	0	n/a	0	n/a	0	n/a	0	n/a	0	n/a	0	n/a	0	n/a	0	n/a	0	n/a	0	n/a	0	n/a	0	n/a	0	n/a	DAXX_HUMAN	DAXX
CCRF	AVIIQKQVR	0	n/a	0	n/a	0	n/a	0	n/a	0	n/a	0	n/a	0	n/a	1	C	1	C	0	n/a	0	n/a	1	C	0	n/a	0	n/a	0	n/a	0	n/a	0	n/a	0	n/a	0	n/a	0	n/a	0	n/a	0	n/a	0	n/a	MYO5A_HUMAN	MYO5A
CCRF	KYGETADECGEAFFFYGK	2	CX	2	CX	0	n/a	0	n/a	0	n/a	0	n/a	0	n/a	2	CX	0	n/a	0	n/a	0	n/a	2	CX	0	n/a	0	n/a	0	n/a	0	n/a	0	n/a	0	n/a	0	n/a	0	n/a	0	n/a	0	n/a	0	n/a	NASP_HUMAN	NASP
CCRF	IQDAVYK	2	M	2	M	2	M	0	n/a	0	n/a	0	n/a	2	M	0	n/a	0	n/a	0	n/a	0	n/a	0	n/a	0	n/a	2	M	0	n/a	0	n/a	0	n/a	0	n/a	2	M	0	n/a	0	n/a	0	n/a	0	n/a	PO210_HUMAN	NUP210
CCRF	RDMSGSSQSTSRR	1	C	1	C	0	n/a	0	n/a	0	n/a	0	n/a	0	n/a	1	C	0	n/a	0	n/a	0	n/a	1	C	0	n/a	0	n/a	0	n/a	0	n/a	0	n/a	0	n/a	0	n/a	0	n/a	0	n/a	0	n/a	0	n/a	SRRM2_HUMAN	SRRM2
CCRF	EVSDLTHQYEDEAAKARASQR	1	M	1	M	1	M	0	n/a	0	n/a	0	n/a	1	M	0	n/a	0	n/a	0	n/a	0	n/a	0	n/a	0	n/a	0	n/a	0	n/a	0	n/a	0	n/a	0	n/a	0	n/a	0	n/a	0	n/a	0	n/a	0	n/a	PEPL_HUMAN	PPL
CCRF	WSETENVVTK	1	M	1	M	0	n/a	0	n/a	0	n/a	0	n/a	0	n/a	1	M	0	n/a	0	n/a	0	n/a	1	M	0	n/a	0	n/a	0	n/a	0	n/a	0	n/a	0	n/a	0	n/a	0	n/a	0	n/a	0	n/a	0	n/a	CCD43_HUMAN	CCDC43
CCRF	LYEGINQLPNVIQALEKHEGK	1	CX	1	CX	0	n/a	0	n/a	0	n/a	0	n/a	0	n/a	1	X	1	CX	0	n/a	0	n/a	1	X	0	n/a	0	n/a	0	n/a	0	n/a	0	n/a	0	n/a	0	n/a	0	n/a	0	n/a	0	n/a	0	n/a	MSH2_HUMAN	MSH2
CCRF	NPLLDLAAYDQEGR	3	MCX	3	MCX	0	n/a	0	n/a	0	n/a	0	n/a	0	n/a	3	MCX	0	n/a	0	n/a	0	n/a	3	MCX	3	MCX	3	MCX	0	n/a	0	n/a	3	MCX	0	n/a	0	n/a	0	n/a	0	n/a	0	n/a	3	MCX	PO210_HUMAN	NUP210
CCRF	KVFANPEDCVSFGKGENAK	2	MCX	2	MCX	2	MCX	0	n/a	0	n/a	0	n/a	2	MCX	0	n/a	0	n/a	0	n/a	0	n/a	0	n/a	0	n/a	0	n/a	0	n/a	0	n/a	0	n/a	0	n/a	0	n/a	0	n/a	0	n/a	0	n/a	0	n/a	MGST1_HUMAN	MGST1
CCRF	ELKPPKPMQFLGDEETVRK	2	M	2	M	0	n/a	0	n/a	0	n/a	0	n/a	0	n/a	2	M	0	n/a	0	n/a	0	n/a	2	M	0	n/a	0	n/a	0	n/a	0	n/a	0	n/a	0	n/a	0	n/a	0	n/a	0	n/a	0	n/a	0	n/a	PGAM2_HUMAN	PGAM2
CCRF	GAAIEALNDGELQK	0	n/a	0	n/a	0	n/a	0	n/a	0	n/a	0	n/a	0	n/a	0	n/a	0	n/a	0	n/a	0	n/a	0	n/a	0	n/a	0	n/a	0	n/a	0	n/a	0	n/a	0	n/a	1	M	0	n/a	0	n/a	0	n/a	0	n/a	F10A1_HUMAN	ST13
CCRF	VAEIQNAGLGEFR	0	n/a	0	n/a	0	n/a	0	n/a	0	n/a	0	n/a	0	n/a	0	n/a	0	n/a	0	n/a	0	n/a	0	n/a	0	n/a	0	n/a	0	n/a	0	n/a	0	n/a	0	n/a	1	CX	0	n/a	0	n/a	0	n/a	0	n/a	ISY1_HUMAN	ISY1
CCRF	LMLLQKMLQK	0	n/a	0	n/a	0	n/a	0	n/a	0	n/a	0	n/a	0	n/a	0	n/a	0	n/a	0	n/a	0	n/a	0	n/a	0	n/a	0	n/a	0	n/a	0	n/a	0	n/a	0	n/a	1	M	0	n/a	0	n/a	0	n/a	0	n/a	CHD3_HUMAN	CHD3
CCRF	MGWVGEKTGK	1	M	1	M	0	n/a	0	n/a	0	n/a	0	n/a	0	n/a	1	M	0	n/a	0	n/a	0	n/a	1	M	0	n/a	0	n/a	0	n/a	0	n/a	0	n/a	0	n/a	0	n/a	0	n/a	0	n/a	0	n/a	0	n/a	NIBL1_HUMAN	FAM129B
CCRF	VDIVAINDPFIDLKYMVYMFQYDSTHGK	1	M	1	M	0	n/a	0	n/a	0	n/a	0	n/a	0	n/a	1	M	0	n/a	0	n/a	0	n/a	1	M	0	n/a	0	n/a	0	n/a	0	n/a	0	n/a	0	n/a	0	n/a	0	n/a	0	n/a	0	n/a	0	n/a	G3P_HUMAN	GAPDH
CCRF	IYRIFEQDKR	0	n/a	0	n/a	1	M	0	n/a	0	n/a	0	n/a	1	M	1	M	0	n/a	0	n/a	0	n/a	1	M	0	n/a	0	n/a	0	n/a	0	n/a	0	n/a	0	n/a	0	n/a	0	n/a	0	n/a	0	n/a	0	n/a	GRM4_HUMAN	GRM4
CCRF	LGVGFMWDERK	0	n/a	0	n/a	1	M	0	n/a	0	n/a	1	M	0	n/a	0	n/a	0	n/a	0	n/a	0	n/a	0	n/a	0	n/a	0	n/a	0	n/a	0	n/a	0	n/a	0	n/a	0	n/a	0	n/a	0	n/a	0	n/a	0	n/a	CTGE5_HUMAN	CTAGE5
CCRF	NAVLSAMAEMVLQVLSGDQLEAAAR	1	M	1	M	1	M	0	n/a	0	n/a	0	n/a	1	M	0	n/a	0	n/a	0	n/a	0	n/a	0	n/a	0	n/a	0	n/a	0	n/a	0	n/a	0	n/a	0	n/a	0	n/a	0	n/a	0	n/a	0	n/a	0	n/a	CND1_HUMAN	NCAPD2
CCRF	KLMMEQENGNLQGSPGPK	1	M	1	M	0	n/a	0	n/a	0	n/a	0	n/a	0	n/a	1	M	0	n/a	0	n/a	0	n/a	1	M	0	n/a	0	n/a	0	n/a	0	n/a	0	n/a	0	n/a	0	n/a	0	n/a	0	n/a	0	n/a	0	n/a	COHA1_HUMAN	COL17A1
CCRF	ADQELLMFSHDNIICGITSVAFSR	1	M	1	M	1	M	0	n/a	0	n/a	0	n/a	1	M	0	n/a	0	n/a	0	n/a	0	n/a	0	n/a	0	n/a	0	n/a	0	n/a	0	n/a	0	n/a	0	n/a	0	n/a	0	n/a	0	n/a	0	n/a	0	n/a	GBB2_HUMAN	GNB2
CCRF	LSGLENRVEVGKDQEFTVDTR	1	M	1	M	0	n/a	0	n/a	0	n/a	0	n/a	0	n/a	1	M	0	n/a	0	n/a	0	n/a	1	M	0	n/a	0	n/a	0	n/a	0	n/a	0	n/a	0	n/a	0	n/a	0	n/a	0	n/a	0	n/a	0	n/a	FLNB_HUMAN	FLNB
CCRF	LGLAGGPLGLMQAVLDHTIPYLHVR	2	M	2	M	0	n/a	0	n/a	0	n/a	0	n/a	0	n/a	2	M	0	n/a	0	n/a	0	n/a	2	M	0	n/a	0	n/a	0	n/a	0	n/a	0	n/a	0	n/a	0	n/a	0	n/a	0	n/a	0	n/a	0	n/a	IVD_HUMAN	IVD
CCRF	VNATAETDLAK	2	MC	2	MC	2	MC	0	n/a	0	n/a	0	n/a	2	MC	2	MC	0	n/a	0	n/a	0	n/a	2	MC	0	n/a	0	n/a	0	n/a	0	n/a	0	n/a	0	n/a	0	n/a	0	n/a	0	n/a	0	n/a	0	n/a	PDIA4_HUMAN	PDIA4
CCRF	QVTKDAGAIAGLNVLR	0	n/a	0	n/a	0	n/a	0	n/a	0	n/a	0	n/a	0	n/a	1	MX	0	n/a	0	n/a	0	n/a	1	MX	0	n/a	0	n/a	0	n/a	0	n/a	0	n/a	0	n/a	0	n/a	0	n/a	0	n/a	0	n/a	1	MX	HSP76_HUMAN	HSPA6
CCRF	KHIQDAPEEFISELAEYLIQPLNK	1	M	1	M	1	M	0	n/a	0	n/a	0	n/a	1	M	0	n/a	0	n/a	0	n/a	0	n/a	0	n/a	0	n/a	0	n/a	0	n/a	0	n/a	0	n/a	0	n/a	0	n/a	0	n/a	0	n/a	0	n/a	0	n/a	UFL1_HUMAN	UFL1
CCRF	FTASAGIQVVGDDLTVTNPQR	13	MCX	0	n/a	0	n/a	0	n/a	0	n/a	0	n/a	0	n/a	0	n/a	0	n/a	0	n/a	0	n/a	0	n/a	0	n/a	14	MCX	0	n/a	0	n/a	0	n/a	0	n/a	0	n/a	0	n/a	0	n/a	0	n/a	0	n/a	ENOA_HUMAN	ENO1
CCRF	ACFTTYEVR	1	C	1	C	1	C	0	n/a	0	n/a	0	n/a	1	C	0	n/a	0	n/a	0	n/a	0	n/a	0	n/a	0	n/a	0	n/a	0	n/a	0	n/a	0	n/a	0	n/a	0	n/a	0	n/a	0	n/a	0	n/a	0	n/a	SNX12_HUMAN	SNX12
CCRF	NDISEHR	1	C	1	C	1	C	0	n/a	0	n/a	0	n/a	0	n/a	0	n/a	0	n/a	0	n/a	0	n/a	0	n/a	0	n/a	0	n/a	0	n/a	0	n/a	0	n/a	0	n/a	0	n/a	0	n/a	0	n/a	0	n/a	0	n/a	ATIF1_HUMAN	ATPIF1
CCRF	QQNLDMLK	1	M	1	M	1	M	0	n/a	0	n/a	0	n/a	1	M	0	n/a	0	n/a	0	n/a	0	n/a	0	n/a	0	n/a	0	n/a	0	n/a	0	n/a	0	n/a	0	n/a	0	n/a	0	n/a	0	n/a	0	n/a	0	n/a	CLVS2_HUMAN	CLVS2
CCRF	TQLGSIYIDASCLTWEGQQFQGK	1	M	1	M	0	n/a	0	n/a	0	n/a	0	n/a	0	n/a	1	M	0	n/a	0	n/a	0	n/a	1	M	0	n/a	0	n/a	0	n/a	0	n/a	0	n/a	0	n/a	0	n/a	0	n/a	0	n/a	0	n/a	0	n/a	NTF2_HUMAN	NUTF2
CCRF	SEPIPESNDGPVKVVVAENFDEIVDNENK	1	M	1	M	0	n/a	0	n/a	0	n/a	0	n/a	0	n/a	1	M	0	n/a	0	n/a	0	n/a	1	M	0	n/a	0	n/a	0	n/a	0	n/a	0	n/a	0	n/a	0	n/a	0	n/a	0	n/a	0	n/a	0	n/a	PDIA3_HUMAN	PDIA3
CCRF	LAPANGMPTGENVISVAELINSMK	1	M	1	M	0	n/a	0	n/a	0	n/a	0	n/a	0	n/a	1	M	0	n/a	0	n/a	0	n/a	1	M	0	n/a	0	n/a	0	n/a	0	n/a	0	n/a	0	n/a	0	n/a	0	n/a	0	n/a	0	n/a	0	n/a	LETM1_HUMAN	LETM1
CCRF	SDVHCEVCEFLVK	1	M	1	M	0	n/a	0	n/a	0	n/a	0	n/a	0	n/a	1	M	0	n/a	0	n/a	0	n/a	1	M	0	n/a	0	n/a	0	n/a	0	n/a	0	n/a	0	n/a	0	n/a	0	n/a	0	n/a	0	n/a	0	n/a	SAP_HUMAN	PSAP
CCRF	NKPLFFADTLYKSMKGAGTDEK	1	M	1	M	1	M	0	n/a	0	n/a	0	n/a	1	M	0	n/a	0	n/a	0	n/a	0	n/a	0	n/a	0	n/a	0	n/a	0	n/a	0	n/a	0	n/a	0	n/a	0	n/a	0	n/a	0	n/a	0	n/a	0	n/a	ANXA6_HUMAN	ANXA6
CCRF	VTHCPTEPGNYIINIK	1	M	1	M	0	n/a	0	n/a	0	n/a	0	n/a	0	n/a	1	M	0	n/a	0	n/a	0	n/a	1	M	0	n/a	0	n/a	0	n/a	0	n/a	0	n/a	0	n/a	0	n/a	0	n/a	0	n/a	0	n/a	0	n/a	FLNA_HUMAN	FLNA
CCRF	LDSELKNMKDMVEDYR	1	C	1	C	0	n/a	0	n/a	0	n/a	0	n/a	0	n/a	1	C	0	n/a	0	n/a	0	n/a	1	C	0	n/a	0	n/a	0	n/a	0	n/a	0	n/a	0	n/a	0	n/a	0	n/a	0	n/a	0	n/a	0	n/a	K2C1_HUMAN	KRT1
CCRF	FDLLWLIEDRPDRDNDLR	0	n/a	0	n/a	0	n/a	0	n/a	0	n/a	0	n/a	0	n/a	1	C	0	n/a	0	n/a	0	n/a	1	C	0	n/a	0	n/a	0	n/a	0	n/a	0	n/a	0	n/a	0	n/a	0	n/a	0	n/a	0	n/a	0	n/a	MCM7_HUMAN	MCM7
CCRF	VYTDVQEVASSLTHPR	1	X	0	n/a	0	n/a	0	n/a	0	n/a	0	n/a	0	n/a	1	X	0	n/a	0	n/a	0	n/a	1	X	0	n/a	0	n/a	0	n/a	0	n/a	0	n/a	0	n/a	0	n/a	0	n/a	0	n/a	0	n/a	0	n/a	TTL12_HUMAN	TTLL12
CCRF	MKETAEAYLGQPVKHTVITVPAYFNDSQR	1	M	1	M	1	M	0	n/a	0	n/a	0	n/a	1	M	0	n/a	0	n/a	0	n/a	0	n/a	0	n/a	0	n/a	0	n/a	0	n/a	0	n/a	0	n/a	0	n/a	0	n/a	0	n/a	0	n/a	0	n/a	0	n/a	HSP76_HUMAN	HSPA6
CCRF	QATVGDINAERPGMLDFTGK	2	MX	2	MX	2	MX	0	n/a	0	n/a	0	n/a	2	MX	0	n/a	0	n/a	0	n/a	0	n/a	0	n/a	0	n/a	0	n/a	0	n/a	0	n/a	0	n/a	0	n/a	0	n/a	0	n/a	0	n/a	0	n/a	0	n/a	ACBP_HUMAN	DBI
CCRF	APPPPPPKTRK	0	n/a	0	n/a	0	n/a	0	n/a	0	n/a	0	n/a	0	n/a	1	C	0	n/a	0	n/a	0	n/a	1	C	0	n/a	0	n/a	0	n/a	0	n/a	0	n/a	0	n/a	0	n/a	0	n/a	0	n/a	0	n/a	0	n/a	DOCK5_HUMAN	DOCK5
CCRF	SHMMDIQGSTQDSAIKDFVLK	2	M	2	M	0	n/a	0	n/a	0	n/a	0	n/a	0	n/a	2	M	0	n/a	0	n/a	0	n/a	2	M	0	n/a	0	n/a	0	n/a	0	n/a	0	n/a	0	n/a	0	n/a	0	n/a	0	n/a	0	n/a	0	n/a	PDIA4_HUMAN	PDIA4
CCRF	KMLGNEICLCIVGDKIDLEK	0	n/a	0	n/a	0	n/a	0	n/a	0	n/a	0	n/a	0	n/a	0	n/a	0	n/a	0	n/a	0	n/a	0	n/a	0	n/a	0	n/a	0	n/a	0	n/a	0	n/a	0	n/a	1	M	0	n/a	0	n/a	0	n/a	0	n/a	RAB21_HUMAN	RAB21
CCRF	LLAENDEIISNIRDSVINLSESVEDGPK	0	n/a	0	n/a	1	C	0	n/a	0	n/a	0	n/a	1	C	0	n/a	0	n/a	0	n/a	0	n/a	0	n/a	0	n/a	0	n/a	0	n/a	0	n/a	0	n/a	0	n/a	0	n/a	0	n/a	0	n/a	0	n/a	0	n/a	MA2A1_HUMAN	MAN2A1
CCRF	GLFAKYGEPGEVFINK	1	MX	1	MX	1	MCX	1	MCX	0	n/a	0	n/a	1	MCX	0	n/a	0	n/a	0	n/a	0	n/a	0	n/a	0	n/a	0	n/a	0	n/a	0	n/a	0	n/a	0	n/a	0	n/a	0	n/a	0	n/a	0	n/a	0	n/a	SFPQ_HUMAN	SFPQ
CCRF	FASPTPKRPSENMLIRVNK	1	M	1	M	0	n/a	0	n/a	0	n/a	0	n/a	0	n/a	1	M	0	n/a	0	n/a	0	n/a	1	M	0	n/a	0	n/a	0	n/a	0	n/a	0	n/a	0	n/a	0	n/a	0	n/a	0	n/a	0	n/a	0	n/a	MYCB2_HUMAN	MYCBP2
CCRF	AERKIENLQK	1	M	1	M	1	M	0	n/a	0	n/a	0	n/a	1	M	0	n/a	0	n/a	0	n/a	0	n/a	0	n/a	0	n/a	0	n/a	0	n/a	0	n/a	0	n/a	0	n/a	0	n/a	0	n/a	0	n/a	0	n/a	0	n/a	CNTLN_HUMAN	CNTLN
CCRF	QISVNDLPVGR	2	M	2	M	0	n/a	0	n/a	0	n/a	0	n/a	0	n/a	2	M	0	n/a	0	n/a	0	n/a	2	M	0	n/a	0	n/a	0	n/a	0	n/a	0	n/a	0	n/a	0	n/a	0	n/a	0	n/a	0	n/a	0	n/a	PRDX1_HUMAN	PRDX1
CCRF	VMSERVQK	0	n/a	0	n/a	0	n/a	0	n/a	0	n/a	0	n/a	0	n/a	0	n/a	0	n/a	0	n/a	0	n/a	1	C	0	n/a	0	n/a	0	n/a	0	n/a	0	n/a	0	n/a	0	n/a	0	n/a	0	n/a	0	n/a	0	n/a	SPDLY_HUMAN	SPDL1
CCRF	PSVEPVEK	1	M	1	M	1	M	0	n/a	0	n/a	0	n/a	1	M	1	M	0	n/a	0	n/a	0	n/a	1	M	0	n/a	0	n/a	0	n/a	0	n/a	0	n/a	0	n/a	0	n/a	0	n/a	0	n/a	0	n/a	0	n/a	HBS1L_HUMAN	HBS1L
CCRF	AFVHWYLGEGMEEGEFSEAR	1	MX	1	MX	1	MX	0	n/a	0	n/a	0	n/a	1	MX	0	n/a	0	n/a	0	n/a	0	n/a	0	n/a	0	n/a	0	n/a	0	n/a	0	n/a	0	n/a	0	n/a	0	n/a	0	n/a	0	n/a	0	n/a	0	n/a	TBA3C_HUMAN	TUBA3C
CCRF	MDATFIGNSTAIQELFK	2	M	2	M	2	M	0	n/a	0	n/a	0	n/a	2	M	0	n/a	0	n/a	0	n/a	0	n/a	0	n/a	0	n/a	0	n/a	0	n/a	0	n/a	0	n/a	0	n/a	0	n/a	0	n/a	0	n/a	0	n/a	0	n/a	TBB4A_HUMAN	TUBB4A
CCRF	VFDKDSNGFVSAAELR	0	n/a	0	n/a	0	n/a	0	n/a	0	n/a	0	n/a	0	n/a	1	M	0	n/a	0	n/a	0	n/a	1	M	0	n/a	0	n/a	0	n/a	0	n/a	0	n/a	0	n/a	0	n/a	0	n/a	0	n/a	0	n/a	0	n/a	CALL3_HUMAN	CALML3
CCRF	SPDDITNEEYGEFYK	1	M	1	M	2	M	2	M	0	n/a	0	n/a	2	M	0	n/a	0	n/a	0	n/a	0	n/a	0	n/a	0	n/a	0	n/a	0	n/a	0	n/a	0	n/a	0	n/a	0	n/a	0	n/a	0	n/a	0	n/a	0	n/a	HS90A_HUMAN	HSP90AA1
CCRF	TKQEPVKPEEGRDMANR	1	C	1	C	0	n/a	0	n/a	0	n/a	0	n/a	0	n/a	0	n/a	0	n/a	0	n/a	0	n/a	0	n/a	0	n/a	0	n/a	0	n/a	0	n/a	0	n/a	0	n/a	0	n/a	0	n/a	0	n/a	0	n/a	0	n/a	RHOA_HUMAN	RHOA
CCRF	AQTIREEGAQTLEEDR	0	n/a	0	n/a	0	n/a	0	n/a	0	n/a	0	n/a	0	n/a	1	M	0	n/a	0	n/a	0	n/a	1	M	0	n/a	0	n/a	0	n/a	0	n/a	0	n/a	0	n/a	0	n/a	0	n/a	0	n/a	0	n/a	0	n/a	TRI56_HUMAN	TRIM56
CCRF	NAAPCAVSYLLFDENDKVMQQNLVYYQYHR	1	M	1	M	0	n/a	0	n/a	0	n/a	0	n/a	0	n/a	1	M	0	n/a	0	n/a	0	n/a	1	M	0	n/a	0	n/a	0	n/a	0	n/a	0	n/a	0	n/a	0	n/a	0	n/a	0	n/a	0	n/a	0	n/a	CRTAP_HUMAN	CRTAP
CCRF	GEGGPPGVAGPPGGSGPAGTPGPQGVK	1	C	1	C	1	C	0	n/a	0	n/a	0	n/a	1	C	0	n/a	0	n/a	0	n/a	0	n/a	0	n/a	0	n/a	0	n/a	0	n/a	0	n/a	0	n/a	0	n/a	0	n/a	0	n/a	0	n/a	0	n/a	0	n/a	CO3A1_HUMAN	COL3A1
CCRF	GMSYLEDVRLIHR	0	n/a	0	n/a	0	n/a	1	X	0	n/a	0	n/a	0	n/a	0	n/a	0	n/a	0	n/a	0	n/a	0	n/a	0	n/a	0	n/a	0	n/a	0	n/a	0	n/a	0	n/a	0	n/a	0	n/a	0	n/a	0	n/a	0	n/a	ERBB2_HUMAN	ERBB2
CCRF	TLKIPSMTIAK	2	M	2	M	0	n/a	0	n/a	0	n/a	0	n/a	0	n/a	2	M	0	n/a	0	n/a	0	n/a	2	M	0	n/a	0	n/a	0	n/a	0	n/a	0	n/a	0	n/a	0	n/a	0	n/a	0	n/a	0	n/a	0	n/a	CH60_HUMAN	HSPD1
CCRF	HADIITTTTHK	1	M	1	M	0	n/a	0	n/a	0	n/a	0	n/a	0	n/a	1	M	0	n/a	0	n/a	0	n/a	1	M	0	n/a	0	n/a	0	n/a	0	n/a	0	n/a	0	n/a	0	n/a	0	n/a	0	n/a	0	n/a	0	n/a	GLYM_HUMAN	SHMT2
CCRF	MQAPTYLQR	1	M	1	M	1	M	0	n/a	0	n/a	0	n/a	1	M	0	n/a	0	n/a	0	n/a	0	n/a	0	n/a	0	n/a	0	n/a	0	n/a	0	n/a	0	n/a	0	n/a	0	n/a	0	n/a	0	n/a	0	n/a	0	n/a	GBF1_HUMAN	GBF1
CCRF	DKLSVLENGVDIVVGTPGRLDDLVSTGK	1	M	1	M	1	M	0	n/a	0	n/a	0	n/a	1	M	0	n/a	0	n/a	0	n/a	0	n/a	0	n/a	0	n/a	0	n/a	0	n/a	0	n/a	0	n/a	0	n/a	0	n/a	0	n/a	0	n/a	0	n/a	0	n/a	DDX1_HUMAN	DDX1
CCRF	VHDLHMGITK	1	C	1	C	0	n/a	0	n/a	0	n/a	0	n/a	0	n/a	1	C	0	n/a	0	n/a	0	n/a	1	C	0	n/a	0	n/a	0	n/a	0	n/a	0	n/a	0	n/a	0	n/a	0	n/a	0	n/a	0	n/a	0	n/a	OBSCN_HUMAN	OBSCN
CCRF	LSDEETATILSFNR	1	MCX	1	MCX	0	n/a	0	n/a	0	n/a	0	n/a	0	n/a	1	MCX	0	n/a	0	n/a	0	n/a	1	MCX	0	n/a	0	n/a	0	n/a	0	n/a	0	n/a	0	n/a	0	n/a	0	n/a	0	n/a	0	n/a	0	n/a	AK1BA_HUMAN	AKR1B10
CCRF	CLELFSQLAEDKENYKK	1	M	1	M	1	M	1	M	0	n/a	0	n/a	1	M	0	n/a	0	n/a	0	n/a	0	n/a	0	n/a	0	n/a	0	n/a	0	n/a	0	n/a	0	n/a	0	n/a	0	n/a	0	n/a	0	n/a	0	n/a	0	n/a	HS90B_HUMAN	HSP90AB1
CCRF	IHYNAIHLK	1	C	1	C	1	C	0	n/a	0	n/a	0	n/a	1	C	0	n/a	0	n/a	0	n/a	0	n/a	0	n/a	0	n/a	0	n/a	0	n/a	0	n/a	0	n/a	0	n/a	0	n/a	0	n/a	0	n/a	0	n/a	0	n/a	BNC1_HUMAN	BNC1
CCRF	FLLHAAGGSLPMCRCRLR	1	C	1	C	1	C	1	C	0	n/a	0	n/a	0	n/a	0	n/a	0	n/a	0	n/a	0	n/a	0	n/a	0	n/a	0	n/a	0	n/a	0	n/a	0	n/a	0	n/a	0	n/a	0	n/a	0	n/a	0	n/a	0	n/a	KDM5C_HUMAN	KDM5C
CCRF	AAIEEGIVLGGGCALLR	1	M	1	M	0	n/a	0	n/a	0	n/a	0	n/a	0	n/a	1	M	0	n/a	0	n/a	0	n/a	1	M	0	n/a	0	n/a	0	n/a	0	n/a	0	n/a	0	n/a	0	n/a	0	n/a	0	n/a	0	n/a	0	n/a	CH60_HUMAN	HSPD1
CCRF	FQSSHHPTDITNLDQYVER	1	M	1	M	1	M	0	n/a	0	n/a	0	n/a	1	M	0	n/a	0	n/a	0	n/a	0	n/a	0	n/a	0	n/a	0	n/a	0	n/a	0	n/a	0	n/a	0	n/a	0	n/a	0	n/a	0	n/a	0	n/a	0	n/a	ENPL_HUMAN	HSP90B1
CCRF	TLKIPSMTIAKNAGVEGSLIVEK	1	M	1	M	0	n/a	0	n/a	0	n/a	0	n/a	0	n/a	1	M	0	n/a	0	n/a	0	n/a	1	M	0	n/a	0	n/a	0	n/a	0	n/a	0	n/a	0	n/a	0	n/a	0	n/a	0	n/a	0	n/a	0	n/a	CH60_HUMAN	HSPD1
CCRF	LAYVAAGDLAPINAFIWGLAAQEVMK	1	M	1	M	1	M	0	n/a	0	n/a	0	n/a	1	M	0	n/a	0	n/a	0	n/a	0	n/a	0	n/a	0	n/a	0	n/a	0	n/a	0	n/a	0	n/a	0	n/a	0	n/a	0	n/a	0	n/a	0	n/a	0	n/a	UBA1_HUMAN	UBA1
CCRF	IDDKPVQIDK	1	M	1	M	1	M	0	n/a	0	n/a	0	n/a	1	M	0	n/a	0	n/a	0	n/a	0	n/a	0	n/a	0	n/a	0	n/a	0	n/a	0	n/a	0	n/a	0	n/a	0	n/a	0	n/a	0	n/a	0	n/a	0	n/a	SPCS2_HUMAN	SPCS2
CCRF	YYTSACGDEMVSLKDYCTR	1	MCX	1	MCX	1	MCX	1	MCX	0	n/a	0	n/a	1	MCX	0	n/a	0	n/a	0	n/a	0	n/a	0	n/a	0	n/a	1	MCX	0	n/a	0	n/a	0	n/a	0	n/a	0	n/a	0	n/a	0	n/a	0	n/a	0	n/a	HS90A_HUMAN	HSP90AA1
CCRF	LECEINSALTSFHTALELAVDQR	1	M	1	M	0	n/a	0	n/a	0	n/a	0	n/a	0	n/a	1	M	0	n/a	0	n/a	0	n/a	1	M	0	n/a	0	n/a	0	n/a	0	n/a	0	n/a	0	n/a	0	n/a	0	n/a	0	n/a	0	n/a	0	n/a	TT39C_HUMAN	TTC39C
CCRF	LQTEEKPNTTVQVPAFLQELVDR	1	X	1	X	1	X	0	n/a	0	n/a	0	n/a	1	X	0	n/a	0	n/a	0	n/a	0	n/a	0	n/a	0	n/a	0	n/a	0	n/a	0	n/a	0	n/a	0	n/a	0	n/a	0	n/a	0	n/a	0	n/a	0	n/a	UBP48_HUMAN	USP48
CCRF	VIHDNFGILEGLMTTVHAITATQK	1	M	1	M	1	M	0	n/a	0	n/a	0	n/a	1	M	0	n/a	0	n/a	0	n/a	0	n/a	0	n/a	0	n/a	0	n/a	0	n/a	0	n/a	0	n/a	0	n/a	0	n/a	0	n/a	0	n/a	0	n/a	0	n/a	G3P_HUMAN	GAPDH
CCRF	ELKLTKPMQFLGDEETVR	1	X	1	X	0	n/a	0	n/a	0	n/a	0	n/a	0	n/a	1	X	0	n/a	0	n/a	0	n/a	1	X	0	n/a	0	n/a	0	n/a	0	n/a	0	n/a	0	n/a	0	n/a	0	n/a	0	n/a	0	n/a	0	n/a	PGAM2_HUMAN	PGAM2
CCRF	TVNLQDAEEAVELVQYAYFK	1	M	1	M	0	n/a	0	n/a	0	n/a	0	n/a	0	n/a	1	M	0	n/a	0	n/a	0	n/a	1	M	0	n/a	0	n/a	0	n/a	0	n/a	0	n/a	0	n/a	0	n/a	0	n/a	0	n/a	0	n/a	0	n/a	MCM3_HUMAN	MCM3
CCRF	AALPLPAK	12	MCX	12	MC	0	n/a	0	n/a	0	n/a	0	n/a	0	n/a	12	MC	0	n/a	0	n/a	0	n/a	12	MC	0	n/a	12	MCX	0	n/a	0	n/a	0	n/a	0	n/a	0	n/a	0	n/a	0	n/a	0	n/a	12	MCX	NOLC1_HUMAN	NOLC1
CCRF	VELSDGQNPAISITENVLHFK	0	n/a	0	n/a	0	n/a	0	n/a	0	n/a	0	n/a	0	n/a	0	n/a	0	n/a	0	n/a	0	n/a	0	n/a	0	n/a	0	n/a	0	n/a	0	n/a	0	n/a	0	n/a	4	M	0	n/a	0	n/a	0	n/a	0	n/a	HACD3_HUMAN	HACD3
CCRF	SAPAAGGDKDAARR	0	n/a	0	n/a	0	n/a	0	n/a	0	n/a	0	n/a	0	n/a	0	n/a	0	n/a	0	n/a	1	X	0	n/a	0	n/a	0	n/a	0	n/a	0	n/a	0	n/a	0	n/a	0	n/a	0	n/a	0	n/a	0	n/a	0	n/a	NEB2_HUMAN	PPP1R9B
CCRF	CILPLVTSGDEEEEKDYQGPNPR	1	M	1	M	0	n/a	0	n/a	0	n/a	0	n/a	0	n/a	1	M	0	n/a	0	n/a	0	n/a	1	M	0	n/a	0	n/a	0	n/a	0	n/a	0	n/a	0	n/a	0	n/a	0	n/a	0	n/a	0	n/a	0	n/a	ERLEC_HUMAN	ERLEC1
CCRF	ICPIETLVEEAIQCAEK	1	M	1	M	0	n/a	0	n/a	0	n/a	0	n/a	0	n/a	1	M	0	n/a	0	n/a	0	n/a	1	M	0	n/a	0	n/a	0	n/a	0	n/a	0	n/a	0	n/a	0	n/a	0	n/a	0	n/a	0	n/a	0	n/a	ECHM_HUMAN	ECHS1
CCRF	RAPTWSPEEEAHLRELCLANK	0	n/a	0	n/a	0	n/a	0	n/a	0	n/a	0	n/a	0	n/a	0	n/a	0	n/a	0	n/a	0	n/a	0	n/a	0	n/a	0	n/a	0	n/a	0	n/a	0	n/a	0	n/a	1	M	0	n/a	0	n/a	0	n/a	0	n/a	TIM_HUMAN	TIMELESS
CCRF	EMIKDLPK	0	n/a	0	n/a	1	M	0	n/a	0	n/a	0	n/a	1	M	0	n/a	0	n/a	0	n/a	0	n/a	0	n/a	0	n/a	1	M	0	n/a	0	n/a	0	n/a	0	n/a	0	n/a	0	n/a	0	n/a	0	n/a	0	n/a	TBC9B_HUMAN	TBC1D9B
CCRF	FTFYPCVLATEGFISGR	1	M	0	n/a	0	n/a	0	n/a	0	n/a	0	n/a	1	M	0	n/a	0	n/a	0	n/a	0	n/a	0	n/a	0	n/a	0	n/a	0	n/a	0	n/a	0	n/a	0	n/a	0	n/a	0	n/a	0	n/a	0	n/a	0	n/a	TRI39_HUMAN	TRIM39
CCRF	LLSQPQDVLEGVVLSPSLEAR	1	C	1	C	1	C	0	n/a	0	n/a	0	n/a	1	C	0	n/a	0	n/a	0	n/a	0	n/a	0	n/a	0	n/a	0	n/a	0	n/a	0	n/a	0	n/a	0	n/a	0	n/a	0	n/a	0	n/a	0	n/a	0	n/a	ATD3C_HUMAN	ATAD3C
CCRF	ALQSSIIPFCDEVMQLLLENLGNENVHR	0	n/a	0	n/a	0	n/a	0	n/a	0	n/a	0	n/a	0	n/a	0	n/a	0	n/a	0	n/a	0	n/a	0	n/a	0	n/a	0	n/a	0	n/a	0	n/a	0	n/a	0	n/a	1	M	0	n/a	0	n/a	0	n/a	0	n/a	IMB1_HUMAN	KPNB1
CCRF	AACVSCPAR	1	MCX	1	MC	0	n/a	0	n/a	0	n/a	0	n/a	0	n/a	1	MCX	0	n/a	0	n/a	0	n/a	1	MCX	0	n/a	1	MCX	0	n/a	0	n/a	0	n/a	0	n/a	0	n/a	0	n/a	0	n/a	0	n/a	1	MCX	DGLB_HUMAN	DAGLB
CCRF	QINQEYLISEVEGHQVSLK	1	CX	1	CX	1	CX	0	n/a	0	n/a	0	n/a	1	CX	0	n/a	0	n/a	0	n/a	0	n/a	0	n/a	0	n/a	0	n/a	0	n/a	0	n/a	0	n/a	0	n/a	0	n/a	0	n/a	0	n/a	0	n/a	0	n/a	TPRKB_HUMAN	TPRKB
CCRF	GLGTNEDSLIEIICSR	1	M	1	M	1	M	0	n/a	0	n/a	0	n/a	1	M	0	n/a	0	n/a	0	n/a	0	n/a	0	n/a	0	n/a	0	n/a	0	n/a	0	n/a	0	n/a	0	n/a	0	n/a	0	n/a	0	n/a	0	n/a	0	n/a	ANXA2_HUMAN	ANXA2
CCRF	ATFIKVPQNQDGK	1	MCX	1	MCX	2	MCX	0	n/a	0	n/a	0	n/a	1	MCX	0	n/a	0	n/a	0	n/a	0	n/a	0	n/a	0	n/a	0	n/a	0	n/a	0	n/a	0	n/a	0	n/a	0	n/a	0	n/a	0	n/a	0	n/a	0	n/a	NUCL_HUMAN	NCL
CCRF	TDALQPPHEYVPWVTVNGEPLEDQTQLLTLVCQLYQGK	1	MC	1	MC	0	n/a	0	n/a	0	n/a	0	n/a	0	n/a	1	MC	0	n/a	0	n/a	0	n/a	1	MC	0	n/a	0	n/a	0	n/a	0	n/a	0	n/a	0	n/a	0	n/a	0	n/a	0	n/a	0	n/a	0	n/a	GILT_HUMAN	IFI30
CCRF	IVSRPQELREDDVGTGAGLLEIK	1	M	1	M	0	n/a	0	n/a	0	n/a	0	n/a	0	n/a	1	M	0	n/a	0	n/a	0	n/a	1	M	0	n/a	0	n/a	0	n/a	0	n/a	0	n/a	0	n/a	0	n/a	0	n/a	0	n/a	0	n/a	0	n/a	TCPG_HUMAN	CCT3
CCRF	LQEEITKQSPMLQR	0	n/a	0	n/a	1	C	0	n/a	0	n/a	0	n/a	1	C	0	n/a	0	n/a	0	n/a	0	n/a	0	n/a	0	n/a	0	n/a	0	n/a	0	n/a	0	n/a	0	n/a	0	n/a	0	n/a	0	n/a	0	n/a	0	n/a	UBP14_HUMAN	USP14
CCRF	VWAEPCLIDAAKEKYNGVIEEFLATGEK	1	M	1	M	0	n/a	0	n/a	0	n/a	0	n/a	0	n/a	1	M	0	n/a	0	n/a	0	n/a	1	M	0	n/a	0	n/a	0	n/a	0	n/a	0	n/a	0	n/a	0	n/a	0	n/a	0	n/a	0	n/a	0	n/a	AMPB_HUMAN	RNPEP
CCRF	ILVLCMGNHELYMR	1	M	1	M	1	M	1	M	0	n/a	0	n/a	1	M	0	n/a	0	n/a	0	n/a	0	n/a	0	n/a	0	n/a	0	n/a	0	n/a	0	n/a	0	n/a	0	n/a	0	n/a	0	n/a	0	n/a	0	n/a	0	n/a	MOES_HUMAN	MSN
CCRF	CLFASGSPFEPVK	1	MC	1	MC	0	n/a	0	n/a	0	n/a	0	n/a	0	n/a	1	MC	0	n/a	0	n/a	0	n/a	1	MC	0	n/a	1	MC	0	n/a	0	n/a	0	n/a	0	n/a	0	n/a	0	n/a	0	n/a	0	n/a	1	MCX	MAOM_HUMAN	ME2
CCRF	VVAESTNSEEIIEGEYNTVMLAIGR	2	M	2	M	0	n/a	0	n/a	0	n/a	0	n/a	0	n/a	2	M	0	n/a	0	n/a	0	n/a	2	M	0	n/a	0	n/a	0	n/a	0	n/a	0	n/a	0	n/a	0	n/a	0	n/a	0	n/a	0	n/a	0	n/a	TRXR1_HUMAN	TXNRD1
CCRF	AAPSGGVNCQEFAEFQELLK	2	M	2	M	2	M	0	n/a	0	n/a	0	n/a	2	M	0	n/a	0	n/a	0	n/a	0	n/a	0	n/a	0	n/a	0	n/a	0	n/a	0	n/a	0	n/a	0	n/a	0	n/a	0	n/a	0	n/a	0	n/a	0	n/a	CCD58_HUMAN	CCDC58
CCRF	IQEIEYMENHIISKR	1	C	1	C	1	C	0	n/a	0	n/a	0	n/a	1	C	0	n/a	0	n/a	0	n/a	0	n/a	0	n/a	0	n/a	0	n/a	0	n/a	0	n/a	0	n/a	0	n/a	0	n/a	0	n/a	0	n/a	0	n/a	0	n/a	MACOI_HUMAN	TMEM57
CCRF	CSGLLLHGPPGTGK	0	n/a	0	n/a	0	n/a	0	n/a	0	n/a	0	n/a	0	n/a	1	M	0	n/a	0	n/a	0	n/a	1	M	0	n/a	0	n/a	0	n/a	0	n/a	0	n/a	0	n/a	0	n/a	0	n/a	0	n/a	0	n/a	0	n/a	PEX6_HUMAN	PEX6
CCRF	ATDAMSHVAGFTVAHDVSAR	1	MC	1	MC	1	MC	0	n/a	0	n/a	0	n/a	1	MC	0	n/a	0	n/a	0	n/a	0	n/a	0	n/a	0	n/a	0	n/a	0	n/a	0	n/a	0	n/a	0	n/a	0	n/a	0	n/a	0	n/a	0	n/a	0	n/a	FAH2B_HUMAN	FAHD2B
CCRF	GHYTEGAELVDSVPDVVR	1	MCX	1	MCX	0	n/a	0	n/a	0	n/a	0	n/a	0	n/a	1	MCX	0	n/a	0	n/a	0	n/a	1	MCX	0	n/a	0	n/a	0	n/a	0	n/a	0	n/a	0	n/a	0	n/a	0	n/a	0	n/a	0	n/a	0	n/a	TBB2B_HUMAN	TUBB2B
CCRF	YGLQMEKVKTWFMAQHLR	0	n/a	0	n/a	1	M	0	n/a	0	n/a	0	n/a	1	M	0	n/a	0	n/a	0	n/a	0	n/a	0	n/a	0	n/a	0	n/a	0	n/a	0	n/a	0	n/a	0	n/a	0	n/a	0	n/a	0	n/a	0	n/a	0	n/a	HOMEZ_HUMAN	HOMEZ
CCRF	TLGLYGKDQQEAALVDTVNDGVEDLR	1	MCX	1	MCX	0	n/a	0	n/a	0	n/a	0	n/a	0	n/a	1	MCX	0	n/a	0	n/a	0	n/a	1	MCX	0	n/a	0	n/a	0	n/a	0	n/a	0	n/a	0	n/a	0	n/a	0	n/a	0	n/a	0	n/a	0	n/a	GSTP1_HUMAN	GSTP1
CCRF	AVDFQEAESYADDNSLLFMETSAK	1	MX	1	MX	0	n/a	0	n/a	0	n/a	0	n/a	0	n/a	1	MX	0	n/a	0	n/a	0	n/a	1	MX	0	n/a	0	n/a	0	n/a	0	n/a	0	n/a	0	n/a	0	n/a	0	n/a	0	n/a	0	n/a	0	n/a	RAB5A_HUMAN	RAB5A
CCRF	SFLSNSLGGQDDTR	0	n/a	0	n/a	0	n/a	0	n/a	0	n/a	0	n/a	0	n/a	1	C	0	n/a	0	n/a	0	n/a	1	C	0	n/a	0	n/a	0	n/a	0	n/a	0	n/a	0	n/a	0	n/a	0	n/a	0	n/a	0	n/a	0	n/a	SPD2B_HUMAN	SH3PXD2B
CCRF	IVVAGNNEDVSFSRPADLNLIQSTPFKPLALK	1	M	1	M	0	n/a	0	n/a	0	n/a	0	n/a	0	n/a	1	M	0	n/a	0	n/a	0	n/a	1	M	0	n/a	0	n/a	0	n/a	0	n/a	0	n/a	0	n/a	0	n/a	0	n/a	0	n/a	0	n/a	0	n/a	MFF_HUMAN	MFF
CCRF	LVDYLEWIR	0	n/a	0	n/a	0	n/a	0	n/a	0	n/a	0	n/a	0	n/a	0	n/a	0	n/a	0	n/a	0	n/a	0	n/a	0	n/a	1	M	0	n/a	0	n/a	0	n/a	0	n/a	1	M	0	n/a	0	n/a	0	n/a	0	n/a	COA7_HUMAN	COA7
CCRF	LSQPFESYITAPPGTAAAPAKPATPATPGAPTSPAEHR	1	M	1	M	1	M	0	n/a	0	n/a	0	n/a	1	M	1	M	0	n/a	0	n/a	0	n/a	1	M	1	M	1	M	0	n/a	0	n/a	1	M	0	n/a	0	n/a	0	n/a	0	n/a	0	n/a	1	M	TM261_HUMAN	TMEM261
CCRF	APLVLDK	3	M	3	M	3	M	0	n/a	0	n/a	0	n/a	4	M	0	n/a	0	n/a	0	n/a	0	n/a	0	n/a	0	n/a	0	n/a	0	n/a	0	n/a	0	n/a	0	n/a	0	n/a	0	n/a	0	n/a	0	n/a	0	n/a	TDR10_HUMAN	TDRD10
CCRF	TPVKEPNSENVDISSGGGMTGWK	1	MCX	1	MCX	0	n/a	0	n/a	0	n/a	0	n/a	0	n/a	1	MCX	0	n/a	0	n/a	0	n/a	1	MCX	0	n/a	0	n/a	0	n/a	0	n/a	0	n/a	0	n/a	0	n/a	0	n/a	0	n/a	0	n/a	0	n/a	RAB10_HUMAN	RAB10
CCRF	SGPGTLSVTIEGPSK	1	M	1	M	1	M	0	n/a	0	n/a	0	n/a	1	M	0	n/a	0	n/a	0	n/a	0	n/a	0	n/a	0	n/a	0	n/a	0	n/a	0	n/a	0	n/a	0	n/a	0	n/a	0	n/a	0	n/a	0	n/a	0	n/a	FLNB_HUMAN	FLNB
CCRF	TGTFGVLMDASSR	1	C	1	C	0	n/a	0	n/a	0	n/a	0	n/a	0	n/a	1	C	0	n/a	0	n/a	0	n/a	1	C	0	n/a	0	n/a	0	n/a	0	n/a	0	n/a	0	n/a	0	n/a	0	n/a	0	n/a	0	n/a	0	n/a	CELR3_HUMAN	CELSR3
CCRF	RVFIMDSCDQLIPEYLNFIR	0	n/a	0	n/a	0	n/a	0	n/a	0	n/a	0	n/a	0	n/a	1	M	1	M	0	n/a	0	n/a	1	M	0	n/a	0	n/a	0	n/a	0	n/a	0	n/a	0	n/a	0	n/a	0	n/a	0	n/a	0	n/a	0	n/a	HS90B_HUMAN	HSP90AB1
CCRF	VAALTGSPFVTAPNK	0	n/a	0	n/a	0	n/a	0	n/a	0	n/a	0	n/a	0	n/a	1	M	1	M	0	n/a	0	n/a	1	M	0	n/a	0	n/a	0	n/a	0	n/a	0	n/a	0	n/a	0	n/a	0	n/a	0	n/a	0	n/a	0	n/a	FUMH_HUMAN	FH
CCRF	AVCMLSNSTAIAEAWAR	1	C	1	C	1	C	0	n/a	0	n/a	0	n/a	1	C	0	n/a	0	n/a	0	n/a	0	n/a	0	n/a	0	n/a	0	n/a	0	n/a	0	n/a	0	n/a	0	n/a	0	n/a	0	n/a	0	n/a	0	n/a	0	n/a	TBA3C_HUMAN	TUBA3C
CCRF	IKWGDAAAEYVVESTGVFTTMEK	1	M	1	M	1	M	0	n/a	0	n/a	0	n/a	1	M	0	n/a	0	n/a	0	n/a	0	n/a	0	n/a	0	n/a	0	n/a	0	n/a	0	n/a	0	n/a	0	n/a	0	n/a	0	n/a	0	n/a	0	n/a	0	n/a	G3P_HUMAN	GAPDH
CCRF	TVSLGADAKDELHIVEAEAMNYEGSPIKVTLATLK	1	MC	1	MC	0	n/a	0	n/a	0	n/a	0	n/a	0	n/a	1	MCX	1	MCX	0	n/a	0	n/a	1	MC	0	n/a	0	n/a	0	n/a	0	n/a	0	n/a	0	n/a	0	n/a	0	n/a	0	n/a	0	n/a	0	n/a	NPM_HUMAN	NPM1
CCRF	FIYEQDHQNFLR	1	M	1	M	0	n/a	0	n/a	0	n/a	0	n/a	0	n/a	1	M	0	n/a	0	n/a	0	n/a	1	M	0	n/a	0	n/a	0	n/a	0	n/a	0	n/a	0	n/a	0	n/a	0	n/a	0	n/a	0	n/a	0	n/a	HS105_HUMAN	HSPH1
CCRF	EELFQGDAFHQSNTHIFIIMGASGDLAK	1	M	1	M	0	n/a	0	n/a	0	n/a	0	n/a	0	n/a	1	M	0	n/a	0	n/a	0	n/a	1	M	0	n/a	0	n/a	0	n/a	0	n/a	0	n/a	0	n/a	0	n/a	0	n/a	0	n/a	0	n/a	0	n/a	G6PD_HUMAN	G6PD
CCRF	PQPHSK	0	n/a	0	n/a	0	n/a	0	n/a	0	n/a	0	n/a	1	M	0	n/a	0	n/a	0	n/a	0	n/a	0	n/a	0	n/a	0	n/a	0	n/a	0	n/a	0	n/a	0	n/a	0	n/a	0	n/a	0	n/a	0	n/a	0	n/a	BAZ1A_HUMAN	BAZ1A
CCRF	LAFVHWYVGEGMEEGEFSEAR	1	M	1	M	1	M	0	n/a	0	n/a	0	n/a	1	M	0	n/a	0	n/a	0	n/a	0	n/a	0	n/a	0	n/a	0	n/a	0	n/a	0	n/a	0	n/a	0	n/a	0	n/a	0	n/a	0	n/a	0	n/a	0	n/a	TBA3C_HUMAN	TUBA3C
CCRF	LTHDIELNLDYER	2	M	2	M	0	n/a	0	n/a	0	n/a	0	n/a	0	n/a	2	M	2	M	0	n/a	0	n/a	2	M	0	n/a	0	n/a	0	n/a	0	n/a	0	n/a	0	n/a	0	n/a	0	n/a	0	n/a	0	n/a	0	n/a	TFR1_HUMAN	TFRC
CCRF	NLTPMNYNMFFHLLKHCFGRR	0	n/a	0	n/a	0	n/a	0	n/a	0	n/a	0	n/a	0	n/a	0	n/a	0	n/a	0	n/a	0	n/a	0	n/a	0	n/a	0	n/a	0	n/a	0	n/a	0	n/a	0	n/a	1	M	0	n/a	0	n/a	0	n/a	0	n/a	TFB2M_HUMAN	TFB2M
CCRF	ISSIQSIVPALEIASAHRKPLVIIAEDVDGEALSTLVLNR	1	M	1	M	0	n/a	0	n/a	0	n/a	0	n/a	0	n/a	1	M	0	n/a	0	n/a	0	n/a	1	M	0	n/a	0	n/a	0	n/a	0	n/a	0	n/a	0	n/a	0	n/a	0	n/a	0	n/a	0	n/a	0	n/a	CH60_HUMAN	HSPD1
CCRF	QVINNACATKAIVSVLLNCTHQDVHLGETLSEFK	1	M	1	M	0	n/a	0	n/a	0	n/a	0	n/a	0	n/a	1	M	0	n/a	0	n/a	0	n/a	1	M	0	n/a	0	n/a	0	n/a	0	n/a	0	n/a	0	n/a	0	n/a	0	n/a	0	n/a	0	n/a	0	n/a	UCHL5_HUMAN	UCHL5
CCRF	GGVDSEDIPLNLSR	4	M	4	M	0	n/a	0	n/a	0	n/a	0	n/a	0	n/a	4	M	0	n/a	0	n/a	0	n/a	4	M	0	n/a	0	n/a	0	n/a	0	n/a	0	n/a	0	n/a	0	n/a	0	n/a	0	n/a	0	n/a	0	n/a	TRAP1_HUMAN	TRAP1
CCRF	FSLVPHDYGLVLYENK	1	C	1	C	1	C	0	n/a	0	n/a	0	n/a	1	C	0	n/a	0	n/a	0	n/a	0	n/a	0	n/a	0	n/a	0	n/a	0	n/a	0	n/a	0	n/a	0	n/a	0	n/a	0	n/a	0	n/a	0	n/a	0	n/a	NIBL1_HUMAN	FAM129B
CCRF	KIDAAQNWLADSNGGPEGEEQIR	1	M	1	M	0	n/a	0	n/a	0	n/a	0	n/a	0	n/a	1	M	0	n/a	0	n/a	0	n/a	1	M	0	n/a	0	n/a	0	n/a	0	n/a	0	n/a	0	n/a	0	n/a	0	n/a	0	n/a	0	n/a	0	n/a	VINC_HUMAN	VCL
CCRF	EFPGFLENQKDPMAVDKIMK	0	n/a	0	n/a	0	n/a	0	n/a	0	n/a	0	n/a	0	n/a	1	X	0	n/a	0	n/a	0	n/a	0	n/a	0	n/a	0	n/a	0	n/a	0	n/a	0	n/a	0	n/a	0	n/a	0	n/a	0	n/a	0	n/a	0	n/a	S10AA_HUMAN	S100A10
CCRF	TVSLGAGAKDELHIVEAEAMNYEDSPIKVTLATLK	0	n/a	0	n/a	1	M	1	M	0	n/a	0	n/a	1	M	0	n/a	0	n/a	0	n/a	0	n/a	0	n/a	0	n/a	0	n/a	0	n/a	0	n/a	0	n/a	0	n/a	0	n/a	0	n/a	0	n/a	0	n/a	0	n/a	NPM_HUMAN	NPM1
CCRF	EYAQNIWDVEPSDLK	1	CX	1	C	1	CX	0	n/a	0	n/a	0	n/a	1	CX	0	n/a	0	n/a	0	n/a	0	n/a	0	n/a	0	n/a	0	n/a	0	n/a	0	n/a	0	n/a	0	n/a	0	n/a	0	n/a	0	n/a	0	n/a	0	n/a	PYGL_HUMAN	PYGL
CCRF	QVPNESFFDFFNPLK	0	n/a	0	n/a	0	n/a	0	n/a	0	n/a	0	n/a	0	n/a	0	n/a	0	n/a	0	n/a	0	n/a	0	n/a	0	n/a	0	n/a	0	n/a	0	n/a	0	n/a	0	n/a	1	M	0	n/a	0	n/a	0	n/a	0	n/a	NP1L4_HUMAN	NAP1L4
CCRF	IPILSPKPDWR	1	C	1	C	0	n/a	0	n/a	0	n/a	0	n/a	0	n/a	1	C	0	n/a	0	n/a	0	n/a	1	C	0	n/a	0	n/a	0	n/a	0	n/a	0	n/a	0	n/a	0	n/a	0	n/a	0	n/a	0	n/a	0	n/a	ZC3HE_HUMAN	ZC3H14
CCRF	IVDQPGDHDPETLEAIAENAK	1	MCX	1	MCX	0	n/a	0	n/a	0	n/a	0	n/a	0	n/a	1	MCX	0	n/a	0	n/a	0	n/a	1	MCX	0	n/a	0	n/a	0	n/a	0	n/a	0	n/a	0	n/a	0	n/a	0	n/a	0	n/a	0	n/a	0	n/a	TRNT1_HUMAN	TRNT1
CCRF	MLVVLLQANRDPDAGIDEAQVELDAQALFQAGELK	0	n/a	0	n/a	0	n/a	0	n/a	0	n/a	0	n/a	0	n/a	0	n/a	0	n/a	0	n/a	0	n/a	0	n/a	0	n/a	0	n/a	0	n/a	0	n/a	0	n/a	0	n/a	1	M	0	n/a	0	n/a	0	n/a	0	n/a	ANXA5_HUMAN	ANXA5
CCRF	YADLTEDELPSCESLKDTIAR	1	CX	1	CX	1	CX	0	n/a	0	n/a	0	n/a	1	CX	0	n/a	0	n/a	0	n/a	0	n/a	0	n/a	0	n/a	0	n/a	0	n/a	0	n/a	0	n/a	0	n/a	0	n/a	0	n/a	0	n/a	0	n/a	0	n/a	PGAM1_HUMAN	PGAM1
CCRF	KAEGAATEEEGTPKESQPQAAAEPAEAK	1	M	1	M	0	n/a	0	n/a	0	n/a	0	n/a	0	n/a	1	M	0	n/a	0	n/a	0	n/a	1	M	0	n/a	0	n/a	0	n/a	0	n/a	0	n/a	0	n/a	0	n/a	0	n/a	0	n/a	0	n/a	0	n/a	BASP1_HUMAN	BASP1
CCRF	QEYDQSGPSIVHRK	1	X	1	X	0	n/a	0	n/a	0	n/a	0	n/a	0	n/a	1	X	0	n/a	0	n/a	0	n/a	1	X	0	n/a	0	n/a	0	n/a	0	n/a	0	n/a	0	n/a	0	n/a	0	n/a	0	n/a	0	n/a	0	n/a	ACTB_HUMAN	ACTB
CCRF	TGEEDKKINEELESEYQQSMDSK	1	MCX	1	MCX	1	MCX	0	n/a	0	n/a	0	n/a	1	MCX	0	n/a	0	n/a	0	n/a	0	n/a	0	n/a	0	n/a	0	n/a	0	n/a	0	n/a	0	n/a	0	n/a	0	n/a	0	n/a	0	n/a	0	n/a	0	n/a	SMAP_HUMAN	SMAP
CCRF	RWLSAGDALLQMITIHLPSPVTAQK	1	M	1	M	0	n/a	0	n/a	0	n/a	0	n/a	0	n/a	1	M	0	n/a	0	n/a	0	n/a	1	M	0	n/a	0	n/a	0	n/a	0	n/a	0	n/a	0	n/a	0	n/a	0	n/a	0	n/a	0	n/a	0	n/a	EF2_HUMAN	EEF2
CCRF	VILHLKEDQTEYLEEGR	2	MCX	2	MCX	2	MCX	2	MCX	0	n/a	0	n/a	2	MCX	0	n/a	0	n/a	0	n/a	0	n/a	0	n/a	0	n/a	0	n/a	0	n/a	0	n/a	0	n/a	0	n/a	0	n/a	0	n/a	0	n/a	0	n/a	0	n/a	HS90A_HUMAN	HSP90AA1
CCRF	LSVTWPEGDELLPNEIRPAGTPIGALR	4	MCX	4	MCX	0	n/a	0	n/a	0	n/a	0	n/a	0	n/a	4	MCX	0	n/a	0	n/a	0	n/a	4	MCX	0	n/a	0	n/a	0	n/a	0	n/a	0	n/a	0	n/a	0	n/a	0	n/a	0	n/a	0	n/a	4	MCX	SMHD1_HUMAN	SMCHD1
CCRF	NSLCPSGSNIISNLFK	2	M	2	M	0	n/a	0	n/a	0	n/a	0	n/a	0	n/a	2	M	0	n/a	0	n/a	0	n/a	2	M	0	n/a	0	n/a	0	n/a	0	n/a	0	n/a	0	n/a	0	n/a	0	n/a	0	n/a	0	n/a	0	n/a	CD81_HUMAN	CD81
CCRF	QAFENGIR	0	n/a	0	n/a	0	n/a	0	n/a	0	n/a	0	n/a	0	n/a	0	n/a	0	n/a	0	n/a	0	n/a	0	n/a	0	n/a	0	n/a	0	n/a	0	n/a	0	n/a	0	n/a	1	M	0	n/a	0	n/a	0	n/a	0	n/a	PCSK5_HUMAN	PCSK5
CCRF	ALRTDYDASVSVPDSSGPER	1	CX	1	CX	1	X	0	n/a	0	n/a	0	n/a	1	X	0	n/a	0	n/a	0	n/a	0	n/a	0	n/a	0	n/a	0	n/a	0	n/a	0	n/a	0	n/a	0	n/a	0	n/a	0	n/a	0	n/a	0	n/a	0	n/a	HNRPK_HUMAN	HNRNPK
CCRF	HHGPQTLYLPITLSSIPVFQR	2	M	2	M	0	n/a	0	n/a	0	n/a	0	n/a	0	n/a	2	M	0	n/a	0	n/a	0	n/a	2	M	0	n/a	0	n/a	0	n/a	0	n/a	0	n/a	0	n/a	0	n/a	0	n/a	0	n/a	0	n/a	0	n/a	GANAB_HUMAN	GANAB
CCRF	TAAENEFVLLNK	0	n/a	0	n/a	0	n/a	0	n/a	0	n/a	0	n/a	0	n/a	0	n/a	0	n/a	0	n/a	0	n/a	0	n/a	0	n/a	0	n/a	0	n/a	0	n/a	0	n/a	0	n/a	1	M	0	n/a	0	n/a	0	n/a	0	n/a	K2C71_HUMAN	KRT71
CCRF	TYEDICPSTHNMDVPNIK	0	n/a	0	n/a	1	M	0	n/a	0	n/a	0	n/a	1	M	0	n/a	0	n/a	0	n/a	0	n/a	0	n/a	0	n/a	0	n/a	0	n/a	0	n/a	0	n/a	0	n/a	0	n/a	0	n/a	0	n/a	0	n/a	0	n/a	IF5A2_HUMAN	EIF5A2
CCRF	SSKMVISEPGLNWDISPKK	1	M	1	M	1	M	0	n/a	0	n/a	1	M	0	n/a	0	n/a	0	n/a	0	n/a	0	n/a	0	n/a	0	n/a	0	n/a	0	n/a	0	n/a	0	n/a	0	n/a	0	n/a	0	n/a	0	n/a	0	n/a	0	n/a	ICE2_HUMAN	ICE2
CCRF	TAERFYR	0	n/a	1	M	1	M	0	n/a	0	n/a	0	n/a	1	M	0	n/a	0	n/a	0	n/a	0	n/a	0	n/a	0	n/a	0	n/a	0	n/a	0	n/a	0	n/a	0	n/a	0	n/a	0	n/a	0	n/a	0	n/a	0	n/a	EXOC7_HUMAN	EXOC7
CCRF	MTEEKVEMLVAGHEDSNGCINYEELVR	1	M	1	M	0	n/a	0	n/a	0	n/a	0	n/a	0	n/a	1	M	0	n/a	0	n/a	0	n/a	1	M	0	n/a	0	n/a	0	n/a	0	n/a	0	n/a	0	n/a	0	n/a	0	n/a	0	n/a	0	n/a	0	n/a	MYL6_HUMAN	MYL6
CCRF	DMAISTGGAVFGEEGLTLNLEDVQPHDLGK	1	M	1	M	0	n/a	0	n/a	0	n/a	0	n/a	0	n/a	1	M	0	n/a	0	n/a	0	n/a	1	M	0	n/a	0	n/a	0	n/a	0	n/a	0	n/a	0	n/a	0	n/a	0	n/a	0	n/a	0	n/a	0	n/a	CH60_HUMAN	HSPD1
CCRF	DIALGVFDVVVTGPSCPASVLK	0	n/a	1	C	0	n/a	0	n/a	0	n/a	0	n/a	0	n/a	0	n/a	0	n/a	0	n/a	0	n/a	0	n/a	0	n/a	0	n/a	0	n/a	0	n/a	0	n/a	0	n/a	0	n/a	0	n/a	0	n/a	0	n/a	0	n/a	TP53B_HUMAN	TP53BP1
CCRF	MLREILQVGELPNEGR	1	M	1	M	1	M	0	n/a	0	n/a	0	n/a	1	M	0	n/a	0	n/a	0	n/a	0	n/a	0	n/a	0	n/a	0	n/a	0	n/a	0	n/a	0	n/a	0	n/a	0	n/a	0	n/a	0	n/a	0	n/a	0	n/a	ELMO2_HUMAN	ELMO2
CCRF	EWQHLTMFILLTLNGRVDFMSK	1	M	0	n/a	0	n/a	0	n/a	0	n/a	0	n/a	0	n/a	0	n/a	0	n/a	0	n/a	0	n/a	0	n/a	0	n/a	1	M	0	n/a	0	n/a	0	n/a	0	n/a	0	n/a	0	n/a	0	n/a	0	n/a	0	n/a	TEDM1_HUMAN	TEDDM1
CCRF	LAPDEHPILLTEAPLNPK	4	M	4	M	4	M	0	n/a	0	n/a	0	n/a	4	M	0	n/a	0	n/a	0	n/a	0	n/a	0	n/a	0	n/a	0	n/a	0	n/a	0	n/a	0	n/a	0	n/a	0	n/a	0	n/a	0	n/a	0	n/a	0	n/a	ACTBL_HUMAN	ACTBL2
CCRF	RFLSDIPSSRILQEEMTWMK	0	n/a	0	n/a	0	n/a	0	n/a	0	n/a	0	n/a	0	n/a	0	n/a	0	n/a	0	n/a	0	n/a	0	n/a	0	n/a	1	M	0	n/a	0	n/a	0	n/a	0	n/a	0	n/a	0	n/a	0	n/a	0	n/a	0	n/a	EKI1_HUMAN	ETNK1
CCRF	SGDSEAYQLGDVSQK	1	M	1	M	0	n/a	0	n/a	0	n/a	0	n/a	0	n/a	1	M	0	n/a	0	n/a	0	n/a	1	M	0	n/a	0	n/a	0	n/a	0	n/a	0	n/a	0	n/a	0	n/a	0	n/a	0	n/a	0	n/a	0	n/a	SSBP_HUMAN	SSBP1
CCRF	NAKSSGNSSSSGSGTGSTSAGSSSPGAR	1	M	1	M	0	n/a	0	n/a	0	n/a	0	n/a	0	n/a	1	M	0	n/a	0	n/a	0	n/a	1	M	0	n/a	0	n/a	0	n/a	0	n/a	0	n/a	0	n/a	0	n/a	0	n/a	0	n/a	0	n/a	0	n/a	ASPH_HUMAN	ASPH
CCRF	YLLAEFYAPWCGHCK	0	n/a	0	n/a	0	n/a	0	n/a	0	n/a	0	n/a	0	n/a	0	n/a	0	n/a	0	n/a	0	n/a	0	n/a	0	n/a	0	n/a	0	n/a	0	n/a	0	n/a	0	n/a	1	M	0	n/a	0	n/a	0	n/a	0	n/a	PDIA1_HUMAN	P4HB
CCRF	ANVESIMLAVMKK	1	X	1	X	1	X	0	n/a	0	n/a	0	n/a	1	X	0	n/a	0	n/a	0	n/a	0	n/a	0	n/a	0	n/a	0	n/a	0	n/a	0	n/a	0	n/a	0	n/a	0	n/a	0	n/a	0	n/a	0	n/a	0	n/a	XPOT_HUMAN	XPOT
CCRF	EIIDTNGAGDAFVGGFLSELVSDKPLTECIR	1	MCX	1	MCX	1	MCX	0	n/a	0	n/a	0	n/a	1	MCX	0	n/a	0	n/a	0	n/a	0	n/a	0	n/a	0	n/a	0	n/a	0	n/a	0	n/a	0	n/a	0	n/a	0	n/a	0	n/a	0	n/a	0	n/a	0	n/a	ADK_HUMAN	ADK
CCRF	KGPQHPPPPSGPR	1	X	0	n/a	1	X	0	n/a	0	n/a	1	X	0	n/a	0	n/a	0	n/a	0	n/a	0	n/a	0	n/a	0	n/a	0	n/a	0	n/a	0	n/a	0	n/a	0	n/a	0	n/a	0	n/a	0	n/a	0	n/a	0	n/a	DIAP3_HUMAN	DIAPH3
CCRF	ILDPEEIEKYVAEIEKEK	1	MCX	1	MCX	0	n/a	0	n/a	0	n/a	0	n/a	0	n/a	1	MCX	0	n/a	0	n/a	0	n/a	1	MCX	0	n/a	0	n/a	0	n/a	0	n/a	0	n/a	0	n/a	0	n/a	0	n/a	0	n/a	0	n/a	0	n/a	PSA7_HUMAN	PSMA7
CCRF	YFYVSAKQVVQGMK	0	n/a	1	C	0	n/a	0	n/a	0	n/a	0	n/a	0	n/a	0	n/a	0	n/a	0	n/a	0	n/a	0	n/a	0	n/a	0	n/a	0	n/a	0	n/a	0	n/a	0	n/a	1	M	0	n/a	0	n/a	0	n/a	0	n/a	TXD12_HUMAN	TXNDC12
CCRF	HGEVCPAGWKPGSNTIKPDVQK	0	n/a	0	n/a	1	M	0	n/a	0	n/a	0	n/a	1	M	0	n/a	0	n/a	0	n/a	0	n/a	0	n/a	0	n/a	0	n/a	0	n/a	0	n/a	0	n/a	0	n/a	0	n/a	0	n/a	0	n/a	0	n/a	0	n/a	PRDX1_HUMAN	PRDX1
CCRF	AFNCPSIITKR	1	M	1	M	0	n/a	0	n/a	0	n/a	0	n/a	0	n/a	1	M	0	n/a	0	n/a	0	n/a	1	M	0	n/a	0	n/a	0	n/a	0	n/a	0	n/a	0	n/a	0	n/a	0	n/a	0	n/a	0	n/a	0	n/a	ZNF43_HUMAN	ZNF43
CCRF	LNDHFPLVVWQTGSGTETNMNVNEVISNR	2	MCX	2	MCX	2	MCX	2	MCX	0	n/a	0	n/a	2	MCX	0	n/a	0	n/a	0	n/a	0	n/a	0	n/a	0	n/a	0	n/a	0	n/a	0	n/a	0	n/a	0	n/a	0	n/a	0	n/a	0	n/a	0	n/a	0	n/a	FUMH_HUMAN	FH
CCRF	TAPSAEERTTIHEMFLSTLDPK	0	n/a	0	n/a	0	n/a	0	n/a	0	n/a	0	n/a	0	n/a	0	n/a	0	n/a	0	n/a	0	n/a	0	n/a	0	n/a	0	n/a	0	n/a	0	n/a	0	n/a	0	n/a	1	M	0	n/a	0	n/a	0	n/a	0	n/a	ACOT9_HUMAN	ACOT9
CCRF	VLIEGSINSVRVSIALK	0	n/a	0	n/a	0	n/a	0	n/a	0	n/a	0	n/a	0	n/a	0	n/a	0	n/a	0	n/a	0	n/a	0	n/a	0	n/a	0	n/a	0	n/a	0	n/a	0	n/a	0	n/a	1	C	0	n/a	0	n/a	0	n/a	0	n/a	ARPC4_HUMAN	ARPC4
CCRF	TDGVPMPDK	0	n/a	0	n/a	1	M	0	n/a	0	n/a	0	n/a	1	M	0	n/a	0	n/a	0	n/a	0	n/a	0	n/a	0	n/a	0	n/a	0	n/a	0	n/a	0	n/a	0	n/a	0	n/a	0	n/a	0	n/a	0	n/a	0	n/a	PGK2_HUMAN	PGK2
CCRF	QDGPTPKPHSVSLNDTETR	1	MCX	1	MCX	0	n/a	0	n/a	0	n/a	0	n/a	0	n/a	1	MCX	0	n/a	0	n/a	0	n/a	1	MCX	0	n/a	0	n/a	0	n/a	0	n/a	0	n/a	0	n/a	0	n/a	0	n/a	0	n/a	0	n/a	0	n/a	VAPA_HUMAN	VAPA
CCRF	VLKQIHPDTGISSK	0	n/a	0	n/a	0	n/a	0	n/a	0	n/a	0	n/a	0	n/a	1	M	0	n/a	0	n/a	0	n/a	0	n/a	0	n/a	0	n/a	0	n/a	0	n/a	0	n/a	0	n/a	0	n/a	0	n/a	0	n/a	0	n/a	0	n/a	H2B1A_HUMAN	HIST1H2BA
CCRF	RLETKASTGQQLNSLNLSSPFDLNFPLPGEK	1	M	1	M	0	n/a	0	n/a	0	n/a	0	n/a	0	n/a	1	M	0	n/a	0	n/a	0	n/a	1	M	0	n/a	0	n/a	0	n/a	0	n/a	0	n/a	0	n/a	0	n/a	0	n/a	0	n/a	0	n/a	0	n/a	MCMBP_HUMAN	MCMBP
CCRF	LDLAGRELSDYLMKILTER	1	M	1	M	0	n/a	0	n/a	0	n/a	0	n/a	0	n/a	1	M	0	n/a	0	n/a	0	n/a	1	M	0	n/a	0	n/a	0	n/a	0	n/a	0	n/a	0	n/a	0	n/a	0	n/a	0	n/a	0	n/a	0	n/a	POTEE_HUMAN	POTEE
CCRF	GGNVWVALFKNNEPAMYTYDEYKK	0	n/a	0	n/a	0	n/a	0	n/a	0	n/a	0	n/a	1	M	0	n/a	0	n/a	0	n/a	0	n/a	0	n/a	0	n/a	0	n/a	0	n/a	0	n/a	0	n/a	0	n/a	0	n/a	0	n/a	0	n/a	0	n/a	0	n/a	CO8A1_HUMAN	COL8A1
CCRF	SMDAIGGESMPIPTIDTSRKK	1	C	1	C	0	n/a	0	n/a	0	n/a	0	n/a	0	n/a	1	C	0	n/a	0	n/a	0	n/a	1	C	0	n/a	0	n/a	0	n/a	0	n/a	0	n/a	0	n/a	0	n/a	0	n/a	0	n/a	0	n/a	0	n/a	PAPOG_HUMAN	PAPOLG
CCRF	MKCLMLRSR	1	M	1	M	1	M	0	n/a	0	n/a	0	n/a	1	M	0	n/a	0	n/a	0	n/a	0	n/a	0	n/a	0	n/a	0	n/a	0	n/a	0	n/a	0	n/a	0	n/a	0	n/a	0	n/a	0	n/a	0	n/a	0	n/a	CA127_HUMAN	C1orf127
CCRF	TTGIVMDSEDGVTHTVPIYEGYALPHAILR	1	M	1	M	1	M	0	n/a	0	n/a	0	n/a	1	M	0	n/a	0	n/a	0	n/a	0	n/a	0	n/a	0	n/a	0	n/a	0	n/a	0	n/a	0	n/a	0	n/a	0	n/a	0	n/a	0	n/a	0	n/a	0	n/a	ACTG_HUMAN	ACTG1
CCRF	SYVNLLKLEDVLR	1	M	1	M	1	M	0	n/a	0	n/a	0	n/a	1	M	0	n/a	0	n/a	0	n/a	0	n/a	0	n/a	0	n/a	0	n/a	0	n/a	0	n/a	0	n/a	0	n/a	0	n/a	0	n/a	0	n/a	0	n/a	0	n/a	NAA15_HUMAN	NAA15
CCRF	CGVPDQFGVLVK	1	M	1	M	1	M	0	n/a	0	n/a	0	n/a	1	M	0	n/a	0	n/a	0	n/a	0	n/a	0	n/a	0	n/a	0	n/a	0	n/a	0	n/a	0	n/a	0	n/a	0	n/a	0	n/a	0	n/a	0	n/a	0	n/a	MMP15_HUMAN	MMP15
CCRF	GIVFEDVEVPKENVLIGDGAGFK	1	C	1	C	1	C	0	n/a	0	n/a	0	n/a	1	C	0	n/a	0	n/a	0	n/a	0	n/a	0	n/a	0	n/a	0	n/a	0	n/a	0	n/a	0	n/a	0	n/a	0	n/a	0	n/a	0	n/a	0	n/a	0	n/a	ACADM_HUMAN	ACADM
CCRF	EKIAANNALESYAFNMK	1	M	1	M	1	M	0	n/a	0	n/a	0	n/a	1	M	0	n/a	0	n/a	0	n/a	0	n/a	0	n/a	0	n/a	0	n/a	0	n/a	0	n/a	0	n/a	0	n/a	0	n/a	0	n/a	0	n/a	0	n/a	0	n/a	HS71L_HUMAN	HSPA1L
CCRF	TPELAPR	1	MC	1	MC	0	n/a	0	n/a	0	n/a	0	n/a	0	n/a	1	M	1	MC	0	n/a	0	n/a	1	MX	0	n/a	0	n/a	0	n/a	0	n/a	0	n/a	0	n/a	0	n/a	0	n/a	0	n/a	0	n/a	1	M	SEPT9_HUMAN	SEPT9
CCRF	LGIQTDDKGHIIVDEFQNTDVK	3	MC	3	MC	0	n/a	0	n/a	0	n/a	0	n/a	0	n/a	3	MC	0	n/a	0	n/a	0	n/a	3	MC	0	n/a	0	n/a	0	n/a	0	n/a	0	n/a	0	n/a	0	n/a	0	n/a	0	n/a	0	n/a	0	n/a	GSHR_HUMAN	GSR
CCRF	NTMSLLAANNLLAGLRGELMPSELKL	1	MCX	1	MCX	0	n/a	0	n/a	0	n/a	0	n/a	0	n/a	1	MCX	0	n/a	0	n/a	0	n/a	1	MCX	0	n/a	0	n/a	0	n/a	0	n/a	0	n/a	0	n/a	0	n/a	0	n/a	0	n/a	0	n/a	0	n/a	GRHPR_HUMAN	GRHPR
CCRF	QFNKLTEDKANVQSIIGLQR	1	M	1	M	0	n/a	0	n/a	0	n/a	0	n/a	0	n/a	1	M	0	n/a	0	n/a	0	n/a	1	M	0	n/a	0	n/a	0	n/a	0	n/a	0	n/a	0	n/a	0	n/a	0	n/a	0	n/a	0	n/a	0	n/a	TIF1B_HUMAN	TRIM28
CCRF	TVLVNADGEEVSMR	2	MC	2	M	2	M	0	n/a	0	n/a	0	n/a	2	MC	0	n/a	0	n/a	0	n/a	0	n/a	0	n/a	0	n/a	0	n/a	0	n/a	0	n/a	0	n/a	0	n/a	0	n/a	0	n/a	0	n/a	0	n/a	0	n/a	LMNB2_HUMAN	LMNB2
CCRF	IFEEDPAVGAIVLTGGDKAFAAGADIK	1	MCX	1	MCX	0	n/a	0	n/a	0	n/a	0	n/a	0	n/a	1	MCX	0	n/a	0	n/a	0	n/a	1	MCX	1	MCX	1	MCX	0	n/a	0	n/a	1	MCX	0	n/a	0	n/a	0	n/a	0	n/a	0	n/a	1	MCX	ECHM_HUMAN	ECHS1
CCRF	NPPLFAQKFQR	1	M	1	M	1	M	0	n/a	0	n/a	0	n/a	1	M	0	n/a	0	n/a	0	n/a	0	n/a	0	n/a	0	n/a	0	n/a	0	n/a	0	n/a	0	n/a	0	n/a	0	n/a	0	n/a	0	n/a	0	n/a	0	n/a	TACC2_HUMAN	TACC2
CCRF	RVHPASTMVK	1	M	1	M	1	M	0	n/a	0	n/a	0	n/a	1	M	1	M	0	n/a	0	n/a	0	n/a	1	M	0	n/a	0	n/a	0	n/a	0	n/a	0	n/a	0	n/a	0	n/a	0	n/a	0	n/a	0	n/a	0	n/a	LDHC_HUMAN	LDHC
CCRF	TVSTANRSGRYTEFR	0	n/a	0	n/a	0	n/a	0	n/a	0	n/a	0	n/a	0	n/a	0	n/a	0	n/a	0	n/a	0	n/a	0	n/a	0	n/a	0	n/a	0	n/a	0	n/a	0	n/a	0	n/a	1	M	0	n/a	0	n/a	0	n/a	0	n/a	KI67_HUMAN	MKI67
CCRF	AVCVQKGDGPVQGIINFEQKESNGPVK	0	n/a	0	n/a	0	n/a	0	n/a	0	n/a	0	n/a	0	n/a	0	n/a	0	n/a	0	n/a	0	n/a	0	n/a	0	n/a	0	n/a	0	n/a	0	n/a	0	n/a	0	n/a	0	n/a	0	n/a	0	n/a	0	n/a	1	M	SODC_HUMAN	SOD1
CCRF	GQEESLGMVAQALNR	1	M	1	M	0	n/a	0	n/a	0	n/a	0	n/a	0	n/a	1	M	0	n/a	0	n/a	0	n/a	1	M	0	n/a	0	n/a	0	n/a	0	n/a	0	n/a	0	n/a	0	n/a	0	n/a	0	n/a	0	n/a	0	n/a	OVCA2_HUMAN	OVCA2
CCRF	LLGEEEVDAILCVAGGWAGGNAK	1	MCX	1	MCX	1	MCX	0	n/a	0	n/a	0	n/a	1	MCX	0	n/a	0	n/a	0	n/a	0	n/a	0	n/a	0	n/a	0	n/a	0	n/a	0	n/a	0	n/a	0	n/a	0	n/a	0	n/a	0	n/a	0	n/a	0	n/a	DHPR_HUMAN	QDPR
CCRF	ETQDPTAESLAASLSTR	1	M	1	M	0	n/a	0	n/a	0	n/a	0	n/a	0	n/a	1	M	0	n/a	0	n/a	0	n/a	1	M	0	n/a	0	n/a	0	n/a	0	n/a	0	n/a	0	n/a	0	n/a	0	n/a	0	n/a	0	n/a	0	n/a	VWA8_HUMAN	VWA8
CCRF	LLQDLQDR	1	M	2	M	0	n/a	0	n/a	0	n/a	0	n/a	0	n/a	2	M	2	M	0	n/a	0	n/a	2	M	0	n/a	0	n/a	0	n/a	0	n/a	0	n/a	0	n/a	0	n/a	0	n/a	0	n/a	0	n/a	0	n/a	TPR_HUMAN	TPR
CCRF	SYLTEQVNQDLPQEVLAELEALERR	1	M	1	M	0	n/a	0	n/a	0	n/a	0	n/a	0	n/a	1	M	0	n/a	0	n/a	0	n/a	1	M	0	n/a	0	n/a	0	n/a	0	n/a	0	n/a	0	n/a	0	n/a	0	n/a	0	n/a	0	n/a	0	n/a	PCKGM_HUMAN	PCK2
CCRF	DAEIANTMMEEHKRIIK	0	n/a	0	n/a	0	n/a	0	n/a	0	n/a	0	n/a	0	n/a	1	M	0	n/a	0	n/a	0	n/a	1	M	0	n/a	0	n/a	0	n/a	0	n/a	0	n/a	0	n/a	0	n/a	0	n/a	0	n/a	0	n/a	0	n/a	MNS1_HUMAN	MNS1
CCRF	AKLQDMLSDVRQK	1	M	1	M	0	n/a	0	n/a	0	n/a	0	n/a	0	n/a	1	M	0	n/a	0	n/a	0	n/a	1	M	0	n/a	0	n/a	0	n/a	0	n/a	0	n/a	0	n/a	0	n/a	0	n/a	0	n/a	0	n/a	0	n/a	EP15R_HUMAN	EPS15L1
CCRF	ITITNDQNHLTPEEIER	1	C	1	C	0	n/a	0	n/a	0	n/a	0	n/a	0	n/a	1	C	0	n/a	0	n/a	0	n/a	1	C	0	n/a	0	n/a	0	n/a	0	n/a	0	n/a	0	n/a	0	n/a	0	n/a	0	n/a	0	n/a	0	n/a	GRP78_HUMAN	HSPA5
CCRF	VAMQDATSQMAMLQFISSGLSK	1	M	1	M	1	M	0	n/a	0	n/a	0	n/a	1	M	0	n/a	0	n/a	0	n/a	0	n/a	0	n/a	0	n/a	0	n/a	0	n/a	0	n/a	0	n/a	0	n/a	0	n/a	0	n/a	0	n/a	0	n/a	0	n/a	ACON_HUMAN	ACO2
CCRF	MAAESGSDFQQKR	0	n/a	0	n/a	1	C	0	n/a	0	n/a	0	n/a	1	C	0	n/a	0	n/a	0	n/a	0	n/a	0	n/a	0	n/a	0	n/a	0	n/a	0	n/a	0	n/a	0	n/a	0	n/a	0	n/a	0	n/a	0	n/a	0	n/a	PPWD1_HUMAN	PPWD1
CCRF	GLDVEDVKFVINYDYPNSSKDYIHR	1	M	1	M	1	M	1	M	0	n/a	0	n/a	1	M	0	n/a	0	n/a	0	n/a	0	n/a	0	n/a	0	n/a	0	n/a	0	n/a	0	n/a	0	n/a	0	n/a	0	n/a	0	n/a	0	n/a	0	n/a	0	n/a	DDX5_HUMAN	DDX5
CCRF	VHLIGIDIFTGKK	1	M	1	M	0	n/a	0	n/a	0	n/a	0	n/a	0	n/a	1	M	0	n/a	0	n/a	0	n/a	1	M	0	n/a	0	n/a	0	n/a	0	n/a	0	n/a	0	n/a	0	n/a	0	n/a	0	n/a	0	n/a	0	n/a	IF5A1_HUMAN	EIF5A
CCRF	KCSYTEDAQCIEGTIEVPK	1	MCX	1	MCX	1	MCX	0	n/a	0	n/a	0	n/a	1	MCX	0	n/a	0	n/a	0	n/a	0	n/a	0	n/a	0	n/a	0	n/a	0	n/a	0	n/a	0	n/a	0	n/a	0	n/a	0	n/a	0	n/a	0	n/a	0	n/a	APOH_HUMAN	APOH
CCRF	CLMEEDEDAYKKQFSQYIK	2	MX	2	MX	0	n/a	0	n/a	0	n/a	0	n/a	0	n/a	2	MX	2	MCX	0	n/a	0	n/a	2	MX	0	n/a	2	MCX	0	n/a	0	n/a	0	n/a	0	n/a	0	n/a	0	n/a	0	n/a	0	n/a	2	MCX	RL5_HUMAN	RPL5
CCRF	FQLGNSGPNSTIK	3	MC	3	MC	0	n/a	0	n/a	0	n/a	0	n/a	0	n/a	3	MC	0	n/a	0	n/a	0	n/a	3	MC	0	n/a	3	MC	0	n/a	0	n/a	0	n/a	0	n/a	0	n/a	0	n/a	0	n/a	0	n/a	3	MC	ESYT2_HUMAN	ESYT2
CCRF	AEIADLPAGSSGNILVELDEAQKPYLVQR	1	CX	1	CX	1	CX	0	n/a	0	n/a	0	n/a	1	CX	0	n/a	0	n/a	0	n/a	0	n/a	0	n/a	0	n/a	0	n/a	0	n/a	0	n/a	0	n/a	0	n/a	0	n/a	0	n/a	0	n/a	0	n/a	0	n/a	BTAF1_HUMAN	BTAF1
CCRF	TSRARWPTAGWAR	1	M	1	M	0	n/a	0	n/a	0	n/a	0	n/a	0	n/a	1	M	0	n/a	0	n/a	0	n/a	0	n/a	0	n/a	1	M	0	n/a	0	n/a	0	n/a	0	n/a	0	n/a	0	n/a	0	n/a	0	n/a	0	n/a	ES8L2_HUMAN	EPS8L2
CCRF	AGYTDKVVVGMDVAASEFFR	2	MCX	2	MCX	0	n/a	0	n/a	0	n/a	0	n/a	0	n/a	2	MCX	0	n/a	0	n/a	0	n/a	2	MCX	0	n/a	0	n/a	0	n/a	0	n/a	0	n/a	0	n/a	0	n/a	0	n/a	0	n/a	0	n/a	0	n/a	ENOA_HUMAN	ENO1
CCRF	ELKNSLEKEK	1	M	1	M	1	M	0	n/a	0	n/a	0	n/a	1	M	0	n/a	0	n/a	0	n/a	0	n/a	0	n/a	0	n/a	0	n/a	0	n/a	0	n/a	0	n/a	0	n/a	0	n/a	0	n/a	0	n/a	0	n/a	0	n/a	EEA1_HUMAN	EEA1
CCRF	TKNAGLGVYSLALLNNVSYNVVEFSK	1	M	1	M	0	n/a	0	n/a	0	n/a	0	n/a	0	n/a	1	M	0	n/a	0	n/a	0	n/a	1	M	0	n/a	0	n/a	0	n/a	0	n/a	0	n/a	0	n/a	0	n/a	0	n/a	0	n/a	0	n/a	0	n/a	CPSF2_HUMAN	CPSF2
CCRF	YYINVCRPVNPVPGCNR	2	MCX	2	MCX	0	n/a	0	n/a	0	n/a	0	n/a	0	n/a	2	MCX	0	n/a	0	n/a	0	n/a	2	MCX	0	n/a	2	MCX	0	n/a	0	n/a	0	n/a	0	n/a	0	n/a	0	n/a	0	n/a	0	n/a	2	MCX	MPRI_HUMAN	IGF2R
CCRF	GSSGSVTSRVYQVSR	1	C	1	C	0	n/a	0	n/a	0	n/a	0	n/a	0	n/a	1	C	0	n/a	0	n/a	0	n/a	1	C	0	n/a	0	n/a	0	n/a	0	n/a	0	n/a	0	n/a	0	n/a	0	n/a	0	n/a	0	n/a	0	n/a	DESM_HUMAN	DES
CCRF	GTFLDAWETMEELVDEGLVK	1	M	1	M	3	M	0	n/a	0	n/a	0	n/a	3	M	0	n/a	0	n/a	0	n/a	0	n/a	0	n/a	0	n/a	0	n/a	0	n/a	0	n/a	0	n/a	0	n/a	0	n/a	0	n/a	0	n/a	0	n/a	0	n/a	AK1BF_HUMAN	AKR1B15
CCRF	PGFGVGRGLVPR	0	n/a	0	n/a	0	n/a	0	n/a	0	n/a	0	n/a	0	n/a	1	M	0	n/a	0	n/a	0	n/a	1	M	0	n/a	0	n/a	0	n/a	0	n/a	0	n/a	0	n/a	0	n/a	0	n/a	0	n/a	0	n/a	0	n/a	G3BP1_HUMAN	G3BP1
CCRF	VPLVGAAGGPGVGR	0	n/a	0	n/a	1	C	0	n/a	0	n/a	0	n/a	1	C	0	n/a	0	n/a	0	n/a	0	n/a	0	n/a	0	n/a	0	n/a	0	n/a	0	n/a	0	n/a	0	n/a	0	n/a	0	n/a	0	n/a	0	n/a	0	n/a	RSMN_HUMAN	SNRPN
CCRF	FAEALIAFVSDNSVLHR	3	MCX	3	MCX	0	n/a	0	n/a	0	n/a	0	n/a	0	n/a	3	MCX	0	n/a	0	n/a	0	n/a	3	MCX	0	n/a	3	MCX	0	n/a	0	n/a	0	n/a	0	n/a	0	n/a	0	n/a	0	n/a	0	n/a	0	n/a	CTL1_HUMAN	SLC44A1
CCRF	GLNSESTTEETLKR	3	MCX	3	MCX	0	n/a	0	n/a	0	n/a	0	n/a	0	n/a	3	MCX	0	n/a	0	n/a	0	n/a	3	MCX	0	n/a	0	n/a	0	n/a	0	n/a	0	n/a	0	n/a	0	n/a	0	n/a	0	n/a	0	n/a	0	n/a	CPSM_HUMAN	CPS1
CCRF	VYNSLLALPQDLQAAR	1	M	1	M	1	M	0	n/a	0	n/a	0	n/a	1	M	0	n/a	0	n/a	0	n/a	0	n/a	0	n/a	0	n/a	0	n/a	0	n/a	0	n/a	0	n/a	0	n/a	0	n/a	0	n/a	0	n/a	0	n/a	0	n/a	CLD4_HUMAN	CLDN4
CCRF	LIFIMDVWHPELTPQQR	1	M	1	M	1	M	0	n/a	0	n/a	0	n/a	1	M	0	n/a	0	n/a	0	n/a	0	n/a	0	n/a	0	n/a	0	n/a	0	n/a	0	n/a	0	n/a	0	n/a	0	n/a	0	n/a	0	n/a	0	n/a	0	n/a	ASPH_HUMAN	ASPH
CCRF	EPICSTGFILDGFPR	1	M	1	M	0	n/a	0	n/a	0	n/a	0	n/a	0	n/a	1	M	0	n/a	0	n/a	0	n/a	1	M	0	n/a	0	n/a	0	n/a	0	n/a	0	n/a	0	n/a	0	n/a	0	n/a	0	n/a	0	n/a	0	n/a	KAD9_HUMAN	AK9
CCRF	LMVALAKGGR	2	MCX	2	MCX	0	n/a	0	n/a	0	n/a	0	n/a	0	n/a	2	MCX	0	n/a	0	n/a	0	n/a	2	MCX	0	n/a	0	n/a	0	n/a	0	n/a	0	n/a	0	n/a	0	n/a	0	n/a	0	n/a	0	n/a	0	n/a	ANXA2_HUMAN	ANXA2
CCRF	KQLEINPDHSIIETLR	1	M	1	M	0	n/a	0	n/a	0	n/a	0	n/a	0	n/a	1	M	1	M	0	n/a	0	n/a	1	M	0	n/a	0	n/a	0	n/a	0	n/a	0	n/a	0	n/a	0	n/a	0	n/a	0	n/a	0	n/a	0	n/a	HS90A_HUMAN	HSP90AA1
CCRF	LGAVVAVK	1	M	1	M	1	M	0	n/a	0	n/a	0	n/a	1	M	0	n/a	0	n/a	0	n/a	0	n/a	0	n/a	0	n/a	0	n/a	0	n/a	0	n/a	0	n/a	0	n/a	0	n/a	0	n/a	0	n/a	0	n/a	0	n/a	AT1A4_HUMAN	ATP1A4
CCRF	EVLHNQLLLQTQLVDELQQQEAQGK	1	CX	1	CX	0	n/a	0	n/a	0	n/a	0	n/a	0	n/a	1	CX	0	n/a	0	n/a	0	n/a	1	CX	0	n/a	0	n/a	0	n/a	0	n/a	0	n/a	0	n/a	0	n/a	0	n/a	0	n/a	0	n/a	0	n/a	GOGA2_HUMAN	GOLGA2
CCRF	IEDGNDFGVAVQEKVFELMTSLHTK	1	CX	1	CX	1	CX	0	n/a	0	n/a	0	n/a	1	CX	0	n/a	0	n/a	0	n/a	0	n/a	0	n/a	0	n/a	0	n/a	0	n/a	0	n/a	0	n/a	0	n/a	0	n/a	0	n/a	0	n/a	0	n/a	0	n/a	PSME1_HUMAN	PSME1
CCRF	VFGENKEIQK	1	M	1	M	0	n/a	0	n/a	0	n/a	0	n/a	0	n/a	1	M	0	n/a	0	n/a	0	n/a	1	M	0	n/a	0	n/a	0	n/a	0	n/a	0	n/a	0	n/a	0	n/a	0	n/a	0	n/a	0	n/a	0	n/a	AGR2_HUMAN	AGR2
CCRF	RAIWDLLQQQK	1	M	1	M	1	M	0	n/a	0	n/a	0	n/a	1	M	2	M	0	n/a	0	n/a	0	n/a	2	M	0	n/a	0	n/a	0	n/a	0	n/a	0	n/a	0	n/a	0	n/a	0	n/a	0	n/a	0	n/a	0	n/a	ABCA3_HUMAN	ABCA3
CCRF	QLEAQNQER	1	M	1	M	0	n/a	0	n/a	0	n/a	0	n/a	0	n/a	1	M	0	n/a	0	n/a	0	n/a	1	M	0	n/a	0	n/a	0	n/a	0	n/a	0	n/a	0	n/a	0	n/a	0	n/a	0	n/a	0	n/a	0	n/a	ARP21_HUMAN	ARPP21
CCRF	SIMEECGGVHIHFPMEGSGSDTVVIR	1	M	1	M	0	n/a	0	n/a	0	n/a	0	n/a	0	n/a	1	M	0	n/a	0	n/a	0	n/a	1	M	0	n/a	0	n/a	0	n/a	0	n/a	0	n/a	0	n/a	0	n/a	0	n/a	0	n/a	0	n/a	0	n/a	VIGLN_HUMAN	HDLBP
CCRF	ESQELCQAR	1	C	1	C	2	C	0	n/a	0	n/a	0	n/a	2	C	2	C	0	n/a	0	n/a	0	n/a	2	C	0	n/a	0	n/a	0	n/a	0	n/a	0	n/a	0	n/a	0	n/a	0	n/a	0	n/a	0	n/a	0	n/a	DAAM2_HUMAN	DAAM2
CCRF	SGSIEQELGHKKLK	1	M	1	M	1	M	0	n/a	0	n/a	0	n/a	1	M	0	n/a	0	n/a	0	n/a	0	n/a	0	n/a	0	n/a	0	n/a	0	n/a	0	n/a	0	n/a	0	n/a	0	n/a	0	n/a	0	n/a	0	n/a	0	n/a	RIMS1_HUMAN	RIMS1
CCRF	RTCEEHQLCVVAVLPHNLDTGAAGR	1	X	1	X	1	X	0	n/a	0	n/a	0	n/a	1	X	0	n/a	0	n/a	0	n/a	0	n/a	0	n/a	0	n/a	0	n/a	0	n/a	0	n/a	0	n/a	0	n/a	0	n/a	0	n/a	0	n/a	0	n/a	0	n/a	PDIA6_HUMAN	PDIA6
CCRF	HTGPGILSMANAGPITNGSQFFICTAK	1	M	1	M	0	n/a	0	n/a	0	n/a	0	n/a	0	n/a	2	M	0	n/a	0	n/a	0	n/a	2	M	0	n/a	0	n/a	0	n/a	0	n/a	0	n/a	0	n/a	0	n/a	0	n/a	0	n/a	0	n/a	0	n/a	PPIA_HUMAN	PPIA
CCRF	INMAHLCIVGSHAVNGVAR	1	C	1	C	0	n/a	0	n/a	0	n/a	0	n/a	0	n/a	1	C	0	n/a	0	n/a	0	n/a	1	C	0	n/a	0	n/a	0	n/a	0	n/a	0	n/a	0	n/a	0	n/a	0	n/a	0	n/a	0	n/a	0	n/a	PYGM_HUMAN	PYGM
CCRF	EVVEEAEDGR	1	MC	1	MC	0	n/a	0	n/a	0	n/a	0	n/a	0	n/a	1	MC	0	n/a	0	n/a	0	n/a	1	MC	0	n/a	0	n/a	0	n/a	0	n/a	0	n/a	0	n/a	0	n/a	0	n/a	0	n/a	0	n/a	0	n/a	PTMA_HUMAN	PTMA
CCRF	LESAMQNMSIHTK	1	M	1	M	1	M	0	n/a	0	n/a	0	n/a	1	M	0	n/a	0	n/a	0	n/a	0	n/a	0	n/a	0	n/a	0	n/a	0	n/a	0	n/a	0	n/a	0	n/a	0	n/a	0	n/a	0	n/a	0	n/a	0	n/a	K2C8_HUMAN	KRT8
CCRF	LNDGHFMPVLGFATYAPAEVPK	0	n/a	0	n/a	3	M	0	n/a	0	n/a	0	n/a	3	M	0	n/a	0	n/a	0	n/a	0	n/a	0	n/a	0	n/a	0	n/a	0	n/a	0	n/a	0	n/a	0	n/a	0	n/a	0	n/a	0	n/a	0	n/a	0	n/a	AK1C1_HUMAN	AKR1C1
CCRF	LATALQKLEEAEKAANESER	1	M	1	M	1	M	0	n/a	0	n/a	0	n/a	1	M	0	n/a	0	n/a	0	n/a	0	n/a	0	n/a	0	n/a	0	n/a	0	n/a	0	n/a	0	n/a	0	n/a	0	n/a	0	n/a	0	n/a	0	n/a	0	n/a	TPM2_HUMAN	TPM2
CCRF	QITDNIFLTTAEVIAQKVSDKHLEEGR	1	CX	1	CX	1	CX	0	n/a	0	n/a	0	n/a	1	CX	0	n/a	0	n/a	0	n/a	0	n/a	0	n/a	0	n/a	0	n/a	0	n/a	0	n/a	0	n/a	0	n/a	0	n/a	0	n/a	0	n/a	0	n/a	0	n/a	MAOX_HUMAN	ME1
CCRF	NMSTERDFFMR	0	n/a	0	n/a	0	n/a	0	n/a	0	n/a	0	n/a	0	n/a	1	M	0	n/a	0	n/a	0	n/a	1	M	0	n/a	0	n/a	0	n/a	0	n/a	0	n/a	0	n/a	0	n/a	0	n/a	0	n/a	0	n/a	0	n/a	EPAS1_HUMAN	EPAS1
CCRF	VQKEIDTILPNK	0	n/a	0	n/a	0	n/a	0	n/a	0	n/a	0	n/a	0	n/a	1	C	0	n/a	0	n/a	0	n/a	1	C	0	n/a	0	n/a	0	n/a	0	n/a	0	n/a	0	n/a	0	n/a	0	n/a	0	n/a	0	n/a	0	n/a	CP3A7_HUMAN	CYP3A7
CCRF	HIYYIAGETKDQVANSAFVER	2	M	2	M	0	n/a	0	n/a	0	n/a	0	n/a	0	n/a	2	M	2	M	0	n/a	0	n/a	2	M	0	n/a	0	n/a	0	n/a	0	n/a	0	n/a	0	n/a	0	n/a	0	n/a	0	n/a	0	n/a	0	n/a	HS90A_HUMAN	HSP90AA1
CCRF	LGMPQFLSAETQSLLR	1	C	1	C	0	n/a	0	n/a	0	n/a	0	n/a	0	n/a	1	C	0	n/a	0	n/a	0	n/a	1	C	0	n/a	0	n/a	0	n/a	0	n/a	0	n/a	0	n/a	0	n/a	0	n/a	0	n/a	0	n/a	0	n/a	KS6A6_HUMAN	RPS6KA6
CCRF	SYELPNGQVITIGNER	1	MC	1	MC	1	MC	0	n/a	0	n/a	0	n/a	1	MC	1	MC	0	n/a	0	n/a	0	n/a	1	MC	0	n/a	0	n/a	0	n/a	0	n/a	0	n/a	0	n/a	0	n/a	0	n/a	0	n/a	0	n/a	0	n/a	ACTC_HUMAN POTEE_HUMAN	ACTC1 POTEE
CCRF	AIEEDNNFSK	1	MC	1	MC	0	n/a	0	n/a	0	n/a	0	n/a	0	n/a	1	MC	0	n/a	0	n/a	0	n/a	1	MC	0	n/a	0	n/a	0	n/a	0	n/a	0	n/a	0	n/a	0	n/a	0	n/a	0	n/a	0	n/a	0	n/a	STMN1_HUMAN	STMN1
CCRF	QMSLLNSSEFQPQIRTVPK	0	n/a	0	n/a	0	n/a	0	n/a	0	n/a	0	n/a	0	n/a	0	n/a	0	n/a	0	n/a	0	n/a	0	n/a	0	n/a	0	n/a	0	n/a	0	n/a	0	n/a	0	n/a	1	M	0	n/a	0	n/a	0	n/a	0	n/a	C2CD3_HUMAN	C2CD3
CCRF	APISNPGMSEAGNFGGNSFMPAIGLTVAQNQVLNLIK	1	M	1	M	0	n/a	0	n/a	0	n/a	0	n/a	0	n/a	1	M	0	n/a	0	n/a	0	n/a	1	M	0	n/a	0	n/a	0	n/a	0	n/a	0	n/a	0	n/a	0	n/a	0	n/a	0	n/a	0	n/a	0	n/a	RFA2_HUMAN	RPA2
CCRF	AQIQQFHSQIAAETSASVLAEELHK	1	MCX	1	MCX	0	n/a	0	n/a	0	n/a	0	n/a	0	n/a	1	MCX	1	MCX	0	n/a	0	n/a	1	MCX	0	n/a	0	n/a	0	n/a	0	n/a	0	n/a	0	n/a	0	n/a	0	n/a	0	n/a	0	n/a	0	n/a	KTN1_HUMAN	KTN1
CCRF	VPIDTDNQR	0	n/a	0	n/a	1	C	0	n/a	0	n/a	0	n/a	1	C	0	n/a	0	n/a	0	n/a	0	n/a	0	n/a	0	n/a	0	n/a	0	n/a	0	n/a	0	n/a	0	n/a	0	n/a	0	n/a	0	n/a	0	n/a	0	n/a	IGDC3_HUMAN	IGDCC3
CCRF	NVTVQPDDPISFMELTAK	1	C	1	C	1	C	0	n/a	0	n/a	0	n/a	1	C	0	n/a	0	n/a	0	n/a	0	n/a	0	n/a	0	n/a	0	n/a	0	n/a	0	n/a	0	n/a	0	n/a	1	C	0	n/a	0	n/a	0	n/a	0	n/a	COPB_HUMAN	COPB1
CCRF	VQSATHFKKVCVPSR	0	n/a	0	n/a	0	n/a	0	n/a	0	n/a	0	n/a	0	n/a	0	n/a	0	n/a	0	n/a	0	n/a	0	n/a	0	n/a	0	n/a	0	n/a	0	n/a	0	n/a	0	n/a	1	C	0	n/a	0	n/a	0	n/a	0	n/a	VPS4A_HUMAN	VPS4A
CCRF	MKETAEAYLGQPVKHSVITVPAYFNDSQR	1	M	1	M	1	M	0	n/a	0	n/a	0	n/a	1	M	0	n/a	0	n/a	0	n/a	0	n/a	0	n/a	0	n/a	0	n/a	0	n/a	0	n/a	0	n/a	0	n/a	0	n/a	0	n/a	0	n/a	0	n/a	0	n/a	HSP76_HUMAN	HSPA6
CCRF	LSEEASQALIEAYVNMR	4	CX	3	C	4	CX	0	n/a	0	n/a	0	n/a	2	C	0	n/a	0	n/a	0	n/a	0	n/a	0	n/a	0	n/a	0	n/a	0	n/a	0	n/a	0	n/a	0	n/a	0	n/a	0	n/a	0	n/a	0	n/a	0	n/a	MCM4_HUMAN	MCM4
CCRF	KLESCVCPVRR	0	n/a	0	n/a	0	n/a	0	n/a	0	n/a	0	n/a	0	n/a	0	n/a	0	n/a	0	n/a	0	n/a	0	n/a	0	n/a	0	n/a	0	n/a	0	n/a	0	n/a	0	n/a	1	C	0	n/a	0	n/a	0	n/a	0	n/a	PRGC2_HUMAN	PPARGC1B
CCRF	SQETECTHFSTPLLLGK	1	M	1	M	0	n/a	0	n/a	0	n/a	0	n/a	0	n/a	1	M	0	n/a	0	n/a	0	n/a	1	M	0	n/a	0	n/a	0	n/a	0	n/a	0	n/a	0	n/a	0	n/a	0	n/a	0	n/a	0	n/a	0	n/a	MDHM_HUMAN	MDH2
CCRF	RDVYLPR	1	M	1	M	1	M	0	n/a	0	n/a	0	n/a	1	M	0	n/a	0	n/a	0	n/a	0	n/a	0	n/a	0	n/a	0	n/a	0	n/a	0	n/a	0	n/a	0	n/a	0	n/a	0	n/a	0	n/a	0	n/a	0	n/a	IMA6_HUMAN	KPNA5
CCRF	YGYEITVDMLCKR	1	M	1	M	0	n/a	0	n/a	0	n/a	0	n/a	0	n/a	1	M	0	n/a	0	n/a	0	n/a	1	M	0	n/a	0	n/a	0	n/a	0	n/a	0	n/a	0	n/a	0	n/a	0	n/a	0	n/a	0	n/a	0	n/a	PSA6_HUMAN	PSMA6
CCRF	QAAAYGLGVMAQYGGDNYRLFCTEALPLLVR	1	C	1	C	0	n/a	0	n/a	0	n/a	0	n/a	0	n/a	1	C	0	n/a	0	n/a	0	n/a	1	C	0	n/a	0	n/a	0	n/a	0	n/a	0	n/a	0	n/a	0	n/a	0	n/a	0	n/a	0	n/a	0	n/a	IPO5_HUMAN	IPO5
CCRF	APRPFGFVSSPK	0	n/a	0	n/a	1	M	0	n/a	0	n/a	0	n/a	1	M	0	n/a	0	n/a	0	n/a	0	n/a	0	n/a	0	n/a	0	n/a	0	n/a	0	n/a	0	n/a	0	n/a	0	n/a	0	n/a	0	n/a	0	n/a	0	n/a	PDLI5_HUMAN	PDLIM5
CCRF	ADFLEPNAEVPRPIPHIGPDYIPTEEER	1	M	1	M	1	M	0	n/a	0	n/a	0	n/a	1	M	0	n/a	0	n/a	0	n/a	0	n/a	0	n/a	0	n/a	0	n/a	0	n/a	0	n/a	0	n/a	0	n/a	0	n/a	0	n/a	0	n/a	0	n/a	0	n/a	OCAD1_HUMAN	OCIAD1
CCRF	QGAAALGEEAGARQAAGGGAAAALAA	1	C	1	C	0	n/a	0	n/a	0	n/a	0	n/a	0	n/a	1	C	0	n/a	0	n/a	1	C	0	n/a	0	n/a	0	n/a	0	n/a	0	n/a	0	n/a	0	n/a	0	n/a	0	n/a	0	n/a	0	n/a	0	n/a	SYC1L_HUMAN	SYCE1L
CCRF	LIGDAAKNQIAMNPTNTVFDAKR	1	M	1	M	1	M	0	n/a	0	n/a	0	n/a	1	M	0	n/a	0	n/a	0	n/a	0	n/a	0	n/a	0	n/a	0	n/a	0	n/a	0	n/a	0	n/a	0	n/a	0	n/a	0	n/a	0	n/a	0	n/a	0	n/a	HSP7C_HUMAN	HSPA8
CCRF	VNIVDLQQGINVDLIHIENR	1	M	1	M	0	n/a	0	n/a	0	n/a	0	n/a	0	n/a	1	M	0	n/a	0	n/a	0	n/a	1	M	0	n/a	0	n/a	0	n/a	0	n/a	0	n/a	0	n/a	0	n/a	0	n/a	0	n/a	0	n/a	0	n/a	UFL1_HUMAN	UFL1
CCRF	GAPSPKELLIPPAMTSPSPK	0	n/a	0	n/a	0	n/a	0	n/a	0	n/a	0	n/a	0	n/a	1	C	0	n/a	0	n/a	0	n/a	1	C	0	n/a	0	n/a	0	n/a	0	n/a	0	n/a	0	n/a	0	n/a	0	n/a	0	n/a	0	n/a	0	n/a	NACA_HUMAN|NACAM_HUMAN	NACA
CCRF	MNHTVQTFFSPVNSGKPPNYEMLK	1	X	0	n/a	1	MX	0	n/a	0	n/a	0	n/a	1	MX	0	n/a	0	n/a	0	n/a	0	n/a	0	n/a	0	n/a	0	n/a	0	n/a	0	n/a	0	n/a	0	n/a	0	n/a	0	n/a	0	n/a	0	n/a	0	n/a	IFM3_HUMAN	IFITM3
CCRF	SAATCGRPVADMHSAAHGSGEASAMQSLIKYSGR	0	n/a	0	n/a	0	n/a	0	n/a	0	n/a	0	n/a	0	n/a	1	C	0	n/a	0	n/a	0	n/a	1	C	0	n/a	0	n/a	0	n/a	0	n/a	0	n/a	0	n/a	0	n/a	0	n/a	0	n/a	0	n/a	0	n/a	TNC18_HUMAN	TNRC18
CCRF	TIDDLKNEILNLTTDNANILLQIDNAR	2	MCX	2	MCX	3	MCX	0	n/a	0	n/a	0	n/a	2	MCX	0	n/a	0	n/a	0	n/a	0	n/a	0	n/a	0	n/a	0	n/a	0	n/a	0	n/a	0	n/a	0	n/a	0	n/a	0	n/a	0	n/a	0	n/a	0	n/a	K1C10_HUMAN	KRT10
CCRF	EGKNPPDGFMAPK	1	MC	1	MC	0	n/a	0	n/a	0	n/a	0	n/a	0	n/a	1	MC	0	n/a	0	n/a	0	n/a	1	MC	0	n/a	0	n/a	0	n/a	0	n/a	0	n/a	0	n/a	0	n/a	0	n/a	0	n/a	0	n/a	0	n/a	PAPS2_HUMAN	PAPSS2
CCRF	IPGSTEAFPHQR	0	n/a	0	n/a	0	n/a	0	n/a	0	n/a	0	n/a	0	n/a	0	n/a	0	n/a	0	n/a	0	n/a	0	n/a	0	n/a	0	n/a	0	n/a	0	n/a	0	n/a	0	n/a	1	C	0	n/a	0	n/a	0	n/a	0	n/a	SIN3A_HUMAN	SIN3A
CCRF	TNFDYLQEVPILTLDVNEDFQDKYESLVEK	2	M	2	M	0	n/a	0	n/a	0	n/a	0	n/a	0	n/a	2	M	0	n/a	0	n/a	0	n/a	2	M	0	n/a	0	n/a	0	n/a	0	n/a	0	n/a	0	n/a	0	n/a	0	n/a	0	n/a	0	n/a	0	n/a	DCK_HUMAN	DCK
CCRF	LSDSSSEASKLSSKSAR	0	n/a	0	n/a	0	n/a	0	n/a	0	n/a	0	n/a	0	n/a	1	M	0	n/a	0	n/a	0	n/a	1	M	0	n/a	0	n/a	0	n/a	0	n/a	0	n/a	0	n/a	0	n/a	0	n/a	0	n/a	0	n/a	0	n/a	SCN1A_HUMAN	SCN1A
CCRF	FIQENVFGICPHMTEDNKDLIQGK	1	CX	1	CX	0	n/a	0	n/a	0	n/a	0	n/a	0	n/a	1	MCX	0	n/a	0	n/a	0	n/a	1	MCX	0	n/a	0	n/a	0	n/a	0	n/a	0	n/a	0	n/a	0	n/a	0	n/a	0	n/a	0	n/a	0	n/a	PDIA3_HUMAN	PDIA3
CCRF	AEQAADKYLYVDKNFINNPLAQADWAAK	4	X	4	X	0	n/a	0	n/a	0	n/a	0	n/a	0	n/a	4	X	4	X	0	n/a	0	n/a	4	X	0	n/a	4	X	0	n/a	0	n/a	0	n/a	0	n/a	0	n/a	0	n/a	0	n/a	0	n/a	0	n/a	MYH9_HUMAN	MYH9
CCRF	IFEEDPAVGAIVLTGGDK	2	MCX	2	MCX	0	n/a	0	n/a	0	n/a	0	n/a	0	n/a	2	MCX	0	n/a	0	n/a	0	n/a	2	MCX	2	MCX	2	MCX	0	n/a	0	n/a	2	MCX	0	n/a	0	n/a	0	n/a	0	n/a	0	n/a	2	MCX	ECHM_HUMAN	ECHS1
CCRF	RESGPKQAAVNAAVHR	0	n/a	0	n/a	1	X	1	X	0	n/a	0	n/a	1	X	0	n/a	0	n/a	0	n/a	0	n/a	0	n/a	0	n/a	0	n/a	0	n/a	0	n/a	0	n/a	0	n/a	0	n/a	0	n/a	0	n/a	0	n/a	0	n/a	APC_HUMAN	APC
CCRF	YENESLQSGRK	2	MCX	2	MCX	0	n/a	0	n/a	0	n/a	0	n/a	0	n/a	2	MCX	0	n/a	0	n/a	0	n/a	2	MCX	2	MCX	2	MCX	0	n/a	0	n/a	2	MCX	0	n/a	0	n/a	0	n/a	0	n/a	0	n/a	2	MCX	KI67_HUMAN	MKI67
CCRF	DLLQKSFALPEMSLDDHPDPGTER	1	C	1	C	0	n/a	0	n/a	0	n/a	0	n/a	0	n/a	1	C	0	n/a	0	n/a	0	n/a	1	C	0	n/a	0	n/a	0	n/a	0	n/a	0	n/a	0	n/a	0	n/a	0	n/a	0	n/a	0	n/a	0	n/a	UNC79_HUMAN	UNC79
CCRF	ISMPDVNLHLKGPK	1	M	1	M	1	M	0	n/a	0	n/a	0	n/a	1	M	1	M	0	n/a	0	n/a	0	n/a	1	M	0	n/a	0	n/a	0	n/a	0	n/a	0	n/a	0	n/a	0	n/a	0	n/a	0	n/a	0	n/a	0	n/a	AHNK_HUMAN	AHNAK
CCRF	SSSWTSESDSR	0	n/a	0	n/a	0	n/a	0	n/a	0	n/a	0	n/a	0	n/a	0	n/a	0	n/a	0	n/a	0	n/a	1	C	0	n/a	0	n/a	0	n/a	0	n/a	0	n/a	0	n/a	0	n/a	0	n/a	0	n/a	0	n/a	0	n/a	PKHH2_HUMAN	PLEKHH2
CCRF	EKLYFPIPEEYTFIQNVPLEDR	1	M	1	M	0	n/a	0	n/a	0	n/a	0	n/a	0	n/a	1	M	0	n/a	0	n/a	0	n/a	1	M	0	n/a	0	n/a	0	n/a	0	n/a	0	n/a	0	n/a	0	n/a	0	n/a	0	n/a	0	n/a	0	n/a	HNRPU_HUMAN	HNRNPU
CCRF	GNETLREHYQYMGK	1	M	1	M	1	M	0	n/a	0	n/a	0	n/a	1	M	0	n/a	0	n/a	0	n/a	0	n/a	0	n/a	0	n/a	0	n/a	0	n/a	0	n/a	0	n/a	0	n/a	0	n/a	0	n/a	0	n/a	0	n/a	0	n/a	S1PR3_HUMAN	S1PR3
CCRF	ASPLLAIGQTLAR	1	MCX	1	MCX	0	n/a	0	n/a	0	n/a	0	n/a	0	n/a	1	MCX	0	n/a	0	n/a	0	n/a	1	MCX	0	n/a	1	MCX	0	n/a	0	n/a	0	n/a	0	n/a	0	n/a	0	n/a	0	n/a	0	n/a	1	MCX	F207A_HUMAN	FAM207A
CCRF	APPKPCAGNQGTQITVEDLFYDIATR	2	C	2	C	2	C	2	CX	0	n/a	0	n/a	2	C	0	n/a	0	n/a	0	n/a	0	n/a	0	n/a	0	n/a	0	n/a	0	n/a	0	n/a	0	n/a	0	n/a	0	n/a	0	n/a	0	n/a	0	n/a	0	n/a	MLH1_HUMAN	MLH1
CCRF	KGEMFLVSERCQDGWFK	0	n/a	0	n/a	0	n/a	0	n/a	0	n/a	0	n/a	0	n/a	0	n/a	0	n/a	0	n/a	0	n/a	0	n/a	0	n/a	0	n/a	0	n/a	0	n/a	0	n/a	0	n/a	1	M	0	n/a	0	n/a	0	n/a	0	n/a	SH3R1_HUMAN	SH3RF1
CCRF	LLLSFNCIR	0	n/a	0	n/a	1	C	0	n/a	0	n/a	0	n/a	1	C	0	n/a	0	n/a	0	n/a	0	n/a	0	n/a	0	n/a	0	n/a	0	n/a	0	n/a	0	n/a	0	n/a	0	n/a	0	n/a	0	n/a	0	n/a	0	n/a	TLR5_HUMAN	TLR5
CCRF	YYSLDELSEKGIEDHLMDLIK	1	M	1	M	0	n/a	0	n/a	0	n/a	0	n/a	0	n/a	1	M	0	n/a	0	n/a	0	n/a	1	M	0	n/a	0	n/a	0	n/a	0	n/a	0	n/a	0	n/a	0	n/a	0	n/a	0	n/a	0	n/a	0	n/a	CPPED_HUMAN	CPPED1
CCRF	QLCHPEQLITGKEDAANNYAR	1	M	1	M	0	n/a	0	n/a	0	n/a	0	n/a	0	n/a	1	M	0	n/a	0	n/a	0	n/a	1	M	0	n/a	0	n/a	0	n/a	0	n/a	0	n/a	0	n/a	0	n/a	0	n/a	0	n/a	0	n/a	0	n/a	TBA3C_HUMAN	TUBA3C
CCRF	SVPNTPLRPNQQSVVDSSFSELFVK	1	X	1	X	0	n/a	0	n/a	0	n/a	0	n/a	0	n/a	1	X	1	X	0	n/a	0	n/a	1	X	0	n/a	0	n/a	0	n/a	0	n/a	0	n/a	0	n/a	0	n/a	0	n/a	0	n/a	0	n/a	0	n/a	TRIPB_HUMAN	TRIP11
CCRF	QGVVDAFYTLVR	1	C	1	C	1	C	1	C	0	n/a	0	n/a	1	C	1	C	1	C	0	n/a	0	n/a	1	C	0	n/a	1	C	0	n/a	0	n/a	0	n/a	0	n/a	0	n/a	0	n/a	0	n/a	0	n/a	0	n/a	RASK_HUMAN	KRAS
CCRF	KESGLNTVFPPR	1	C	1	C	1	C	0	n/a	0	n/a	1	C	0	n/a	0	n/a	0	n/a	0	n/a	0	n/a	0	n/a	0	n/a	0	n/a	0	n/a	0	n/a	0	n/a	0	n/a	0	n/a	0	n/a	0	n/a	0	n/a	0	n/a	WDFY3_HUMAN	WDFY3
CCRF	IGSVLAVFEAAASAQSAGASQSR	1	MCX	1	MCX	0	n/a	0	n/a	0	n/a	0	n/a	0	n/a	1	MCX	0	n/a	0	n/a	0	n/a	1	MCX	0	n/a	0	n/a	0	n/a	0	n/a	0	n/a	0	n/a	0	n/a	0	n/a	0	n/a	0	n/a	0	n/a	CTDP1_HUMAN	CTDP1
CCRF	VVDNPIYLSDMGAALTGAESHELQDVLEETDIPK	1	M	1	M	0	n/a	0	n/a	0	n/a	0	n/a	0	n/a	1	M	0	n/a	0	n/a	0	n/a	1	M	0	n/a	0	n/a	0	n/a	0	n/a	0	n/a	0	n/a	0	n/a	0	n/a	0	n/a	0	n/a	0	n/a	LONM_HUMAN	LONP1
CCRF	QLQERLELAEK	1	M	1	M	0	n/a	0	n/a	0	n/a	0	n/a	0	n/a	1	M	0	n/a	0	n/a	0	n/a	1	M	0	n/a	0	n/a	0	n/a	0	n/a	0	n/a	0	n/a	0	n/a	0	n/a	0	n/a	0	n/a	0	n/a	LIPA1_HUMAN	PPFIA1
CCRF	DSHDPLLSWAELLR	1	M	1	M	0	n/a	0	n/a	0	n/a	0	n/a	0	n/a	1	M	0	n/a	0	n/a	0	n/a	1	M	0	n/a	0	n/a	0	n/a	0	n/a	0	n/a	0	n/a	0	n/a	0	n/a	0	n/a	0	n/a	0	n/a	PBIP1_HUMAN	PBXIP1
CCRF	MASGLVASNLNLKPGECLR	3	M	3	M	0	n/a	0	n/a	0	n/a	0	n/a	0	n/a	3	M	0	n/a	0	n/a	0	n/a	3	M	0	n/a	0	n/a	0	n/a	0	n/a	0	n/a	0	n/a	0	n/a	0	n/a	0	n/a	0	n/a	0	n/a	LEG1_HUMAN	LGALS1
CCRF	NTMSLLAANNLLAGLRWEPMPSELK	1	M	1	M	0	n/a	0	n/a	0	n/a	0	n/a	0	n/a	1	M	0	n/a	0	n/a	0	n/a	1	M	0	n/a	0	n/a	0	n/a	0	n/a	0	n/a	0	n/a	0	n/a	0	n/a	0	n/a	0	n/a	0	n/a	GRHPR_HUMAN	GRHPR
CCRF	LEDFQDALDREAALAK	0	n/a	0	n/a	0	n/a	0	n/a	0	n/a	0	n/a	0	n/a	1	M	0	n/a	0	n/a	0	n/a	1	M	0	n/a	0	n/a	0	n/a	0	n/a	0	n/a	0	n/a	0	n/a	0	n/a	0	n/a	0	n/a	0	n/a	SPEF2_HUMAN	SPEF2
CCRF	VLNNMEIATSLFDEEGAK	1	M	1	M	0	n/a	0	n/a	0	n/a	0	n/a	0	n/a	1	M	0	n/a	0	n/a	0	n/a	1	M	0	n/a	0	n/a	0	n/a	0	n/a	0	n/a	0	n/a	0	n/a	0	n/a	0	n/a	0	n/a	0	n/a	PGK1_HUMAN	PGK1
CCRF	QKQEEESLGQVTNQVEVNAQNSVPDEEAK	1	M	1	M	1	M	0	n/a	0	n/a	0	n/a	1	M	0	n/a	0	n/a	0	n/a	0	n/a	0	n/a	0	n/a	0	n/a	0	n/a	0	n/a	0	n/a	0	n/a	0	n/a	0	n/a	0	n/a	0	n/a	0	n/a	CALD1_HUMAN	CALD1
CCRF	TKFSMVLPEVQAALAEIPGVR	1	M	1	M	1	M	0	n/a	0	n/a	0	n/a	1	M	0	n/a	0	n/a	0	n/a	0	n/a	0	n/a	0	n/a	0	n/a	0	n/a	0	n/a	0	n/a	0	n/a	0	n/a	0	n/a	0	n/a	0	n/a	0	n/a	ISOC1_HUMAN	ISOC1
CCRF	TYSWDNAQVLLVANKCDMEDER	1	MC	1	MC	0	n/a	0	n/a	0	n/a	0	n/a	0	n/a	1	MC	0	n/a	0	n/a	0	n/a	1	MC	0	n/a	0	n/a	0	n/a	0	n/a	0	n/a	0	n/a	0	n/a	0	n/a	0	n/a	0	n/a	0	n/a	RAB3A_HUMAN	RAB3A
CCRF	NEKMRQVLQADQPK	1	M	1	M	0	n/a	0	n/a	0	n/a	0	n/a	0	n/a	1	M	1	M	0	n/a	0	n/a	0	n/a	0	n/a	0	n/a	0	n/a	0	n/a	0	n/a	0	n/a	0	n/a	0	n/a	0	n/a	0	n/a	0	n/a	BRCA2_HUMAN	BRCA2
CCRF	WATLNSLQLHGLQLR	1	M	1	M	0	n/a	0	n/a	0	n/a	0	n/a	0	n/a	1	M	0	n/a	0	n/a	0	n/a	1	M	0	n/a	0	n/a	0	n/a	0	n/a	0	n/a	0	n/a	0	n/a	0	n/a	0	n/a	0	n/a	0	n/a	NSUN2_HUMAN	NSUN2
CCRF	LKNRWECYHTIR	1	M	1	M	0	n/a	0	n/a	0	n/a	0	n/a	0	n/a	1	M	0	n/a	0	n/a	0	n/a	1	M	0	n/a	0	n/a	0	n/a	0	n/a	0	n/a	0	n/a	0	n/a	0	n/a	0	n/a	0	n/a	0	n/a	CFA44_HUMAN	CFAP44
CCRF	NATAAMKNQVARFNDLSFVGR	0	n/a	0	n/a	0	n/a	1	C	0	n/a	0	n/a	0	n/a	0	n/a	0	n/a	0	n/a	0	n/a	0	n/a	0	n/a	0	n/a	0	n/a	0	n/a	0	n/a	0	n/a	0	n/a	0	n/a	0	n/a	0	n/a	0	n/a	RUNX1_HUMAN	RUNX1
CCRF	LTQAQIFDYSEIPNFPR	1	MCX	1	MCX	0	n/a	0	n/a	0	n/a	0	n/a	0	n/a	1	MCX	0	n/a	0	n/a	0	n/a	1	MCX	0	n/a	1	MCX	0	n/a	0	n/a	0	n/a	0	n/a	0	n/a	0	n/a	0	n/a	0	n/a	1	MCX	PNPH_HUMAN	PNP
CCRF	ERVEAVNTAEGIIHDTETK	0	n/a	0	n/a	0	n/a	0	n/a	0	n/a	0	n/a	0	n/a	1	X	0	n/a	0	n/a	0	n/a	0	n/a	0	n/a	0	n/a	0	n/a	0	n/a	0	n/a	0	n/a	0	n/a	0	n/a	0	n/a	0	n/a	0	n/a	GRP75_HUMAN	HSPA9
CCRF	SILLNCAMPDAVVR	1	M	1	M	1	M	1	M	0	n/a	0	n/a	1	M	0	n/a	0	n/a	0	n/a	0	n/a	0	n/a	0	n/a	0	n/a	0	n/a	0	n/a	0	n/a	0	n/a	0	n/a	0	n/a	0	n/a	0	n/a	0	n/a	RN213_HUMAN	RNF213
CCRF	GPEAGYVATPIAMVQEAMTLLSDASHLPK	1	CX	1	CX	1	CX	0	n/a	0	n/a	0	n/a	1	CX	0	n/a	0	n/a	0	n/a	0	n/a	0	n/a	0	n/a	0	n/a	0	n/a	0	n/a	0	n/a	0	n/a	0	n/a	0	n/a	0	n/a	0	n/a	0	n/a	SCPDL_HUMAN	SCCPDH
CCRF	LADDVDLEQIANETHGHVGADLAALCSEAALQAIR	0	n/a	0	n/a	0	n/a	0	n/a	0	n/a	0	n/a	0	n/a	0	n/a	0	n/a	0	n/a	0	n/a	0	n/a	0	n/a	0	n/a	0	n/a	0	n/a	0	n/a	0	n/a	1	M	0	n/a	0	n/a	0	n/a	0	n/a	TERA_HUMAN	VCP
CCRF	ALSALCDGLIDELNQALK	2	M	2	M	0	n/a	0	n/a	0	n/a	0	n/a	0	n/a	2	M	0	n/a	0	n/a	0	n/a	2	M	0	n/a	0	n/a	0	n/a	0	n/a	0	n/a	0	n/a	0	n/a	0	n/a	0	n/a	0	n/a	0	n/a	ECHM_HUMAN	ECHS1
CCRF	INFHSVAMMVPDR	0	n/a	0	n/a	0	n/a	0	n/a	0	n/a	0	n/a	0	n/a	0	n/a	0	n/a	0	n/a	0	n/a	0	n/a	0	n/a	1	M	0	n/a	0	n/a	0	n/a	0	n/a	0	n/a	0	n/a	0	n/a	0	n/a	0	n/a	DYH5_HUMAN	DNAH5
CCRF	QCGREYDCK	0	n/a	0	n/a	0	n/a	0	n/a	0	n/a	0	n/a	0	n/a	0	n/a	0	n/a	0	n/a	0	n/a	0	n/a	0	n/a	0	n/a	0	n/a	0	n/a	0	n/a	0	n/a	0	n/a	0	n/a	0	n/a	0	n/a	1	C	LDLR_HUMAN	LDLR
CCRF	CSVLAAANSVFSRWDETK	0	n/a	0	n/a	0	n/a	0	n/a	0	n/a	0	n/a	0	n/a	0	n/a	0	n/a	0	n/a	0	n/a	0	n/a	0	n/a	0	n/a	0	n/a	0	n/a	0	n/a	0	n/a	1	C	0	n/a	0	n/a	0	n/a	0	n/a	MCM5_HUMAN	MCM5
CCRF	DLEVYGRFVTLQIWDTAGQER	1	M	1	M	1	M	0	n/a	0	n/a	0	n/a	1	M	0	n/a	0	n/a	0	n/a	0	n/a	0	n/a	0	n/a	0	n/a	0	n/a	0	n/a	0	n/a	0	n/a	0	n/a	0	n/a	0	n/a	0	n/a	0	n/a	RAB9B_HUMAN	RAB9B
CCRF	GFQHTGIYGVMIQKGGGGELGFMGADAAYAV	1	C	1	C	0	n/a	0	n/a	0	n/a	0	n/a	0	n/a	1	C	0	n/a	0	n/a	0	n/a	1	C	0	n/a	0	n/a	0	n/a	0	n/a	0	n/a	0	n/a	0	n/a	0	n/a	0	n/a	0	n/a	0	n/a	TRPV2_HUMAN	TRPV2
CCRF	ELKIDIIPNPQERTLTLVDTGIDMTK	0	n/a	0	n/a	0	n/a	1	M	0	n/a	0	n/a	0	n/a	0	n/a	0	n/a	0	n/a	0	n/a	0	n/a	0	n/a	0	n/a	0	n/a	0	n/a	0	n/a	0	n/a	0	n/a	0	n/a	0	n/a	0	n/a	0	n/a	HS90B_HUMAN	HSP90AB1
CCRF	LLEENVPSYEKDPGFEQFK	1	CX	1	CX	0	n/a	0	n/a	0	n/a	0	n/a	0	n/a	1	CX	0	n/a	0	n/a	0	n/a	1	CX	0	n/a	0	n/a	0	n/a	0	n/a	0	n/a	0	n/a	0	n/a	0	n/a	0	n/a	0	n/a	0	n/a	PIGG_HUMAN	PIGG
CCRF	ALLQMVQQFAVDFDK	1	M	1	M	1	M	0	n/a	0	n/a	0	n/a	1	M	0	n/a	0	n/a	0	n/a	0	n/a	0	n/a	0	n/a	0	n/a	0	n/a	0	n/a	0	n/a	0	n/a	0	n/a	0	n/a	0	n/a	0	n/a	0	n/a	DYN3_HUMAN	DNM3
CCRF	DRLLTAMKK	0	n/a	0	n/a	0	n/a	0	n/a	0	n/a	0	n/a	0	n/a	1	M	0	n/a	0	n/a	0	n/a	1	M	0	n/a	0	n/a	0	n/a	0	n/a	0	n/a	0	n/a	0	n/a	0	n/a	0	n/a	0	n/a	0	n/a	SLFN5_HUMAN	SLFN5
CCRF	EVQTTPSTTSNK	1	M	1	M	1	M	0	n/a	0	n/a	0	n/a	1	M	0	n/a	0	n/a	0	n/a	0	n/a	0	n/a	0	n/a	0	n/a	0	n/a	0	n/a	0	n/a	0	n/a	0	n/a	0	n/a	0	n/a	0	n/a	0	n/a	PCAT2_HUMAN	LPCAT2
CCRF	RQISVDSEIRK	0	n/a	0	n/a	0	n/a	0	n/a	0	n/a	0	n/a	0	n/a	0	n/a	0	n/a	0	n/a	0	n/a	0	n/a	0	n/a	0	n/a	0	n/a	0	n/a	0	n/a	0	n/a	0	n/a	0	n/a	0	n/a	0	n/a	1	M	DMD_HUMAN	DMD
CCRF	NSFNHR	1	C	1	C	1	C	0	n/a	0	n/a	0	n/a	1	C	0	n/a	0	n/a	0	n/a	0	n/a	0	n/a	0	n/a	0	n/a	0	n/a	0	n/a	0	n/a	0	n/a	0	n/a	0	n/a	0	n/a	0	n/a	0	n/a	TEC_HUMAN	TEC
CCRF	AGGTGLERGVAGMPAEFSIWTR	2	MX	2	MX	0	n/a	0	n/a	0	n/a	0	n/a	0	n/a	2	MX	0	n/a	0	n/a	0	n/a	2	MX	0	n/a	0	n/a	0	n/a	0	n/a	0	n/a	0	n/a	0	n/a	0	n/a	0	n/a	0	n/a	0	n/a	FLNC_HUMAN	FLNC
CCRF	LQAALDDEEAGDRPAMEPGNGSLDLGGDSAGR	0	n/a	0	n/a	0	n/a	0	n/a	0	n/a	0	n/a	0	n/a	1	X	0	n/a	0	n/a	0	n/a	0	n/a	0	n/a	0	n/a	0	n/a	0	n/a	0	n/a	0	n/a	0	n/a	0	n/a	0	n/a	0	n/a	0	n/a	HNRPU_HUMAN	HNRNPU
CCRF	TPAGSIVHELNPNFQPPK	1	M	1	M	0	n/a	0	n/a	0	n/a	0	n/a	0	n/a	1	M	0	n/a	0	n/a	0	n/a	1	M	0	n/a	0	n/a	0	n/a	0	n/a	0	n/a	0	n/a	0	n/a	0	n/a	0	n/a	0	n/a	0	n/a	SYNC_HUMAN	NARS
CCRF	DLADELALGDVIEDKLKGEMMDLQHGSLFLR	1	M	1	M	1	M	0	n/a	0	n/a	0	n/a	1	M	0	n/a	0	n/a	0	n/a	0	n/a	0	n/a	0	n/a	1	M	0	n/a	0	n/a	0	n/a	0	n/a	0	n/a	0	n/a	0	n/a	0	n/a	0	n/a	LDHA_HUMAN	LDHA
CCRF	MSIIPHEPVLFTGTMRK	0	n/a	0	n/a	1	M	0	n/a	0	n/a	0	n/a	1	M	0	n/a	0	n/a	0	n/a	0	n/a	0	n/a	0	n/a	0	n/a	0	n/a	0	n/a	0	n/a	0	n/a	0	n/a	0	n/a	0	n/a	0	n/a	0	n/a	MRP4_HUMAN	ABCC4
CCRF	GTGGAFVLVLYDEIKK	1	M	1	M	0	n/a	0	n/a	0	n/a	0	n/a	0	n/a	1	M	0	n/a	0	n/a	0	n/a	1	M	0	n/a	0	n/a	0	n/a	0	n/a	0	n/a	0	n/a	0	n/a	0	n/a	0	n/a	0	n/a	0	n/a	ADT2_HUMAN	SLC25A5
CCRF	NLFEDQDTLTSICEK	1	C	1	C	0	n/a	0	n/a	0	n/a	0	n/a	0	n/a	1	C	0	n/a	0	n/a	0	n/a	1	C	0	n/a	0	n/a	0	n/a	0	n/a	0	n/a	0	n/a	0	n/a	0	n/a	0	n/a	0	n/a	0	n/a	XPO2_HUMAN	CSE1L
CCRF	SKPIWTR	0	n/a	0	n/a	1	M	1	M	0	n/a	0	n/a	1	M	0	n/a	0	n/a	0	n/a	0	n/a	0	n/a	0	n/a	0	n/a	0	n/a	0	n/a	0	n/a	0	n/a	0	n/a	0	n/a	0	n/a	0	n/a	0	n/a	HS90B_HUMAN	HSP90AB1
CCRF	AEQLDGLILGMGGQTALNCGVELFKR	1	M	1	M	1	M	0	n/a	0	n/a	0	n/a	1	M	0	n/a	0	n/a	0	n/a	0	n/a	0	n/a	0	n/a	0	n/a	0	n/a	0	n/a	0	n/a	0	n/a	0	n/a	0	n/a	0	n/a	0	n/a	0	n/a	CPSM_HUMAN	CPS1
CCRF	TAAEDEFVTLKK	1	M	1	M	0	n/a	0	n/a	0	n/a	0	n/a	0	n/a	1	M	0	n/a	0	n/a	0	n/a	1	M	0	n/a	0	n/a	0	n/a	0	n/a	0	n/a	0	n/a	0	n/a	0	n/a	0	n/a	0	n/a	0	n/a	K2C3_HUMAN	KRT3
CCRF	RHVFGDSDELIGQK	1	MCX	1	MCX	1	MCX	0	n/a	0	n/a	0	n/a	1	MCX	0	n/a	0	n/a	0	n/a	0	n/a	0	n/a	0	n/a	1	MCX	0	n/a	0	n/a	0	n/a	0	n/a	0	n/a	0	n/a	0	n/a	0	n/a	1	MCX	TPIS_HUMAN	TPI1
CCRF	QSPEHNLTHPELSVSVEMLSSVALINR	0	n/a	0	n/a	2	M	0	n/a	0	n/a	0	n/a	2	M	0	n/a	0	n/a	0	n/a	0	n/a	0	n/a	0	n/a	0	n/a	0	n/a	0	n/a	0	n/a	0	n/a	0	n/a	0	n/a	0	n/a	0	n/a	0	n/a	IQGA1_HUMAN	IQGAP1
CCRF	AFNTLSQNQILVEMER	1	C	1	C	0	n/a	0	n/a	0	n/a	0	n/a	0	n/a	1	C	0	n/a	0	n/a	0	n/a	1	C	0	n/a	0	n/a	0	n/a	0	n/a	0	n/a	0	n/a	0	n/a	0	n/a	0	n/a	0	n/a	0	n/a	LR16B_HUMAN	LRRC16B
CCRF	AKCFEQNEAIQAAHDAVAQEGQCR	2	MCX	2	MCX	0	n/a	0	n/a	0	n/a	0	n/a	0	n/a	2	MCX	0	n/a	0	n/a	0	n/a	2	MCX	0	n/a	0	n/a	0	n/a	0	n/a	0	n/a	0	n/a	0	n/a	0	n/a	0	n/a	0	n/a	0	n/a	UCHL1_HUMAN	UCHL1
CCRF	KQVLLMGK	1	C	1	C	1	C	0	n/a	0	n/a	0	n/a	1	C	0	n/a	0	n/a	0	n/a	0	n/a	0	n/a	0	n/a	0	n/a	0	n/a	0	n/a	0	n/a	0	n/a	0	n/a	0	n/a	0	n/a	0	n/a	0	n/a	RRAGB_HUMAN	RRAGB
CCRF	QQEELEQMRLHYLAAEEK	1	C	1	C	0	n/a	0	n/a	0	n/a	0	n/a	0	n/a	1	C	0	n/a	0	n/a	0	n/a	1	C	0	n/a	0	n/a	0	n/a	0	n/a	0	n/a	0	n/a	0	n/a	0	n/a	0	n/a	0	n/a	0	n/a	CE120_HUMAN	CEP120
CCRF	YKTIQTMDHSDK	0	n/a	0	n/a	1	C	0	n/a	0	n/a	0	n/a	1	C	0	n/a	0	n/a	0	n/a	0	n/a	0	n/a	0	n/a	0	n/a	0	n/a	0	n/a	0	n/a	0	n/a	0	n/a	0	n/a	0	n/a	0	n/a	0	n/a	STAT4_HUMAN	STAT4
CCRF	ATAVMPDGQFKDNSLSDYK	0	n/a	0	n/a	0	n/a	0	n/a	0	n/a	0	n/a	0	n/a	0	n/a	0	n/a	0	n/a	0	n/a	0	n/a	0	n/a	0	n/a	0	n/a	0	n/a	0	n/a	0	n/a	1	M	0	n/a	0	n/a	0	n/a	0	n/a	PRDX1_HUMAN	PRDX1
CCRF	TVSLGAGSKDELHIVEAEAMNYEGSPIKVTLATLK	1	C	0	n/a	1	C	0	n/a	0	n/a	0	n/a	1	C	0	n/a	0	n/a	0	n/a	0	n/a	0	n/a	0	n/a	0	n/a	0	n/a	0	n/a	0	n/a	0	n/a	0	n/a	0	n/a	0	n/a	0	n/a	0	n/a	NPM_HUMAN	NPM1
CCRF	VLRDNIEGITKPAIR	2	MC	2	MC	0	n/a	0	n/a	0	n/a	0	n/a	0	n/a	2	MC	2	MC	0	n/a	0	n/a	2	MC	0	n/a	0	n/a	0	n/a	0	n/a	0	n/a	0	n/a	0	n/a	0	n/a	0	n/a	0	n/a	0	n/a	H4_HUMAN	HIST1H4A
CCRF	MRYVACYLLAALGGNSSPSAK	1	M	1	M	0	n/a	0	n/a	0	n/a	0	n/a	0	n/a	1	M	0	n/a	0	n/a	0	n/a	1	M	0	n/a	0	n/a	0	n/a	0	n/a	0	n/a	0	n/a	0	n/a	0	n/a	0	n/a	0	n/a	0	n/a	RLA2_HUMAN	RPLP2
CCRF	AVELLGNIVQNCSLEDSQIEKER	1	M	1	M	0	n/a	0	n/a	0	n/a	0	n/a	0	n/a	1	M	0	n/a	0	n/a	0	n/a	1	M	0	n/a	0	n/a	0	n/a	0	n/a	0	n/a	0	n/a	0	n/a	0	n/a	0	n/a	0	n/a	0	n/a	QCR1_HUMAN	UQCRC1
CCRF	ENILMGGTYDK	1	M	1	M	1	M	0	n/a	0	n/a	0	n/a	1	M	0	n/a	0	n/a	0	n/a	0	n/a	0	n/a	0	n/a	0	n/a	0	n/a	0	n/a	0	n/a	0	n/a	0	n/a	0	n/a	0	n/a	0	n/a	0	n/a	ABCCB_HUMAN	ABCC11
CCRF	PVSAMFSLEDSIIEREMMIR	0	n/a	0	n/a	1	M	0	n/a	0	n/a	0	n/a	1	M	0	n/a	0	n/a	0	n/a	0	n/a	0	n/a	0	n/a	0	n/a	0	n/a	0	n/a	0	n/a	0	n/a	0	n/a	0	n/a	0	n/a	0	n/a	0	n/a	PTN14_HUMAN	PTPN14
CCRF	IEFEGQPVDFVDPNKQNLNAEVSTK	2	M	2	M	2	M	0	n/a	0	n/a	0	n/a	2	M	0	n/a	0	n/a	0	n/a	0	n/a	0	n/a	0	n/a	0	n/a	0	n/a	0	n/a	0	n/a	0	n/a	0	n/a	0	n/a	0	n/a	0	n/a	0	n/a	CPSM_HUMAN	CPS1
CCRF	LGFAGLVKEISFGTTK	1	MCX	1	MC	0	n/a	0	n/a	0	n/a	0	n/a	0	n/a	1	MCX	0	n/a	0	n/a	0	n/a	1	MCX	0	n/a	0	n/a	0	n/a	0	n/a	0	n/a	0	n/a	0	n/a	0	n/a	0	n/a	0	n/a	0	n/a	TCPE_HUMAN	CCT5
CCRF	NRAEQWNVNYMETSAK	0	n/a	1	C	0	n/a	0	n/a	0	n/a	0	n/a	0	n/a	0	n/a	0	n/a	0	n/a	0	n/a	0	n/a	0	n/a	0	n/a	0	n/a	0	n/a	0	n/a	0	n/a	0	n/a	0	n/a	0	n/a	0	n/a	0	n/a	RALA_HUMAN	RALA
CCRF	AQQEQAAHQATLRK	1	MCX	1	MCX	0	n/a	0	n/a	0	n/a	0	n/a	0	n/a	1	MCX	0	n/a	0	n/a	0	n/a	1	MCX	0	n/a	1	MCX	0	n/a	0	n/a	0	n/a	0	n/a	0	n/a	0	n/a	0	n/a	0	n/a	0	n/a	TACC2_HUMAN	TACC2
CCRF	EQNKPDSSPLYIQDPFETSLNISK	1	CX	1	CX	0	n/a	0	n/a	0	n/a	0	n/a	0	n/a	1	CX	0	n/a	0	n/a	0	n/a	1	CX	0	n/a	0	n/a	0	n/a	0	n/a	0	n/a	0	n/a	0	n/a	0	n/a	0	n/a	0	n/a	1	CX	PAPD1_HUMAN	MTPAP
CCRF	QCPLKVSYGIGEEEHDQEGR	1	MCX	1	MCX	0	n/a	0	n/a	0	n/a	0	n/a	0	n/a	1	MCX	0	n/a	0	n/a	0	n/a	1	MCX	1	MX	1	MCX	0	n/a	0	n/a	1	MX	0	n/a	0	n/a	0	n/a	0	n/a	0	n/a	1	MCX	APEX1_HUMAN	APEX1
CCRF	APKISMPDADLNLKGPK	1	MX	1	MX	1	MX	0	n/a	0	n/a	0	n/a	1	MX	0	n/a	0	n/a	0	n/a	0	n/a	0	n/a	0	n/a	0	n/a	0	n/a	0	n/a	0	n/a	0	n/a	0	n/a	0	n/a	0	n/a	0	n/a	0	n/a	AHNK_HUMAN	AHNAK
CCRF	NLQLSLSLTK	1	C	1	C	1	C	0	n/a	0	n/a	0	n/a	0	n/a	0	n/a	0	n/a	0	n/a	0	n/a	0	n/a	0	n/a	0	n/a	0	n/a	0	n/a	0	n/a	0	n/a	0	n/a	0	n/a	0	n/a	0	n/a	0	n/a	SIA8F_HUMAN	ST8SIA6
CCRF	EAVFPFQPGSVAQVCITFDQANLTVK	1	M	1	M	1	M	0	n/a	0	n/a	0	n/a	1	M	0	n/a	0	n/a	0	n/a	0	n/a	0	n/a	0	n/a	0	n/a	0	n/a	0	n/a	0	n/a	0	n/a	0	n/a	0	n/a	0	n/a	0	n/a	0	n/a	LEG1_HUMAN	LGALS1
CCRF	VIEYKSSR	0	n/a	0	n/a	0	n/a	0	n/a	0	n/a	0	n/a	0	n/a	1	C	0	n/a	0	n/a	0	n/a	1	C	0	n/a	0	n/a	0	n/a	0	n/a	0	n/a	0	n/a	0	n/a	0	n/a	0	n/a	0	n/a	0	n/a	PDIA2_HUMAN	PDIA2
CCRF	SVLNNLKVDK	1	M	1	M	1	M	0	n/a	0	n/a	0	n/a	1	M	0	n/a	0	n/a	0	n/a	0	n/a	0	n/a	0	n/a	0	n/a	0	n/a	0	n/a	0	n/a	0	n/a	0	n/a	0	n/a	0	n/a	0	n/a	0	n/a	T2EA_HUMAN	GTF2E1
CCRF	DQEALWDMGAISMLK	1	M	1	M	0	n/a	0	n/a	0	n/a	0	n/a	0	n/a	1	M	1	M	0	n/a	0	n/a	1	M	0	n/a	0	n/a	0	n/a	0	n/a	0	n/a	0	n/a	0	n/a	0	n/a	0	n/a	0	n/a	0	n/a	APC_HUMAN	APC
CCRF	RGLPCPR	2	M	2	M	3	M	0	n/a	0	n/a	2	M	0	n/a	0	n/a	0	n/a	0	n/a	0	n/a	0	n/a	0	n/a	0	n/a	0	n/a	0	n/a	0	n/a	0	n/a	0	n/a	0	n/a	0	n/a	0	n/a	0	n/a	HMX3_HUMAN	HMX3
CCRF	LQQLFNHTMFILQQEEYQR	1	M	1	M	1	M	1	M	0	n/a	0	n/a	1	M	0	n/a	0	n/a	0	n/a	0	n/a	0	n/a	0	n/a	0	n/a	0	n/a	0	n/a	0	n/a	0	n/a	0	n/a	0	n/a	0	n/a	0	n/a	0	n/a	MYH9_HUMAN	MYH9
CCRF	TATNTVYVFAK	1	M	1	M	1	M	0	n/a	0	n/a	0	n/a	1	M	0	n/a	0	n/a	0	n/a	0	n/a	0	n/a	0	n/a	0	n/a	0	n/a	0	n/a	0	n/a	0	n/a	0	n/a	0	n/a	0	n/a	0	n/a	0	n/a	RPB2_HUMAN	POLR2B
CCRF	MPGLMRMWERYSASK	0	n/a	0	n/a	1	M	0	n/a	0	n/a	0	n/a	1	M	0	n/a	0	n/a	0	n/a	0	n/a	0	n/a	0	n/a	0	n/a	0	n/a	0	n/a	0	n/a	0	n/a	0	n/a	0	n/a	0	n/a	0	n/a	0	n/a	SAHH_HUMAN	AHCY
CCRF	HGVYNPNKIFGMTTLDIVR	0	n/a	0	n/a	1	MX	0	n/a	0	n/a	0	n/a	1	MX	0	n/a	0	n/a	0	n/a	0	n/a	0	n/a	0	n/a	0	n/a	0	n/a	0	n/a	0	n/a	0	n/a	0	n/a	0	n/a	0	n/a	0	n/a	0	n/a	MDHM_HUMAN	MDH2
CCRF	MALDFRGK	0	n/a	0	n/a	1	M	0	n/a	0	n/a	0	n/a	1	M	0	n/a	0	n/a	0	n/a	0	n/a	0	n/a	0	n/a	0	n/a	0	n/a	0	n/a	0	n/a	0	n/a	0	n/a	0	n/a	0	n/a	0	n/a	0	n/a	LITD1_HUMAN	L1TD1
CCRF	SVEIIMKPSK	1	M	1	M	0	n/a	0	n/a	0	n/a	0	n/a	0	n/a	1	M	0	n/a	0	n/a	0	n/a	1	M	0	n/a	1	M	0	n/a	0	n/a	0	n/a	0	n/a	0	n/a	0	n/a	0	n/a	0	n/a	0	n/a	MANEA_HUMAN	MANEA
CCRF	GALLWIK	0	n/a	0	n/a	0	n/a	0	n/a	0	n/a	0	n/a	0	n/a	1	M	0	n/a	0	n/a	0	n/a	1	M	0	n/a	1	M	0	n/a	0	n/a	0	n/a	0	n/a	0	n/a	0	n/a	0	n/a	0	n/a	0	n/a	ICA1L_HUMAN	ICA1L
CCRF	EKDEVAMETTTPQQNK	1	M	1	M	1	M	0	n/a	0	n/a	0	n/a	1	M	1	M	0	n/a	0	n/a	0	n/a	1	M	0	n/a	0	n/a	0	n/a	0	n/a	0	n/a	0	n/a	0	n/a	0	n/a	0	n/a	0	n/a	0	n/a	CTIF_HUMAN	CTIF
CCRF	ASVGECPSPVPVKDKK	4	MX	4	MX	0	n/a	0	n/a	0	n/a	0	n/a	0	n/a	4	MX	0	n/a	0	n/a	0	n/a	4	MX	0	n/a	0	n/a	0	n/a	0	n/a	0	n/a	0	n/a	0	n/a	0	n/a	0	n/a	0	n/a	0	n/a	ATPK_HUMAN	ATP5J2
CCRF	VDYVNKVLETTVEIFNK	1	M	1	M	1	M	0	n/a	0	n/a	0	n/a	1	M	0	n/a	0	n/a	0	n/a	0	n/a	0	n/a	0	n/a	0	n/a	0	n/a	0	n/a	0	n/a	0	n/a	0	n/a	0	n/a	0	n/a	0	n/a	0	n/a	VPS35_HUMAN	VPS35
CCRF	AEQIASVQNAQR	1	MCX	1	MCX	1	MCX	0	n/a	0	n/a	0	n/a	1	MCX	1	MCX	0	n/a	0	n/a	0	n/a	1	MCX	0	n/a	1	MCX	0	n/a	0	n/a	0	n/a	0	n/a	0	n/a	0	n/a	0	n/a	0	n/a	1	MCX	ZO2_HUMAN	TJP2
CCRF	GTQLHWFK	1	M	1	M	0	n/a	0	n/a	0	n/a	0	n/a	0	n/a	1	M	0	n/a	0	n/a	0	n/a	1	M	0	n/a	0	n/a	0	n/a	0	n/a	0	n/a	0	n/a	0	n/a	0	n/a	0	n/a	0	n/a	0	n/a	PGBM_HUMAN	HSPG2
CCRF	YYTSASVDEMVSLKDYCTR	1	MCX	1	MCX	1	MCX	1	MCX	0	n/a	0	n/a	1	MCX	0	n/a	0	n/a	0	n/a	0	n/a	0	n/a	0	n/a	0	n/a	0	n/a	0	n/a	0	n/a	0	n/a	0	n/a	0	n/a	0	n/a	0	n/a	0	n/a	HS90A_HUMAN	HSP90AA1
CCRF	FENENFILK	1	M	1	M	1	MC	0	n/a	0	n/a	0	n/a	1	MC	0	n/a	0	n/a	0	n/a	0	n/a	0	n/a	0	n/a	0	n/a	0	n/a	0	n/a	0	n/a	0	n/a	0	n/a	0	n/a	0	n/a	0	n/a	0	n/a	PPIA_HUMAN	PPIA
CCRF	EHVLAQLR	0	n/a	0	n/a	0	n/a	0	n/a	0	n/a	0	n/a	0	n/a	0	n/a	0	n/a	0	n/a	0	n/a	0	n/a	0	n/a	0	n/a	0	n/a	0	n/a	0	n/a	0	n/a	1	C	0	n/a	0	n/a	0	n/a	0	n/a	EDC4_HUMAN	EDC4
CCRF	KLGVNSISGIEEVNMFTNQGTVIHFNNPK	1	M	1	M	0	n/a	0	n/a	0	n/a	0	n/a	0	n/a	1	M	0	n/a	0	n/a	0	n/a	1	M	0	n/a	0	n/a	0	n/a	0	n/a	0	n/a	0	n/a	0	n/a	0	n/a	0	n/a	0	n/a	0	n/a	BTF3_HUMAN	BTF3
CCRF	DKGTMLGEIEFEGQPVDFVDPNKQNLIAEVSTK	1	M	1	M	1	M	0	n/a	0	n/a	0	n/a	1	M	1	M	0	n/a	0	n/a	0	n/a	1	M	0	n/a	0	n/a	0	n/a	0	n/a	0	n/a	0	n/a	0	n/a	0	n/a	0	n/a	0	n/a	0	n/a	CPSM_HUMAN	CPS1
CCRF	QTIGNSCGTMGLIHAVANNQDKLGFEDGSVLK	1	MC	1	MC	0	n/a	0	n/a	0	n/a	0	n/a	0	n/a	1	MC	0	n/a	0	n/a	0	n/a	1	MC	0	n/a	0	n/a	0	n/a	0	n/a	0	n/a	0	n/a	0	n/a	0	n/a	0	n/a	0	n/a	1	MX	UCHL1_HUMAN	UCHL1
CCRF	DSAAAVVVYDITDVNSFQQTTK	1	CX	1	CX	0	n/a	0	n/a	0	n/a	0	n/a	0	n/a	1	CX	0	n/a	0	n/a	0	n/a	1	CX	0	n/a	0	n/a	0	n/a	0	n/a	0	n/a	0	n/a	0	n/a	0	n/a	0	n/a	0	n/a	0	n/a	RAB6C_HUMAN	RAB6C
CCRF	GLQATARKASHR	0	n/a	0	n/a	0	n/a	0	n/a	0	n/a	0	n/a	0	n/a	1	M	0	n/a	0	n/a	0	n/a	1	M	0	n/a	0	n/a	0	n/a	0	n/a	0	n/a	0	n/a	0	n/a	0	n/a	0	n/a	0	n/a	0	n/a	LAMA5_HUMAN	LAMA5
CCRF	SKNFSACLELGK	1	M	1	M	0	n/a	0	n/a	0	n/a	0	n/a	0	n/a	1	M	0	n/a	0	n/a	0	n/a	1	M	0	n/a	0	n/a	0	n/a	0	n/a	0	n/a	0	n/a	0	n/a	0	n/a	0	n/a	0	n/a	0	n/a	SPTB1_HUMAN	SPTB
CCRF	IYSRAAKDYQWED	1	C	1	C	1	C	0	n/a	0	n/a	1	C	0	n/a	0	n/a	0	n/a	0	n/a	0	n/a	0	n/a	0	n/a	0	n/a	0	n/a	0	n/a	0	n/a	0	n/a	0	n/a	0	n/a	0	n/a	0	n/a	0	n/a	ACSM3_HUMAN	ACSM3
CCRF	DVVDVYEPQLQHHVAQK	1	CX	1	CX	0	n/a	0	n/a	0	n/a	0	n/a	0	n/a	1	CX	0	n/a	0	n/a	0	n/a	1	CX	0	n/a	0	n/a	0	n/a	0	n/a	0	n/a	0	n/a	0	n/a	0	n/a	0	n/a	0	n/a	0	n/a	UAP1_HUMAN	UAP1
CCRF	RVFITDNFHDMMPK	1	M	1	M	1	M	0	n/a	0	n/a	0	n/a	1	M	0	n/a	0	n/a	0	n/a	0	n/a	0	n/a	0	n/a	0	n/a	0	n/a	0	n/a	0	n/a	0	n/a	0	n/a	0	n/a	0	n/a	0	n/a	0	n/a	ENPL_HUMAN	HSP90B1
CCRF	HAEGLSEEAIMELNLPTGIPIVYELDK	2	M	2	M	0	n/a	0	n/a	0	n/a	0	n/a	0	n/a	2	M	0	n/a	0	n/a	0	n/a	2	M	0	n/a	0	n/a	0	n/a	0	n/a	0	n/a	0	n/a	0	n/a	0	n/a	0	n/a	0	n/a	0	n/a	PGAM4_HUMAN	PGAM4
CCRF	ILHTLLSSGEDALDFTQESEPSYISDVGPPGR	1	M	1	M	1	M	0	n/a	0	n/a	0	n/a	1	M	0	n/a	0	n/a	0	n/a	0	n/a	0	n/a	0	n/a	0	n/a	0	n/a	0	n/a	0	n/a	0	n/a	0	n/a	0	n/a	0	n/a	0	n/a	0	n/a	NUP93_HUMAN	NUP93
CCRF	LAQASGWGVMVSHR	1	M	1	M	0	n/a	0	n/a	0	n/a	0	n/a	0	n/a	1	M	0	n/a	0	n/a	0	n/a	1	M	0	n/a	0	n/a	0	n/a	0	n/a	0	n/a	0	n/a	0	n/a	0	n/a	0	n/a	0	n/a	0	n/a	ENOA_HUMAN	ENO1
CCRF	CKHIQSQQLENYKK	0	n/a	0	n/a	0	n/a	0	n/a	0	n/a	0	n/a	0	n/a	0	n/a	0	n/a	0	n/a	0	n/a	0	n/a	0	n/a	0	n/a	0	n/a	0	n/a	0	n/a	0	n/a	1	M	0	n/a	0	n/a	0	n/a	0	n/a	DTBP1_HUMAN	DTNBP1
CCRF	DGDTLNQHRIK	1	M	1	M	1	M	0	n/a	0	n/a	0	n/a	1	M	0	n/a	0	n/a	0	n/a	0	n/a	0	n/a	0	n/a	0	n/a	0	n/a	0	n/a	0	n/a	0	n/a	0	n/a	0	n/a	0	n/a	0	n/a	0	n/a	UBQL4_HUMAN	UBQLN4
CCRF	TTDLSIQPHSAVLTVQAR	1	C	1	C	0	n/a	0	n/a	0	n/a	0	n/a	0	n/a	1	C	0	n/a	0	n/a	0	n/a	1	C	0	n/a	0	n/a	0	n/a	0	n/a	0	n/a	0	n/a	0	n/a	0	n/a	0	n/a	0	n/a	0	n/a	AHNK2_HUMAN	AHNAK2
CCRF	YTLDVLEDLGDGQKANDDIIVNWVNR	1	C	0	n/a	0	n/a	0	n/a	0	n/a	0	n/a	0	n/a	0	n/a	0	n/a	0	n/a	0	n/a	0	n/a	0	n/a	1	C	0	n/a	0	n/a	0	n/a	0	n/a	1	C	0	n/a	0	n/a	0	n/a	0	n/a	PLST_HUMAN	PLS3
CCRF	TNQVIQSLIALVNDPQPEHPLR	1	M	1	M	1	M	0	n/a	0	n/a	0	n/a	1	M	0	n/a	0	n/a	0	n/a	0	n/a	0	n/a	0	n/a	0	n/a	0	n/a	0	n/a	0	n/a	0	n/a	0	n/a	0	n/a	0	n/a	0	n/a	0	n/a	UB2L3_HUMAN	UBE2L3
CCRF	TDNSEVFWDPTPDIK	1	C	1	C	0	n/a	0	n/a	0	n/a	0	n/a	0	n/a	1	C	0	n/a	0	n/a	0	n/a	1	C	0	n/a	0	n/a	0	n/a	0	n/a	0	n/a	0	n/a	0	n/a	0	n/a	0	n/a	0	n/a	0	n/a	OSBL8_HUMAN	OSBPL8
CCRF	KTPNNDIMLIK	0	n/a	0	n/a	0	n/a	0	n/a	0	n/a	0	n/a	0	n/a	0	n/a	0	n/a	0	n/a	0	n/a	0	n/a	0	n/a	0	n/a	0	n/a	0	n/a	0	n/a	0	n/a	0	n/a	0	n/a	0	n/a	0	n/a	1	X	TRY1_HUMAN	PRSS1
CCRF	DNNLLGRFELTGIPPAPR	0	n/a	1	X	1	CX	0	n/a	0	n/a	0	n/a	1	CX	0	n/a	0	n/a	0	n/a	0	n/a	0	n/a	0	n/a	0	n/a	0	n/a	0	n/a	0	n/a	0	n/a	0	n/a	0	n/a	0	n/a	0	n/a	0	n/a	HSP7C_HUMAN	HSPA8
CCRF	NSSMNQLQQWVNLRR	1	M	1	M	0	n/a	0	n/a	0	n/a	0	n/a	0	n/a	1	M	0	n/a	0	n/a	0	n/a	1	M	0	n/a	0	n/a	0	n/a	0	n/a	0	n/a	0	n/a	0	n/a	0	n/a	0	n/a	0	n/a	0	n/a	PKHA6_HUMAN	PLEKHA6
CCRF	ATSNLTQENMPTVFVESVLEVHGK	1	MCX	1	MCX	0	n/a	0	n/a	0	n/a	0	n/a	0	n/a	1	MCX	0	n/a	0	n/a	0	n/a	1	MCX	0	n/a	0	n/a	0	n/a	0	n/a	0	n/a	0	n/a	0	n/a	0	n/a	0	n/a	0	n/a	0	n/a	CUL2_HUMAN	CUL2
CCRF	QLQMILNKPGLK	2	M	2	M	2	M	0	n/a	0	n/a	0	n/a	2	M	0	n/a	0	n/a	0	n/a	0	n/a	0	n/a	0	n/a	0	n/a	0	n/a	0	n/a	0	n/a	0	n/a	0	n/a	0	n/a	0	n/a	0	n/a	0	n/a	AK1C1_HUMAN	AKR1C1
CCRF	RATKDAGAIAGLNVLR	1	MX	1	MX	1	MX	0	n/a	0	n/a	0	n/a	1	MX	0	n/a	0	n/a	0	n/a	0	n/a	0	n/a	0	n/a	0	n/a	0	n/a	0	n/a	0	n/a	0	n/a	0	n/a	0	n/a	0	n/a	0	n/a	0	n/a	HSP76_HUMAN	HSPA6
CCRF	SKFDKDYLLEMK	1	M	1	M	0	n/a	0	n/a	0	n/a	0	n/a	0	n/a	1	M	0	n/a	0	n/a	0	n/a	1	M	0	n/a	0	n/a	0	n/a	0	n/a	0	n/a	0	n/a	0	n/a	0	n/a	0	n/a	0	n/a	0	n/a	ABCA8_HUMAN	ABCA8
CCRF	NTNAAEQSLPEIQKEHR	1	M	1	M	0	n/a	0	n/a	0	n/a	0	n/a	0	n/a	1	M	0	n/a	0	n/a	0	n/a	1	M	0	n/a	0	n/a	0	n/a	0	n/a	0	n/a	0	n/a	0	n/a	0	n/a	0	n/a	0	n/a	0	n/a	SMC4_HUMAN	SMC4
CCRF	DFPSNYEEALR	1	C	1	C	1	C	0	n/a	0	n/a	0	n/a	1	C	0	n/a	0	n/a	0	n/a	0	n/a	0	n/a	0	n/a	0	n/a	0	n/a	0	n/a	0	n/a	0	n/a	0	n/a	0	n/a	0	n/a	0	n/a	0	n/a	MAGB1_HUMAN	MAGEB1
CCRF	TTWARSSSPNDR	1	M	1	M	0	n/a	0	n/a	0	n/a	0	n/a	0	n/a	1	M	0	n/a	0	n/a	0	n/a	1	M	0	n/a	0	n/a	0	n/a	0	n/a	0	n/a	0	n/a	0	n/a	0	n/a	0	n/a	0	n/a	0	n/a	NRP2_HUMAN	NRP2
CCRF	DQEETLPLEDGWWGPGTR	3	MX	3	MX	3	MX	0	n/a	0	n/a	0	n/a	3	MX	0	n/a	0	n/a	0	n/a	0	n/a	0	n/a	0	n/a	0	n/a	0	n/a	0	n/a	0	n/a	0	n/a	0	n/a	0	n/a	0	n/a	0	n/a	0	n/a	HYEP_HUMAN	EPHX1
CCRF	SLSPQDEK	1	MC	1	MC	0	n/a	0	n/a	0	n/a	0	n/a	0	n/a	1	MC	1	MC	0	n/a	0	n/a	1	MC	0	n/a	0	n/a	0	n/a	0	n/a	0	n/a	0	n/a	0	n/a	0	n/a	0	n/a	0	n/a	0	n/a	RN213_HUMAN	RNF213
CCRF	IMRPTDVPNQGLLCDLLWSDPDK	1	M	1	M	0	n/a	0	n/a	0	n/a	0	n/a	0	n/a	1	M	0	n/a	0	n/a	0	n/a	1	M	0	n/a	0	n/a	0	n/a	0	n/a	0	n/a	0	n/a	0	n/a	0	n/a	0	n/a	0	n/a	0	n/a	PP1G_HUMAN	PPP1CC
CCRF	FADRFPAMSDAYDR	1	M	1	M	0	n/a	0	n/a	0	n/a	0	n/a	0	n/a	1	M	0	n/a	0	n/a	0	n/a	1	M	0	n/a	0	n/a	0	n/a	0	n/a	0	n/a	0	n/a	0	n/a	0	n/a	0	n/a	0	n/a	0	n/a	PNPH_HUMAN	PNP
CCRF	FDAPGAQQFCFLLSTR	1	CX	1	CX	1	CX	0	n/a	0	n/a	0	n/a	1	CX	0	n/a	0	n/a	0	n/a	0	n/a	0	n/a	0	n/a	0	n/a	0	n/a	0	n/a	0	n/a	0	n/a	0	n/a	0	n/a	0	n/a	0	n/a	0	n/a	CHD3_HUMAN	CHD3
CCRF	TTPSDEEMLFIYGHYK	2	M	2	M	0	n/a	0	n/a	0	n/a	0	n/a	0	n/a	2	M	0	n/a	0	n/a	0	n/a	2	M	0	n/a	0	n/a	0	n/a	0	n/a	0	n/a	0	n/a	0	n/a	0	n/a	0	n/a	0	n/a	0	n/a	ACBP_HUMAN	DBI
CCRF	ALQGASEIIAEIR	1	C	1	C	0	n/a	0	n/a	0	n/a	0	n/a	0	n/a	1	C	0	n/a	0	n/a	0	n/a	1	C	0	n/a	0	n/a	0	n/a	0	n/a	0	n/a	0	n/a	0	n/a	0	n/a	0	n/a	0	n/a	0	n/a	DNM1L_HUMAN	DNM1L
CCRF	LFDHLESPTPNPTEPLFLAQAEVYK	1	M	1	M	1	M	0	n/a	0	n/a	0	n/a	1	M	1	M	0	n/a	0	n/a	0	n/a	1	M	0	n/a	0	n/a	0	n/a	0	n/a	0	n/a	0	n/a	0	n/a	0	n/a	0	n/a	0	n/a	0	n/a	FAS_HUMAN	FASN
CCRF	DRMSMDQMAVLLVSNINEGK	0	n/a	0	n/a	0	n/a	0	n/a	0	n/a	0	n/a	0	n/a	0	n/a	0	n/a	0	n/a	0	n/a	0	n/a	0	n/a	0	n/a	0	n/a	0	n/a	0	n/a	0	n/a	1	M	0	n/a	0	n/a	0	n/a	0	n/a	ZC3H1_HUMAN	ZFC3H1
CCRF	AGELTEDEVVQR	0	n/a	0	n/a	0	n/a	0	n/a	0	n/a	0	n/a	0	n/a	0	n/a	0	n/a	0	n/a	0	n/a	0	n/a	0	n/a	0	n/a	0	n/a	0	n/a	0	n/a	0	n/a	1	M	0	n/a	0	n/a	0	n/a	0	n/a	NHRF2_HUMAN-RS18_HUMAN	SLC9A3R2-RPS18
CCRF	TTMSRSQVDEEFLK	0	n/a	0	n/a	0	n/a	0	n/a	0	n/a	0	n/a	0	n/a	0	n/a	0	n/a	0	n/a	0	n/a	0	n/a	0	n/a	0	n/a	0	n/a	0	n/a	0	n/a	0	n/a	1	C	0	n/a	0	n/a	0	n/a	0	n/a	NDUV3_HUMAN	NDUFV3
CCRF	FCADSDGFSQELRNFNQEGIK	0	n/a	0	n/a	0	n/a	0	n/a	0	n/a	0	n/a	0	n/a	1	M	0	n/a	0	n/a	0	n/a	1	M	0	n/a	0	n/a	0	n/a	0	n/a	0	n/a	0	n/a	0	n/a	0	n/a	0	n/a	0	n/a	0	n/a	KIF11_HUMAN	KIF11
CCRF	QVYIPNYNKPNPNQISVNNIK	1	M	1	M	0	n/a	0	n/a	0	n/a	0	n/a	0	n/a	1	M	0	n/a	0	n/a	0	n/a	1	M	0	n/a	1	M	0	n/a	0	n/a	0	n/a	0	n/a	0	n/a	0	n/a	0	n/a	0	n/a	1	M	MTA1_HUMAN	MTA1
CCRF	AGAGAPVVGSGSSGGGDAFTGLGPVSTLPSLHGK	1	M	1	M	0	n/a	0	n/a	0	n/a	0	n/a	0	n/a	1	M	0	n/a	0	n/a	0	n/a	1	M	0	n/a	0	n/a	0	n/a	0	n/a	0	n/a	0	n/a	0	n/a	0	n/a	0	n/a	0	n/a	0	n/a	WDR6_HUMAN	WDR6
CCRF	KPLVIIAENVDGEALSTLVLNR	1	M	1	M	1	M	0	n/a	0	n/a	0	n/a	1	M	0	n/a	0	n/a	0	n/a	0	n/a	0	n/a	0	n/a	0	n/a	0	n/a	0	n/a	0	n/a	0	n/a	0	n/a	0	n/a	0	n/a	0	n/a	0	n/a	CH60_HUMAN	HSPD1
CCRF	VVLTEKGQLLAEQLGFDFFEASAK	1	M	1	M	1	M	0	n/a	0	n/a	0	n/a	1	M	0	n/a	0	n/a	0	n/a	0	n/a	0	n/a	0	n/a	0	n/a	0	n/a	0	n/a	0	n/a	0	n/a	0	n/a	0	n/a	0	n/a	0	n/a	0	n/a	RAB3B_HUMAN	RAB3B
CCRF	GASASNPDCQLPHLFCYPAQSNFSGVR	1	M	1	M	0	n/a	0	n/a	0	n/a	0	n/a	0	n/a	1	M	0	n/a	0	n/a	0	n/a	1	M	1	M	1	M	0	n/a	0	n/a	1	M	0	n/a	0	n/a	0	n/a	0	n/a	0	n/a	1	M	MOCOS_HUMAN	MOCOS
CCRF	EKNSGNFQKTAANMLQQSGSK	0	n/a	0	n/a	0	n/a	0	n/a	0	n/a	0	n/a	0	n/a	0	n/a	0	n/a	0	n/a	0	n/a	0	n/a	0	n/a	0	n/a	0	n/a	0	n/a	0	n/a	0	n/a	1	X	0	n/a	0	n/a	0	n/a	0	n/a	RECQ1_HUMAN	RECQL
CCRF	QGLLAYLQR	0	n/a	0	n/a	0	n/a	0	n/a	0	n/a	0	n/a	1	M	0	n/a	0	n/a	0	n/a	0	n/a	0	n/a	0	n/a	0	n/a	0	n/a	0	n/a	0	n/a	0	n/a	0	n/a	0	n/a	0	n/a	0	n/a	0	n/a	CTNA2_HUMAN	CTNNA2
CCRF	NPDDITQDEYGEFYK	6	CX	6	CX	6	CX	2	CX	0	n/a	0	n/a	6	CX	0	n/a	0	n/a	0	n/a	0	n/a	0	n/a	0	n/a	0	n/a	0	n/a	0	n/a	0	n/a	0	n/a	0	n/a	0	n/a	0	n/a	0	n/a	0	n/a	HS90B_HUMAN	HSP90AB1
CCRF	YRPVCNQVECHPYFNQR	1	M	1	M	0	n/a	0	n/a	0	n/a	0	n/a	0	n/a	1	M	0	n/a	0	n/a	0	n/a	1	M	0	n/a	0	n/a	0	n/a	0	n/a	0	n/a	0	n/a	0	n/a	0	n/a	0	n/a	0	n/a	0	n/a	AK1C2_HUMAN	AKR1C2
CCRF	ILRPGGCLFLKEPVETAVDDNSK	2	CX	2	CX	0	n/a	0	n/a	0	n/a	0	n/a	0	n/a	2	CX	0	n/a	0	n/a	0	n/a	2	CX	0	n/a	0	n/a	0	n/a	0	n/a	0	n/a	0	n/a	0	n/a	0	n/a	0	n/a	0	n/a	0	n/a	CPIN1_HUMAN	CIAPIN1
CCRF	DKSNEDQSMGNWQIK	1	M	1	M	0	n/a	0	n/a	0	n/a	0	n/a	0	n/a	1	M	1	M	0	n/a	0	n/a	1	M	0	n/a	0	n/a	0	n/a	0	n/a	0	n/a	0	n/a	0	n/a	0	n/a	0	n/a	0	n/a	1	MX	LMNA_HUMAN	LMNA
CCRF	IHYIGQNEPALLVAHAYTR	1	MCX	1	MCX	0	n/a	0	n/a	0	n/a	0	n/a	0	n/a	1	MCX	0	n/a	0	n/a	0	n/a	1	MCX	0	n/a	1	MCX	0	n/a	0	n/a	0	n/a	0	n/a	0	n/a	0	n/a	0	n/a	0	n/a	0	n/a	HMOX2_HUMAN	HMOX2
CCRF	GVEITGFPEAEALGLEVFHAGTALK	1	M	1	M	1	M	0	n/a	0	n/a	0	n/a	1	M	0	n/a	0	n/a	0	n/a	0	n/a	0	n/a	0	n/a	0	n/a	0	n/a	0	n/a	0	n/a	0	n/a	0	n/a	0	n/a	0	n/a	0	n/a	0	n/a	PUR2_HUMAN	GART
CCRF	IQHELRVQAQVEEAEELFRDMR	1	M	1	M	1	M	0	n/a	0	n/a	0	n/a	1	M	0	n/a	0	n/a	0	n/a	0	n/a	0	n/a	0	n/a	0	n/a	0	n/a	0	n/a	0	n/a	0	n/a	0	n/a	0	n/a	0	n/a	0	n/a	0	n/a	KCNV2_HUMAN	KCNV2
CCRF	RAAPLDR	1	M	1	M	1	M	0	n/a	0	n/a	0	n/a	1	M	0	n/a	0	n/a	0	n/a	0	n/a	0	n/a	0	n/a	0	n/a	0	n/a	0	n/a	0	n/a	0	n/a	0	n/a	0	n/a	0	n/a	0	n/a	0	n/a	TITIN_HUMAN	TTN
CCRF	HVGLGVLSMANAGPNTNGSQFFICTIK	1	M	1	M	0	n/a	0	n/a	0	n/a	0	n/a	0	n/a	2	M	0	n/a	0	n/a	0	n/a	2	M	0	n/a	0	n/a	0	n/a	0	n/a	0	n/a	0	n/a	0	n/a	0	n/a	0	n/a	0	n/a	0	n/a	PPIF_HUMAN	PPIF
CCRF	AVCMLGNTTAIAEAWAR	1	MCX	1	MCX	1	MCX	0	n/a	0	n/a	0	n/a	1	MCX	0	n/a	0	n/a	0	n/a	0	n/a	0	n/a	0	n/a	0	n/a	0	n/a	0	n/a	0	n/a	0	n/a	0	n/a	0	n/a	0	n/a	0	n/a	0	n/a	TBA3C_HUMAN	TUBA3C
CCRF	AVEFQEAQAYADNNSLLFMETSAK	1	M	1	M	1	M	0	n/a	0	n/a	0	n/a	1	M	0	n/a	0	n/a	0	n/a	0	n/a	0	n/a	0	n/a	1	M	0	n/a	0	n/a	0	n/a	0	n/a	0	n/a	0	n/a	0	n/a	0	n/a	0	n/a	RAB5C_HUMAN	RAB5C
CCRF	VQIEISRK	1	C	0	n/a	0	n/a	0	n/a	0	n/a	0	n/a	0	n/a	1	C	0	n/a	0	n/a	0	n/a	1	C	0	n/a	0	n/a	0	n/a	0	n/a	0	n/a	0	n/a	0	n/a	0	n/a	0	n/a	0	n/a	0	n/a	MCU_HUMAN	MCU
CCRF	SYSSIPEASPAHTSR	1	C	1	C	1	C	0	n/a	0	n/a	0	n/a	1	C	1	C	0	n/a	0	n/a	0	n/a	1	C	0	n/a	0	n/a	0	n/a	0	n/a	0	n/a	0	n/a	0	n/a	0	n/a	0	n/a	0	n/a	0	n/a	ACD10_HUMAN	ACAD10
CCRF	TSRPENAIIYNNNENFQVGQAK	3	MC	3	MC	0	n/a	0	n/a	0	n/a	0	n/a	0	n/a	3	MC	0	n/a	0	n/a	0	n/a	3	MC	0	n/a	0	n/a	0	n/a	0	n/a	0	n/a	0	n/a	0	n/a	0	n/a	0	n/a	0	n/a	0	n/a	TKT_HUMAN	TKT
CCRF	VFDEDGNGYISAAELR	0	n/a	0	n/a	1	X	0	n/a	0	n/a	0	n/a	0	n/a	0	n/a	0	n/a	0	n/a	0	n/a	0	n/a	0	n/a	0	n/a	0	n/a	0	n/a	0	n/a	0	n/a	0	n/a	0	n/a	0	n/a	0	n/a	0	n/a	CALM_HUMAN	CALM1
CCRF	FADLSEAANRNNDSLR	1	MCX	1	MCX	0	n/a	0	n/a	0	n/a	0	n/a	0	n/a	1	MCX	0	n/a	0	n/a	0	n/a	1	MCX	0	n/a	1	MCX	0	n/a	0	n/a	0	n/a	0	n/a	0	n/a	0	n/a	0	n/a	0	n/a	0	n/a	VIME_HUMAN	VIM
CCRF	LLLLNTQQEAGMLLR	1	M	1	M	1	M	0	n/a	0	n/a	0	n/a	1	M	0	n/a	0	n/a	0	n/a	0	n/a	0	n/a	0	n/a	0	n/a	0	n/a	0	n/a	0	n/a	0	n/a	0	n/a	0	n/a	0	n/a	0	n/a	0	n/a	TSR1_HUMAN	TSR1
CCRF	MPLDKAMALK	1	C	1	C	0	n/a	0	n/a	0	n/a	0	n/a	0	n/a	1	C	0	n/a	0	n/a	0	n/a	1	C	0	n/a	0	n/a	0	n/a	0	n/a	0	n/a	0	n/a	0	n/a	0	n/a	0	n/a	0	n/a	0	n/a	LRC15_HUMAN	LRRC15
CCRF	DTEYFNQLKDNSNIILLGDSQGDLR	1	CX	1	CX	1	CX	0	n/a	0	n/a	0	n/a	1	CX	0	n/a	0	n/a	0	n/a	0	n/a	0	n/a	0	n/a	0	n/a	0	n/a	0	n/a	0	n/a	0	n/a	0	n/a	0	n/a	0	n/a	0	n/a	0	n/a	5NT3A_HUMAN	NT5C3A
CCRF	VKDALEFWLQAGMDGFQVR	1	MC	1	MC	0	n/a	0	n/a	0	n/a	0	n/a	0	n/a	1	M	0	n/a	0	n/a	0	n/a	1	M	0	n/a	0	n/a	0	n/a	0	n/a	0	n/a	0	n/a	0	n/a	0	n/a	0	n/a	0	n/a	0	n/a	4F2_HUMAN	SLC3A2
CCRF	KADIGIAMGIAGSDVSK	0	n/a	0	n/a	0	n/a	0	n/a	0	n/a	0	n/a	0	n/a	0	n/a	0	n/a	0	n/a	0	n/a	0	n/a	0	n/a	0	n/a	0	n/a	0	n/a	0	n/a	0	n/a	1	M	0	n/a	0	n/a	0	n/a	0	n/a	AT1A2_HUMAN	ATP1A2
CCRF	HGYPLIIYDVFPDACKQFQDAGEQVVSSPADVAEKADR	1	M	1	M	1	M	0	n/a	0	n/a	0	n/a	1	M	0	n/a	0	n/a	0	n/a	0	n/a	0	n/a	0	n/a	0	n/a	0	n/a	0	n/a	0	n/a	0	n/a	0	n/a	0	n/a	0	n/a	0	n/a	0	n/a	3HIDH_HUMAN	HIBADH
CCRF	NLLSVAYKNVIGAGR	1	MCX	1	MC	1	MCX	1	MCX	0	n/a	0	n/a	1	MCX	0	n/a	0	n/a	0	n/a	0	n/a	0	n/a	0	n/a	0	n/a	0	n/a	0	n/a	0	n/a	0	n/a	0	n/a	0	n/a	0	n/a	0	n/a	0	n/a	1433E_HUMAN	YWHAE
CCRF	MDKQEALNSIMNDLVALQMNR	0	n/a	0	n/a	1	M	0	n/a	0	n/a	0	n/a	1	M	0	n/a	0	n/a	0	n/a	0	n/a	0	n/a	0	n/a	0	n/a	0	n/a	0	n/a	0	n/a	0	n/a	0	n/a	0	n/a	0	n/a	0	n/a	0	n/a	M3K3_HUMAN	MAP3K3
CCRF	APSGQDEPCLLKR	1	X	1	X	0	n/a	0	n/a	0	n/a	0	n/a	0	n/a	1	X	0	n/a	0	n/a	0	n/a	1	X	0	n/a	0	n/a	0	n/a	0	n/a	0	n/a	0	n/a	0	n/a	0	n/a	0	n/a	0	n/a	0	n/a	FLNB_HUMAN	FLNB
CCRF	DTLENEQEKLHVEYNK	1	C	1	C	0	n/a	0	n/a	0	n/a	0	n/a	0	n/a	0	n/a	0	n/a	0	n/a	0	n/a	0	n/a	0	n/a	0	n/a	0	n/a	0	n/a	0	n/a	0	n/a	0	n/a	0	n/a	0	n/a	0	n/a	0	n/a	PHF14_HUMAN	PHF14
CCRF	TQCDLTNIQDAIR	1	C	1	C	1	C	0	n/a	0	n/a	0	n/a	1	C	0	n/a	0	n/a	0	n/a	0	n/a	0	n/a	0	n/a	0	n/a	0	n/a	0	n/a	0	n/a	0	n/a	0	n/a	0	n/a	0	n/a	0	n/a	0	n/a	TRUB2_HUMAN	TRUB2
CCRF	HVIPMNPNTDDLFNAVGDGIVLCK	0	n/a	0	n/a	0	n/a	0	n/a	0	n/a	0	n/a	0	n/a	0	n/a	0	n/a	0	n/a	0	n/a	0	n/a	0	n/a	0	n/a	0	n/a	0	n/a	0	n/a	0	n/a	2	CX	0	n/a	0	n/a	0	n/a	0	n/a	PLSL_HUMAN	LCP1
CCRF	SYLSEKDVTSAKALYEHLTAK	1	M	1	M	0	n/a	0	n/a	0	n/a	0	n/a	0	n/a	1	M	0	n/a	0	n/a	0	n/a	1	M	0	n/a	0	n/a	0	n/a	0	n/a	0	n/a	0	n/a	0	n/a	0	n/a	0	n/a	0	n/a	0	n/a	LPPRC_HUMAN	LRPPRC
CCRF	MASIIASVGNSRR	1	C	1	C	1	C	0	n/a	0	n/a	0	n/a	1	C	0	n/a	0	n/a	0	n/a	0	n/a	0	n/a	0	n/a	0	n/a	0	n/a	0	n/a	0	n/a	0	n/a	0	n/a	0	n/a	0	n/a	0	n/a	0	n/a	ZCH12_HUMAN	ZCCHC12
CCRF	ELSSNASDALDKIR	1	M	1	M	0	n/a	0	n/a	0	n/a	0	n/a	0	n/a	1	M	1	M	0	n/a	0	n/a	1	M	0	n/a	0	n/a	0	n/a	0	n/a	0	n/a	0	n/a	0	n/a	0	n/a	0	n/a	0	n/a	0	n/a	HS90B_HUMAN	HSP90AB1
CCRF	KYIVSHLARACVNFLETSLSAK	0	n/a	0	n/a	1	C	0	n/a	0	n/a	0	n/a	1	C	0	n/a	0	n/a	0	n/a	0	n/a	0	n/a	0	n/a	0	n/a	0	n/a	0	n/a	0	n/a	0	n/a	0	n/a	0	n/a	0	n/a	0	n/a	0	n/a	BTBD3_HUMAN	BTBD3
CCRF	APISNPGMSEAGNFGGNSFMPANDLTVAQNQVLNLIK	0	n/a	0	n/a	0	n/a	0	n/a	0	n/a	0	n/a	0	n/a	0	n/a	0	n/a	0	n/a	0	n/a	0	n/a	0	n/a	0	n/a	0	n/a	0	n/a	0	n/a	0	n/a	1	MX	0	n/a	0	n/a	0	n/a	0	n/a	RFA2_HUMAN	RPA2
CCRF	IVDQVRPDRQTLMWSATWPKEVR	0	n/a	0	n/a	0	n/a	1	M	0	n/a	0	n/a	0	n/a	0	n/a	0	n/a	0	n/a	0	n/a	0	n/a	0	n/a	0	n/a	0	n/a	0	n/a	0	n/a	0	n/a	0	n/a	0	n/a	0	n/a	0	n/a	0	n/a	DDX5_HUMAN	DDX5
CCRF	TTYWELIYEDSMDLIAKLPCVAAK	1	M	1	M	0	n/a	0	n/a	0	n/a	0	n/a	0	n/a	1	M	0	n/a	0	n/a	0	n/a	1	M	0	n/a	0	n/a	0	n/a	0	n/a	0	n/a	0	n/a	0	n/a	0	n/a	0	n/a	0	n/a	0	n/a	CISY_HUMAN	CS
CCRF	DDIQAMVIVPTR	1	M	1	M	0	n/a	0	n/a	0	n/a	0	n/a	0	n/a	1	M	1	M	0	n/a	0	n/a	1	M	0	n/a	0	n/a	0	n/a	0	n/a	0	n/a	0	n/a	0	n/a	0	n/a	0	n/a	0	n/a	0	n/a	DDX6_HUMAN	DDX6
CCRF	GCSPSRSQRSAWK	0	n/a	0	n/a	0	n/a	0	n/a	0	n/a	0	n/a	0	n/a	0	n/a	0	n/a	0	n/a	0	n/a	0	n/a	0	n/a	0	n/a	0	n/a	0	n/a	0	n/a	0	n/a	1	M	0	n/a	0	n/a	0	n/a	0	n/a	PCNT_HUMAN	PCNT
CCRF	WHMVASMSTRRAR	1	M	1	M	0	n/a	0	n/a	0	n/a	0	n/a	0	n/a	1	M	0	n/a	0	n/a	0	n/a	1	M	0	n/a	0	n/a	0	n/a	0	n/a	0	n/a	0	n/a	0	n/a	0	n/a	0	n/a	0	n/a	0	n/a	KLH17_HUMAN	KLHL17
CCRF	RYFVEER	1	M	1	M	0	n/a	0	n/a	0	n/a	0	n/a	0	n/a	1	M	0	n/a	0	n/a	0	n/a	1	M	0	n/a	0	n/a	0	n/a	0	n/a	0	n/a	0	n/a	0	n/a	0	n/a	0	n/a	0	n/a	0	n/a	ANK3_HUMAN	ANK3
CCRF	QWEVTQVTQNTVK	1	M	1	M	0	n/a	0	n/a	0	n/a	0	n/a	0	n/a	1	M	0	n/a	0	n/a	0	n/a	1	M	0	n/a	0	n/a	0	n/a	0	n/a	0	n/a	0	n/a	0	n/a	0	n/a	0	n/a	0	n/a	0	n/a	FYCO1_HUMAN	FYCO1
CCRF	LLAVNSLYSPK	1	M	1	M	1	M	0	n/a	0	n/a	0	n/a	1	M	0	n/a	0	n/a	0	n/a	0	n/a	0	n/a	0	n/a	0	n/a	0	n/a	0	n/a	0	n/a	0	n/a	0	n/a	0	n/a	0	n/a	0	n/a	0	n/a	PRKDC_HUMAN	PRKDC
CCRF	LDTHPSMVTVLEMGAAR	1	MC	1	MC	0	n/a	0	n/a	0	n/a	0	n/a	0	n/a	1	MC	0	n/a	0	n/a	0	n/a	1	MC	0	n/a	0	n/a	0	n/a	0	n/a	0	n/a	0	n/a	0	n/a	0	n/a	0	n/a	0	n/a	0	n/a	TRAP1_HUMAN	TRAP1
CCRF	VQTSIALCKLQACAR	0	n/a	0	n/a	1	C	0	n/a	0	n/a	0	n/a	1	C	0	n/a	0	n/a	0	n/a	0	n/a	0	n/a	0	n/a	0	n/a	0	n/a	0	n/a	0	n/a	0	n/a	0	n/a	0	n/a	0	n/a	0	n/a	0	n/a	TTF2_HUMAN	TTF2
CCRF	DSKEPFSSVEIQAALSK	2	MCX	2	MCX	0	n/a	0	n/a	0	n/a	0	n/a	0	n/a	2	MCX	0	n/a	0	n/a	0	n/a	2	MCX	2	MCX	2	MCX	0	n/a	0	n/a	2	MCX	0	n/a	0	n/a	0	n/a	0	n/a	0	n/a	2	MCX	MCM3_HUMAN	MCM3
CCRF	GAPEEHPVLLTEAPLNPK	8	M	8	M	0	n/a	0	n/a	0	n/a	0	n/a	0	n/a	8	M	0	n/a	0	n/a	0	n/a	8	M	0	n/a	0	n/a	0	n/a	0	n/a	0	n/a	0	n/a	0	n/a	0	n/a	0	n/a	0	n/a	0	n/a	ACTB_HUMAN	ACTB
CCRF	CVVMFVKEYFKLCPK	0	n/a	0	n/a	0	n/a	1	M	0	n/a	0	n/a	0	n/a	0	n/a	0	n/a	0	n/a	0	n/a	0	n/a	0	n/a	0	n/a	0	n/a	0	n/a	0	n/a	0	n/a	0	n/a	0	n/a	0	n/a	0	n/a	0	n/a	PB1_HUMAN	PBRM1
CCRF	ICKPLHEPIMQLLEETPEEK	1	M	1	M	1	M	1	M	0	n/a	0	n/a	1	M	0	n/a	0	n/a	0	n/a	0	n/a	0	n/a	0	n/a	0	n/a	0	n/a	0	n/a	0	n/a	0	n/a	0	n/a	0	n/a	0	n/a	0	n/a	0	n/a	PA1B2_HUMAN	PAFAH1B2
CCRF	NPACSGASICQVKPNDQHFSR	1	M	1	M	0	n/a	0	n/a	0	n/a	0	n/a	0	n/a	1	M	0	n/a	0	n/a	0	n/a	1	M	0	n/a	0	n/a	0	n/a	0	n/a	0	n/a	0	n/a	0	n/a	0	n/a	0	n/a	0	n/a	0	n/a	MPRI_HUMAN	IGF2R
CCRF	LEFEDEAQQNSPK	0	n/a	0	n/a	0	n/a	0	n/a	0	n/a	0	n/a	0	n/a	0	n/a	0	n/a	0	n/a	0	n/a	0	n/a	0	n/a	0	n/a	0	n/a	0	n/a	0	n/a	0	n/a	1	M	0	n/a	0	n/a	0	n/a	0	n/a	CAH10_HUMAN-AAKG2_HUMAN	CA10-PRKAG2
CCRF	QEAKYSNKDIK	1	M	1	M	1	M	0	n/a	0	n/a	0	n/a	1	M	0	n/a	0	n/a	0	n/a	0	n/a	0	n/a	0	n/a	0	n/a	0	n/a	0	n/a	0	n/a	0	n/a	0	n/a	0	n/a	0	n/a	0	n/a	0	n/a	XIRP2_HUMAN	XIRP2
CCRF	SEISLLPSDIDSYK	1	M	1	M	0	n/a	0	n/a	0	n/a	0	n/a	0	n/a	1	M	0	n/a	0	n/a	0	n/a	1	M	0	n/a	0	n/a	0	n/a	0	n/a	0	n/a	0	n/a	0	n/a	0	n/a	0	n/a	0	n/a	0	n/a	GPDM_HUMAN	GPD2
CCRF	HQDIPSQDDSKPTQR	1	M	1	M	0	n/a	0	n/a	0	n/a	0	n/a	0	n/a	1	M	0	n/a	0	n/a	0	n/a	1	M	0	n/a	0	n/a	0	n/a	0	n/a	0	n/a	0	n/a	0	n/a	0	n/a	0	n/a	0	n/a	0	n/a	ADPPT_HUMAN	AASDHPPT
CCRF	MKEIAEAYLGKTVTNAEVTVPAYFNDSQR	1	X	1	X	1	X	0	n/a	0	n/a	0	n/a	1	X	0	n/a	0	n/a	0	n/a	0	n/a	0	n/a	0	n/a	0	n/a	0	n/a	0	n/a	0	n/a	0	n/a	0	n/a	0	n/a	0	n/a	0	n/a	0	n/a	HSP7C_HUMAN	HSPA8
CCRF	MAADYLIGSK	1	M	1	M	0	n/a	0	n/a	0	n/a	0	n/a	0	n/a	1	M	0	n/a	0	n/a	0	n/a	1	M	0	n/a	0	n/a	0	n/a	0	n/a	0	n/a	0	n/a	0	n/a	0	n/a	0	n/a	0	n/a	0	n/a	OR2T8_HUMAN	OR2T8
CCRF	YSLLTFWYTLLYQAHR	1	M	1	M	0	n/a	0	n/a	0	n/a	0	n/a	0	n/a	1	M	0	n/a	0	n/a	0	n/a	1	M	0	n/a	0	n/a	0	n/a	0	n/a	0	n/a	0	n/a	0	n/a	0	n/a	0	n/a	0	n/a	0	n/a	GANAB_HUMAN	GANAB
CCRF	TVHYLPILFINQLSNR	1	M	1	M	1	M	0	n/a	0	n/a	0	n/a	1	M	0	n/a	0	n/a	0	n/a	0	n/a	0	n/a	0	n/a	0	n/a	0	n/a	0	n/a	0	n/a	0	n/a	0	n/a	0	n/a	0	n/a	0	n/a	0	n/a	CLP1L_HUMAN	CLPTM1L
CCRF	LWNNPIPCDMAQHLNSQEPR	1	M	1	M	1	M	0	n/a	0	n/a	0	n/a	1	M	0	n/a	0	n/a	0	n/a	0	n/a	0	n/a	0	n/a	0	n/a	0	n/a	0	n/a	0	n/a	0	n/a	0	n/a	0	n/a	0	n/a	0	n/a	0	n/a	NLRC5_HUMAN	NLRC5
CCRF	EGAAPGAARPTAPDAQTPSHLGATLPVGQPVGGDPEVR	1	MCX	1	MCX	0	n/a	0	n/a	0	n/a	0	n/a	0	n/a	1	MCX	0	n/a	0	n/a	0	n/a	1	MCX	0	n/a	0	n/a	0	n/a	0	n/a	0	n/a	0	n/a	0	n/a	0	n/a	0	n/a	0	n/a	0	n/a	SHC1_HUMAN	SHC1
CCRF	HVGDLGNVTADKDDVADVSIEDSVISLSGDHCIIGR	0	n/a	0	n/a	0	n/a	0	n/a	0	n/a	0	n/a	0	n/a	0	n/a	0	n/a	0	n/a	0	n/a	0	n/a	0	n/a	0	n/a	0	n/a	0	n/a	0	n/a	0	n/a	0	n/a	0	n/a	0	n/a	0	n/a	1	M	SODC_HUMAN	SOD1
CCRF	VLGTAGTEEGQK	1	MCX	1	MCX	0	n/a	0	n/a	0	n/a	0	n/a	0	n/a	1	MCX	0	n/a	0	n/a	0	n/a	1	MC	1	MCX	1	MCX	0	n/a	0	n/a	1	MCX	0	n/a	0	n/a	0	n/a	0	n/a	0	n/a	1	MCX	QOR_HUMAN	CRYZ
CCRF	KPVIPVLSSTILPSTYEIR	1	C	1	C	1	C	0	n/a	0	n/a	0	n/a	1	C	0	n/a	0	n/a	0	n/a	0	n/a	0	n/a	0	n/a	0	n/a	0	n/a	0	n/a	0	n/a	0	n/a	0	n/a	0	n/a	0	n/a	0	n/a	0	n/a	PI3R4_HUMAN	PIK3R4
CCRF	SCSQEERIEFYELDEKENIR	1	M	1	M	0	n/a	0	n/a	0	n/a	0	n/a	0	n/a	1	M	0	n/a	0	n/a	0	n/a	1	M	0	n/a	0	n/a	0	n/a	0	n/a	0	n/a	0	n/a	0	n/a	0	n/a	0	n/a	0	n/a	0	n/a	PMM2_HUMAN	PMM2
CCRF	MMANGILTVPAINVNDSVTK	0	n/a	0	n/a	0	n/a	0	n/a	0	n/a	0	n/a	0	n/a	0	n/a	0	n/a	0	n/a	0	n/a	0	n/a	0	n/a	0	n/a	0	n/a	0	n/a	0	n/a	0	n/a	1	M	0	n/a	0	n/a	0	n/a	0	n/a	SAHH_HUMAN	AHCY
CCRF	EGMTKDECLQFTANALALAMER	0	n/a	0	n/a	0	n/a	0	n/a	0	n/a	0	n/a	0	n/a	0	n/a	0	n/a	0	n/a	0	n/a	0	n/a	0	n/a	0	n/a	0	n/a	0	n/a	0	n/a	0	n/a	1	MX	0	n/a	0	n/a	0	n/a	0	n/a	PSB6_HUMAN	PSMB6
CCRF	GLPYRATENDVYNFFSPLNPVR	1	M	1	M	0	n/a	0	n/a	0	n/a	0	n/a	0	n/a	1	M	0	n/a	0	n/a	0	n/a	1	M	0	n/a	0	n/a	0	n/a	0	n/a	0	n/a	0	n/a	0	n/a	0	n/a	0	n/a	0	n/a	0	n/a	HNRH1_HUMAN	HNRNPH1
CCRF	MIEGVVLRDAR	0	n/a	0	n/a	0	n/a	0	n/a	0	n/a	0	n/a	0	n/a	1	M	0	n/a	0	n/a	0	n/a	0	n/a	0	n/a	0	n/a	0	n/a	0	n/a	0	n/a	0	n/a	0	n/a	0	n/a	0	n/a	0	n/a	0	n/a	MYPC3_HUMAN	MYBPC3
CCRF	HPEYQERCQQEVQELLK	1	M	1	M	0	n/a	0	n/a	0	n/a	0	n/a	0	n/a	1	M	0	n/a	0	n/a	0	n/a	1	M	0	n/a	0	n/a	0	n/a	0	n/a	0	n/a	0	n/a	0	n/a	0	n/a	0	n/a	0	n/a	0	n/a	CP4F3_HUMAN CP4F2_HUMAN	CYP4F3 CYP4F2
CCRF	VSDYEMKLMNLDVEQLGIPEQEYSCVVK	1	M	1	M	1	M	0	n/a	0	n/a	0	n/a	1	M	0	n/a	0	n/a	0	n/a	0	n/a	0	n/a	0	n/a	0	n/a	0	n/a	0	n/a	0	n/a	0	n/a	0	n/a	0	n/a	0	n/a	0	n/a	0	n/a	PCNA_HUMAN	PCNA
CCRF	LDYDNIPTVVFSHPPIGTVGLTEDEAIHK	2	MCX	2	MCX	0	n/a	0	n/a	0	n/a	0	n/a	0	n/a	2	MCX	0	n/a	0	n/a	0	n/a	2	MCX	0	n/a	0	n/a	0	n/a	0	n/a	0	n/a	0	n/a	0	n/a	0	n/a	0	n/a	0	n/a	0	n/a	GSHR_HUMAN	GSR
CCRF	TLTIVDTGIEMTKADLINNLGTIAK	2	M	2	M	2	M	2	M	0	n/a	0	n/a	2	M	0	n/a	0	n/a	0	n/a	0	n/a	0	n/a	0	n/a	0	n/a	0	n/a	0	n/a	0	n/a	0	n/a	0	n/a	0	n/a	0	n/a	0	n/a	0	n/a	HS90A_HUMAN	HSP90AA1
CCRF	AGMVQTEAQYR	1	M	1	M	1	M	1	M	0	n/a	0	n/a	1	M	1	M	1	M	0	n/a	0	n/a	1	M	0	n/a	0	n/a	0	n/a	0	n/a	0	n/a	0	n/a	0	n/a	0	n/a	0	n/a	0	n/a	0	n/a	PTN11_HUMAN	PTPN11
CCRF	CLQAPLER	0	n/a	0	n/a	0	n/a	0	n/a	0	n/a	0	n/a	0	n/a	1	M	0	n/a	0	n/a	0	n/a	1	M	0	n/a	0	n/a	0	n/a	0	n/a	0	n/a	0	n/a	0	n/a	0	n/a	0	n/a	0	n/a	0	n/a	PRA12_HUMAN	PRAMEF12
CCRF	GFGGQYGTQKDR	1	M	1	M	0	n/a	0	n/a	0	n/a	0	n/a	0	n/a	1	M	0	n/a	0	n/a	0	n/a	1	M	0	n/a	0	n/a	0	n/a	0	n/a	0	n/a	0	n/a	0	n/a	0	n/a	0	n/a	0	n/a	0	n/a	HCLS1_HUMAN	HCLS1
CCRF	QLTKPRPGILDPADPTGNLGGGDPK	1	M	1	M	0	n/a	0	n/a	0	n/a	0	n/a	0	n/a	1	M	0	n/a	0	n/a	0	n/a	1	M	0	n/a	0	n/a	0	n/a	0	n/a	0	n/a	0	n/a	0	n/a	0	n/a	0	n/a	0	n/a	0	n/a	OAS1_HUMAN	OAS1
CCRF	NRFGTRLVGATATSSPPR	1	M	1	M	0	n/a	0	n/a	0	n/a	0	n/a	0	n/a	1	M	0	n/a	0	n/a	0	n/a	1	M	0	n/a	0	n/a	0	n/a	0	n/a	0	n/a	0	n/a	0	n/a	0	n/a	0	n/a	0	n/a	0	n/a	UIF_HUMAN	FYTTD1
CCRF	ISVPDFDLHLKGPK	1	M	1	M	0	n/a	0	n/a	0	n/a	0	n/a	0	n/a	1	M	0	n/a	0	n/a	0	n/a	1	M	0	n/a	0	n/a	0	n/a	0	n/a	0	n/a	0	n/a	0	n/a	0	n/a	0	n/a	0	n/a	0	n/a	AHNK_HUMAN	AHNAK
CCRF	DSLDLLYK	0	n/a	0	n/a	0	n/a	1	M	0	n/a	0	n/a	0	n/a	0	n/a	0	n/a	0	n/a	0	n/a	0	n/a	0	n/a	0	n/a	0	n/a	0	n/a	0	n/a	0	n/a	0	n/a	0	n/a	0	n/a	0	n/a	0	n/a	CCNE1_HUMAN	CCNE1
CCRF	REVGTSDKEILTSR	1	MCX	1	MCX	0	n/a	0	n/a	0	n/a	0	n/a	0	n/a	1	MCX	0	n/a	0	n/a	0	n/a	1	MCX	0	n/a	1	MCX	0	n/a	0	n/a	0	n/a	0	n/a	0	n/a	0	n/a	0	n/a	0	n/a	1	MCX	PNPT1_HUMAN	PNPT1
CCRF	GSRHDFHMDLRTSSSLLAPGFIVQTLGK	2	M	2	M	2	M	0	n/a	0	n/a	0	n/a	2	M	0	n/a	0	n/a	0	n/a	0	n/a	0	n/a	0	n/a	0	n/a	0	n/a	0	n/a	0	n/a	0	n/a	0	n/a	0	n/a	0	n/a	0	n/a	0	n/a	ATS16_HUMAN	ADAMTS16
CCRF	EITALAPSTTK	1	MC	1	MC	0	n/a	0	n/a	0	n/a	0	n/a	0	n/a	1	MC	0	n/a	0	n/a	0	n/a	1	MC	0	n/a	0	n/a	0	n/a	0	n/a	0	n/a	0	n/a	0	n/a	0	n/a	0	n/a	0	n/a	0	n/a	ACTA_HUMAN	ACTA2
CCRF	NTEMLATGAQDGK	1	M	1	M	1	M	0	n/a	0	n/a	0	n/a	1	M	0	n/a	0	n/a	0	n/a	0	n/a	0	n/a	0	n/a	0	n/a	0	n/a	0	n/a	0	n/a	0	n/a	0	n/a	0	n/a	0	n/a	0	n/a	0	n/a	SMU1_HUMAN	SMU1
CCRF	NFEEDPAVGAIVLTGGDK	1	MCX	1	MCX	0	n/a	0	n/a	0	n/a	0	n/a	0	n/a	1	MCX	0	n/a	0	n/a	0	n/a	1	MCX	0	n/a	0	n/a	0	n/a	0	n/a	0	n/a	0	n/a	0	n/a	0	n/a	0	n/a	0	n/a	0	n/a	ECHM_HUMAN	ECHS1
CCRF	HVGDLGNVTADKDAVADVSIEDSVISLSGDHCIIGR	1	M	1	M	0	n/a	0	n/a	0	n/a	0	n/a	0	n/a	1	M	0	n/a	0	n/a	0	n/a	1	M	0	n/a	0	n/a	0	n/a	0	n/a	0	n/a	0	n/a	0	n/a	0	n/a	0	n/a	0	n/a	1	M	SODC_HUMAN	SOD1
CCRF	FLECSISDEITK	1	M	1	M	1	M	0	n/a	0	n/a	0	n/a	1	M	1	M	0	n/a	0	n/a	0	n/a	1	M	0	n/a	0	n/a	0	n/a	0	n/a	0	n/a	0	n/a	0	n/a	0	n/a	0	n/a	0	n/a	0	n/a	MCMBP_HUMAN	MCMBP
CCRF	FGHGQTPAAFLSALLPSQPPPAAVNALGLPK	4	MCX	4	MCX	0	n/a	0	n/a	0	n/a	0	n/a	0	n/a	4	MCX	0	n/a	0	n/a	0	n/a	4	MCX	0	n/a	0	n/a	0	n/a	0	n/a	0	n/a	0	n/a	0	n/a	0	n/a	0	n/a	0	n/a	0	n/a	PALLD_HUMAN	PALLD
CCRF	TLFSTHYHSLVENYSQNVAVR	0	n/a	0	n/a	0	n/a	0	n/a	0	n/a	0	n/a	0	n/a	0	n/a	0	n/a	0	n/a	0	n/a	0	n/a	0	n/a	0	n/a	0	n/a	0	n/a	0	n/a	0	n/a	1	M	0	n/a	0	n/a	0	n/a	0	n/a	MSH6_HUMAN	MSH6
CCRF	DNQVVQLHSSTVLDHKPEWVLYNEFVLTTK	1	M	1	M	1	M	0	n/a	0	n/a	0	n/a	1	M	0	n/a	0	n/a	0	n/a	0	n/a	0	n/a	0	n/a	0	n/a	0	n/a	0	n/a	0	n/a	0	n/a	0	n/a	0	n/a	0	n/a	0	n/a	0	n/a	DHX15_HUMAN	DHX15
CCRF	QLFHPEKLITGKEDAANNYAR	1	X	1	X	1	X	0	n/a	0	n/a	0	n/a	1	X	0	n/a	0	n/a	0	n/a	0	n/a	0	n/a	0	n/a	0	n/a	0	n/a	0	n/a	0	n/a	0	n/a	0	n/a	0	n/a	0	n/a	0	n/a	0	n/a	TBA8_HUMAN	TUBA8
CCRF	LTDVCSGLQGFLIFHSFGGGTGSGFTSLLMER	0	n/a	0	n/a	0	n/a	0	n/a	0	n/a	0	n/a	0	n/a	0	n/a	0	n/a	0	n/a	0	n/a	0	n/a	0	n/a	1	X	0	n/a	0	n/a	0	n/a	0	n/a	0	n/a	0	n/a	0	n/a	0	n/a	1	X	TBA8_HUMAN	TUBA8
CCRF	TFHITHPDER	0	n/a	1	C	0	n/a	0	n/a	0	n/a	0	n/a	0	n/a	0	n/a	0	n/a	0	n/a	0	n/a	0	n/a	0	n/a	0	n/a	0	n/a	0	n/a	0	n/a	0	n/a	0	n/a	0	n/a	0	n/a	0	n/a	0	n/a	PKDRE_HUMAN	PKDREJ
CCRF	SGPFGQIFRPDNFMFGQSGAGNNWAK	1	CX	1	CX	1	CX	0	n/a	0	n/a	0	n/a	1	CX	0	n/a	0	n/a	0	n/a	0	n/a	0	n/a	0	n/a	0	n/a	0	n/a	0	n/a	0	n/a	0	n/a	0	n/a	0	n/a	0	n/a	0	n/a	0	n/a	TBB2B_HUMAN	TUBB2B
CCRF	YLALHKPENQDIDWGALEGETR	1	M	1	M	1	M	1	M	0	n/a	0	n/a	1	M	0	n/a	0	n/a	0	n/a	0	n/a	0	n/a	0	n/a	0	n/a	0	n/a	0	n/a	0	n/a	0	n/a	0	n/a	0	n/a	0	n/a	0	n/a	0	n/a	PLSL_HUMAN	LCP1
CCRF	QEKPAEKPAQTPVATSPTATDSTSGDSSR	1	M	1	M	0	n/a	0	n/a	0	n/a	0	n/a	0	n/a	1	M	0	n/a	0	n/a	0	n/a	1	M	0	n/a	0	n/a	0	n/a	0	n/a	0	n/a	0	n/a	0	n/a	0	n/a	0	n/a	0	n/a	0	n/a	RD23B_HUMAN	RAD23B
CCRF	YGIVDYMIEQSGPPSKEILALK	0	n/a	0	n/a	1	M	0	n/a	0	n/a	0	n/a	1	M	0	n/a	0	n/a	0	n/a	0	n/a	0	n/a	0	n/a	0	n/a	0	n/a	0	n/a	0	n/a	0	n/a	0	n/a	0	n/a	0	n/a	0	n/a	0	n/a	PDIA4_HUMAN	PDIA4
CCRF	NDLCPSGSNIISNLFKEDCHQK	1	C	1	C	0	n/a	0	n/a	0	n/a	0	n/a	0	n/a	1	C	0	n/a	0	n/a	0	n/a	1	C	0	n/a	0	n/a	0	n/a	0	n/a	0	n/a	0	n/a	0	n/a	0	n/a	0	n/a	0	n/a	0	n/a	CD81_HUMAN	CD81
CCRF	TMLRPMHKPK	1	M	1	M	1	M	1	M	0	n/a	0	n/a	1	M	0	n/a	0	n/a	0	n/a	0	n/a	0	n/a	0	n/a	0	n/a	0	n/a	0	n/a	0	n/a	0	n/a	0	n/a	0	n/a	0	n/a	0	n/a	0	n/a	KMT2C_HUMAN	KMT2C
CCRF	EDTEFR	0	n/a	0	n/a	0	n/a	0	n/a	0	n/a	0	n/a	0	n/a	0	n/a	1	M	0	n/a	0	n/a	0	n/a	0	n/a	0	n/a	0	n/a	0	n/a	0	n/a	0	n/a	0	n/a	0	n/a	0	n/a	0	n/a	0	n/a	SETD2_HUMAN	SETD2
CCRF	CSYTEDAQCIEGTIEVPK	1	MC	1	MC	1	MC	0	n/a	0	n/a	0	n/a	1	MC	0	n/a	0	n/a	0	n/a	0	n/a	0	n/a	0	n/a	0	n/a	0	n/a	0	n/a	0	n/a	0	n/a	0	n/a	0	n/a	0	n/a	0	n/a	0	n/a	APOH_HUMAN	APOH
CCRF	LSAIYGGTYMLNKPIEEMIVQNGK	1	M	1	M	0	n/a	0	n/a	0	n/a	0	n/a	0	n/a	1	M	0	n/a	0	n/a	0	n/a	1	M	0	n/a	0	n/a	0	n/a	0	n/a	0	n/a	0	n/a	0	n/a	0	n/a	0	n/a	0	n/a	0	n/a	GDIB_HUMAN	GDI2
CCRF	SLACFQESILTDKK	1	C	1	C	1	C	0	n/a	0	n/a	0	n/a	1	C	0	n/a	0	n/a	0	n/a	0	n/a	0	n/a	0	n/a	0	n/a	0	n/a	0	n/a	0	n/a	0	n/a	0	n/a	0	n/a	0	n/a	0	n/a	0	n/a	COG7_HUMAN	COG7
CCRF	TSTAPAVNLAGAR	1	MCX	1	MCX	1	MCX	0	n/a	0	n/a	0	n/a	1	MCX	0	n/a	0	n/a	0	n/a	0	n/a	0	n/a	0	n/a	1	MCX	0	n/a	0	n/a	0	n/a	0	n/a	1	MCX	0	n/a	0	n/a	0	n/a	0	n/a	SRRM2_HUMAN	SRRM2
CCRF	FSTPGFK	1	M	1	M	1	M	0	n/a	0	n/a	0	n/a	1	M	0	n/a	0	n/a	0	n/a	0	n/a	0	n/a	0	n/a	0	n/a	0	n/a	0	n/a	0	n/a	0	n/a	0	n/a	0	n/a	0	n/a	0	n/a	0	n/a	AHNK_HUMAN	AHNAK
CCRF	VSYGIGEEEHDQEGR	1	MCX	1	MCX	0	n/a	0	n/a	0	n/a	0	n/a	0	n/a	1	MCX	0	n/a	0	n/a	0	n/a	1	MCX	2	MCX	1	MCX	0	n/a	0	n/a	2	MCX	0	n/a	0	n/a	0	n/a	0	n/a	0	n/a	2	MCX	APEX1_HUMAN	APEX1
CCRF	TFMTHVTK	0	n/a	0	n/a	0	n/a	0	n/a	0	n/a	0	n/a	0	n/a	0	n/a	0	n/a	0	n/a	0	n/a	0	n/a	0	n/a	0	n/a	0	n/a	0	n/a	0	n/a	0	n/a	1	M	0	n/a	0	n/a	0	n/a	0	n/a	CPSF3_HUMAN	CPSF3
CCRF	MRAIEIYTDIGR	1	M	0	n/a	0	n/a	0	n/a	0	n/a	0	n/a	0	n/a	0	n/a	0	n/a	0	n/a	0	n/a	0	n/a	0	n/a	1	M	0	n/a	0	n/a	0	n/a	0	n/a	0	n/a	0	n/a	0	n/a	0	n/a	0	n/a	SNAA_HUMAN	NAPA
CCRF	MNILQAIWMMDPK	1	M	1	M	0	n/a	0	n/a	0	n/a	0	n/a	0	n/a	1	M	0	n/a	0	n/a	0	n/a	1	M	0	n/a	0	n/a	0	n/a	0	n/a	0	n/a	0	n/a	0	n/a	0	n/a	0	n/a	0	n/a	0	n/a	TRAP1_HUMAN	TRAP1
CCRF	LQQQHSEQPPLQPSPVTTR	2	MCX	2	MCX	0	n/a	0	n/a	0	n/a	0	n/a	0	n/a	2	MCX	0	n/a	0	n/a	0	n/a	2	MCX	0	n/a	2	MCX	0	n/a	0	n/a	0	n/a	0	n/a	0	n/a	0	n/a	0	n/a	0	n/a	2	MCX	TOIP1_HUMAN	TOR1AIP1
CCRF	EFLPQGPVSMR	1	M	1	M	1	M	0	n/a	0	n/a	0	n/a	1	M	0	n/a	0	n/a	0	n/a	0	n/a	0	n/a	0	n/a	0	n/a	0	n/a	0	n/a	0	n/a	0	n/a	0	n/a	0	n/a	0	n/a	0	n/a	0	n/a	AUHM_HUMAN	AUH
CCRF	VVDNPIYLSDMGAALTGAESHELQDVLEETDIPKR	1	CX	1	CX	0	n/a	0	n/a	0	n/a	0	n/a	0	n/a	1	CX	0	n/a	0	n/a	0	n/a	1	CX	0	n/a	0	n/a	0	n/a	0	n/a	0	n/a	0	n/a	0	n/a	0	n/a	0	n/a	0	n/a	0	n/a	LONM_HUMAN	LONP1
CCRF	VPLTSEEEAR	1	M	1	M	0	n/a	0	n/a	0	n/a	0	n/a	0	n/a	1	M	0	n/a	0	n/a	0	n/a	1	M	0	n/a	0	n/a	0	n/a	0	n/a	0	n/a	0	n/a	0	n/a	0	n/a	0	n/a	0	n/a	0	n/a	LDHA_HUMAN	LDHA
CCRF	SLVQESLSTNSSDLVAPSPDAFR	0	n/a	0	n/a	0	n/a	0	n/a	0	n/a	0	n/a	0	n/a	0	n/a	0	n/a	0	n/a	0	n/a	0	n/a	0	n/a	1	MC	0	n/a	0	n/a	0	n/a	0	n/a	0	n/a	0	n/a	0	n/a	0	n/a	1	MC	TP53B_HUMAN	TP53BP1
CCRF	YYYLGLLR	0	n/a	0	n/a	1	M	0	n/a	0	n/a	0	n/a	1	M	0	n/a	0	n/a	0	n/a	0	n/a	0	n/a	0	n/a	0	n/a	0	n/a	0	n/a	0	n/a	0	n/a	0	n/a	0	n/a	0	n/a	0	n/a	0	n/a	IFT74_HUMAN	IFT74
CCRF	HPTEHNLFAMSLFGDRIFYSTWKMK	2	M	2	M	0	n/a	0	n/a	0	n/a	0	n/a	0	n/a	2	M	0	n/a	0	n/a	0	n/a	2	M	0	n/a	0	n/a	0	n/a	0	n/a	0	n/a	0	n/a	0	n/a	0	n/a	0	n/a	0	n/a	0	n/a	EGF_HUMAN	EGF
CCRF	TDEEDVKEKER	0	n/a	0	n/a	1	M	0	n/a	0	n/a	0	n/a	1	M	0	n/a	0	n/a	0	n/a	0	n/a	0	n/a	0	n/a	0	n/a	0	n/a	0	n/a	0	n/a	0	n/a	0	n/a	0	n/a	0	n/a	0	n/a	0	n/a	PEAK1_HUMAN	PEAK1
CCRF	SNTSPQELGPLANQLTSDYGR	1	M	1	M	1	M	0	n/a	0	n/a	0	n/a	1	M	0	n/a	0	n/a	0	n/a	0	n/a	0	n/a	0	n/a	0	n/a	0	n/a	0	n/a	0	n/a	0	n/a	0	n/a	0	n/a	0	n/a	0	n/a	0	n/a	TLN1_HUMAN	TLN1
CCRF	WYYRQSEVPDSMYQHLVQDR	0	n/a	0	n/a	1	M	0	n/a	0	n/a	0	n/a	1	M	0	n/a	0	n/a	0	n/a	0	n/a	0	n/a	0	n/a	0	n/a	0	n/a	0	n/a	0	n/a	0	n/a	1	M	0	n/a	0	n/a	0	n/a	0	n/a	RERE_HUMAN	RERE
CCRF	RYADLTEDELPSCESLKDTIAR	2	MX	2	MX	2	MX	0	n/a	0	n/a	0	n/a	2	MX	0	n/a	0	n/a	0	n/a	0	n/a	0	n/a	0	n/a	0	n/a	0	n/a	0	n/a	0	n/a	0	n/a	0	n/a	0	n/a	0	n/a	0	n/a	0	n/a	PGAM1_HUMAN	PGAM1
CCRF	YGETADECGEAFFFYGK	2	CX	2	CX	0	n/a	0	n/a	0	n/a	0	n/a	0	n/a	2	CX	0	n/a	0	n/a	0	n/a	2	CX	0	n/a	0	n/a	0	n/a	0	n/a	0	n/a	0	n/a	0	n/a	0	n/a	0	n/a	0	n/a	0	n/a	NASP_HUMAN	NASP
CCRF	GLTEDLHGFHVHEFGDNTAGCTSAGPHFNPLSR	1	MC	1	MC	0	n/a	0	n/a	0	n/a	0	n/a	0	n/a	1	MCX	0	n/a	0	n/a	0	n/a	1	MCX	0	n/a	0	n/a	0	n/a	0	n/a	0	n/a	0	n/a	0	n/a	0	n/a	0	n/a	0	n/a	1	MCX	SODC_HUMAN	SOD1
CCRF	SMEVETQK	1	M	1	M	0	n/a	0	n/a	0	n/a	0	n/a	0	n/a	1	M	0	n/a	0	n/a	0	n/a	1	M	0	n/a	0	n/a	0	n/a	0	n/a	0	n/a	0	n/a	0	n/a	0	n/a	0	n/a	0	n/a	0	n/a	CENPF_HUMAN	CENPF
CCRF	FRISLGLLVGAVINCADNTGAK	1	C	1	C	0	n/a	0	n/a	0	n/a	0	n/a	0	n/a	1	C	0	n/a	0	n/a	0	n/a	1	C	0	n/a	0	n/a	0	n/a	0	n/a	0	n/a	0	n/a	0	n/a	0	n/a	0	n/a	0	n/a	0	n/a	RL23_HUMAN	RPL23
CCRF	ELRSFCAFSCPKAK	1	M	1	M	1	M	0	n/a	0	n/a	0	n/a	1	M	0	n/a	0	n/a	0	n/a	0	n/a	0	n/a	0	n/a	0	n/a	0	n/a	0	n/a	0	n/a	0	n/a	0	n/a	0	n/a	0	n/a	0	n/a	0	n/a	CAD13_HUMAN	CDH13
CCRF	CPSPPMTNLISVGGQHQGVFGLPR	2	MCX	2	MCX	0	n/a	0	n/a	0	n/a	0	n/a	0	n/a	2	MCX	0	n/a	0	n/a	0	n/a	2	MCX	2	MCX	2	MCX	0	n/a	0	n/a	2	MCX	0	n/a	0	n/a	0	n/a	0	n/a	0	n/a	2	MCX	PPT1_HUMAN	PPT1
CCRF	WNTNNTLGTEITVEDQLAR	1	M	1	M	1	M	0	n/a	0	n/a	0	n/a	1	M	0	n/a	0	n/a	0	n/a	0	n/a	0	n/a	0	n/a	0	n/a	0	n/a	0	n/a	0	n/a	0	n/a	0	n/a	0	n/a	0	n/a	0	n/a	0	n/a	VDAC1_HUMAN	VDAC1
CCRF	MEEELLETTLKMK	1	M	1	M	0	n/a	0	n/a	0	n/a	0	n/a	0	n/a	1	M	0	n/a	0	n/a	0	n/a	1	M	0	n/a	0	n/a	0	n/a	0	n/a	0	n/a	0	n/a	0	n/a	0	n/a	0	n/a	0	n/a	0	n/a	EST1_HUMAN	CES1
CCRF	HACVEVEDEIAFIPNDVYFEKDK	1	M	1	M	0	n/a	0	n/a	0	n/a	0	n/a	0	n/a	1	M	1	M	0	n/a	0	n/a	1	M	0	n/a	0	n/a	0	n/a	0	n/a	0	n/a	0	n/a	0	n/a	0	n/a	0	n/a	0	n/a	1	M	MSH2_HUMAN	MSH2
CCRF	RPGDMNVRCTVLLMLDYQPPQFKLDPR	0	n/a	0	n/a	0	n/a	0	n/a	0	n/a	0	n/a	0	n/a	1	M	1	M	0	n/a	0	n/a	1	M	0	n/a	0	n/a	0	n/a	0	n/a	0	n/a	0	n/a	0	n/a	0	n/a	0	n/a	0	n/a	0	n/a	SMRD1_HUMAN	SMARCD1
CCRF	IQQLVKEFFNGR	1	M	1	M	0	n/a	0	n/a	0	n/a	0	n/a	0	n/a	1	M	0	n/a	0	n/a	0	n/a	1	M	0	n/a	0	n/a	0	n/a	0	n/a	0	n/a	0	n/a	0	n/a	0	n/a	0	n/a	0	n/a	0	n/a	GRP78_HUMAN	HSPA5
CCRF	KQGGLGPMSIPLVSDPK	1	M	1	M	0	n/a	0	n/a	0	n/a	0	n/a	0	n/a	1	M	0	n/a	0	n/a	0	n/a	1	M	0	n/a	0	n/a	0	n/a	0	n/a	0	n/a	0	n/a	0	n/a	0	n/a	0	n/a	0	n/a	0	n/a	PRDX1_HUMAN	PRDX1
CCRF	NQKDDVAQTELLQIDPNFGSKEDFDSLLQSAK	1	M	1	M	0	n/a	0	n/a	0	n/a	0	n/a	0	n/a	1	M	0	n/a	0	n/a	0	n/a	1	M	0	n/a	0	n/a	0	n/a	0	n/a	0	n/a	0	n/a	0	n/a	0	n/a	0	n/a	0	n/a	0	n/a	4F2_HUMAN	SLC3A2
CCRF	LAVEKGCKAR	0	n/a	0	n/a	0	n/a	0	n/a	0	n/a	0	n/a	0	n/a	0	n/a	0	n/a	0	n/a	0	n/a	0	n/a	0	n/a	0	n/a	0	n/a	0	n/a	0	n/a	0	n/a	2	C	0	n/a	0	n/a	0	n/a	0	n/a	TNC18_HUMAN	TNRC18
CCRF	ALEAANADLEVK	0	n/a	0	n/a	0	n/a	0	n/a	0	n/a	0	n/a	0	n/a	0	n/a	0	n/a	0	n/a	0	n/a	0	n/a	0	n/a	0	n/a	0	n/a	0	n/a	0	n/a	0	n/a	1	MX	0	n/a	0	n/a	0	n/a	0	n/a	K1C13_HUMAN	KRT13
CCRF	THYIIGYNLPSYEYLYNLGDQYALK	1	M	1	M	1	M	1	M	0	n/a	0	n/a	1	M	0	n/a	0	n/a	0	n/a	0	n/a	0	n/a	0	n/a	0	n/a	0	n/a	0	n/a	0	n/a	0	n/a	0	n/a	0	n/a	0	n/a	0	n/a	0	n/a	RPN1_HUMAN	RPN1
CCRF	MDILVSECSAR	3	MX	3	MX	0	n/a	0	n/a	0	n/a	0	n/a	0	n/a	3	MX	0	n/a	0	n/a	0	n/a	3	MX	0	n/a	3	MX	0	n/a	0	n/a	0	n/a	0	n/a	0	n/a	0	n/a	0	n/a	0	n/a	3	MX	SYRC_HUMAN	RARS
CCRF	SALTIKLIQNHFVDEYDPTIEDSYR	1	M	1	M	1	M	1	M	0	n/a	0	n/a	1	M	1	MC	1	M	0	n/a	0	n/a	1	M	0	n/a	0	n/a	0	n/a	0	n/a	0	n/a	0	n/a	0	n/a	0	n/a	0	n/a	0	n/a	1	M	RASK_HUMAN RASN_HUMAN RASH_HUMAN	KRAS NRAS HRAS
CCRF	CLCTELSGILWFKVVTSVK	0	n/a	0	n/a	0	n/a	0	n/a	0	n/a	0	n/a	0	n/a	1	M	0	n/a	0	n/a	0	n/a	1	M	0	n/a	0	n/a	0	n/a	0	n/a	0	n/a	0	n/a	0	n/a	0	n/a	0	n/a	0	n/a	0	n/a	PPIG_HUMAN	PPIG
CCRF	PLAVMPSLLNIR	1	C	1	C	0	n/a	0	n/a	0	n/a	0	n/a	0	n/a	1	C	0	n/a	0	n/a	0	n/a	0	n/a	0	n/a	0	n/a	0	n/a	0	n/a	0	n/a	0	n/a	0	n/a	0	n/a	0	n/a	0	n/a	0	n/a	ZN527_HUMAN	ZNF527
CCRF	ACNVLQSSHLEDYPFDAEY	0	n/a	0	n/a	0	n/a	0	n/a	0	n/a	0	n/a	0	n/a	0	n/a	0	n/a	0	n/a	0	n/a	0	n/a	0	n/a	0	n/a	0	n/a	0	n/a	0	n/a	0	n/a	0	n/a	0	n/a	0	n/a	0	n/a	1	CX	AK1BA_HUMAN	AKR1B10
CCRF	AQYDELAQK	2	C	2	C	0	n/a	0	n/a	0	n/a	0	n/a	0	n/a	3	C	0	n/a	0	n/a	0	n/a	3	C	0	n/a	0	n/a	0	n/a	0	n/a	0	n/a	0	n/a	0	n/a	0	n/a	0	n/a	0	n/a	3	C	K1C18_HUMAN	KRT18
CCRF	VIYQQIIETYLTVCK	1	CX	1	CX	0	n/a	0	n/a	0	n/a	0	n/a	0	n/a	1	CX	0	n/a	0	n/a	0	n/a	1	CX	0	n/a	0	n/a	0	n/a	0	n/a	0	n/a	0	n/a	0	n/a	0	n/a	0	n/a	0	n/a	0	n/a	CNDG2_HUMAN	NCAPG2
CCRF	AAAAAAAAAPAAAATAATTAATTAATAAQ	0	n/a	0	n/a	0	n/a	0	n/a	0	n/a	0	n/a	0	n/a	0	n/a	0	n/a	0	n/a	0	n/a	0	n/a	0	n/a	0	n/a	0	n/a	0	n/a	0	n/a	0	n/a	0	n/a	0	n/a	0	n/a	0	n/a	1	C	SRP14_HUMAN	SRP14
CCRF	HFQELQR	2	MCX	2	MC	0	n/a	0	n/a	0	n/a	0	n/a	0	n/a	2	MCX	0	n/a	0	n/a	0	n/a	2	MCX	0	n/a	2	MC	0	n/a	0	n/a	0	n/a	0	n/a	0	n/a	0	n/a	0	n/a	0	n/a	0	n/a	PUR4_HUMAN	PFAS
CCRF	SESQVDITDINTPK	0	n/a	0	n/a	0	n/a	0	n/a	0	n/a	0	n/a	0	n/a	1	M	0	n/a	0	n/a	0	n/a	1	M	0	n/a	1	M	0	n/a	0	n/a	0	n/a	0	n/a	0	n/a	0	n/a	0	n/a	0	n/a	0	n/a	NEP_HUMAN	MME
CCRF	STEAPLIIRPDSGNPLDTVLK	0	n/a	0	n/a	0	n/a	0	n/a	0	n/a	0	n/a	0	n/a	0	n/a	0	n/a	0	n/a	0	n/a	0	n/a	0	n/a	0	n/a	0	n/a	0	n/a	0	n/a	0	n/a	4	MCX	0	n/a	0	n/a	0	n/a	0	n/a	NAMPT_HUMAN	NAMPT
CCRF	GHAGLGR	0	n/a	0	n/a	0	n/a	0	n/a	0	n/a	1	C	0	n/a	0	n/a	0	n/a	0	n/a	0	n/a	0	n/a	0	n/a	0	n/a	0	n/a	0	n/a	0	n/a	0	n/a	0	n/a	0	n/a	0	n/a	0	n/a	0	n/a	ENTP6_HUMAN	ENTPD6
CCRF	LTLQALTEK	3	MC	3	MC	0	n/a	0	n/a	0	n/a	0	n/a	0	n/a	3	MC	0	n/a	0	n/a	0	n/a	3	MC	3	MCX	3	MC	0	n/a	0	n/a	3	MCX	0	n/a	0	n/a	0	n/a	0	n/a	0	n/a	3	MC	CKAP4_HUMAN	CKAP4
CCRF	LGKAMRSSWPWK	0	n/a	0	n/a	1	M	0	n/a	0	n/a	0	n/a	1	M	0	n/a	0	n/a	0	n/a	0	n/a	0	n/a	0	n/a	0	n/a	0	n/a	0	n/a	0	n/a	0	n/a	0	n/a	0	n/a	0	n/a	0	n/a	0	n/a	DOK2_HUMAN	DOK2
CCRF	LFMLDSIPK	1	M	1	M	0	n/a	0	n/a	0	n/a	0	n/a	0	n/a	1	M	0	n/a	0	n/a	0	n/a	1	M	0	n/a	0	n/a	0	n/a	0	n/a	0	n/a	0	n/a	0	n/a	0	n/a	0	n/a	0	n/a	0	n/a	FREM1_HUMAN	FREM1
CCRF	ATAIMPDGQFKDISLSDYK	1	M	1	M	0	n/a	0	n/a	0	n/a	0	n/a	0	n/a	1	M	0	n/a	0	n/a	0	n/a	1	M	0	n/a	0	n/a	0	n/a	0	n/a	0	n/a	0	n/a	0	n/a	0	n/a	0	n/a	0	n/a	0	n/a	PRDX1_HUMAN	PRDX1
CCRF	MYNAHCKTLQRDCLVLQSFK	0	n/a	0	n/a	1	M	0	n/a	0	n/a	0	n/a	1	M	0	n/a	0	n/a	0	n/a	0	n/a	0	n/a	0	n/a	0	n/a	0	n/a	0	n/a	0	n/a	0	n/a	0	n/a	0	n/a	0	n/a	0	n/a	0	n/a	PI51A_HUMAN	PIP5K1A
CCRF	AVCVQKGDGPVQGIINFEQK	0	n/a	0	n/a	0	n/a	0	n/a	0	n/a	0	n/a	0	n/a	0	n/a	0	n/a	0	n/a	0	n/a	0	n/a	0	n/a	0	n/a	0	n/a	0	n/a	0	n/a	0	n/a	0	n/a	0	n/a	0	n/a	0	n/a	1	M	SODC_HUMAN	SOD1
CCRF	AAELQTGLEKNR	1	C	1	C	0	n/a	0	n/a	0	n/a	0	n/a	0	n/a	1	C	0	n/a	0	n/a	0	n/a	1	C	0	n/a	0	n/a	0	n/a	0	n/a	0	n/a	0	n/a	0	n/a	0	n/a	0	n/a	0	n/a	0	n/a	CEP57_HUMAN	CEP57
CCRF	ISELGAGNVGVVFK	0	n/a	0	n/a	0	n/a	1	C	0	n/a	0	n/a	0	n/a	0	n/a	0	n/a	0	n/a	0	n/a	0	n/a	0	n/a	0	n/a	0	n/a	0	n/a	0	n/a	0	n/a	0	n/a	0	n/a	0	n/a	0	n/a	0	n/a	MP2K1_HUMAN	MAP2K1
CCRF	NQLKDMAIATGGAVFGEQGLTLNLEDVQPHDLGK	1	M	1	M	1	M	0	n/a	0	n/a	0	n/a	1	M	0	n/a	0	n/a	0	n/a	0	n/a	0	n/a	0	n/a	0	n/a	0	n/a	0	n/a	0	n/a	0	n/a	0	n/a	0	n/a	0	n/a	0	n/a	0	n/a	CH60_HUMAN	HSPD1
CCRF	SSLLNSTSDSDLVR	0	n/a	0	n/a	0	n/a	0	n/a	0	n/a	0	n/a	0	n/a	1	M	0	n/a	0	n/a	0	n/a	1	M	0	n/a	0	n/a	0	n/a	0	n/a	0	n/a	0	n/a	0	n/a	0	n/a	0	n/a	0	n/a	0	n/a	KCNH2_HUMAN	KCNH2
CCRF	ARQNLSKVPEADSVSFLQELLALR	1	M	1	M	1	M	0	n/a	0	n/a	0	n/a	1	M	0	n/a	0	n/a	0	n/a	0	n/a	0	n/a	0	n/a	0	n/a	0	n/a	0	n/a	0	n/a	0	n/a	0	n/a	0	n/a	0	n/a	0	n/a	0	n/a	TRI47_HUMAN	TRIM47
CCRF	ILLENEIQTYR	1	M	1	M	1	M	0	n/a	0	n/a	0	n/a	1	M	0	n/a	0	n/a	0	n/a	0	n/a	0	n/a	0	n/a	0	n/a	0	n/a	0	n/a	0	n/a	0	n/a	0	n/a	0	n/a	0	n/a	0	n/a	0	n/a	K1C10_HUMAN	KRT10
CCRF	DQLALAIGKLGVKHDS	1	C	1	C	0	n/a	0	n/a	0	n/a	0	n/a	0	n/a	1	C	0	n/a	0	n/a	0	n/a	0	n/a	0	n/a	0	n/a	0	n/a	0	n/a	0	n/a	0	n/a	0	n/a	0	n/a	0	n/a	0	n/a	0	n/a	EFTS_HUMAN	TSFM
CCRF	VTDQISDIVYKDDLDWLK	1	M	1	M	1	M	0	n/a	0	n/a	0	n/a	1	M	0	n/a	0	n/a	0	n/a	0	n/a	0	n/a	0	n/a	0	n/a	0	n/a	0	n/a	0	n/a	0	n/a	0	n/a	0	n/a	0	n/a	0	n/a	0	n/a	NEBU_HUMAN	NEB
CCRF	DLEAVETLGSTSTICSDKTGTLTQNR	1	CX	1	CX	0	n/a	0	n/a	0	n/a	0	n/a	0	n/a	1	CX	0	n/a	0	n/a	0	n/a	1	CX	0	n/a	0	n/a	0	n/a	0	n/a	0	n/a	0	n/a	0	n/a	0	n/a	0	n/a	0	n/a	0	n/a	AT1A4_HUMAN	ATP1A4
CCRF	LRPLSYPDTDVILMCFSVDSPDSLENILEKWVPEVK	0	n/a	0	n/a	0	n/a	0	n/a	0	n/a	0	n/a	0	n/a	0	n/a	0	n/a	0	n/a	0	n/a	0	n/a	0	n/a	0	n/a	0	n/a	0	n/a	0	n/a	0	n/a	1	C	0	n/a	0	n/a	0	n/a	0	n/a	RHOB_HUMAN	RHOB
CCRF	ATHGQICARPMCIPPSYADLGK	1	X	1	X	0	n/a	0	n/a	0	n/a	0	n/a	0	n/a	1	X	0	n/a	0	n/a	0	n/a	1	X	0	n/a	0	n/a	0	n/a	0	n/a	0	n/a	0	n/a	0	n/a	0	n/a	0	n/a	0	n/a	0	n/a	VDAC2_HUMAN	VDAC2
CCRF	GGEQINKIQEDSGCK	1	M	1	M	0	n/a	0	n/a	0	n/a	0	n/a	0	n/a	1	M	0	n/a	0	n/a	0	n/a	1	M	0	n/a	0	n/a	0	n/a	0	n/a	0	n/a	0	n/a	0	n/a	0	n/a	0	n/a	0	n/a	0	n/a	FUBP2_HUMAN	KHSRP
CCRF	AQQGIVFLDEVDKIGSVPGIHELR	1	X	1	X	1	CX	0	n/a	0	n/a	0	n/a	1	CX	0	n/a	0	n/a	0	n/a	0	n/a	0	n/a	0	n/a	0	n/a	0	n/a	0	n/a	0	n/a	0	n/a	0	n/a	0	n/a	0	n/a	0	n/a	0	n/a	CLPX_HUMAN	CLPX
CCRF	APGPKGPVGTVSEAQLAR	1	M	1	M	0	n/a	0	n/a	0	n/a	0	n/a	0	n/a	1	M	0	n/a	0	n/a	0	n/a	1	M	0	n/a	0	n/a	0	n/a	0	n/a	0	n/a	0	n/a	0	n/a	0	n/a	0	n/a	0	n/a	0	n/a	MYOF_HUMAN	MYOF
CCRF	AVLEQKEKDLANTGK	3	M	3	M	3	M	3	M	0	n/a	0	n/a	3	M	0	n/a	0	n/a	0	n/a	0	n/a	0	n/a	0	n/a	0	n/a	0	n/a	0	n/a	0	n/a	0	n/a	0	n/a	0	n/a	0	n/a	0	n/a	0	n/a	KTN1_HUMAN	KTN1
CCRF	HHGSQTLYLPVTLSSIPVFQR	3	M	3	M	0	n/a	0	n/a	0	n/a	0	n/a	0	n/a	3	M	0	n/a	0	n/a	0	n/a	3	M	0	n/a	0	n/a	0	n/a	0	n/a	0	n/a	0	n/a	0	n/a	0	n/a	0	n/a	0	n/a	0	n/a	GANAB_HUMAN	GANAB
CCRF	FLSEPFQVAEVFTGHMGK	1	CX	1	CX	1	CX	0	n/a	0	n/a	0	n/a	1	CX	0	n/a	0	n/a	0	n/a	0	n/a	0	n/a	0	n/a	0	n/a	0	n/a	0	n/a	0	n/a	0	n/a	0	n/a	0	n/a	0	n/a	0	n/a	0	n/a	ATPB_HUMAN	ATP5B
CCRF	LLKQVHPDTGISSK	1	M	1	M	1	M	0	n/a	0	n/a	0	n/a	1	M	0	n/a	0	n/a	0	n/a	0	n/a	0	n/a	0	n/a	0	n/a	0	n/a	0	n/a	0	n/a	0	n/a	0	n/a	0	n/a	0	n/a	0	n/a	0	n/a	H2B1D_HUMAN H2B1C_HUMAN	HIST1H2BD HIST1H2BC
CCRF	GEHLGEQLGFEFFETSAKDNINVK	1	CX	1	CX	0	n/a	0	n/a	0	n/a	0	n/a	0	n/a	1	CX	0	n/a	0	n/a	0	n/a	1	CX	0	n/a	0	n/a	0	n/a	0	n/a	0	n/a	0	n/a	0	n/a	0	n/a	0	n/a	0	n/a	0	n/a	RAB3C_HUMAN	RAB3C
CCRF	GLNSECMTEETLKR	1	MCX	1	MCX	1	MCX	0	n/a	0	n/a	0	n/a	1	MCX	0	n/a	0	n/a	0	n/a	0	n/a	0	n/a	0	n/a	0	n/a	0	n/a	0	n/a	0	n/a	0	n/a	0	n/a	0	n/a	0	n/a	0	n/a	0	n/a	CPSM_HUMAN	CPS1
CCRF	GKPEIVGSNLDTLMSIGLDEKFPQDYR	3	MX	3	MX	0	n/a	0	n/a	0	n/a	0	n/a	0	n/a	3	MX	0	n/a	0	n/a	0	n/a	3	MX	0	n/a	3	MX	0	n/a	0	n/a	0	n/a	0	n/a	0	n/a	0	n/a	0	n/a	0	n/a	3	MX	CND1_HUMAN	NCAPD2
CCRF	IRQNVQVFEFQLTAEEMKAIDGLDR	0	n/a	0	n/a	0	n/a	0	n/a	0	n/a	0	n/a	0	n/a	0	n/a	0	n/a	0	n/a	0	n/a	0	n/a	0	n/a	0	n/a	0	n/a	0	n/a	0	n/a	0	n/a	2	CX	0	n/a	0	n/a	0	n/a	0	n/a	AK1C3_HUMAN	AKR1C3
CCRF	RSCKSNIFPNPK	0	n/a	0	n/a	1	M	0	n/a	0	n/a	0	n/a	1	M	0	n/a	0	n/a	0	n/a	0	n/a	0	n/a	0	n/a	0	n/a	0	n/a	0	n/a	0	n/a	0	n/a	0	n/a	0	n/a	0	n/a	0	n/a	0	n/a	B2L13_HUMAN	BCL2L13
CCRF	PFSHRWNLNEHQKR	0	n/a	0	n/a	0	n/a	0	n/a	0	n/a	0	n/a	0	n/a	0	n/a	0	n/a	0	n/a	0	n/a	0	n/a	0	n/a	0	n/a	0	n/a	0	n/a	0	n/a	0	n/a	1	M	0	n/a	0	n/a	0	n/a	0	n/a	ZN497_HUMAN	ZNF497
CCRF	LQAAYAGDKANDIQKR	1	M	1	M	1	M	0	n/a	0	n/a	0	n/a	1	M	1	M	0	n/a	0	n/a	0	n/a	1	M	0	n/a	1	M	0	n/a	0	n/a	0	n/a	0	n/a	0	n/a	0	n/a	0	n/a	0	n/a	0	n/a	SPTB2_HUMAN	SPTBN1
CCRF	AVFVDLEPTVVEEVR	23	MCX	23	MCX	0	n/a	0	n/a	0	n/a	0	n/a	0	n/a	23	MCX	0	n/a	0	n/a	0	n/a	23	MCX	0	n/a	0	n/a	0	n/a	0	n/a	0	n/a	0	n/a	0	n/a	0	n/a	0	n/a	0	n/a	0	n/a	TBA3E_HUMAN	TUBA3E
CCRF	QGEFVVAMGSPFALQNTITSGIVSSAERPAR	1	C	1	C	1	CX	0	n/a	0	n/a	0	n/a	1	CX	0	n/a	0	n/a	0	n/a	0	n/a	0	n/a	0	n/a	0	n/a	0	n/a	0	n/a	0	n/a	0	n/a	0	n/a	0	n/a	0	n/a	0	n/a	0	n/a	HTRA2_HUMAN	HTRA2
CCRF	IQEADVQEVK	0	n/a	0	n/a	0	n/a	0	n/a	0	n/a	0	n/a	0	n/a	0	n/a	0	n/a	0	n/a	0	n/a	0	n/a	0	n/a	0	n/a	0	n/a	0	n/a	0	n/a	0	n/a	1	MC	0	n/a	0	n/a	0	n/a	0	n/a	RN213_HUMAN	RNF213
CCRF	EERAALIAYLKK	0	n/a	1	M	1	M	0	n/a	0	n/a	0	n/a	1	M	0	n/a	0	n/a	0	n/a	0	n/a	0	n/a	0	n/a	0	n/a	0	n/a	0	n/a	0	n/a	0	n/a	0	n/a	0	n/a	0	n/a	0	n/a	0	n/a	CYC_HUMAN	CYCS
CCRF	SAGPGWRGERR	1	M	1	M	0	n/a	0	n/a	0	n/a	0	n/a	0	n/a	1	M	0	n/a	0	n/a	0	n/a	1	M	0	n/a	0	n/a	0	n/a	0	n/a	0	n/a	0	n/a	0	n/a	0	n/a	0	n/a	0	n/a	0	n/a	DOK3_HUMAN	DOK3
CCRF	AWLENEIATYR	1	M	1	M	1	M	0	n/a	0	n/a	0	n/a	1	M	1	M	0	n/a	0	n/a	0	n/a	1	M	0	n/a	0	n/a	0	n/a	0	n/a	0	n/a	0	n/a	0	n/a	0	n/a	0	n/a	0	n/a	0	n/a	KRT37_HUMAN	KRT37
CCRF	RSSLELWCAITRR	0	n/a	0	n/a	0	n/a	0	n/a	0	n/a	0	n/a	0	n/a	0	n/a	0	n/a	0	n/a	1	M	0	n/a	0	n/a	0	n/a	0	n/a	0	n/a	0	n/a	0	n/a	0	n/a	0	n/a	0	n/a	0	n/a	0	n/a	EP400_HUMAN	EP400
CCRF	FLASVNTVLTSK	1	MC	1	MC	0	n/a	0	n/a	0	n/a	0	n/a	0	n/a	1	MC	0	n/a	0	n/a	0	n/a	1	MC	0	n/a	0	n/a	0	n/a	0	n/a	0	n/a	0	n/a	0	n/a	0	n/a	0	n/a	0	n/a	0	n/a	HBA_HUMAN	HBA1
CCRF	GKVKIGVNGFGR	1	M	1	M	1	M	0	n/a	0	n/a	0	n/a	1	M	0	n/a	0	n/a	0	n/a	0	n/a	0	n/a	0	n/a	0	n/a	0	n/a	0	n/a	0	n/a	0	n/a	0	n/a	0	n/a	0	n/a	0	n/a	0	n/a	G3P_HUMAN	GAPDH
CCRF	SLYAHFPINVVIQENGSLVEIR	1	M	1	M	0	n/a	0	n/a	0	n/a	0	n/a	0	n/a	1	M	0	n/a	0	n/a	0	n/a	1	M	0	n/a	0	n/a	0	n/a	0	n/a	0	n/a	0	n/a	0	n/a	0	n/a	0	n/a	0	n/a	0	n/a	RL9_HUMAN	RPL9
CCRF	LKPEMCDLLASYRKGHHPAQFSK	0	n/a	0	n/a	0	n/a	0	n/a	0	n/a	0	n/a	0	n/a	1	M	0	n/a	0	n/a	0	n/a	1	M	0	n/a	0	n/a	0	n/a	0	n/a	0	n/a	0	n/a	0	n/a	0	n/a	0	n/a	0	n/a	0	n/a	CDK15_HUMAN	CDK15
CCRF	VAHALAEGLGVIACNGEKLDER	2	MCX	2	MCX	0	n/a	0	n/a	0	n/a	0	n/a	0	n/a	2	MCX	0	n/a	0	n/a	0	n/a	2	MCX	0	n/a	0	n/a	0	n/a	0	n/a	0	n/a	0	n/a	0	n/a	0	n/a	0	n/a	0	n/a	0	n/a	TPIS_HUMAN	TPI1
CCRF	SLCITFKPLCELQPGAKCVCGKNPAK	0	n/a	0	n/a	1	M	0	n/a	0	n/a	0	n/a	1	M	0	n/a	0	n/a	0	n/a	0	n/a	0	n/a	0	n/a	1	M	0	n/a	0	n/a	0	n/a	0	n/a	1	M	0	n/a	0	n/a	0	n/a	0	n/a	SYEP_HUMAN	EPRS
CCRF	VAHIMELDVQEYEFIVLPNVYMIHMPHAPSFDITKFR	0	n/a	0	n/a	0	n/a	0	n/a	0	n/a	0	n/a	0	n/a	0	n/a	0	n/a	0	n/a	0	n/a	0	n/a	0	n/a	0	n/a	0	n/a	0	n/a	0	n/a	0	n/a	1	M	0	n/a	0	n/a	0	n/a	0	n/a	LARGE_HUMAN	LARGE
CCRF	YMEFVSVSVTHPELK	0	n/a	0	n/a	0	n/a	0	n/a	0	n/a	0	n/a	0	n/a	0	n/a	0	n/a	0	n/a	0	n/a	0	n/a	0	n/a	0	n/a	0	n/a	0	n/a	0	n/a	0	n/a	1	C	0	n/a	0	n/a	0	n/a	0	n/a	ERAP1_HUMAN	ERAP1
CCRF	TEEGGAHFSVSSLAEGSVTSVGSVNPAENFR	3	CX	3	CX	3	CX	0	n/a	0	n/a	0	n/a	3	CX	0	n/a	0	n/a	0	n/a	0	n/a	0	n/a	0	n/a	0	n/a	0	n/a	0	n/a	0	n/a	0	n/a	0	n/a	0	n/a	0	n/a	0	n/a	0	n/a	XRCC5_HUMAN	XRCC5
CCRF	STSEGFCFNILCVGETGIGK	1	CX	1	CX	1	CX	0	n/a	0	n/a	0	n/a	1	CX	0	n/a	0	n/a	0	n/a	0	n/a	0	n/a	0	n/a	0	n/a	0	n/a	0	n/a	0	n/a	0	n/a	0	n/a	0	n/a	0	n/a	0	n/a	0	n/a	SEP11_HUMAN	SEPT11
CCRF	NQLTSNPKNTVFDAK	1	MC	1	MC	0	n/a	0	n/a	0	n/a	0	n/a	0	n/a	1	MC	0	n/a	0	n/a	0	n/a	1	MC	0	n/a	0	n/a	0	n/a	0	n/a	0	n/a	0	n/a	0	n/a	0	n/a	0	n/a	0	n/a	0	n/a	GRP78_HUMAN	HSPA5
CCRF	KFSMEPEEFDSDTLREFVTAFK	1	M	1	M	0	n/a	0	n/a	0	n/a	0	n/a	0	n/a	1	M	0	n/a	0	n/a	0	n/a	1	M	0	n/a	0	n/a	0	n/a	0	n/a	0	n/a	0	n/a	0	n/a	0	n/a	0	n/a	0	n/a	0	n/a	PDIA4_HUMAN	PDIA4
CCRF	AEGDEAARGQQPHQGLR	1	M	1	M	0	n/a	0	n/a	0	n/a	0	n/a	0	n/a	1	M	0	n/a	0	n/a	0	n/a	1	M	1	MX	1	M	0	n/a	0	n/a	1	MX	0	n/a	0	n/a	0	n/a	0	n/a	0	n/a	1	MX	ATLA2_HUMAN	ATL2
CCRF	DGGNPFAKPSELDNPFQDPAVIQHRPSR	1	MCX	1	MCX	1	MCX	0	n/a	0	n/a	0	n/a	1	MCX	0	n/a	0	n/a	0	n/a	0	n/a	0	n/a	0	n/a	0	n/a	0	n/a	0	n/a	0	n/a	0	n/a	0	n/a	0	n/a	0	n/a	0	n/a	0	n/a	SCAM3_HUMAN	SCAMP3
CCRF	ITLDNAYMEKCDESILWLDYK	1	M	1	M	0	n/a	0	n/a	0	n/a	0	n/a	0	n/a	1	M	0	n/a	0	n/a	0	n/a	1	M	0	n/a	0	n/a	0	n/a	0	n/a	0	n/a	0	n/a	0	n/a	0	n/a	0	n/a	0	n/a	0	n/a	KPYM_HUMAN	PKM
CCRF	GILLAGPPGTGK	1	MC	1	MC	0	n/a	0	n/a	0	n/a	0	n/a	0	n/a	1	M	0	n/a	0	n/a	0	n/a	1	M	0	n/a	0	n/a	0	n/a	0	n/a	0	n/a	0	n/a	0	n/a	0	n/a	0	n/a	0	n/a	0	n/a	YMEL1_HUMAN	YME1L1
CCRF	MREEFPDRIMNTFSVVPSPK	1	C	1	C	0	n/a	0	n/a	0	n/a	0	n/a	0	n/a	1	C	0	n/a	0	n/a	0	n/a	1	C	0	n/a	0	n/a	0	n/a	0	n/a	0	n/a	0	n/a	0	n/a	0	n/a	0	n/a	0	n/a	0	n/a	TBB4A_HUMAN	TUBB4A
CCRF	RSVYAHFPINVIQENGSLVEIR	1	X	0	n/a	0	n/a	0	n/a	0	n/a	0	n/a	0	n/a	0	n/a	0	n/a	0	n/a	0	n/a	0	n/a	0	n/a	1	MX	0	n/a	0	n/a	0	n/a	0	n/a	0	n/a	0	n/a	0	n/a	0	n/a	0	n/a	RL9_HUMAN	RPL9
CCRF	LQLPVACTQRLPTAADLLQIR	0	n/a	0	n/a	1	C	0	n/a	0	n/a	0	n/a	1	C	0	n/a	0	n/a	0	n/a	0	n/a	0	n/a	0	n/a	0	n/a	0	n/a	0	n/a	0	n/a	0	n/a	0	n/a	0	n/a	0	n/a	0	n/a	0	n/a	ATP9A_HUMAN	ATP9A
CCRF	HIIKSCAISNVK	0	n/a	0	n/a	1	M	0	n/a	0	n/a	0	n/a	1	M	1	M	0	n/a	0	n/a	0	n/a	1	M	0	n/a	0	n/a	0	n/a	0	n/a	0	n/a	0	n/a	0	n/a	0	n/a	0	n/a	0	n/a	0	n/a	AL1L1_HUMAN	ALDH1L1
CCRF	SVCVLKGDGPVQGIINFEQKESNGPVK	0	n/a	0	n/a	0	n/a	0	n/a	0	n/a	0	n/a	0	n/a	0	n/a	0	n/a	0	n/a	0	n/a	0	n/a	0	n/a	0	n/a	0	n/a	0	n/a	0	n/a	0	n/a	0	n/a	0	n/a	0	n/a	0	n/a	2	MX	SODC_HUMAN	SOD1
CCRF	TLHSTFQPDISQGK	1	CX	1	CX	0	n/a	0	n/a	0	n/a	0	n/a	0	n/a	1	CX	0	n/a	0	n/a	0	n/a	1	CX	0	n/a	0	n/a	0	n/a	0	n/a	0	n/a	0	n/a	0	n/a	0	n/a	0	n/a	0	n/a	0	n/a	MYOF_HUMAN	MYOF
CCRF	VIGIDHIKELVDDSINNVR	1	M	1	M	0	n/a	0	n/a	0	n/a	0	n/a	0	n/a	1	M	0	n/a	0	n/a	0	n/a	1	M	1	M	1	M	0	n/a	0	n/a	1	M	0	n/a	0	n/a	0	n/a	0	n/a	0	n/a	1	M	PIMT_HUMAN	PCMT1
CCRF	NLEGYGGFANLPNQVYR	1	M	1	M	1	M	0	n/a	0	n/a	0	n/a	1	M	0	n/a	0	n/a	0	n/a	0	n/a	0	n/a	0	n/a	0	n/a	0	n/a	0	n/a	0	n/a	0	n/a	0	n/a	0	n/a	0	n/a	0	n/a	0	n/a	SEPT7_HUMAN	SEPT7
CCRF	RWEVADLQPQLQIDK	3	MX	3	MX	3	MX	0	n/a	0	n/a	0	n/a	3	MX	0	n/a	0	n/a	0	n/a	0	n/a	0	n/a	0	n/a	0	n/a	0	n/a	0	n/a	0	n/a	0	n/a	0	n/a	0	n/a	0	n/a	0	n/a	0	n/a	QCR2_HUMAN	UQCRC2
CCRF	TEEFTTSHMK	1	M	1	M	1	M	0	n/a	0	n/a	0	n/a	1	M	0	n/a	0	n/a	0	n/a	0	n/a	0	n/a	0	n/a	0	n/a	0	n/a	0	n/a	0	n/a	0	n/a	0	n/a	0	n/a	0	n/a	0	n/a	0	n/a	M3K19_HUMAN	MAP3K19
CCRF	LHGGTPANFLDGGGGATVHQVTEAFK	1	M	1	M	1	M	0	n/a	0	n/a	0	n/a	1	M	0	n/a	0	n/a	0	n/a	0	n/a	0	n/a	0	n/a	0	n/a	0	n/a	0	n/a	0	n/a	0	n/a	0	n/a	0	n/a	0	n/a	0	n/a	0	n/a	SUCB1_HUMAN	SUCLA2
CCRF	LNDGHFMPVLEFGTYAPAEVPK	3	MCX	3	MCX	0	n/a	0	n/a	0	n/a	0	n/a	0	n/a	3	MCX	0	n/a	0	n/a	0	n/a	3	MCX	0	n/a	0	n/a	0	n/a	0	n/a	0	n/a	0	n/a	0	n/a	0	n/a	0	n/a	0	n/a	0	n/a	AK1C1_HUMAN	AKR1C1
CCRF	KMGSMAKPDCIITCDGK	1	M	1	MC	0	n/a	0	n/a	0	n/a	0	n/a	0	n/a	1	MC	0	n/a	0	n/a	0	n/a	1	MC	0	n/a	0	n/a	0	n/a	0	n/a	0	n/a	0	n/a	0	n/a	0	n/a	0	n/a	0	n/a	0	n/a	FABP5_HUMAN	FABP5
CCRF	SFDYHQFVDETNNK	1	MCX	1	MCX	1	MCX	0	n/a	0	n/a	0	n/a	1	MCX	0	n/a	0	n/a	0	n/a	0	n/a	0	n/a	0	n/a	0	n/a	0	n/a	0	n/a	0	n/a	0	n/a	0	n/a	0	n/a	0	n/a	0	n/a	0	n/a	APOB_HUMAN	APOB
CCRF	TGTAQMSSILEER	1	M	1	M	1	M	0	n/a	0	n/a	0	n/a	1	M	0	n/a	0	n/a	0	n/a	0	n/a	0	n/a	0	n/a	0	n/a	0	n/a	0	n/a	0	n/a	0	n/a	0	n/a	0	n/a	0	n/a	0	n/a	0	n/a	ATPA_HUMAN	ATP5A1
CCRF	TQHHVEALAEHQNGK	0	n/a	0	n/a	0	n/a	0	n/a	0	n/a	0	n/a	0	n/a	0	n/a	0	n/a	0	n/a	0	n/a	0	n/a	0	n/a	0	n/a	0	n/a	0	n/a	0	n/a	0	n/a	1	M	0	n/a	0	n/a	0	n/a	0	n/a	RM18_HUMAN	MRPL18
CCRF	GISSKKPRQQLVEVIGQLEETLPER	1	C	1	C	0	n/a	0	n/a	0	n/a	0	n/a	0	n/a	1	C	0	n/a	0	n/a	0	n/a	1	C	0	n/a	0	n/a	0	n/a	0	n/a	0	n/a	0	n/a	0	n/a	0	n/a	0	n/a	0	n/a	0	n/a	SYNEM_HUMAN	SYNM
CCRF	HAIYNKLDDDGLIAPGVR	1	CX	1	CX	0	n/a	0	n/a	0	n/a	0	n/a	0	n/a	1	MCX	0	n/a	0	n/a	0	n/a	1	MCX	0	n/a	0	n/a	0	n/a	0	n/a	0	n/a	0	n/a	0	n/a	0	n/a	0	n/a	0	n/a	0	n/a	RPB2_HUMAN	POLR2B
CCRF	YEAIMDR	0	n/a	0	n/a	0	n/a	0	n/a	0	n/a	0	n/a	0	n/a	0	n/a	0	n/a	0	n/a	0	n/a	0	n/a	0	n/a	0	n/a	0	n/a	0	n/a	0	n/a	0	n/a	1	M	0	n/a	0	n/a	0	n/a	0	n/a	PPIP1_HUMAN	PSTPIP1
CCRF	AAAAAAGSGTPREEEVPAGEAAASQPQAPTSVPGAR	0	n/a	0	n/a	0	n/a	0	n/a	0	n/a	0	n/a	0	n/a	0	n/a	0	n/a	0	n/a	0	n/a	0	n/a	0	n/a	0	n/a	0	n/a	0	n/a	0	n/a	0	n/a	0	n/a	0	n/a	0	n/a	0	n/a	1	X	DPOE4_HUMAN	POLE4
CCRF	LQAANAEDIKGSK	0	n/a	0	n/a	0	n/a	0	n/a	0	n/a	0	n/a	0	n/a	0	n/a	0	n/a	0	n/a	0	n/a	0	n/a	0	n/a	0	n/a	0	n/a	0	n/a	0	n/a	0	n/a	1	C	0	n/a	0	n/a	0	n/a	0	n/a	RUVB2_HUMAN-NUCB1_HUMAN	RUVBL2-NUCB1
CCRF	DVITKYSNFVSFPLYLNGR	1	M	1	M	0	n/a	0	n/a	0	n/a	0	n/a	0	n/a	1	M	0	n/a	0	n/a	0	n/a	1	M	0	n/a	0	n/a	0	n/a	0	n/a	0	n/a	0	n/a	0	n/a	0	n/a	0	n/a	0	n/a	0	n/a	TRAP1_HUMAN	TRAP1
CCRF	KAVLNDIDEDLYFPSYISR	1	M	1	M	1	M	0	n/a	0	n/a	0	n/a	1	M	0	n/a	0	n/a	0	n/a	0	n/a	0	n/a	0	n/a	0	n/a	0	n/a	0	n/a	0	n/a	0	n/a	0	n/a	0	n/a	0	n/a	0	n/a	0	n/a	Z804B_HUMAN	ZNF804B
CCRF	FGQDIISPLLSVR	1	MCX	1	MCX	0	n/a	0	n/a	0	n/a	0	n/a	0	n/a	1	MCX	0	n/a	0	n/a	0	n/a	1	MCX	0	n/a	1	MCX	0	n/a	0	n/a	0	n/a	0	n/a	0	n/a	0	n/a	0	n/a	0	n/a	1	MCX	SCFD1_HUMAN	SCFD1
CCRF	ESQKEDLVFIFWAPESAPLK	1	M	1	M	1	M	0	n/a	0	n/a	0	n/a	1	M	0	n/a	0	n/a	0	n/a	0	n/a	0	n/a	0	n/a	0	n/a	0	n/a	0	n/a	0	n/a	0	n/a	0	n/a	0	n/a	0	n/a	0	n/a	0	n/a	COF1_HUMAN	CFL1
CCRF	WELLQQMDVGTR	1	M	1	M	0	n/a	0	n/a	0	n/a	0	n/a	0	n/a	1	M	0	n/a	0	n/a	0	n/a	1	M	0	n/a	0	n/a	0	n/a	0	n/a	0	n/a	0	n/a	0	n/a	0	n/a	0	n/a	0	n/a	0	n/a	K22E_HUMAN	KRT2
CCRF	VFANPEDCVSFGKGENAK	1	MC	1	MC	1	MC	0	n/a	0	n/a	0	n/a	1	MC	0	n/a	0	n/a	0	n/a	0	n/a	0	n/a	0	n/a	0	n/a	0	n/a	0	n/a	0	n/a	0	n/a	0	n/a	0	n/a	0	n/a	0	n/a	0	n/a	MGST1_HUMAN	MGST1
CCRF	ADILSESETLASQDLSGDFKKPALPVSPAAR	1	M	1	M	0	n/a	0	n/a	0	n/a	0	n/a	0	n/a	1	M	0	n/a	0	n/a	0	n/a	1	M	0	n/a	0	n/a	0	n/a	0	n/a	0	n/a	0	n/a	0	n/a	0	n/a	0	n/a	0	n/a	0	n/a	NADAP_HUMAN	SLC4A1AP
CCRF	KNQLPIGK	0	n/a	0	n/a	1	C	0	n/a	0	n/a	0	n/a	1	C	0	n/a	0	n/a	0	n/a	0	n/a	0	n/a	0	n/a	0	n/a	0	n/a	0	n/a	0	n/a	0	n/a	0	n/a	0	n/a	0	n/a	0	n/a	0	n/a	GAPD1_HUMAN	GAPVD1
CCRF	SALTVQFVEGIFVEKYDPTIEDSYR	1	CX	1	CX	1	CX	0	n/a	0	n/a	0	n/a	1	CX	0	n/a	0	n/a	0	n/a	0	n/a	0	n/a	0	n/a	0	n/a	0	n/a	0	n/a	0	n/a	0	n/a	0	n/a	0	n/a	0	n/a	0	n/a	0	n/a	RAP1B_HUMAN	RAP1B
CCRF	GAVLPQEISQVNQRHK	1	M	1	M	0	n/a	0	n/a	0	n/a	0	n/a	0	n/a	1	M	0	n/a	0	n/a	0	n/a	1	M	0	n/a	0	n/a	0	n/a	0	n/a	0	n/a	0	n/a	0	n/a	0	n/a	0	n/a	0	n/a	0	n/a	XRN1_HUMAN	XRN1
CCRF	CSLQAFQDYIR	1	M	1	M	1	M	0	n/a	0	n/a	0	n/a	1	M	1	MC	0	n/a	0	n/a	0	n/a	1	MC	0	n/a	1	M	0	n/a	0	n/a	0	n/a	0	n/a	0	n/a	0	n/a	0	n/a	0	n/a	1	M	DDX58_HUMAN	DDX58
CCRF	LIQESPTAELKDK	1	C	1	C	0	n/a	0	n/a	0	n/a	0	n/a	0	n/a	1	C	0	n/a	0	n/a	0	n/a	1	C	0	n/a	0	n/a	0	n/a	0	n/a	0	n/a	0	n/a	0	n/a	0	n/a	0	n/a	0	n/a	0	n/a	CEP57_HUMAN	CEP57
CCRF	MQIDHAIDIICGFLK	1	MCX	1	MCX	0	n/a	0	n/a	0	n/a	0	n/a	0	n/a	1	MCX	0	n/a	0	n/a	0	n/a	1	MCX	0	n/a	0	n/a	0	n/a	0	n/a	0	n/a	0	n/a	0	n/a	0	n/a	0	n/a	0	n/a	1	MCX	OAS1_HUMAN	OAS1
CCRF	DIENQYETKITQIEHEVSSSGQEVQSSAK	1	M	1	M	1	M	0	n/a	0	n/a	0	n/a	1	M	0	n/a	0	n/a	0	n/a	0	n/a	0	n/a	0	n/a	0	n/a	0	n/a	0	n/a	0	n/a	0	n/a	0	n/a	0	n/a	0	n/a	0	n/a	0	n/a	K1C9_HUMAN	KRT9
CCRF	QNVQVFEFQLTAEEMK	0	n/a	0	n/a	0	n/a	0	n/a	0	n/a	0	n/a	0	n/a	0	n/a	0	n/a	0	n/a	0	n/a	0	n/a	0	n/a	0	n/a	0	n/a	0	n/a	0	n/a	0	n/a	1	M	0	n/a	0	n/a	0	n/a	0	n/a	AK1C3_HUMAN	AKR1C3
CCRF	NGISTTPR	0	n/a	0	n/a	1	C	0	n/a	0	n/a	0	n/a	0	n/a	0	n/a	0	n/a	0	n/a	0	n/a	0	n/a	0	n/a	0	n/a	0	n/a	0	n/a	0	n/a	0	n/a	0	n/a	0	n/a	0	n/a	0	n/a	0	n/a	BTBDB_HUMAN	BTBD11
CCRF	YVEFVK	2	M	2	M	0	n/a	0	n/a	0	n/a	0	n/a	0	n/a	2	M	0	n/a	0	n/a	0	n/a	2	M	0	n/a	0	n/a	0	n/a	0	n/a	0	n/a	0	n/a	0	n/a	0	n/a	0	n/a	0	n/a	0	n/a	FUCO2_HUMAN	FUCA2
CCRF	PCSTAVSYAWMFAYTR	1	M	1	M	0	n/a	0	n/a	0	n/a	0	n/a	0	n/a	1	M	0	n/a	0	n/a	0	n/a	1	M	0	n/a	0	n/a	0	n/a	0	n/a	0	n/a	0	n/a	0	n/a	0	n/a	0	n/a	0	n/a	0	n/a	FRYL_HUMAN	FRYL
CCRF	KMCLTFMKDSPLPR	0	n/a	0	n/a	0	n/a	0	n/a	0	n/a	0	n/a	0	n/a	0	n/a	0	n/a	0	n/a	0	n/a	0	n/a	0	n/a	0	n/a	0	n/a	0	n/a	0	n/a	0	n/a	1	C	0	n/a	0	n/a	0	n/a	0	n/a	MDN1_HUMAN	MDN1
CCRF	LAETMNNVDRLRMEIHK	0	n/a	0	n/a	0	n/a	0	n/a	0	n/a	0	n/a	0	n/a	0	n/a	0	n/a	0	n/a	0	n/a	0	n/a	0	n/a	0	n/a	0	n/a	0	n/a	0	n/a	0	n/a	1	C	0	n/a	0	n/a	0	n/a	0	n/a	FBP1L_HUMAN	FNBP1L
CCRF	AAGGEDLIMLDIYAIEELR	1	M	1	M	1	M	0	n/a	0	n/a	0	n/a	1	M	0	n/a	0	n/a	0	n/a	0	n/a	0	n/a	0	n/a	0	n/a	0	n/a	0	n/a	0	n/a	0	n/a	0	n/a	0	n/a	0	n/a	0	n/a	0	n/a	SYAC_HUMAN	AARS
CCRF	QMWDTNK	0	n/a	0	n/a	1	M	0	n/a	0	n/a	0	n/a	1	M	0	n/a	0	n/a	0	n/a	0	n/a	0	n/a	0	n/a	0	n/a	0	n/a	0	n/a	0	n/a	0	n/a	0	n/a	0	n/a	0	n/a	0	n/a	0	n/a	BCORL_HUMAN	BCORL1
CCRF	ELKPPKPMQFLGDEETVR	3	M	3	M	0	n/a	0	n/a	0	n/a	0	n/a	0	n/a	3	M	0	n/a	0	n/a	0	n/a	4	M	0	n/a	0	n/a	0	n/a	0	n/a	0	n/a	0	n/a	0	n/a	0	n/a	0	n/a	0	n/a	0	n/a	PGAM2_HUMAN	PGAM2
CCRF	AGYIDKVVIGMDVAASEFFR	2	M	2	M	0	n/a	0	n/a	0	n/a	0	n/a	0	n/a	2	M	0	n/a	0	n/a	0	n/a	2	M	0	n/a	0	n/a	0	n/a	0	n/a	0	n/a	0	n/a	0	n/a	0	n/a	0	n/a	0	n/a	0	n/a	ENOA_HUMAN	ENO1
CCRF	HELQSKVEDLQHQLEEKR	1	M	1	M	1	M	1	M	0	n/a	0	n/a	1	M	0	n/a	0	n/a	0	n/a	0	n/a	0	n/a	0	n/a	0	n/a	0	n/a	0	n/a	0	n/a	0	n/a	0	n/a	0	n/a	0	n/a	0	n/a	0	n/a	AKAP9_HUMAN	AKAP9
CCRF	KHGLEVIYMIELIDEYCVQQLKEFEGK	4	MCX	4	MCX	4	MCX	4	MCX	0	n/a	0	n/a	4	MCX	0	n/a	0	n/a	0	n/a	0	n/a	0	n/a	0	n/a	0	n/a	0	n/a	0	n/a	0	n/a	0	n/a	0	n/a	0	n/a	0	n/a	0	n/a	0	n/a	HS90A_HUMAN	HSP90AA1
CCRF	LLPQLTYLNGYDRDDK	1	M	1	M	1	M	0	n/a	0	n/a	0	n/a	1	M	0	n/a	0	n/a	0	n/a	0	n/a	0	n/a	0	n/a	0	n/a	0	n/a	0	n/a	0	n/a	0	n/a	0	n/a	0	n/a	0	n/a	0	n/a	0	n/a	AN32A_HUMAN	ANP32A
CCRF	LDLAGRELSDYLMK	5	MC	5	MC	0	n/a	0	n/a	0	n/a	0	n/a	0	n/a	6	MC	0	n/a	0	n/a	0	n/a	6	MC	0	n/a	0	n/a	0	n/a	0	n/a	0	n/a	0	n/a	0	n/a	0	n/a	0	n/a	0	n/a	0	n/a	POTEE_HUMAN	POTEE
CCRF	HEKELLR	1	C	1	C	1	C	0	n/a	0	n/a	0	n/a	0	n/a	0	n/a	0	n/a	0	n/a	0	n/a	0	n/a	0	n/a	0	n/a	0	n/a	0	n/a	0	n/a	0	n/a	0	n/a	0	n/a	0	n/a	0	n/a	0	n/a	FMN1_HUMAN	FMN1
CCRF	SIYPTLEIDIEGELQQLK	0	n/a	0	n/a	0	n/a	0	n/a	0	n/a	0	n/a	0	n/a	0	n/a	0	n/a	0	n/a	0	n/a	0	n/a	0	n/a	0	n/a	0	n/a	0	n/a	0	n/a	0	n/a	1	M	0	n/a	0	n/a	0	n/a	0	n/a	PURA2_HUMAN	ADSS
CCRF	SLQEEQSRPTTAVSSPGGPAR	5	MCX	5	MCX	0	n/a	0	n/a	0	n/a	0	n/a	0	n/a	5	MCX	0	n/a	0	n/a	0	n/a	5	MCX	5	MCX	5	MCX	0	n/a	0	n/a	5	MCX	0	n/a	0	n/a	0	n/a	0	n/a	0	n/a	5	MCX	NADAP_HUMAN	SLC4A1AP
CCRF	NPELVPQNYISDSLAQSVVEHLR	1	CX	1	CX	0	n/a	0	n/a	0	n/a	0	n/a	0	n/a	1	CX	0	n/a	0	n/a	0	n/a	1	CX	0	n/a	0	n/a	0	n/a	0	n/a	0	n/a	0	n/a	0	n/a	0	n/a	0	n/a	0	n/a	0	n/a	VWA8_HUMAN	VWA8
CCRF	GKNQAFVEMNTEEAANTMVNYYTSVTPVLR	1	MCX	1	MCX	0	n/a	0	n/a	0	n/a	0	n/a	0	n/a	1	MCX	0	n/a	0	n/a	0	n/a	1	MCX	0	n/a	0	n/a	0	n/a	0	n/a	0	n/a	0	n/a	0	n/a	0	n/a	0	n/a	0	n/a	0	n/a	PTBP1_HUMAN	PTBP1
CCRF	ISQAEEEDKQLLGHLLLVAK	1	MCX	1	MCX	0	n/a	0	n/a	0	n/a	0	n/a	0	n/a	1	MCX	0	n/a	0	n/a	0	n/a	1	MCX	0	n/a	0	n/a	0	n/a	0	n/a	0	n/a	0	n/a	0	n/a	0	n/a	0	n/a	0	n/a	0	n/a	HINT2_HUMAN	HINT2
CCRF	AAAVTPYHSYTR	0	n/a	0	n/a	0	n/a	0	n/a	0	n/a	0	n/a	0	n/a	0	n/a	0	n/a	0	n/a	0	n/a	1	M	0	n/a	0	n/a	0	n/a	0	n/a	0	n/a	0	n/a	0	n/a	0	n/a	0	n/a	0	n/a	0	n/a	PXDNL_HUMAN	PXDNL
CCRF	HAELRAR	1	M	1	M	1	M	0	n/a	0	n/a	0	n/a	1	M	0	n/a	0	n/a	0	n/a	0	n/a	0	n/a	0	n/a	0	n/a	0	n/a	0	n/a	0	n/a	0	n/a	0	n/a	0	n/a	0	n/a	0	n/a	0	n/a	SMRC1_HUMAN	SMARCC1
CCRF	NAMCTGNYTFVPYMITPHNK	1	M	1	M	0	n/a	0	n/a	0	n/a	0	n/a	0	n/a	1	M	0	n/a	0	n/a	0	n/a	1	M	0	n/a	0	n/a	0	n/a	0	n/a	0	n/a	0	n/a	0	n/a	0	n/a	0	n/a	0	n/a	0	n/a	M3K5_HUMAN	MAP3K5
CCRF	NHGLSDEHVFEDICPSIPGYGFSEASSK	1	M	1	M	1	M	0	n/a	0	n/a	0	n/a	1	M	0	n/a	0	n/a	0	n/a	0	n/a	0	n/a	0	n/a	0	n/a	0	n/a	0	n/a	0	n/a	0	n/a	0	n/a	0	n/a	0	n/a	0	n/a	0	n/a	HYEP_HUMAN	EPHX1
CCRF	DQDSKIAIK	0	n/a	0	n/a	0	n/a	0	n/a	0	n/a	0	n/a	0	n/a	0	n/a	0	n/a	0	n/a	0	n/a	0	n/a	0	n/a	0	n/a	0	n/a	0	n/a	0	n/a	0	n/a	1	M	0	n/a	0	n/a	0	n/a	0	n/a	CTND1_HUMAN	CTNND1
CCRF	MASLLKVDEEVK	0	n/a	0	n/a	0	n/a	0	n/a	0	n/a	0	n/a	0	n/a	1	C	0	n/a	0	n/a	0	n/a	1	C	0	n/a	0	n/a	0	n/a	0	n/a	0	n/a	0	n/a	0	n/a	0	n/a	0	n/a	0	n/a	0	n/a	PSME3_HUMAN	PSME3
CCRF	GADKTLKGPDGLTAFEATDNQAIK	1	M	1	M	1	M	0	n/a	0	n/a	0	n/a	1	M	0	n/a	0	n/a	0	n/a	0	n/a	0	n/a	0	n/a	0	n/a	0	n/a	0	n/a	0	n/a	0	n/a	0	n/a	0	n/a	0	n/a	0	n/a	0	n/a	MTPN_HUMAN	MTPN
CCRF	SGGDGPHFPLSLSTCLFGR	2	M	2	M	0	n/a	0	n/a	0	n/a	0	n/a	0	n/a	2	M	0	n/a	0	n/a	0	n/a	2	M	0	n/a	0	n/a	0	n/a	0	n/a	0	n/a	0	n/a	0	n/a	0	n/a	0	n/a	0	n/a	0	n/a	KI67_HUMAN	MKI67
CCRF	ASIVLANDPDADRLAVAEK	1	MCX	0	n/a	0	n/a	0	n/a	0	n/a	0	n/a	0	n/a	0	n/a	0	n/a	0	n/a	0	n/a	0	n/a	0	n/a	1	MCX	0	n/a	0	n/a	0	n/a	0	n/a	0	n/a	0	n/a	0	n/a	0	n/a	0	n/a	PGM2_HUMAN	PGM2
CCRF	ISIPDVDLHLK	1	C	1	C	0	n/a	0	n/a	0	n/a	0	n/a	0	n/a	1	C	0	n/a	0	n/a	0	n/a	1	C	0	n/a	0	n/a	0	n/a	0	n/a	0	n/a	0	n/a	0	n/a	0	n/a	0	n/a	0	n/a	0	n/a	AHNK_HUMAN	AHNAK
CCRF	SGPFGQIFRPDNFVFGQSGAGDNWAK	3	MCX	3	MCX	0	n/a	0	n/a	0	n/a	0	n/a	0	n/a	3	MCX	0	n/a	0	n/a	0	n/a	3	MCX	0	n/a	0	n/a	0	n/a	0	n/a	0	n/a	0	n/a	0	n/a	0	n/a	0	n/a	0	n/a	0	n/a	TBB4B_HUMAN	TUBB4B
CCRF	QTVSDQVLVGSYCVFSNQGGLVHPK	1	X	1	X	1	X	0	n/a	0	n/a	0	n/a	1	X	0	n/a	0	n/a	0	n/a	0	n/a	0	n/a	0	n/a	0	n/a	0	n/a	0	n/a	0	n/a	0	n/a	0	n/a	0	n/a	0	n/a	0	n/a	0	n/a	IF6_HUMAN	EIF6
CCRF	LKLEAELGNMEGLVEDFK	3	MCX	3	MCX	0	n/a	0	n/a	0	n/a	0	n/a	0	n/a	3	MCX	0	n/a	0	n/a	0	n/a	3	MCX	0	n/a	0	n/a	0	n/a	0	n/a	0	n/a	0	n/a	0	n/a	0	n/a	0	n/a	0	n/a	0	n/a	K2C8_HUMAN	KRT8
CCRF	FYCNVESCGSLRPETIVLSALSGLK	0	n/a	0	n/a	0	n/a	0	n/a	0	n/a	0	n/a	0	n/a	0	n/a	0	n/a	0	n/a	0	n/a	0	n/a	0	n/a	0	n/a	0	n/a	0	n/a	0	n/a	0	n/a	1	M	0	n/a	0	n/a	0	n/a	0	n/a	RPB3_HUMAN	POLR2C
CCRF	TQCVCIATK	1	C	1	C	1	C	0	n/a	0	n/a	0	n/a	1	C	1	C	0	n/a	0	n/a	0	n/a	1	C	0	n/a	0	n/a	0	n/a	0	n/a	0	n/a	0	n/a	0	n/a	0	n/a	0	n/a	0	n/a	0	n/a	PTPRK_HUMAN	PTPRK
CCRF	RYTLDVLEDLGDGQKANDDIIVNWVNR	1	M	0	n/a	0	n/a	0	n/a	0	n/a	0	n/a	0	n/a	0	n/a	0	n/a	0	n/a	0	n/a	0	n/a	0	n/a	1	M	0	n/a	0	n/a	0	n/a	0	n/a	1	M	0	n/a	0	n/a	0	n/a	0	n/a	PLST_HUMAN	PLS3
CCRF	QGALSFAQDFQEAGGSVLTNFEVK	1	M	1	M	0	n/a	0	n/a	0	n/a	0	n/a	0	n/a	1	M	0	n/a	0	n/a	0	n/a	1	M	0	n/a	1	M	0	n/a	0	n/a	0	n/a	0	n/a	0	n/a	0	n/a	0	n/a	0	n/a	0	n/a	L2HDH_HUMAN	L2HGDH
CCRF	SARGPAIGVDLGTTYSCVGVFQHGKVEIIANDQGNR	1	M	1	M	0	n/a	0	n/a	0	n/a	0	n/a	0	n/a	1	M	0	n/a	0	n/a	0	n/a	1	M	0	n/a	0	n/a	0	n/a	0	n/a	0	n/a	0	n/a	0	n/a	0	n/a	0	n/a	0	n/a	0	n/a	HSP72_HUMAN	HSPA2
CCRF	AYHEQLSVAEITSACFEPANQMVK	0	n/a	0	n/a	0	n/a	0	n/a	0	n/a	0	n/a	0	n/a	1	M	0	n/a	0	n/a	0	n/a	1	M	0	n/a	1	M	0	n/a	0	n/a	0	n/a	0	n/a	0	n/a	0	n/a	0	n/a	0	n/a	0	n/a	TBA3C_HUMAN	TUBA3C
CCRF	FVSQLLELFDSEDPRER	1	M	1	M	1	M	0	n/a	0	n/a	0	n/a	1	M	0	n/a	0	n/a	0	n/a	0	n/a	0	n/a	0	n/a	0	n/a	0	n/a	0	n/a	0	n/a	0	n/a	0	n/a	0	n/a	0	n/a	0	n/a	0	n/a	2A5E_HUMAN	PPP2R5E
CCRF	GLTEGLHGFHVQEFGDNTAGCTSAGPHFNPLSR	0	n/a	0	n/a	0	n/a	0	n/a	0	n/a	0	n/a	0	n/a	0	n/a	0	n/a	0	n/a	0	n/a	0	n/a	0	n/a	0	n/a	0	n/a	0	n/a	0	n/a	0	n/a	0	n/a	0	n/a	0	n/a	0	n/a	1	M	SODC_HUMAN	SOD1
CCRF	PVNPVPGCNR	1	M	1	M	0	n/a	0	n/a	0	n/a	0	n/a	0	n/a	1	M	0	n/a	0	n/a	0	n/a	1	M	0	n/a	1	M	0	n/a	0	n/a	0	n/a	0	n/a	0	n/a	0	n/a	0	n/a	0	n/a	0	n/a	MPRI_HUMAN	IGF2R
CCRF	CSSVLGFCK	1	M	1	M	0	n/a	0	n/a	0	n/a	0	n/a	0	n/a	1	M	0	n/a	0	n/a	0	n/a	1	M	0	n/a	0	n/a	0	n/a	0	n/a	0	n/a	0	n/a	0	n/a	0	n/a	0	n/a	0	n/a	0	n/a	XRCC5_HUMAN	XRCC5
CCRF	QSAQLERIR	1	M	1	M	1	M	0	n/a	0	n/a	0	n/a	1	M	0	n/a	0	n/a	0	n/a	0	n/a	0	n/a	0	n/a	0	n/a	0	n/a	0	n/a	0	n/a	0	n/a	0	n/a	0	n/a	0	n/a	0	n/a	0	n/a	MPP5_HUMAN	MPP5
CCRF	SCLLDQFIEKK	2	C	2	C	2	C	0	n/a	0	n/a	0	n/a	2	C	0	n/a	0	n/a	0	n/a	0	n/a	0	n/a	0	n/a	0	n/a	0	n/a	0	n/a	0	n/a	0	n/a	0	n/a	0	n/a	0	n/a	0	n/a	0	n/a	RAB4A_HUMAN	RAB4A
CCRF	SFDPDLLHNNGHNGYPNGTSAALR	1	M	1	M	0	n/a	0	n/a	0	n/a	0	n/a	0	n/a	1	M	0	n/a	0	n/a	0	n/a	1	M	0	n/a	0	n/a	0	n/a	0	n/a	0	n/a	0	n/a	0	n/a	0	n/a	0	n/a	0	n/a	0	n/a	CSDE1_HUMAN	CSDE1
CCRF	AVGYSCMPSNKDENGLVVLVFNKK	0	n/a	0	n/a	1	M	0	n/a	0	n/a	0	n/a	1	M	0	n/a	0	n/a	0	n/a	0	n/a	0	n/a	0	n/a	0	n/a	0	n/a	0	n/a	0	n/a	0	n/a	0	n/a	0	n/a	0	n/a	0	n/a	0	n/a	NUP54_HUMAN	NUP54
CCRF	SQLIIYQR	1	M	1	M	1	M	0	n/a	0	n/a	0	n/a	1	M	0	n/a	0	n/a	0	n/a	0	n/a	0	n/a	0	n/a	0	n/a	0	n/a	0	n/a	0	n/a	0	n/a	0	n/a	0	n/a	0	n/a	0	n/a	0	n/a	ZN268_HUMAN	ZNF268
CCRF	GQICWYQKPGVGLNAINDANLLEACIYR	1	M	1	M	0	n/a	0	n/a	0	n/a	0	n/a	0	n/a	1	M	0	n/a	0	n/a	0	n/a	1	M	0	n/a	0	n/a	0	n/a	0	n/a	0	n/a	0	n/a	0	n/a	0	n/a	0	n/a	0	n/a	0	n/a	FPPS_HUMAN	FDPS
CCRF	SVVRRIGTNLPLRPCAR	0	n/a	0	n/a	0	n/a	0	n/a	0	n/a	0	n/a	0	n/a	0	n/a	0	n/a	0	n/a	0	n/a	0	n/a	0	n/a	0	n/a	0	n/a	0	n/a	0	n/a	0	n/a	1	C	0	n/a	0	n/a	0	n/a	0	n/a	MFR1L_HUMAN	MTFR1L
CCRF	SMVDPAQTVEQR	2	MCX	2	MCX	0	n/a	0	n/a	0	n/a	0	n/a	0	n/a	2	MCX	0	n/a	0	n/a	0	n/a	2	MX	0	n/a	0	n/a	0	n/a	0	n/a	0	n/a	0	n/a	0	n/a	0	n/a	0	n/a	0	n/a	0	n/a	CPT1A_HUMAN	CPT1A
CCRF	KIHVIFNYK	1	M	1	M	0	n/a	0	n/a	0	n/a	0	n/a	0	n/a	1	M	1	M	0	n/a	0	n/a	1	M	0	n/a	0	n/a	0	n/a	0	n/a	0	n/a	0	n/a	0	n/a	0	n/a	0	n/a	0	n/a	0	n/a	CALR_HUMAN	CALR
CCRF	LKLSDMLAKPYQRLTK	0	n/a	0	n/a	0	n/a	0	n/a	0	n/a	0	n/a	0	n/a	0	n/a	0	n/a	0	n/a	0	n/a	0	n/a	0	n/a	0	n/a	0	n/a	0	n/a	0	n/a	0	n/a	1	C	0	n/a	0	n/a	0	n/a	0	n/a	PKHG5_HUMAN	PLEKHG5
CCRF	GEVEAGKENMK	0	n/a	0	n/a	1	C	0	n/a	0	n/a	0	n/a	1	C	0	n/a	0	n/a	0	n/a	0	n/a	0	n/a	0	n/a	0	n/a	0	n/a	0	n/a	0	n/a	0	n/a	0	n/a	0	n/a	0	n/a	0	n/a	0	n/a	CNNM4_HUMAN	CNNM4
CCRF	YFDFLSSYSAVNEGHCHPK	1	MC	1	MC	0	n/a	0	n/a	0	n/a	0	n/a	0	n/a	1	MC	0	n/a	0	n/a	0	n/a	1	MC	0	n/a	0	n/a	0	n/a	0	n/a	0	n/a	0	n/a	0	n/a	0	n/a	0	n/a	0	n/a	1	MC	OAT_HUMAN	OAT
CCRF	QQTRPGFILLR	1	M	1	M	0	n/a	0	n/a	0	n/a	0	n/a	0	n/a	1	MX	0	n/a	0	n/a	0	n/a	1	MX	0	n/a	1	MX	0	n/a	0	n/a	0	n/a	0	n/a	0	n/a	0	n/a	0	n/a	0	n/a	1	MX	TELO2_HUMAN	TELO2
CCRF	WEYGSILPNALR	1	MCX	1	MCX	0	n/a	0	n/a	0	n/a	0	n/a	0	n/a	1	MCX	0	n/a	0	n/a	0	n/a	1	MCX	0	n/a	1	MCX	0	n/a	0	n/a	0	n/a	0	n/a	0	n/a	0	n/a	0	n/a	0	n/a	1	MCX	PSF1_HUMAN	GINS1
CCRF	AQTAHIVLENGTKMK	1	M	1	M	0	n/a	0	n/a	0	n/a	0	n/a	0	n/a	1	M	0	n/a	0	n/a	0	n/a	1	M	0	n/a	0	n/a	0	n/a	0	n/a	0	n/a	0	n/a	0	n/a	0	n/a	0	n/a	0	n/a	0	n/a	CPSM_HUMAN	CPS1
CCRF	GRPESAGGGSRRPFEGGGR	0	n/a	0	n/a	0	n/a	0	n/a	0	n/a	0	n/a	0	n/a	0	n/a	0	n/a	0	n/a	0	n/a	0	n/a	0	n/a	0	n/a	0	n/a	0	n/a	0	n/a	0	n/a	1	X	0	n/a	0	n/a	0	n/a	0	n/a	CPSF7_HUMAN	CPSF7
CCRF	DHENRLEALKQAQEIDK	0	n/a	0	n/a	0	n/a	0	n/a	0	n/a	0	n/a	0	n/a	0	n/a	0	n/a	0	n/a	0	n/a	0	n/a	0	n/a	0	n/a	0	n/a	0	n/a	0	n/a	0	n/a	1	M	0	n/a	0	n/a	0	n/a	0	n/a	NEMF_HUMAN	NEMF
CCRF	RGEIIDNNTEEEFYLR	1	M	1	M	0	n/a	0	n/a	0	n/a	0	n/a	0	n/a	1	M	0	n/a	0	n/a	0	n/a	1	M	0	n/a	0	n/a	0	n/a	0	n/a	0	n/a	0	n/a	0	n/a	0	n/a	0	n/a	0	n/a	0	n/a	CTBL1_HUMAN	CTNNBL1
CCRF	SQAEEDIDEIRK	0	n/a	0	n/a	1	C	0	n/a	0	n/a	0	n/a	0	n/a	0	n/a	0	n/a	0	n/a	0	n/a	0	n/a	0	n/a	0	n/a	0	n/a	0	n/a	0	n/a	0	n/a	0	n/a	0	n/a	0	n/a	0	n/a	0	n/a	FKB15_HUMAN	FKBP15
CCRF	EVGTSDKEILTSR	2	MCX	2	MCX	0	n/a	0	n/a	0	n/a	0	n/a	0	n/a	2	MCX	0	n/a	0	n/a	0	n/a	2	MCX	0	n/a	2	MCX	0	n/a	0	n/a	0	n/a	0	n/a	0	n/a	0	n/a	0	n/a	0	n/a	1	MCX	PNPT1_HUMAN	PNPT1
CCRF	HLKEIQDLQSHQK	1	M	1	M	0	n/a	0	n/a	0	n/a	0	n/a	0	n/a	1	M	0	n/a	0	n/a	0	n/a	1	M	0	n/a	0	n/a	0	n/a	0	n/a	0	n/a	0	n/a	0	n/a	0	n/a	0	n/a	0	n/a	0	n/a	WNK1_HUMAN	WNK1
CCRF	LCPGGELPFLLYGTEVHTDTNK	1	M	1	M	0	n/a	0	n/a	0	n/a	0	n/a	0	n/a	1	M	0	n/a	0	n/a	0	n/a	1	M	0	n/a	0	n/a	0	n/a	0	n/a	0	n/a	0	n/a	0	n/a	0	n/a	0	n/a	0	n/a	0	n/a	CLIC1_HUMAN	CLIC1
CCRF	TLTLVDTGIDMTKADLINNLGTIAK	1	M	1	M	1	M	2	MC	0	n/a	0	n/a	1	M	0	n/a	0	n/a	0	n/a	0	n/a	0	n/a	0	n/a	0	n/a	0	n/a	0	n/a	0	n/a	0	n/a	0	n/a	0	n/a	0	n/a	0	n/a	0	n/a	HS90B_HUMAN	HSP90AB1
CCRF	IPAHQILYSTSGENASGK	3	M	3	M	0	n/a	0	n/a	0	n/a	0	n/a	0	n/a	3	M	0	n/a	0	n/a	0	n/a	3	M	0	n/a	0	n/a	0	n/a	0	n/a	0	n/a	0	n/a	0	n/a	0	n/a	0	n/a	0	n/a	0	n/a	MYOF_HUMAN	MYOF
CCRF	LHGLDEEAER	1	C	1	C	0	n/a	0	n/a	0	n/a	0	n/a	0	n/a	1	C	0	n/a	0	n/a	0	n/a	1	C	0	n/a	0	n/a	0	n/a	0	n/a	0	n/a	0	n/a	0	n/a	0	n/a	0	n/a	0	n/a	0	n/a	MCM4_HUMAN	MCM4
CCRF	EQTIIEVELTNIQKK	0	n/a	0	n/a	0	n/a	0	n/a	0	n/a	0	n/a	0	n/a	0	n/a	0	n/a	0	n/a	0	n/a	0	n/a	0	n/a	0	n/a	0	n/a	0	n/a	0	n/a	0	n/a	0	n/a	0	n/a	0	n/a	0	n/a	1	C	CHD7_HUMAN	CHD7
CCRF	NQVAINPTNTVFDAKR	1	M	1	M	1	M	0	n/a	0	n/a	0	n/a	1	M	0	n/a	0	n/a	0	n/a	0	n/a	0	n/a	0	n/a	0	n/a	0	n/a	0	n/a	0	n/a	0	n/a	0	n/a	0	n/a	0	n/a	0	n/a	0	n/a	HSP7C_HUMAN	HSPA8
CCRF	ATERFVSEMLQK	1	M	1	M	0	n/a	0	n/a	0	n/a	0	n/a	0	n/a	1	M	0	n/a	0	n/a	0	n/a	1	M	0	n/a	0	n/a	0	n/a	0	n/a	0	n/a	0	n/a	0	n/a	0	n/a	0	n/a	0	n/a	0	n/a	GUAD_HUMAN	GDA
CCRF	NWNSPVANYIMESQRLELIR	1	M	1	M	1	M	0	n/a	0	n/a	0	n/a	1	M	0	n/a	0	n/a	0	n/a	0	n/a	0	n/a	0	n/a	0	n/a	0	n/a	0	n/a	0	n/a	0	n/a	0	n/a	0	n/a	0	n/a	0	n/a	0	n/a	SYDM_HUMAN	DARS2
CCRF	MGSMAKPDCIITCDGK	2	MCX	2	MCX	0	n/a	0	n/a	0	n/a	0	n/a	0	n/a	2	MCX	0	n/a	0	n/a	0	n/a	2	MCX	0	n/a	0	n/a	0	n/a	0	n/a	0	n/a	0	n/a	0	n/a	0	n/a	0	n/a	0	n/a	0	n/a	FABP5_HUMAN	FABP5
CCRF	YTHLDAKELNKK	1	M	1	M	1	M	0	n/a	0	n/a	0	n/a	1	M	0	n/a	0	n/a	0	n/a	0	n/a	0	n/a	0	n/a	0	n/a	0	n/a	0	n/a	0	n/a	0	n/a	0	n/a	0	n/a	0	n/a	0	n/a	0	n/a	ZFHX4_HUMAN	ZFHX4
CCRF	LSHFFEGVEAR	0	n/a	0	n/a	0	n/a	0	n/a	0	n/a	0	n/a	1	C	0	n/a	0	n/a	0	n/a	0	n/a	0	n/a	0	n/a	0	n/a	0	n/a	0	n/a	0	n/a	0	n/a	0	n/a	0	n/a	0	n/a	0	n/a	0	n/a	EXOC1_HUMAN	EXOC1
CCRF	LYTLQEKAQVADVVVSR	1	M	1	M	1	M	0	n/a	0	n/a	0	n/a	1	M	0	n/a	0	n/a	0	n/a	0	n/a	0	n/a	0	n/a	0	n/a	0	n/a	0	n/a	0	n/a	0	n/a	0	n/a	0	n/a	0	n/a	0	n/a	0	n/a	FAS_HUMAN	FASN
CCRF	FQMPDQGMMSADDFFQGTK	1	M	1	M	0	n/a	0	n/a	0	n/a	0	n/a	0	n/a	1	M	0	n/a	0	n/a	0	n/a	1	M	0	n/a	0	n/a	0	n/a	0	n/a	0	n/a	0	n/a	0	n/a	0	n/a	0	n/a	0	n/a	0	n/a	DPYL2_HUMAN	DPYSL2
CCRF	TTGIMMDSGDGVTHIVPIYEGYALPHAILR	1	M	1	M	0	n/a	0	n/a	0	n/a	0	n/a	0	n/a	1	M	0	n/a	0	n/a	0	n/a	1	M	0	n/a	0	n/a	0	n/a	0	n/a	0	n/a	0	n/a	0	n/a	0	n/a	0	n/a	0	n/a	0	n/a	ACTBL_HUMAN	ACTBL2
CCRF	DTTALSFFHMLNGSALR	1	C	1	C	1	C	0	n/a	0	n/a	0	n/a	1	C	0	n/a	0	n/a	0	n/a	0	n/a	0	n/a	0	n/a	0	n/a	0	n/a	0	n/a	0	n/a	0	n/a	0	n/a	0	n/a	0	n/a	0	n/a	0	n/a	LPPRC_HUMAN	LRPPRC
CCRF	RHAEDMEEEQAFKR	1	M	1	M	1	M	0	n/a	0	n/a	0	n/a	1	M	0	n/a	0	n/a	0	n/a	0	n/a	0	n/a	0	n/a	0	n/a	0	n/a	0	n/a	0	n/a	0	n/a	0	n/a	0	n/a	0	n/a	0	n/a	0	n/a	HNRPK_HUMAN	HNRNPK
CCRF	WENYPK	1	M	1	M	1	M	1	M	0	n/a	0	n/a	1	M	0	n/a	0	n/a	0	n/a	0	n/a	0	n/a	0	n/a	0	n/a	0	n/a	0	n/a	0	n/a	0	n/a	0	n/a	0	n/a	0	n/a	0	n/a	0	n/a	KIT_HUMAN	KIT
CCRF	KGVCDESFGIHVAELANFPK	1	CX	1	CX	1	CX	1	CX	0	n/a	0	n/a	1	CX	1	CX	1	CX	0	n/a	0	n/a	1	CX	0	n/a	0	n/a	0	n/a	0	n/a	0	n/a	0	n/a	0	n/a	0	n/a	0	n/a	0	n/a	1	CX	MSH2_HUMAN	MSH2
CCRF	SQLDPELEIENMGAHLNAYTSR	1	MX	1	MX	0	n/a	0	n/a	0	n/a	0	n/a	0	n/a	1	MX	0	n/a	0	n/a	0	n/a	1	MX	0	n/a	0	n/a	0	n/a	0	n/a	0	n/a	0	n/a	0	n/a	0	n/a	0	n/a	0	n/a	0	n/a	MPPB_HUMAN	PMPCB
CCRF	LHDMLGPHMLRRHK	0	n/a	0	n/a	1	M	0	n/a	0	n/a	0	n/a	1	M	0	n/a	0	n/a	0	n/a	0	n/a	0	n/a	0	n/a	0	n/a	0	n/a	0	n/a	0	n/a	0	n/a	0	n/a	0	n/a	0	n/a	0	n/a	0	n/a	CHD4_HUMAN	CHD4
CCRF	DLFPHEESKEK	1	M	1	M	1	M	0	n/a	0	n/a	0	n/a	1	M	0	n/a	0	n/a	0	n/a	0	n/a	0	n/a	0	n/a	0	n/a	0	n/a	0	n/a	0	n/a	0	n/a	0	n/a	0	n/a	0	n/a	0	n/a	0	n/a	HDGF_HUMAN	HDGF
CCRF	TFEDITRAFEGQAHGADRSWK	0	n/a	0	n/a	0	n/a	0	n/a	0	n/a	0	n/a	1	C	0	n/a	0	n/a	0	n/a	0	n/a	0	n/a	0	n/a	0	n/a	0	n/a	0	n/a	0	n/a	0	n/a	0	n/a	0	n/a	0	n/a	0	n/a	0	n/a	GTR14_HUMAN	SLC2A14
CCRF	VAHALAEGLGVIACNGEK	2	MCX	2	MCX	0	n/a	0	n/a	0	n/a	0	n/a	0	n/a	2	MCX	0	n/a	0	n/a	0	n/a	2	MCX	0	n/a	0	n/a	0	n/a	0	n/a	0	n/a	0	n/a	0	n/a	0	n/a	0	n/a	0	n/a	0	n/a	TPIS_HUMAN	TPI1
CCRF	HYFQNTQGLIFVVDSDDR	1	X	1	X	1	X	0	n/a	0	n/a	0	n/a	1	X	0	n/a	0	n/a	0	n/a	0	n/a	0	n/a	0	n/a	0	n/a	0	n/a	0	n/a	0	n/a	0	n/a	0	n/a	0	n/a	0	n/a	0	n/a	0	n/a	ARF4_HUMAN	ARF4
CCRF	VSEAYVITIERLEDDLQIK	0	n/a	0	n/a	1	M	0	n/a	0	n/a	0	n/a	1	M	0	n/a	0	n/a	0	n/a	0	n/a	0	n/a	0	n/a	0	n/a	0	n/a	0	n/a	0	n/a	0	n/a	0	n/a	0	n/a	0	n/a	0	n/a	0	n/a	TNI3K_HUMAN	TNNI3K
CCRF	SQYPEIIFLGTGSAILMK	1	M	1	M	1	M	0	n/a	0	n/a	0	n/a	1	M	0	n/a	0	n/a	0	n/a	0	n/a	0	n/a	0	n/a	0	n/a	0	n/a	0	n/a	0	n/a	0	n/a	0	n/a	0	n/a	0	n/a	0	n/a	0	n/a	RNZ2_HUMAN	ELAC2
CCRF	TENVFVDEPLIHATTYIPLMDNSDSSPVVDKR	0	n/a	0	n/a	0	n/a	0	n/a	0	n/a	0	n/a	0	n/a	0	n/a	0	n/a	0	n/a	0	n/a	0	n/a	0	n/a	0	n/a	0	n/a	0	n/a	0	n/a	0	n/a	1	MC	0	n/a	0	n/a	0	n/a	0	n/a	KTN1_HUMAN	KTN1
CCRF	MAFVHWYVGEGMEEGEFSEAR	0	n/a	0	n/a	1	M	0	n/a	0	n/a	0	n/a	1	M	0	n/a	0	n/a	0	n/a	0	n/a	0	n/a	0	n/a	0	n/a	0	n/a	0	n/a	0	n/a	0	n/a	0	n/a	0	n/a	0	n/a	0	n/a	0	n/a	TBA4A_HUMAN	TUBA4A
CCRF	LSNDIMGSYAEMK	0	n/a	0	n/a	1	C	0	n/a	0	n/a	0	n/a	1	C	0	n/a	0	n/a	0	n/a	0	n/a	0	n/a	0	n/a	0	n/a	0	n/a	0	n/a	0	n/a	0	n/a	0	n/a	0	n/a	0	n/a	0	n/a	0	n/a	APOB_HUMAN	APOB
CCRF	FQKTQYVEEVVPNVIEPSFGLGR	1	M	1	M	0	n/a	0	n/a	0	n/a	0	n/a	0	n/a	1	M	0	n/a	0	n/a	0	n/a	1	M	0	n/a	0	n/a	0	n/a	0	n/a	0	n/a	0	n/a	0	n/a	0	n/a	0	n/a	0	n/a	0	n/a	SYG_HUMAN	GARS
CCRF	NQVATNPTNTVFDAK	2	MCX	2	MCX	2	MCX	0	n/a	0	n/a	0	n/a	2	MCX	0	n/a	0	n/a	0	n/a	0	n/a	0	n/a	0	n/a	0	n/a	0	n/a	0	n/a	0	n/a	0	n/a	0	n/a	0	n/a	0	n/a	0	n/a	0	n/a	HSP7C_HUMAN	HSPA8
CCRF	NSRWTFASHR	0	n/a	0	n/a	0	n/a	0	n/a	0	n/a	0	n/a	0	n/a	0	n/a	0	n/a	0	n/a	0	n/a	0	n/a	0	n/a	0	n/a	0	n/a	0	n/a	0	n/a	0	n/a	1	M	0	n/a	0	n/a	0	n/a	0	n/a	VIGLN_HUMAN-COPG1_HUMAN	HDLBP-COPG1
CCRF	ATECVGHDVVTLLR	1	M	1	M	0	n/a	0	n/a	0	n/a	0	n/a	0	n/a	1	M	0	n/a	0	n/a	0	n/a	1	M	0	n/a	0	n/a	0	n/a	0	n/a	0	n/a	0	n/a	0	n/a	0	n/a	0	n/a	0	n/a	0	n/a	HXK1_HUMAN	HK1
CCRF	ISGIQDFSWSPGGNIIAFWVPEDKDIPAR	2	MC	2	MC	2	MC	0	n/a	0	n/a	0	n/a	2	MC	0	n/a	0	n/a	0	n/a	0	n/a	0	n/a	0	n/a	0	n/a	0	n/a	0	n/a	0	n/a	0	n/a	0	n/a	0	n/a	0	n/a	0	n/a	0	n/a	EIF3B_HUMAN	EIF3B
CCRF	IYKLDEDMACSVAGITSDANVLTNELR	2	MCX	2	MCX	0	n/a	0	n/a	0	n/a	0	n/a	0	n/a	2	MCX	0	n/a	0	n/a	0	n/a	2	MCX	0	n/a	0	n/a	0	n/a	0	n/a	0	n/a	0	n/a	0	n/a	0	n/a	0	n/a	0	n/a	0	n/a	PSA4_HUMAN	PSMA4
CCRF	KRYSALEVDEEAGVTVVLVDK	0	n/a	0	n/a	0	n/a	0	n/a	0	n/a	0	n/a	0	n/a	1	M	0	n/a	0	n/a	0	n/a	1	M	0	n/a	0	n/a	0	n/a	0	n/a	0	n/a	0	n/a	0	n/a	0	n/a	0	n/a	0	n/a	0	n/a	TTF1_HUMAN	TTF1
CCRF	ISVAGGTSSNVGYLAHAIHQVTK	3	M	0	n/a	0	n/a	0	n/a	0	n/a	0	n/a	0	n/a	0	n/a	0	n/a	0	n/a	0	n/a	0	n/a	0	n/a	3	M	0	n/a	0	n/a	0	n/a	0	n/a	0	n/a	0	n/a	0	n/a	0	n/a	0	n/a	AATM_HUMAN	GOT2
CCRF	HTGPGILSMTNAGPNTNGSQFFICTAK	5	M	5	M	0	n/a	0	n/a	0	n/a	0	n/a	0	n/a	5	M	0	n/a	0	n/a	0	n/a	5	M	0	n/a	0	n/a	0	n/a	0	n/a	0	n/a	0	n/a	0	n/a	0	n/a	0	n/a	0	n/a	0	n/a	PPIA_HUMAN	PPIA
CCRF	PLEVAIEASDGASDYGNKFGEPVLAGFAR	1	M	1	M	0	n/a	0	n/a	0	n/a	0	n/a	0	n/a	1	M	0	n/a	0	n/a	0	n/a	1	M	0	n/a	0	n/a	0	n/a	0	n/a	0	n/a	0	n/a	0	n/a	0	n/a	0	n/a	0	n/a	0	n/a	PUR4_HUMAN	PFAS
CCRF	HVVFDKVLEGMEVVR	1	MX	1	MX	0	n/a	0	n/a	0	n/a	0	n/a	0	n/a	1	MX	0	n/a	0	n/a	0	n/a	1	M	0	n/a	0	n/a	0	n/a	0	n/a	0	n/a	0	n/a	0	n/a	0	n/a	0	n/a	0	n/a	0	n/a	PPIB_HUMAN	PPIB
CCRF	IAQPGDHVSITGIFLPILR	1	M	1	M	1	M	0	n/a	0	n/a	0	n/a	1	M	0	n/a	0	n/a	0	n/a	0	n/a	0	n/a	0	n/a	0	n/a	0	n/a	0	n/a	0	n/a	0	n/a	0	n/a	0	n/a	0	n/a	0	n/a	0	n/a	MCM7_HUMAN	MCM7
CCRF	VVFPGIEDHPVLK	1	M	1	M	1	M	0	n/a	0	n/a	0	n/a	1	M	0	n/a	0	n/a	0	n/a	0	n/a	0	n/a	0	n/a	0	n/a	0	n/a	0	n/a	0	n/a	0	n/a	0	n/a	0	n/a	0	n/a	0	n/a	0	n/a	PLXA1_HUMAN	PLXNA1
CCRF	TFFAEEISSMVLTK	1	M	1	M	0	n/a	0	n/a	0	n/a	0	n/a	0	n/a	1	M	0	n/a	0	n/a	0	n/a	1	M	0	n/a	0	n/a	0	n/a	0	n/a	0	n/a	0	n/a	0	n/a	0	n/a	0	n/a	0	n/a	0	n/a	HSP72_HUMAN	HSPA2
CCRF	TQTVCSFTDGALVQHQEWDGKESTITR	1	M	1	M	1	M	0	n/a	0	n/a	0	n/a	1	M	0	n/a	0	n/a	0	n/a	0	n/a	0	n/a	0	n/a	0	n/a	0	n/a	0	n/a	0	n/a	0	n/a	0	n/a	0	n/a	0	n/a	0	n/a	0	n/a	FABP5_HUMAN	FABP5
CCRF	AFLDALENQAEASSK	0	n/a	0	n/a	0	n/a	0	n/a	0	n/a	0	n/a	0	n/a	0	n/a	0	n/a	0	n/a	0	n/a	0	n/a	0	n/a	0	n/a	0	n/a	0	n/a	0	n/a	0	n/a	4	MCX	0	n/a	0	n/a	0	n/a	0	n/a	TRAP1_HUMAN	TRAP1
CCRF	EHINLGCDMDFNIAGPSIR	1	MCX	1	MCX	1	MCX	0	n/a	0	n/a	0	n/a	1	MCX	1	MCX	0	n/a	0	n/a	0	n/a	1	MCX	0	n/a	0	n/a	0	n/a	0	n/a	0	n/a	0	n/a	0	n/a	0	n/a	0	n/a	0	n/a	0	n/a	VDAC1_HUMAN	VDAC1
CCRF	LTTPTYGDLNHPVSATMSGVTTCLR	2	MC	2	MC	0	n/a	0	n/a	0	n/a	0	n/a	0	n/a	2	MC	0	n/a	0	n/a	0	n/a	2	MC	0	n/a	0	n/a	0	n/a	0	n/a	0	n/a	0	n/a	0	n/a	0	n/a	0	n/a	0	n/a	3	MC	TBB2B_HUMAN	TUBB2B
CCRF	NAAYKHNIVNLGMLPYGGISAMHAGR	1	M	1	M	0	n/a	0	n/a	0	n/a	0	n/a	0	n/a	1	M	0	n/a	0	n/a	0	n/a	1	M	0	n/a	0	n/a	0	n/a	0	n/a	0	n/a	0	n/a	0	n/a	0	n/a	0	n/a	0	n/a	0	n/a	LRRC7_HUMAN	LRRC7
CCRF	QLYHPEQLITGKEDAANNYAR	2	MX	2	MX	2	MX	0	n/a	0	n/a	0	n/a	2	MX	0	n/a	0	n/a	0	n/a	0	n/a	0	n/a	0	n/a	0	n/a	0	n/a	0	n/a	0	n/a	0	n/a	0	n/a	0	n/a	0	n/a	0	n/a	0	n/a	TBA3C_HUMAN	TUBA3C
CCRF	GSVSLAALKK	6	MC	6	MC	0	n/a	0	n/a	0	n/a	0	n/a	0	n/a	6	MC	0	n/a	0	n/a	0	n/a	6	MC	0	n/a	0	n/a	0	n/a	0	n/a	0	n/a	0	n/a	0	n/a	0	n/a	0	n/a	0	n/a	0	n/a	H11_HUMAN	HIST1H1A
CCRF	ERNSFEERIQALQEDLR	0	n/a	0	n/a	0	n/a	0	n/a	0	n/a	0	n/a	0	n/a	0	n/a	0	n/a	0	n/a	0	n/a	0	n/a	0	n/a	0	n/a	0	n/a	0	n/a	0	n/a	0	n/a	1	M	0	n/a	0	n/a	0	n/a	0	n/a	CK5P2_HUMAN	CDK5RAP2
CCRF	SVEADINGMRR	1	M	1	M	1	M	0	n/a	0	n/a	0	n/a	1	M	0	n/a	0	n/a	0	n/a	0	n/a	0	n/a	0	n/a	0	n/a	0	n/a	0	n/a	0	n/a	0	n/a	0	n/a	0	n/a	0	n/a	0	n/a	0	n/a	K1C19_HUMAN	KRT19
CCRF	FSYKSITIDDWKDFLYSYFK	0	n/a	0	n/a	0	n/a	0	n/a	0	n/a	0	n/a	0	n/a	0	n/a	0	n/a	0	n/a	0	n/a	0	n/a	0	n/a	0	n/a	0	n/a	0	n/a	0	n/a	0	n/a	1	M	0	n/a	0	n/a	0	n/a	0	n/a	LKHA4_HUMAN	LTA4H
CCRF	HIHSQVTGQINSAEQEIK	1	M	1	M	1	M	0	n/a	0	n/a	0	n/a	1	M	1	M	0	n/a	0	n/a	0	n/a	1	M	0	n/a	0	n/a	0	n/a	0	n/a	0	n/a	0	n/a	0	n/a	0	n/a	0	n/a	0	n/a	0	n/a	IKIP_HUMAN	IKBIP
CCRF	KFFDANYDGQDYDPVAAR	1	M	1	M	0	n/a	0	n/a	0	n/a	0	n/a	0	n/a	1	M	0	n/a	0	n/a	0	n/a	1	M	0	n/a	0	n/a	0	n/a	0	n/a	0	n/a	0	n/a	0	n/a	0	n/a	0	n/a	0	n/a	0	n/a	MARE1_HUMAN	MAPRE1
CCRF	VMSSIENNLPFFLK	1	M	1	M	0	n/a	0	n/a	0	n/a	0	n/a	0	n/a	1	M	0	n/a	0	n/a	0	n/a	1	M	0	n/a	0	n/a	0	n/a	0	n/a	0	n/a	0	n/a	0	n/a	0	n/a	0	n/a	0	n/a	0	n/a	PCDB3_HUMAN	PCDHB3
CCRF	HQGVMVDMGQKDSYVGDEAQSKR	1	M	1	M	0	n/a	0	n/a	0	n/a	0	n/a	0	n/a	1	M	0	n/a	0	n/a	0	n/a	1	M	0	n/a	0	n/a	0	n/a	0	n/a	0	n/a	0	n/a	0	n/a	0	n/a	0	n/a	0	n/a	0	n/a	ACTS_HUMAN ACTG_HUMAN	ACTA1 ACTG1
CCRF	INEKPETFESLVAK	1	MX	1	MX	1	MX	0	n/a	0	n/a	0	n/a	1	MX	0	n/a	0	n/a	0	n/a	0	n/a	0	n/a	0	n/a	0	n/a	0	n/a	0	n/a	0	n/a	0	n/a	0	n/a	0	n/a	0	n/a	0	n/a	0	n/a	NADAP_HUMAN	SLC4A1AP
CCRF	TQTPNQKEWVTPK	1	M	1	M	0	n/a	0	n/a	0	n/a	0	n/a	0	n/a	1	M	0	n/a	0	n/a	0	n/a	1	M	0	n/a	0	n/a	0	n/a	0	n/a	0	n/a	0	n/a	0	n/a	0	n/a	0	n/a	0	n/a	0	n/a	PARP1_HUMAN	PARP1
CCRF	MLQTDPTARPTIDELLNDEFFTSGYIPAR	1	CX	1	CX	0	n/a	0	n/a	0	n/a	0	n/a	0	n/a	1	CX	0	n/a	0	n/a	0	n/a	1	CX	0	n/a	0	n/a	0	n/a	0	n/a	0	n/a	0	n/a	0	n/a	0	n/a	0	n/a	0	n/a	2	CX	PLK1_HUMAN	PLK1
CCRF	MEEFIGAVRGK	1	M	1	M	0	n/a	0	n/a	0	n/a	0	n/a	0	n/a	1	M	0	n/a	0	n/a	0	n/a	1	M	0	n/a	0	n/a	0	n/a	0	n/a	0	n/a	0	n/a	0	n/a	0	n/a	0	n/a	0	n/a	0	n/a	SOS1_HUMAN	SOS1
CCRF	QIPVLQTDNGPSLTGLTTIAAHLVK	1	CX	1	CX	1	CX	0	n/a	0	n/a	0	n/a	1	CX	0	n/a	0	n/a	0	n/a	0	n/a	0	n/a	0	n/a	0	n/a	0	n/a	0	n/a	0	n/a	0	n/a	0	n/a	0	n/a	0	n/a	0	n/a	0	n/a	MCA3_HUMAN	EEF1E1
CCRF	RGEIINNDTEEEFYLR	0	n/a	0	n/a	1	M	0	n/a	0	n/a	0	n/a	1	M	0	n/a	0	n/a	0	n/a	0	n/a	0	n/a	0	n/a	0	n/a	0	n/a	0	n/a	0	n/a	0	n/a	0	n/a	0	n/a	0	n/a	0	n/a	0	n/a	CTBL1_HUMAN	CTNNBL1
CCRF	KPVIGQCTIER	1	M	1	M	0	n/a	0	n/a	0	n/a	0	n/a	0	n/a	1	M	0	n/a	0	n/a	0	n/a	1	M	0	n/a	0	n/a	0	n/a	0	n/a	0	n/a	0	n/a	0	n/a	0	n/a	0	n/a	0	n/a	0	n/a	MYOF_HUMAN	MYOF
CCRF	ASDNSMENYLSK	0	n/a	0	n/a	0	n/a	0	n/a	0	n/a	0	n/a	0	n/a	0	n/a	0	n/a	0	n/a	0	n/a	0	n/a	0	n/a	1	C	0	n/a	0	n/a	0	n/a	0	n/a	0	n/a	0	n/a	0	n/a	0	n/a	0	n/a	ANR26_HUMAN	ANKRD26
CCRF	YLTEHPDPDNENIVGYNNKK	0	n/a	0	n/a	0	n/a	0	n/a	0	n/a	0	n/a	0	n/a	1	X	0	n/a	0	n/a	0	n/a	0	n/a	0	n/a	0	n/a	0	n/a	0	n/a	0	n/a	0	n/a	0	n/a	0	n/a	0	n/a	0	n/a	0	n/a	PRP8_HUMAN	PRPF8
CCRF	AVVEQTDRSRK	1	C	1	C	0	n/a	0	n/a	0	n/a	0	n/a	0	n/a	1	C	0	n/a	0	n/a	0	n/a	1	C	0	n/a	0	n/a	0	n/a	0	n/a	0	n/a	0	n/a	0	n/a	0	n/a	0	n/a	0	n/a	0	n/a	MYH7_HUMAN	MYH7
CCRF	AENRDKLEK	1	M	1	M	0	n/a	0	n/a	0	n/a	0	n/a	0	n/a	1	M	0	n/a	0	n/a	0	n/a	1	M	0	n/a	0	n/a	0	n/a	0	n/a	0	n/a	0	n/a	0	n/a	0	n/a	0	n/a	0	n/a	0	n/a	FRY_HUMAN	FRY
CCRF	ELNTLCSELHVEPFEEEGETTILQLEK	1	M	1	M	0	n/a	0	n/a	0	n/a	0	n/a	0	n/a	1	M	0	n/a	0	n/a	0	n/a	1	M	0	n/a	0	n/a	0	n/a	0	n/a	0	n/a	0	n/a	0	n/a	0	n/a	0	n/a	0	n/a	0	n/a	PRC1_HUMAN	PRC1
CCRF	FSMEPEEFDSDTLREFVTAFKK	2	MCX	2	MCX	0	n/a	0	n/a	0	n/a	0	n/a	0	n/a	2	MCX	0	n/a	0	n/a	0	n/a	2	MCX	0	n/a	0	n/a	0	n/a	0	n/a	0	n/a	0	n/a	0	n/a	0	n/a	0	n/a	0	n/a	0	n/a	PDIA4_HUMAN	PDIA4
CCRF	TNGITPRHWLLLCNPGLAELIAEK	1	M	1	M	0	n/a	0	n/a	0	n/a	0	n/a	0	n/a	1	M	0	n/a	0	n/a	0	n/a	1	M	0	n/a	0	n/a	0	n/a	0	n/a	0	n/a	0	n/a	0	n/a	0	n/a	0	n/a	0	n/a	0	n/a	PYGL_HUMAN	PYGL
CCRF	ADSPLNGLPKGRESR	0	n/a	0	n/a	1	C	0	n/a	0	n/a	0	n/a	1	C	0	n/a	0	n/a	0	n/a	0	n/a	0	n/a	0	n/a	0	n/a	0	n/a	0	n/a	0	n/a	0	n/a	0	n/a	0	n/a	0	n/a	0	n/a	0	n/a	CCNL2_HUMAN	CCNL2
CCRF	QASEDSNDLTPTLPEMPVPLPR	0	n/a	1	X	0	n/a	0	n/a	0	n/a	0	n/a	0	n/a	1	X	0	n/a	0	n/a	0	n/a	0	n/a	0	n/a	0	n/a	0	n/a	0	n/a	0	n/a	0	n/a	0	n/a	0	n/a	0	n/a	0	n/a	0	n/a	ASAP1_HUMAN	ASAP1
CCRF	KSHEVQAMSQLISSIADYYGIK	1	C	1	C	0	n/a	0	n/a	0	n/a	0	n/a	0	n/a	0	n/a	0	n/a	0	n/a	0	n/a	0	n/a	0	n/a	0	n/a	0	n/a	0	n/a	0	n/a	0	n/a	0	n/a	0	n/a	0	n/a	0	n/a	0	n/a	MET25_HUMAN	METTL25
CCRF	KENNFVLK	1	C	1	C	1	C	0	n/a	0	n/a	0	n/a	1	C	0	n/a	0	n/a	0	n/a	0	n/a	0	n/a	0	n/a	0	n/a	0	n/a	0	n/a	0	n/a	0	n/a	0	n/a	0	n/a	0	n/a	0	n/a	0	n/a	DC8L2_HUMAN	DCAF8L2
CCRF	GLTVPIASINIPSGWDVEK	1	M	1	M	1	M	0	n/a	0	n/a	0	n/a	1	M	0	n/a	0	n/a	0	n/a	0	n/a	0	n/a	0	n/a	0	n/a	0	n/a	0	n/a	0	n/a	0	n/a	0	n/a	0	n/a	0	n/a	0	n/a	0	n/a	NNRE_HUMAN	APOA1BP
CCRF	TIGGGDNSFNTFFSETGAGKHVPR	1	M	1	M	1	M	0	n/a	0	n/a	0	n/a	1	M	0	n/a	0	n/a	0	n/a	0	n/a	0	n/a	0	n/a	0	n/a	0	n/a	0	n/a	0	n/a	0	n/a	0	n/a	0	n/a	0	n/a	0	n/a	0	n/a	TBA3E_HUMAN	TUBA3E
CCRF	FKMPSMNIQMHK	0	n/a	0	n/a	0	n/a	0	n/a	0	n/a	0	n/a	0	n/a	0	n/a	0	n/a	0	n/a	0	n/a	0	n/a	0	n/a	1	M	0	n/a	0	n/a	0	n/a	0	n/a	0	n/a	0	n/a	0	n/a	0	n/a	0	n/a	AHNK_HUMAN	AHNAK
CCRF	AMKIEVMEEIASQEK	0	n/a	0	n/a	0	n/a	0	n/a	0	n/a	0	n/a	0	n/a	0	n/a	0	n/a	0	n/a	0	n/a	0	n/a	0	n/a	0	n/a	0	n/a	0	n/a	0	n/a	0	n/a	1	M	0	n/a	0	n/a	0	n/a	0	n/a	TEKT1_HUMAN-JIP4_HUMAN	TEKT1-SPAG9
CCRF	AKYESNMVTGGYAALINLCCR	1	M	1	M	1	M	0	n/a	0	n/a	0	n/a	1	M	0	n/a	0	n/a	0	n/a	0	n/a	0	n/a	0	n/a	0	n/a	0	n/a	0	n/a	0	n/a	0	n/a	0	n/a	0	n/a	0	n/a	0	n/a	0	n/a	LPPRC_HUMAN	LRPPRC
CCRF	KHSQFIAYPITLFVEK	3	M	3	M	3	M	3	M	0	n/a	0	n/a	3	M	0	n/a	0	n/a	0	n/a	0	n/a	0	n/a	0	n/a	0	n/a	0	n/a	0	n/a	0	n/a	0	n/a	0	n/a	0	n/a	0	n/a	0	n/a	0	n/a	HS90A_HUMAN	HSP90AA1
CCRF	TVWDWKLMNDIKPIWQRPSK	1	M	1	M	1	M	0	n/a	0	n/a	0	n/a	1	M	0	n/a	0	n/a	0	n/a	0	n/a	0	n/a	0	n/a	0	n/a	0	n/a	0	n/a	0	n/a	0	n/a	0	n/a	0	n/a	0	n/a	0	n/a	0	n/a	ENPL_HUMAN	HSP90B1
CCRF	PGGLLFGDVAPNFEANTTVGR	0	n/a	0	n/a	0	n/a	0	n/a	0	n/a	0	n/a	0	n/a	0	n/a	0	n/a	0	n/a	0	n/a	0	n/a	0	n/a	0	n/a	0	n/a	0	n/a	0	n/a	0	n/a	1	MX	0	n/a	0	n/a	0	n/a	0	n/a	PRDX6_HUMAN	PRDX6
CCRF	MQQQQDEYQELLDIK	1	M	1	M	1	M	1	M	0	n/a	0	n/a	1	M	0	n/a	0	n/a	0	n/a	0	n/a	0	n/a	0	n/a	0	n/a	0	n/a	0	n/a	0	n/a	0	n/a	0	n/a	0	n/a	0	n/a	0	n/a	0	n/a	LMNA_HUMAN	LMNA
CCRF	GVIIGAGKPAAVVLQTK	1	M	1	M	1	M	0	n/a	0	n/a	0	n/a	1	M	0	n/a	0	n/a	0	n/a	0	n/a	0	n/a	0	n/a	0	n/a	0	n/a	0	n/a	0	n/a	0	n/a	0	n/a	0	n/a	0	n/a	0	n/a	0	n/a	GANAB_HUMAN	GANAB
CCRF	GIEPTGNTVK	0	n/a	0	n/a	0	n/a	0	n/a	0	n/a	0	n/a	0	n/a	0	n/a	0	n/a	0	n/a	0	n/a	0	n/a	0	n/a	0	n/a	0	n/a	0	n/a	0	n/a	0	n/a	1	MCX	0	n/a	0	n/a	0	n/a	0	n/a	FLNB_HUMAN	FLNB
CCRF	VYIDPLKREAINIALDHK	0	n/a	0	n/a	1	C	0	n/a	0	n/a	0	n/a	1	C	0	n/a	0	n/a	0	n/a	0	n/a	0	n/a	0	n/a	0	n/a	0	n/a	0	n/a	0	n/a	0	n/a	0	n/a	0	n/a	0	n/a	0	n/a	0	n/a	PLOD2_HUMAN	PLOD2
CCRF	VILSTNIAKTSITINDVVYVIDSCK	1	M	1	M	1	M	0	n/a	0	n/a	0	n/a	1	M	0	n/a	0	n/a	0	n/a	0	n/a	0	n/a	0	n/a	0	n/a	0	n/a	0	n/a	0	n/a	0	n/a	0	n/a	0	n/a	0	n/a	0	n/a	0	n/a	DHX9_HUMAN	DHX9
CCRF	MTEEEVEMLVAGHQDSNGCINYEELVR	2	MX	2	MX	2	M	0	n/a	0	n/a	0	n/a	2	M	0	n/a	0	n/a	0	n/a	0	n/a	0	n/a	0	n/a	0	n/a	0	n/a	0	n/a	0	n/a	0	n/a	0	n/a	0	n/a	0	n/a	0	n/a	0	n/a	MYL6_HUMAN	MYL6
CCRF	LPIEPHFGK	0	n/a	0	n/a	0	n/a	0	n/a	0	n/a	0	n/a	1	X	0	n/a	0	n/a	0	n/a	0	n/a	0	n/a	0	n/a	0	n/a	0	n/a	0	n/a	0	n/a	0	n/a	0	n/a	0	n/a	0	n/a	0	n/a	0	n/a	DHX9_HUMAN	DHX9
CCRF	CLMEEDEDAYKK	1	MCX	1	MCX	0	n/a	0	n/a	0	n/a	0	n/a	0	n/a	1	MCX	1	MCX	0	n/a	0	n/a	1	MCX	0	n/a	1	MCX	0	n/a	0	n/a	0	n/a	0	n/a	0	n/a	0	n/a	0	n/a	0	n/a	1	MCX	RL5_HUMAN	RPL5
CCRF	VLLCGPVGPR	1	MCX	1	MCX	0	n/a	0	n/a	0	n/a	0	n/a	0	n/a	1	MCX	0	n/a	0	n/a	0	n/a	1	MCX	0	n/a	1	MCX	0	n/a	0	n/a	0	n/a	0	n/a	0	n/a	0	n/a	0	n/a	0	n/a	1	MCX	ADPGK_HUMAN	ADPGK
CCRF	NKLDDLEEALQQAKEDLAR	0	n/a	0	n/a	0	n/a	0	n/a	0	n/a	0	n/a	0	n/a	0	n/a	0	n/a	0	n/a	0	n/a	0	n/a	0	n/a	0	n/a	0	n/a	0	n/a	0	n/a	0	n/a	1	CX	0	n/a	0	n/a	0	n/a	0	n/a	K22E_HUMAN	KRT2
CCRF	IQSACRMAKAQK	0	n/a	0	n/a	1	C	0	n/a	0	n/a	0	n/a	1	C	0	n/a	0	n/a	0	n/a	0	n/a	0	n/a	0	n/a	0	n/a	0	n/a	0	n/a	0	n/a	0	n/a	0	n/a	0	n/a	0	n/a	0	n/a	0	n/a	ASPM_HUMAN	ASPM
CCRF	TVNLQDAEEAVELVQYAYFKK	1	M	1	M	0	n/a	0	n/a	0	n/a	0	n/a	0	n/a	1	M	0	n/a	0	n/a	0	n/a	1	M	0	n/a	0	n/a	0	n/a	0	n/a	0	n/a	0	n/a	0	n/a	0	n/a	0	n/a	0	n/a	0	n/a	MCM3_HUMAN	MCM3
CCRF	APNISMPDIDLNLKGPK	1	X	1	X	1	X	0	n/a	0	n/a	0	n/a	1	X	0	n/a	0	n/a	0	n/a	0	n/a	0	n/a	0	n/a	0	n/a	0	n/a	0	n/a	0	n/a	0	n/a	0	n/a	0	n/a	0	n/a	0	n/a	0	n/a	AHNK_HUMAN	AHNAK
CCRF	SGPFGQLFQPDNFIFGQTGAGNNWAK	1	MC	1	MC	2	MC	0	n/a	0	n/a	0	n/a	2	MC	2	MC	0	n/a	0	n/a	0	n/a	2	MC	0	n/a	0	n/a	0	n/a	0	n/a	0	n/a	0	n/a	0	n/a	0	n/a	0	n/a	0	n/a	0	n/a	TBB6_HUMAN	TUBB6
CCRF	GHNCPKPVLNFYEANFPANVMDVISR	1	C	1	C	0	n/a	0	n/a	0	n/a	0	n/a	0	n/a	1	C	1	C	0	n/a	0	n/a	1	C	0	n/a	0	n/a	0	n/a	0	n/a	0	n/a	0	n/a	0	n/a	0	n/a	0	n/a	0	n/a	0	n/a	DDX5_HUMAN	DDX5
CCRF	LQQQLDDLLVDLDHQR	1	M	1	M	1	M	1	M	0	n/a	0	n/a	1	M	0	n/a	0	n/a	0	n/a	0	n/a	0	n/a	0	n/a	0	n/a	0	n/a	0	n/a	0	n/a	0	n/a	0	n/a	0	n/a	0	n/a	0	n/a	0	n/a	MYH9_HUMAN	MYH9
CCRF	GLGAVITGGASGLGLATAER	5	M	5	M	0	n/a	0	n/a	0	n/a	0	n/a	0	n/a	5	M	0	n/a	0	n/a	0	n/a	5	M	0	n/a	0	n/a	0	n/a	0	n/a	0	n/a	0	n/a	0	n/a	0	n/a	0	n/a	0	n/a	0	n/a	HCD2_HUMAN	HSD17B10
CCRF	QNVQVFEFQLTTEDMK	2	CX	2	CX	0	n/a	0	n/a	0	n/a	0	n/a	0	n/a	2	CX	0	n/a	0	n/a	0	n/a	2	CX	0	n/a	0	n/a	0	n/a	0	n/a	0	n/a	0	n/a	0	n/a	0	n/a	0	n/a	0	n/a	0	n/a	AK1C3_HUMAN	AKR1C3
CCRF	REVDEHYPESPRK	0	n/a	0	n/a	0	n/a	0	n/a	0	n/a	0	n/a	0	n/a	1	M	0	n/a	0	n/a	0	n/a	1	M	0	n/a	0	n/a	0	n/a	0	n/a	0	n/a	0	n/a	0	n/a	0	n/a	0	n/a	0	n/a	0	n/a	RIC8A_HUMAN	RIC8A
CCRF	NYLDWLMSIPWGK	1	M	1	M	0	n/a	0	n/a	0	n/a	0	n/a	0	n/a	1	M	0	n/a	0	n/a	0	n/a	1	M	0	n/a	0	n/a	0	n/a	0	n/a	0	n/a	0	n/a	0	n/a	0	n/a	0	n/a	0	n/a	0	n/a	LONM_HUMAN	LONP1
CCRF	ESGHSDWLGDPEEPLTGFSWR	1	CX	1	CX	0	n/a	0	n/a	0	n/a	0	n/a	0	n/a	1	CX	0	n/a	0	n/a	0	n/a	1	CX	0	n/a	0	n/a	0	n/a	0	n/a	0	n/a	0	n/a	0	n/a	0	n/a	0	n/a	0	n/a	0	n/a	ATLA3_HUMAN	ATL3
CCRF	DVDEAYMNKVDLESRLEGLTDEINFLR	1	MC	1	MC	1	MC	0	n/a	0	n/a	0	n/a	1	MC	0	n/a	0	n/a	0	n/a	0	n/a	0	n/a	0	n/a	0	n/a	0	n/a	0	n/a	0	n/a	0	n/a	0	n/a	0	n/a	0	n/a	0	n/a	0	n/a	K2C8_HUMAN	KRT8
CCRF	QYNGVPLDGRPMNIQLVTSQMDAQR	1	C	1	C	0	n/a	0	n/a	0	n/a	0	n/a	0	n/a	1	C	0	n/a	0	n/a	0	n/a	1	C	0	n/a	0	n/a	0	n/a	0	n/a	0	n/a	0	n/a	0	n/a	0	n/a	0	n/a	0	n/a	0	n/a	THOC4_HUMAN	ALYREF
CCRF	AMDPRHPNMMTDVVK	0	n/a	0	n/a	0	n/a	0	n/a	0	n/a	0	n/a	0	n/a	1	M	0	n/a	0	n/a	0	n/a	1	M	0	n/a	0	n/a	0	n/a	0	n/a	0	n/a	0	n/a	0	n/a	0	n/a	0	n/a	0	n/a	0	n/a	DIAP3_HUMAN	DIAPH3
CCRF	VLCLSKYVLNMMALLCAPVR	0	n/a	0	n/a	0	n/a	0	n/a	0	n/a	0	n/a	0	n/a	1	M	0	n/a	0	n/a	0	n/a	1	M	0	n/a	0	n/a	0	n/a	0	n/a	0	n/a	0	n/a	0	n/a	0	n/a	0	n/a	0	n/a	0	n/a	TCP11_HUMAN	TCP11
CCRF	ADLEMKIESLTEELAYLKK	1	M	1	M	0	n/a	0	n/a	0	n/a	0	n/a	0	n/a	1	M	0	n/a	0	n/a	0	n/a	1	M	0	n/a	0	n/a	0	n/a	0	n/a	0	n/a	0	n/a	0	n/a	0	n/a	0	n/a	0	n/a	0	n/a	K1C10_HUMAN	KRT10
CCRF	TPERNLDQFHDK	1	M	1	M	0	n/a	0	n/a	0	n/a	0	n/a	0	n/a	1	M	0	n/a	0	n/a	0	n/a	1	M	0	n/a	0	n/a	0	n/a	0	n/a	0	n/a	0	n/a	0	n/a	0	n/a	0	n/a	0	n/a	0	n/a	CALX_HUMAN	CANX
CCRF	IPGLLMYMIRLCLARSAAK	1	C	1	C	1	C	0	n/a	0	n/a	0	n/a	1	C	0	n/a	0	n/a	0	n/a	0	n/a	0	n/a	0	n/a	0	n/a	0	n/a	0	n/a	0	n/a	0	n/a	0	n/a	0	n/a	0	n/a	0	n/a	0	n/a	CSCL2_HUMAN	TMEM63B
CCRF	LVEAFQYTDKHGEVCPAGWKPGSETIIPDPAGK	1	M	1	M	1	M	0	n/a	0	n/a	0	n/a	1	M	0	n/a	0	n/a	0	n/a	0	n/a	0	n/a	0	n/a	0	n/a	0	n/a	0	n/a	0	n/a	0	n/a	0	n/a	0	n/a	0	n/a	0	n/a	0	n/a	PRDX4_HUMAN	PRDX4
CCRF	MEEIAEAYLGK	1	MX	1	M	1	MX	0	n/a	0	n/a	0	n/a	1	MX	0	n/a	0	n/a	0	n/a	0	n/a	0	n/a	0	n/a	0	n/a	0	n/a	0	n/a	0	n/a	0	n/a	0	n/a	0	n/a	0	n/a	0	n/a	0	n/a	HSP7C_HUMAN	HSPA8
CCRF	DINAYNCEEPTKKLPFPIIDDR	1	MC	1	MC	1	MC	0	n/a	0	n/a	0	n/a	1	MC	0	n/a	0	n/a	0	n/a	0	n/a	0	n/a	0	n/a	0	n/a	0	n/a	0	n/a	0	n/a	0	n/a	0	n/a	0	n/a	0	n/a	0	n/a	0	n/a	PRDX6_HUMAN	PRDX6
CCRF	PGGPHLEYFVR	0	n/a	0	n/a	0	n/a	0	n/a	0	n/a	0	n/a	0	n/a	0	n/a	0	n/a	0	n/a	0	n/a	0	n/a	0	n/a	0	n/a	0	n/a	0	n/a	0	n/a	0	n/a	1	C	0	n/a	0	n/a	0	n/a	0	n/a	TY3H_HUMAN	TH
CCRF	GAAVLGQDHLRQCDR	0	n/a	0	n/a	0	n/a	0	n/a	0	n/a	0	n/a	0	n/a	1	M	0	n/a	0	n/a	0	n/a	1	M	0	n/a	0	n/a	0	n/a	0	n/a	0	n/a	0	n/a	0	n/a	0	n/a	0	n/a	0	n/a	0	n/a	ARL8B_HUMAN	ARL8B
CCRF	KQHPDASVNFSEFSK	1	MC	1	MC	0	n/a	0	n/a	0	n/a	0	n/a	0	n/a	1	MC	0	n/a	0	n/a	0	n/a	1	MC	0	n/a	0	n/a	0	n/a	0	n/a	0	n/a	0	n/a	0	n/a	0	n/a	0	n/a	0	n/a	0	n/a	HMGB1_HUMAN	HMGB1
CCRF	VFGKYMTISGFQIEETIDR	1	M	1	M	1	M	0	n/a	0	n/a	0	n/a	1	M	0	n/a	0	n/a	0	n/a	0	n/a	0	n/a	0	n/a	0	n/a	0	n/a	0	n/a	0	n/a	0	n/a	0	n/a	0	n/a	0	n/a	0	n/a	0	n/a	ANXA5_HUMAN	ANXA5
CCRF	LQQLFDHTMFILEQEEYQR	0	n/a	0	n/a	0	n/a	0	n/a	0	n/a	0	n/a	0	n/a	0	n/a	0	n/a	0	n/a	0	n/a	0	n/a	0	n/a	0	n/a	0	n/a	0	n/a	0	n/a	0	n/a	2	CX	0	n/a	0	n/a	0	n/a	0	n/a	MYH9_HUMAN	MYH9
CCRF	SGPFGQLFRPDSFIFGQTGAGNNWAK	5	CX	5	CX	0	n/a	0	n/a	0	n/a	0	n/a	0	n/a	5	CX	0	n/a	0	n/a	0	n/a	5	CX	0	n/a	0	n/a	0	n/a	0	n/a	0	n/a	0	n/a	0	n/a	0	n/a	0	n/a	0	n/a	0	n/a	TBB6_HUMAN	TUBB6
CCRF	DKPSVAAMVYPFTGDHK	1	MX	1	MX	0	n/a	0	n/a	0	n/a	0	n/a	0	n/a	1	MX	0	n/a	0	n/a	0	n/a	1	MX	0	n/a	0	n/a	0	n/a	0	n/a	0	n/a	0	n/a	0	n/a	0	n/a	0	n/a	0	n/a	0	n/a	ACLY_HUMAN	ACLY
CCRF	MAAEDELQLLR	0	n/a	0	n/a	1	C	0	n/a	0	n/a	0	n/a	1	C	0	n/a	0	n/a	0	n/a	0	n/a	0	n/a	0	n/a	0	n/a	0	n/a	0	n/a	0	n/a	0	n/a	0	n/a	0	n/a	0	n/a	0	n/a	0	n/a	IGBP1_HUMAN	IGBP1
CCRF	VISHAISEHVEDAGVHSGNATLMLPTQTISQGAIEK	0	n/a	0	n/a	0	n/a	0	n/a	0	n/a	0	n/a	0	n/a	0	n/a	0	n/a	0	n/a	0	n/a	0	n/a	0	n/a	0	n/a	0	n/a	0	n/a	0	n/a	0	n/a	0	n/a	0	n/a	0	n/a	0	n/a	1	M	CPSM_HUMAN	CPS1
CCRF	TIGGGDDSFNTFFSETGAGEHVPR	1	M	1	M	0	n/a	0	n/a	0	n/a	0	n/a	0	n/a	1	M	0	n/a	0	n/a	0	n/a	1	M	0	n/a	0	n/a	0	n/a	0	n/a	0	n/a	0	n/a	0	n/a	0	n/a	0	n/a	0	n/a	0	n/a	TBA3C_HUMAN	TUBA3C
CCRF	ANILVTELFNTELIGEGALPSYEHAHR	1	M	1	M	1	M	0	n/a	0	n/a	0	n/a	1	M	0	n/a	0	n/a	0	n/a	0	n/a	0	n/a	0	n/a	0	n/a	0	n/a	0	n/a	0	n/a	0	n/a	0	n/a	0	n/a	0	n/a	0	n/a	0	n/a	ANM7_HUMAN	PRMT7
CCRF	LSKQQIEDFAEKLMAILFETYR	1	M	1	M	0	n/a	0	n/a	0	n/a	0	n/a	0	n/a	1	M	0	n/a	0	n/a	0	n/a	1	M	0	n/a	0	n/a	0	n/a	0	n/a	0	n/a	0	n/a	0	n/a	0	n/a	0	n/a	0	n/a	0	n/a	BTG4_HUMAN	BTG4
CCRF	VAHALAEGLGVIACNGEKLDEREAGITEK	1	MC	1	MC	0	n/a	0	n/a	0	n/a	0	n/a	0	n/a	1	MC	0	n/a	0	n/a	0	n/a	1	MC	0	n/a	0	n/a	0	n/a	0	n/a	0	n/a	0	n/a	0	n/a	0	n/a	0	n/a	0	n/a	0	n/a	TPIS_HUMAN	TPI1
CCRF	VFIMDSCDQLIPEYLNFIR	2	M	2	M	0	n/a	0	n/a	0	n/a	0	n/a	0	n/a	2	M	2	M	0	n/a	0	n/a	2	M	0	n/a	0	n/a	0	n/a	0	n/a	0	n/a	0	n/a	0	n/a	0	n/a	0	n/a	0	n/a	0	n/a	HS90B_HUMAN	HSP90AB1
CCRF	MLVTILGTVKPNANR	1	MX	1	MX	0	n/a	0	n/a	0	n/a	0	n/a	0	n/a	1	MX	0	n/a	0	n/a	0	n/a	1	MX	0	n/a	0	n/a	0	n/a	0	n/a	0	n/a	0	n/a	0	n/a	0	n/a	0	n/a	0	n/a	0	n/a	LEG3_HUMAN	LGALS3
CCRF	VVYIFGPPIKEPPTDVTPTFLTTGVLSTLR	0	n/a	0	n/a	0	n/a	1	M	0	n/a	0	n/a	0	n/a	0	n/a	0	n/a	0	n/a	0	n/a	0	n/a	0	n/a	0	n/a	0	n/a	0	n/a	0	n/a	0	n/a	0	n/a	0	n/a	0	n/a	0	n/a	0	n/a	GUAA_HUMAN	GMPS
CCRF	WLSAGDALLQMITIHLPSPVTAQK	2	M	2	M	0	n/a	0	n/a	0	n/a	0	n/a	0	n/a	2	M	0	n/a	0	n/a	0	n/a	2	M	0	n/a	0	n/a	0	n/a	0	n/a	0	n/a	0	n/a	0	n/a	0	n/a	0	n/a	0	n/a	0	n/a	EF2_HUMAN	EEF2
CCRF	YPIEHGIVNNWDDMEK	1	M	0	n/a	0	n/a	0	n/a	0	n/a	0	n/a	0	n/a	0	n/a	0	n/a	0	n/a	0	n/a	0	n/a	0	n/a	1	M	0	n/a	0	n/a	0	n/a	0	n/a	0	n/a	0	n/a	0	n/a	0	n/a	0	n/a	ACTG_HUMAN	ACTG1
CCRF	VGTFFSEVKPAGPTVEQQGETAR	2	MCX	2	MCX	0	n/a	0	n/a	0	n/a	0	n/a	0	n/a	2	MCX	0	n/a	0	n/a	0	n/a	2	MCX	0	n/a	0	n/a	0	n/a	0	n/a	0	n/a	0	n/a	0	n/a	0	n/a	0	n/a	0	n/a	0	n/a	P5CS_HUMAN	ALDH18A1
CCRF	SLSPEFIPR	1	M	1	M	0	n/a	0	n/a	0	n/a	0	n/a	0	n/a	1	M	0	n/a	0	n/a	0	n/a	1	M	0	n/a	0	n/a	0	n/a	0	n/a	0	n/a	0	n/a	0	n/a	0	n/a	0	n/a	0	n/a	0	n/a	RM19_HUMAN	MRPL19
CCRF	LSPQSAEEYIEYLK	0	n/a	0	n/a	0	n/a	0	n/a	0	n/a	0	n/a	0	n/a	0	n/a	0	n/a	0	n/a	0	n/a	0	n/a	0	n/a	0	n/a	0	n/a	0	n/a	0	n/a	0	n/a	1	M	0	n/a	0	n/a	0	n/a	0	n/a	SYF1_HUMAN	XAB2
CCRF	SYLLQLSK	1	M	1	M	1	M	1	M	0	n/a	1	M	0	n/a	0	n/a	0	n/a	0	n/a	0	n/a	0	n/a	0	n/a	0	n/a	0	n/a	0	n/a	0	n/a	0	n/a	0	n/a	0	n/a	0	n/a	0	n/a	0	n/a	KIT_HUMAN	KIT
CCRF	RGAAAADLLSSSPESQHGGTQSPR	0	n/a	0	n/a	0	n/a	0	n/a	0	n/a	0	n/a	0	n/a	0	n/a	0	n/a	0	n/a	0	n/a	0	n/a	0	n/a	0	n/a	0	n/a	0	n/a	0	n/a	0	n/a	1	C	0	n/a	0	n/a	0	n/a	0	n/a	PTN23_HUMAN	PTPN23
CCRF	DSNGSQFFITTVK	1	M	1	M	1	M	0	n/a	0	n/a	0	n/a	1	M	0	n/a	0	n/a	0	n/a	0	n/a	0	n/a	0	n/a	0	n/a	0	n/a	0	n/a	0	n/a	0	n/a	0	n/a	0	n/a	0	n/a	0	n/a	0	n/a	PPIB_HUMAN	PPIB
CCRF	LCYVALEFENEMATAASSSSLEK	4	M	4	M	4	M	0	n/a	0	n/a	0	n/a	4	M	0	n/a	0	n/a	0	n/a	0	n/a	0	n/a	0	n/a	0	n/a	0	n/a	0	n/a	0	n/a	0	n/a	0	n/a	0	n/a	0	n/a	0	n/a	0	n/a	ACTC_HUMAN	ACTC1
CCRF	LSLLEQESQQQELQIK	1	M	1	M	1	M	0	n/a	0	n/a	0	n/a	1	M	0	n/a	0	n/a	0	n/a	0	n/a	0	n/a	0	n/a	0	n/a	0	n/a	0	n/a	0	n/a	0	n/a	0	n/a	0	n/a	0	n/a	0	n/a	0	n/a	LAMC3_HUMAN	LAMC3
CCRF	VVLHDGDPNEPVSDYINADIIMPEFETK	1	CX	1	CX	1	CX	1	CX	0	n/a	0	n/a	1	CX	1	CX	1	CX	0	n/a	0	n/a	1	CX	0	n/a	0	n/a	0	n/a	0	n/a	0	n/a	0	n/a	0	n/a	0	n/a	0	n/a	0	n/a	1	CX	PTN11_HUMAN	PTPN11
CCRF	KALEHQMESHREAHQK	1	C	1	C	0	n/a	0	n/a	0	n/a	0	n/a	0	n/a	0	n/a	0	n/a	0	n/a	0	n/a	0	n/a	0	n/a	0	n/a	0	n/a	0	n/a	0	n/a	0	n/a	0	n/a	0	n/a	0	n/a	0	n/a	0	n/a	KIF5C_HUMAN	KIF5C
CCRF	GEIVHLQAGQCGNQIGAK	0	n/a	0	n/a	0	n/a	0	n/a	0	n/a	0	n/a	0	n/a	0	n/a	0	n/a	0	n/a	0	n/a	0	n/a	0	n/a	0	n/a	0	n/a	0	n/a	0	n/a	0	n/a	0	n/a	0	n/a	0	n/a	0	n/a	2	MX	TBB4A_HUMAN	TUBB4A
CCRF	EGGIGEAVCASVSR	0	n/a	0	n/a	1	C	0	n/a	0	n/a	0	n/a	1	C	0	n/a	0	n/a	0	n/a	0	n/a	0	n/a	0	n/a	0	n/a	0	n/a	0	n/a	0	n/a	0	n/a	0	n/a	0	n/a	0	n/a	0	n/a	0	n/a	TKTL2_HUMAN	TKTL2
CCRF	HKTGSNLHGLFGR	1	M	1	M	0	n/a	0	n/a	0	n/a	0	n/a	0	n/a	1	M	0	n/a	0	n/a	0	n/a	1	M	0	n/a	0	n/a	0	n/a	0	n/a	0	n/a	0	n/a	0	n/a	0	n/a	0	n/a	0	n/a	0	n/a	CYC_HUMAN	CYCS
CCRF	DVLFLKDCVGSEVEKACANPAPGSVILLENLR	1	M	1	M	1	M	0	n/a	0	n/a	0	n/a	1	M	0	n/a	0	n/a	0	n/a	0	n/a	0	n/a	0	n/a	0	n/a	0	n/a	0	n/a	0	n/a	0	n/a	0	n/a	0	n/a	0	n/a	0	n/a	0	n/a	PGK2_HUMAN	PGK2
CCRF	SVKEYVDPNDIFGNR	1	C	1	C	1	C	0	n/a	0	n/a	0	n/a	1	CX	0	n/a	0	n/a	0	n/a	0	n/a	0	n/a	0	n/a	0	n/a	0	n/a	0	n/a	0	n/a	0	n/a	0	n/a	0	n/a	0	n/a	0	n/a	0	n/a	ADAS_HUMAN	AGPS
CCRF	SGGGGTSTVSFK	1	MC	0	n/a	0	n/a	0	n/a	0	n/a	0	n/a	0	n/a	0	n/a	0	n/a	0	n/a	0	n/a	0	n/a	0	n/a	1	MC	0	n/a	0	n/a	0	n/a	0	n/a	1	MCX	0	n/a	0	n/a	0	n/a	0	n/a	EXOC2_HUMAN	EXOC2
CCRF	VQQVQPSMQAVIR	2	MC	2	MC	2	M	0	n/a	0	n/a	0	n/a	2	MC	0	n/a	0	n/a	0	n/a	0	n/a	0	n/a	0	n/a	0	n/a	0	n/a	0	n/a	0	n/a	0	n/a	0	n/a	0	n/a	0	n/a	0	n/a	0	n/a	NIBL1_HUMAN	FAM129B
CCRF	AGLTLKPQTFPLTVSNRPMMDVAFVQFLASVSGK	1	M	1	M	1	M	0	n/a	0	n/a	0	n/a	1	M	0	n/a	0	n/a	0	n/a	0	n/a	0	n/a	0	n/a	0	n/a	0	n/a	0	n/a	0	n/a	0	n/a	0	n/a	0	n/a	0	n/a	0	n/a	0	n/a	NOMO1_HUMAN	NOMO1
CCRF	LEGELKAPDLELSLPAIHVEGLDIK	2	M	2	M	2	M	0	n/a	0	n/a	0	n/a	2	M	0	n/a	0	n/a	0	n/a	0	n/a	0	n/a	0	n/a	0	n/a	0	n/a	0	n/a	0	n/a	0	n/a	0	n/a	0	n/a	0	n/a	0	n/a	0	n/a	AHNK_HUMAN	AHNAK
CCRF	QGFGEATKQPGITFIAAK	1	M	1	M	0	n/a	0	n/a	0	n/a	0	n/a	0	n/a	1	M	0	n/a	0	n/a	0	n/a	1	M	0	n/a	0	n/a	0	n/a	0	n/a	0	n/a	0	n/a	0	n/a	0	n/a	0	n/a	0	n/a	0	n/a	CATD_HUMAN	CTSD
CCRF	SHFISALTVVFINSK	1	M	1	M	0	n/a	0	n/a	0	n/a	0	n/a	0	n/a	1	M	0	n/a	0	n/a	0	n/a	1	M	0	n/a	0	n/a	0	n/a	0	n/a	0	n/a	0	n/a	0	n/a	0	n/a	0	n/a	0	n/a	0	n/a	FBXL3_HUMAN	FBXL3
CCRF	TSTSNVEQYEAMVTSLEESLNKEK	3	MCX	3	MCX	3	MCX	3	MCX	0	n/a	0	n/a	3	MCX	0	n/a	0	n/a	0	n/a	0	n/a	0	n/a	0	n/a	0	n/a	0	n/a	0	n/a	0	n/a	0	n/a	0	n/a	0	n/a	0	n/a	0	n/a	0	n/a	TPR_HUMAN	TPR
CCRF	LAVNTVPFPR	1	MX	1	M	1	MX	0	n/a	0	n/a	0	n/a	1	MX	1	MC	0	n/a	0	n/a	0	n/a	1	MC	0	n/a	0	n/a	0	n/a	0	n/a	0	n/a	0	n/a	0	n/a	0	n/a	0	n/a	0	n/a	0	n/a	TBB1_HUMAN TBB6_HUMAN	TUBB1 TUBB6
CCRF	TESALSYYEFLLHIEQQVNK	0	n/a	0	n/a	0	n/a	0	n/a	0	n/a	0	n/a	0	n/a	0	n/a	0	n/a	0	n/a	0	n/a	0	n/a	0	n/a	0	n/a	0	n/a	0	n/a	0	n/a	0	n/a	2	C	0	n/a	0	n/a	0	n/a	0	n/a	SC24A_HUMAN	SEC24A
CCRF	EEEVPAGEAAASQPQAPTSVPGAR	1	C	1	C	0	n/a	0	n/a	0	n/a	0	n/a	0	n/a	1	C	0	n/a	0	n/a	0	n/a	1	C	0	n/a	0	n/a	0	n/a	0	n/a	0	n/a	0	n/a	0	n/a	0	n/a	0	n/a	0	n/a	1	C	DPOE4_HUMAN	POLE4
CCRF	TVSLGAGAKDELHMVEAEAMNYEGSPIKVTLATLK	1	M	1	M	0	n/a	0	n/a	0	n/a	0	n/a	0	n/a	1	M	1	MC	0	n/a	0	n/a	1	M	0	n/a	0	n/a	0	n/a	0	n/a	0	n/a	0	n/a	0	n/a	0	n/a	0	n/a	0	n/a	0	n/a	NPM_HUMAN	NPM1
CCRF	ETGGHHIVALCVLK	0	n/a	0	n/a	0	n/a	0	n/a	0	n/a	0	n/a	0	n/a	0	n/a	0	n/a	0	n/a	0	n/a	0	n/a	0	n/a	0	n/a	0	n/a	0	n/a	0	n/a	0	n/a	0	n/a	0	n/a	0	n/a	0	n/a	1	X	HPRT_HUMAN	HPRT1
CCRF	SKQSVPEFPLSPPK	1	M	1	M	1	MX	0	n/a	0	n/a	0	n/a	1	M	0	n/a	0	n/a	0	n/a	0	n/a	0	n/a	0	n/a	0	n/a	0	n/a	0	n/a	0	n/a	0	n/a	0	n/a	0	n/a	0	n/a	0	n/a	0	n/a	STMN1_HUMAN	STMN1
CCRF	ITYETQISPRPQPESVSCILEEPK	1	C	1	CX	1	CX	1	CX	0	n/a	0	n/a	1	C	0	n/a	0	n/a	0	n/a	0	n/a	0	n/a	0	n/a	0	n/a	0	n/a	0	n/a	0	n/a	0	n/a	0	n/a	0	n/a	0	n/a	0	n/a	0	n/a	IKKB_HUMAN	IKBKB
CCRF	RLAVQLGAQALLGAAK	1	M	1	M	0	n/a	0	n/a	0	n/a	0	n/a	0	n/a	1	M	0	n/a	0	n/a	0	n/a	1	M	0	n/a	0	n/a	0	n/a	0	n/a	0	n/a	0	n/a	0	n/a	0	n/a	0	n/a	0	n/a	0	n/a	P5CR2_HUMAN	PYCR2
CCRF	SQAALNTHNTVFDAKR	0	n/a	0	n/a	0	n/a	0	n/a	0	n/a	0	n/a	0	n/a	0	n/a	0	n/a	0	n/a	0	n/a	0	n/a	0	n/a	0	n/a	0	n/a	0	n/a	0	n/a	0	n/a	0	n/a	0	n/a	0	n/a	0	n/a	1	M	HSP76_HUMAN	HSPA6
CCRF	DILGGPISLGNIGNFIVSTWHRLRK	1	C	1	C	0	n/a	0	n/a	0	n/a	0	n/a	0	n/a	0	n/a	0	n/a	0	n/a	0	n/a	0	n/a	0	n/a	0	n/a	0	n/a	0	n/a	0	n/a	0	n/a	0	n/a	0	n/a	0	n/a	0	n/a	0	n/a	PCX1_HUMAN	PCNX
CCRF	EGSRTDDELVQREEEAIQLDGLNASQIR	1	M	1	M	0	n/a	0	n/a	0	n/a	0	n/a	0	n/a	1	M	0	n/a	0	n/a	0	n/a	1	M	0	n/a	0	n/a	0	n/a	0	n/a	0	n/a	0	n/a	0	n/a	0	n/a	0	n/a	0	n/a	0	n/a	ENPL_HUMAN	HSP90B1
CCRF	VGTFFSEVKPAGPTVQQQGEMAR	0	n/a	0	n/a	0	n/a	0	n/a	0	n/a	0	n/a	0	n/a	0	n/a	0	n/a	0	n/a	0	n/a	0	n/a	0	n/a	0	n/a	0	n/a	0	n/a	0	n/a	0	n/a	1	M	0	n/a	0	n/a	0	n/a	0	n/a	P5CS_HUMAN	ALDH18A1
CCRF	YLTEHPDPDNENIVGYNNK	0	n/a	0	n/a	0	n/a	0	n/a	0	n/a	0	n/a	0	n/a	1	X	0	n/a	0	n/a	0	n/a	0	n/a	0	n/a	0	n/a	0	n/a	0	n/a	0	n/a	0	n/a	0	n/a	0	n/a	0	n/a	0	n/a	0	n/a	PRP8_HUMAN	PRPF8
CCRF	MFEMCMK	1	M	1	M	1	M	0	n/a	0	n/a	0	n/a	1	M	0	n/a	0	n/a	0	n/a	0	n/a	0	n/a	0	n/a	0	n/a	0	n/a	0	n/a	0	n/a	0	n/a	0	n/a	0	n/a	0	n/a	0	n/a	0	n/a	PAPOB_HUMAN	PAPOLB
CCRF	NWNSPVADFIMESQRLELIR	1	C	1	C	0	n/a	0	n/a	0	n/a	0	n/a	0	n/a	1	C	0	n/a	0	n/a	0	n/a	1	C	0	n/a	0	n/a	0	n/a	0	n/a	0	n/a	0	n/a	0	n/a	0	n/a	0	n/a	0	n/a	0	n/a	SYDM_HUMAN	DARS2
CCRF	TRHLLTDLPLPPELPGR	1	M	1	M	0	n/a	0	n/a	0	n/a	0	n/a	0	n/a	1	M	1	M	0	n/a	0	n/a	1	M	0	n/a	0	n/a	0	n/a	0	n/a	0	n/a	0	n/a	0	n/a	0	n/a	0	n/a	0	n/a	0	n/a	CDK12_HUMAN	CDK12
CCRF	SLADELALVDVFEDKLKGEMMDLQHGSLFLQTPK	1	MCX	1	MCX	0	n/a	0	n/a	0	n/a	0	n/a	0	n/a	1	MCX	0	n/a	0	n/a	0	n/a	1	MCX	0	n/a	0	n/a	0	n/a	0	n/a	0	n/a	0	n/a	0	n/a	0	n/a	0	n/a	0	n/a	0	n/a	LDHB_HUMAN	LDHB
CCRF	EAEDNVMAVVDK	0	n/a	0	n/a	1	M	0	n/a	0	n/a	0	n/a	1	M	0	n/a	0	n/a	0	n/a	0	n/a	0	n/a	0	n/a	0	n/a	0	n/a	0	n/a	0	n/a	0	n/a	0	n/a	0	n/a	0	n/a	0	n/a	0	n/a	MAP1B_HUMAN	MAP1B
CCRF	QINLSTVDLKK	1	X	1	X	0	n/a	0	n/a	0	n/a	0	n/a	0	n/a	1	X	0	n/a	0	n/a	0	n/a	1	X	0	n/a	0	n/a	0	n/a	0	n/a	0	n/a	0	n/a	0	n/a	0	n/a	0	n/a	0	n/a	0	n/a	MANF_HUMAN	MANF
CCRF	HKLVSDGQALPEMEIHLETNAEK	1	CX	1	CX	0	n/a	0	n/a	0	n/a	0	n/a	0	n/a	1	CX	0	n/a	0	n/a	0	n/a	1	CX	0	n/a	0	n/a	0	n/a	0	n/a	0	n/a	0	n/a	0	n/a	0	n/a	0	n/a	0	n/a	0	n/a	TRAP1_HUMAN	TRAP1
CCRF	NQVATNPTNTVFDAKR	1	MCX	1	MCX	1	MCX	0	n/a	0	n/a	0	n/a	1	MCX	0	n/a	0	n/a	0	n/a	0	n/a	0	n/a	0	n/a	0	n/a	0	n/a	0	n/a	0	n/a	0	n/a	0	n/a	0	n/a	0	n/a	0	n/a	0	n/a	HSP7C_HUMAN	HSPA8
CCRF	ITVVGVGQVGMSCAISILGK	1	C	1	C	1	MC	0	n/a	0	n/a	0	n/a	1	MCX	0	n/a	0	n/a	0	n/a	0	n/a	0	n/a	0	n/a	0	n/a	0	n/a	0	n/a	0	n/a	0	n/a	0	n/a	0	n/a	0	n/a	0	n/a	0	n/a	LDHB_HUMAN	LDHB
CCRF	AGSPVLLNCLMYK	1	MC	1	MC	0	n/a	0	n/a	0	n/a	0	n/a	0	n/a	1	MC	0	n/a	0	n/a	0	n/a	1	MC	0	n/a	0	n/a	0	n/a	0	n/a	0	n/a	0	n/a	0	n/a	0	n/a	0	n/a	0	n/a	0	n/a	STT3A_HUMAN	STT3A
CCRF	EPMTDLELPREMR	1	M	1	M	0	n/a	0	n/a	0	n/a	0	n/a	0	n/a	1	M	0	n/a	0	n/a	0	n/a	1	M	0	n/a	0	n/a	0	n/a	0	n/a	0	n/a	0	n/a	0	n/a	0	n/a	0	n/a	0	n/a	0	n/a	NR1I3_HUMAN	NR1I3
CCRF	SEDFSLPAFMDRR	0	n/a	0	n/a	0	n/a	0	n/a	0	n/a	0	n/a	0	n/a	0	n/a	0	n/a	0	n/a	0	n/a	0	n/a	0	n/a	0	n/a	0	n/a	0	n/a	0	n/a	0	n/a	0	n/a	0	n/a	0	n/a	0	n/a	2	C	COX41_HUMAN	COX4I1
CCRF	LSVLNMVHTAKK	1	C	1	C	0	n/a	0	n/a	0	n/a	0	n/a	0	n/a	0	n/a	0	n/a	0	n/a	0	n/a	0	n/a	0	n/a	0	n/a	0	n/a	0	n/a	0	n/a	0	n/a	0	n/a	0	n/a	0	n/a	0	n/a	0	n/a	RB3GP_HUMAN	RAB3GAP1
CCRF	AYTMDCITLEGDQVSHR	1	MCX	1	MCX	1	MCX	0	n/a	0	n/a	0	n/a	1	MCX	0	n/a	0	n/a	0	n/a	0	n/a	0	n/a	0	n/a	0	n/a	0	n/a	0	n/a	0	n/a	0	n/a	0	n/a	0	n/a	0	n/a	0	n/a	0	n/a	SMC3_HUMAN	SMC3
CCRF	FVWCQRR	1	M	1	M	1	M	0	n/a	0	n/a	1	M	0	n/a	0	n/a	0	n/a	0	n/a	0	n/a	0	n/a	0	n/a	0	n/a	0	n/a	0	n/a	0	n/a	0	n/a	0	n/a	0	n/a	0	n/a	0	n/a	0	n/a	F16A2_HUMAN	FAM160A2
CCRF	ETEHPEPPKAELQLPPPPPPGHYGAWAAQELQAK	1	M	1	M	0	n/a	0	n/a	0	n/a	0	n/a	0	n/a	1	M	0	n/a	0	n/a	0	n/a	1	M	0	n/a	0	n/a	0	n/a	0	n/a	0	n/a	0	n/a	0	n/a	0	n/a	0	n/a	0	n/a	0	n/a	SF3B2_HUMAN	SF3B2
CCRF	LMIHGLGDIMNNK	1	M	1	M	1	M	0	n/a	0	n/a	0	n/a	1	M	0	n/a	0	n/a	0	n/a	0	n/a	0	n/a	0	n/a	0	n/a	0	n/a	0	n/a	0	n/a	0	n/a	0	n/a	0	n/a	0	n/a	0	n/a	0	n/a	RYR2_HUMAN	RYR2
CCRF	AAAIGWVASGPMPAPPR	0	n/a	0	n/a	0	n/a	0	n/a	0	n/a	0	n/a	0	n/a	0	n/a	0	n/a	2	CX	0	n/a	0	n/a	0	n/a	0	n/a	0	n/a	0	n/a	0	n/a	0	n/a	0	n/a	0	n/a	0	n/a	0	n/a	0	n/a	KCND2_HUMAN	KCND2
CCRF	LTDGHFMPVLGFGTYAPPEVPR	1	X	1	X	1	X	0	n/a	0	n/a	0	n/a	1	X	0	n/a	0	n/a	0	n/a	0	n/a	0	n/a	0	n/a	0	n/a	0	n/a	0	n/a	0	n/a	0	n/a	0	n/a	0	n/a	0	n/a	0	n/a	0	n/a	AK1C3_HUMAN	AKR1C3
CCRF	LQHLQAFLSQR	0	n/a	0	n/a	0	n/a	0	n/a	0	n/a	0	n/a	0	n/a	0	n/a	0	n/a	0	n/a	0	n/a	0	n/a	0	n/a	0	n/a	0	n/a	0	n/a	0	n/a	0	n/a	1	M	0	n/a	0	n/a	0	n/a	0	n/a	RECQ4_HUMAN	RECQL4
CCRF	EQLNIHGLLPPSFNSQEIQVLR	1	CX	1	CX	0	n/a	0	n/a	0	n/a	0	n/a	0	n/a	1	CX	0	n/a	0	n/a	0	n/a	1	CX	0	n/a	0	n/a	0	n/a	0	n/a	0	n/a	0	n/a	0	n/a	0	n/a	0	n/a	0	n/a	0	n/a	MAOX_HUMAN	ME1
CCRF	HLFDQNEETCWNSDQVHR	0	n/a	0	n/a	0	n/a	0	n/a	0	n/a	0	n/a	0	n/a	0	n/a	0	n/a	0	n/a	0	n/a	0	n/a	0	n/a	1	M	0	n/a	0	n/a	0	n/a	0	n/a	0	n/a	0	n/a	0	n/a	0	n/a	0	n/a	NR2CA_HUMAN	NR2C2AP
CCRF	FNEFMTSKPKIHCFRTLK	1	M	1	M	0	n/a	0	n/a	0	n/a	0	n/a	0	n/a	1	M	1	M	0	n/a	0	n/a	1	M	0	n/a	0	n/a	0	n/a	0	n/a	0	n/a	0	n/a	0	n/a	0	n/a	0	n/a	0	n/a	0	n/a	FNBP1_HUMAN	FNBP1
CCRF	DLQMVNISLQVLSR	1	M	1	M	1	M	0	n/a	0	n/a	0	n/a	1	M	0	n/a	0	n/a	0	n/a	0	n/a	0	n/a	0	n/a	0	n/a	0	n/a	0	n/a	0	n/a	0	n/a	0	n/a	0	n/a	0	n/a	0	n/a	0	n/a	PHB2_HUMAN	PHB2
CCRF	VEAVNMAEGIIHDTETKMEEFKDPLPADECNK	2	MC	2	MC	2	MC	0	n/a	0	n/a	0	n/a	2	MC	0	n/a	0	n/a	0	n/a	0	n/a	0	n/a	0	n/a	0	n/a	0	n/a	0	n/a	0	n/a	0	n/a	0	n/a	0	n/a	0	n/a	0	n/a	0	n/a	GRP75_HUMAN	HSPA9
CCRF	AQQEQAAHQATLR	1	MCX	1	MCX	0	n/a	0	n/a	0	n/a	0	n/a	0	n/a	1	MCX	0	n/a	0	n/a	0	n/a	1	MCX	0	n/a	1	MCX	0	n/a	0	n/a	0	n/a	0	n/a	0	n/a	0	n/a	0	n/a	0	n/a	0	n/a	TACC2_HUMAN	TACC2
CCRF	PLLFYTNALAENDARLQQAACLALK	2	C	2	C	1	C	0	n/a	0	n/a	0	n/a	1	C	0	n/a	0	n/a	0	n/a	0	n/a	0	n/a	0	n/a	0	n/a	0	n/a	0	n/a	0	n/a	0	n/a	0	n/a	0	n/a	0	n/a	0	n/a	0	n/a	FA65C_HUMAN	FAM65C
CCRF	GPNVVGPYGLLQPFSDAMK	1	MC	1	MC	0	n/a	0	n/a	0	n/a	0	n/a	0	n/a	1	MC	0	n/a	0	n/a	0	n/a	1	MC	0	n/a	0	n/a	0	n/a	0	n/a	0	n/a	0	n/a	0	n/a	0	n/a	0	n/a	0	n/a	0	n/a	NU1M_HUMAN	MT-ND1
CCRF	SFMEALQAGADISMIGQFGVGFYSAYLVAEK	5	M	5	M	5	M	5	M	0	n/a	0	n/a	5	M	0	n/a	0	n/a	0	n/a	0	n/a	0	n/a	0	n/a	0	n/a	0	n/a	0	n/a	0	n/a	0	n/a	0	n/a	0	n/a	0	n/a	0	n/a	0	n/a	HS90B_HUMAN	HSP90AB1
CCRF	SALTVQFVEGIFVEKYDPTIEDSYRK	1	C	1	C	1	C	0	n/a	0	n/a	0	n/a	1	C	0	n/a	0	n/a	0	n/a	0	n/a	0	n/a	0	n/a	0	n/a	0	n/a	0	n/a	0	n/a	0	n/a	0	n/a	0	n/a	0	n/a	0	n/a	0	n/a	RAP1B_HUMAN	RAP1B
CCRF	LLAVAATAPPDAPDREEVFDER	1	M	1	M	0	n/a	0	n/a	0	n/a	0	n/a	0	n/a	1	M	0	n/a	0	n/a	0	n/a	1	M	0	n/a	0	n/a	0	n/a	0	n/a	0	n/a	0	n/a	0	n/a	0	n/a	0	n/a	0	n/a	0	n/a	VINC_HUMAN	VCL
CCRF	FGGGDPELLTQMVSK	1	M	1	M	0	n/a	0	n/a	0	n/a	0	n/a	0	n/a	1	M	0	n/a	0	n/a	0	n/a	1	M	0	n/a	0	n/a	0	n/a	0	n/a	0	n/a	0	n/a	0	n/a	0	n/a	0	n/a	0	n/a	0	n/a	ECHA_HUMAN	HADHA
CCRF	IDVGFGYDEPGHAVMR	1	M	1	M	1	M	0	n/a	0	n/a	0	n/a	1	M	0	n/a	0	n/a	0	n/a	0	n/a	0	n/a	0	n/a	0	n/a	0	n/a	0	n/a	0	n/a	0	n/a	0	n/a	0	n/a	0	n/a	0	n/a	0	n/a	MYOF_HUMAN	MYOF
CCRF	VKDTNLTLESK	0	n/a	0	n/a	0	n/a	0	n/a	0	n/a	0	n/a	0	n/a	1	C	0	n/a	0	n/a	0	n/a	1	C	0	n/a	0	n/a	0	n/a	0	n/a	0	n/a	0	n/a	0	n/a	0	n/a	0	n/a	0	n/a	0	n/a	MRCKB_HUMAN	CDC42BPB
CCRF	TLINAQDPPMVVVRK	1	M	1	M	1	M	0	n/a	0	n/a	0	n/a	1	M	0	n/a	0	n/a	0	n/a	0	n/a	0	n/a	0	n/a	0	n/a	0	n/a	0	n/a	0	n/a	0	n/a	0	n/a	0	n/a	0	n/a	0	n/a	0	n/a	IQGA1_HUMAN	IQGAP1
CCRF	KLFEAK	0	n/a	0	n/a	0	n/a	0	n/a	0	n/a	0	n/a	0	n/a	0	n/a	0	n/a	0	n/a	0	n/a	0	n/a	0	n/a	0	n/a	0	n/a	0	n/a	0	n/a	0	n/a	1	C	0	n/a	0	n/a	0	n/a	0	n/a	EHD1_HUMAN	EHD1
CCRF	AVGDGILCNTYIDSYKGTVDCVEAR	1	M	1	M	0	n/a	0	n/a	0	n/a	0	n/a	0	n/a	1	M	0	n/a	0	n/a	0	n/a	1	M	0	n/a	0	n/a	0	n/a	0	n/a	0	n/a	0	n/a	0	n/a	0	n/a	0	n/a	0	n/a	0	n/a	PDCD4_HUMAN	PDCD4
CCRF	SGSKAFLEALQNQAEASSK	1	M	1	M	0	n/a	0	n/a	0	n/a	0	n/a	0	n/a	1	M	0	n/a	0	n/a	0	n/a	1	M	0	n/a	0	n/a	0	n/a	0	n/a	0	n/a	0	n/a	0	n/a	0	n/a	0	n/a	0	n/a	0	n/a	TRAP1_HUMAN	TRAP1
CCRF	EHPFVLESVGGQTLTVFTESSSDKLSLEGIVVQR	1	CX	1	CX	0	n/a	0	n/a	0	n/a	0	n/a	0	n/a	1	CX	0	n/a	0	n/a	0	n/a	1	CX	0	n/a	0	n/a	0	n/a	0	n/a	0	n/a	0	n/a	0	n/a	0	n/a	0	n/a	0	n/a	0	n/a	T2FB_HUMAN	GTF2F2
CCRF	AGGSASAMLEPLLDNQVGFK	1	MX	1	MX	1	MX	0	n/a	0	n/a	0	n/a	1	MX	0	n/a	0	n/a	0	n/a	0	n/a	0	n/a	0	n/a	0	n/a	0	n/a	0	n/a	0	n/a	0	n/a	0	n/a	0	n/a	0	n/a	0	n/a	0	n/a	PSB1_HUMAN	PSMB1
CCRF	ELISNASDALENLR	2	M	2	M	2	M	0	n/a	0	n/a	0	n/a	2	M	0	n/a	0	n/a	0	n/a	0	n/a	0	n/a	0	n/a	0	n/a	0	n/a	0	n/a	0	n/a	0	n/a	0	n/a	0	n/a	0	n/a	0	n/a	0	n/a	TRAP1_HUMAN	TRAP1
CCRF	VPLDDVTNHDIVKPVVNNNMGISSGINNR	1	C	1	C	1	C	0	n/a	0	n/a	0	n/a	1	C	0	n/a	0	n/a	0	n/a	0	n/a	0	n/a	0	n/a	0	n/a	0	n/a	0	n/a	0	n/a	0	n/a	0	n/a	0	n/a	0	n/a	0	n/a	0	n/a	RHGBA_HUMAN	ARHGAP11A
CCRF	SPQVLNQPVSWCKVEAMALK	0	n/a	0	n/a	0	n/a	0	n/a	0	n/a	0	n/a	0	n/a	1	M	0	n/a	0	n/a	0	n/a	1	M	0	n/a	0	n/a	0	n/a	0	n/a	0	n/a	0	n/a	0	n/a	0	n/a	0	n/a	0	n/a	0	n/a	DPOLA_HUMAN	POLA1
CCRF	DCFIIYQGHHGNVGAPIADVILPGAAYTEK	1	M	1	M	0	n/a	0	n/a	0	n/a	0	n/a	0	n/a	1	M	0	n/a	0	n/a	0	n/a	1	M	0	n/a	0	n/a	0	n/a	0	n/a	0	n/a	0	n/a	0	n/a	0	n/a	0	n/a	0	n/a	0	n/a	NDUS1_HUMAN	NDUFS1
CCRF	LQTLVSEKPNKDVVEQMEK	1	M	1	M	0	n/a	0	n/a	0	n/a	0	n/a	0	n/a	1	M	1	M	0	n/a	0	n/a	1	M	0	n/a	0	n/a	0	n/a	0	n/a	0	n/a	0	n/a	0	n/a	0	n/a	0	n/a	0	n/a	0	n/a	KTN1_HUMAN	KTN1
CCRF	GVSTFMSEMLETASILR	1	C	1	C	0	n/a	0	n/a	0	n/a	0	n/a	0	n/a	1	C	0	n/a	0	n/a	0	n/a	1	C	0	n/a	0	n/a	0	n/a	0	n/a	0	n/a	0	n/a	0	n/a	0	n/a	0	n/a	0	n/a	0	n/a	MSH2_HUMAN	MSH2
CCRF	HSQFIAYPITLFVEK	3	M	3	M	3	M	3	M	0	n/a	0	n/a	3	M	0	n/a	0	n/a	0	n/a	0	n/a	0	n/a	0	n/a	0	n/a	0	n/a	0	n/a	0	n/a	0	n/a	0	n/a	0	n/a	0	n/a	0	n/a	0	n/a	HS90A_HUMAN	HSP90AA1
CCRF	PLHYMTLMSWQTCIRR	0	n/a	0	n/a	0	n/a	0	n/a	0	n/a	0	n/a	0	n/a	0	n/a	0	n/a	0	n/a	0	n/a	0	n/a	0	n/a	1	M	0	n/a	0	n/a	0	n/a	0	n/a	0	n/a	0	n/a	0	n/a	0	n/a	1	M	OR4KE_HUMAN	OR4K14
CCRF	LLISLSEGNRDESTNVDMSLAQR	1	MC	1	MC	1	MC	0	n/a	0	n/a	0	n/a	1	MC	0	n/a	0	n/a	0	n/a	0	n/a	0	n/a	0	n/a	0	n/a	0	n/a	0	n/a	0	n/a	0	n/a	0	n/a	0	n/a	0	n/a	0	n/a	0	n/a	ANX11_HUMAN	ANXA11
CCRF	QPEELLSR	0	n/a	0	n/a	0	n/a	0	n/a	0	n/a	0	n/a	0	n/a	0	n/a	0	n/a	0	n/a	0	n/a	0	n/a	0	n/a	0	n/a	0	n/a	0	n/a	0	n/a	0	n/a	1	M	0	n/a	0	n/a	0	n/a	0	n/a	GOSR2_HUMAN	GOSR2
CCRF	KEVVEEAEDGR	2	MCX	2	MCX	0	n/a	0	n/a	0	n/a	0	n/a	0	n/a	2	MCX	0	n/a	0	n/a	0	n/a	2	MCX	0	n/a	0	n/a	0	n/a	0	n/a	0	n/a	0	n/a	0	n/a	0	n/a	0	n/a	0	n/a	0	n/a	PTMA_HUMAN	PTMA
CCRF	ILESHQNVAQLSLAEAQLR	1	M	1	M	1	M	0	n/a	0	n/a	0	n/a	1	M	0	n/a	0	n/a	0	n/a	0	n/a	0	n/a	0	n/a	0	n/a	0	n/a	0	n/a	0	n/a	0	n/a	0	n/a	0	n/a	0	n/a	0	n/a	0	n/a	URP2_HUMAN	FERMT3
CCRF	GKYISPFHDIPIYADKDVFHMVVEVPR	1	M	1	M	0	n/a	0	n/a	0	n/a	0	n/a	0	n/a	1	M	0	n/a	0	n/a	0	n/a	1	M	0	n/a	0	n/a	0	n/a	0	n/a	0	n/a	0	n/a	0	n/a	0	n/a	0	n/a	0	n/a	0	n/a	IPYR_HUMAN	PPA1
CCRF	KPPPVPALPSKLPTFGAQEQLVDLK	3	MCX	3	MCX	0	n/a	0	n/a	0	n/a	0	n/a	0	n/a	3	MCX	0	n/a	0	n/a	0	n/a	3	MCX	0	n/a	3	MCX	0	n/a	0	n/a	0	n/a	0	n/a	0	n/a	0	n/a	0	n/a	0	n/a	0	n/a	TRI25_HUMAN	TRIM25
CCRF	VAREMGVKLGNK	0	n/a	0	n/a	1	C	0	n/a	0	n/a	0	n/a	1	C	0	n/a	0	n/a	0	n/a	0	n/a	0	n/a	0	n/a	0	n/a	0	n/a	0	n/a	0	n/a	0	n/a	0	n/a	0	n/a	0	n/a	0	n/a	0	n/a	DHX16_HUMAN	DHX16
CCRF	YLAEVAAGDDKKGIVNQSQQAYQEAFEISK	1	M	1	M	0	n/a	0	n/a	0	n/a	0	n/a	0	n/a	1	M	0	n/a	0	n/a	0	n/a	1	M	0	n/a	0	n/a	0	n/a	0	n/a	0	n/a	0	n/a	0	n/a	0	n/a	0	n/a	0	n/a	0	n/a	1433Z_HUMAN	YWHAZ
CCRF	VLNGLHNELQTIGFQIETIGKK	1	M	1	M	1	M	0	n/a	0	n/a	0	n/a	1	M	0	n/a	0	n/a	0	n/a	0	n/a	0	n/a	0	n/a	0	n/a	0	n/a	0	n/a	0	n/a	0	n/a	0	n/a	0	n/a	0	n/a	0	n/a	0	n/a	UGDH_HUMAN	UGDH
CCRF	AFSDPFLEAEKSNLAYDIVQLPTGLTGIK	1	M	1	M	0	n/a	0	n/a	0	n/a	0	n/a	0	n/a	1	M	0	n/a	0	n/a	0	n/a	1	M	0	n/a	0	n/a	0	n/a	0	n/a	0	n/a	0	n/a	0	n/a	0	n/a	0	n/a	0	n/a	0	n/a	HSP74_HUMAN	HSPA4
CCRF	SFGDPSLDER	1	M	1	M	1	M	0	n/a	0	n/a	0	n/a	1	M	0	n/a	0	n/a	0	n/a	0	n/a	0	n/a	0	n/a	0	n/a	0	n/a	0	n/a	0	n/a	0	n/a	0	n/a	0	n/a	0	n/a	0	n/a	0	n/a	XYLK_HUMAN	FAM20B
CCRF	NEAVLNDEINPR	1	M	1	M	0	n/a	0	n/a	0	n/a	0	n/a	0	n/a	1	M	0	n/a	0	n/a	0	n/a	1	M	0	n/a	1	M	0	n/a	0	n/a	0	n/a	0	n/a	0	n/a	0	n/a	0	n/a	0	n/a	0	n/a	KIF6_HUMAN	KIF6
CCRF	YGIVDYMVEQSGPPSKEILTLK	1	MCX	1	MCX	0	n/a	0	n/a	0	n/a	0	n/a	0	n/a	1	MCX	0	n/a	0	n/a	0	n/a	1	MCX	0	n/a	0	n/a	0	n/a	0	n/a	0	n/a	0	n/a	0	n/a	0	n/a	0	n/a	0	n/a	0	n/a	PDIA4_HUMAN	PDIA4
CCRF	SWHNVYCVINNEEMGFYK	1	CX	1	CX	0	n/a	0	n/a	0	n/a	0	n/a	0	n/a	1	CX	0	n/a	0	n/a	0	n/a	1	CX	0	n/a	0	n/a	0	n/a	0	n/a	0	n/a	0	n/a	0	n/a	0	n/a	0	n/a	0	n/a	0	n/a	SPTB2_HUMAN	SPTBN1
CCRF	ASWSSLAMDEKVELYR	1	C	1	C	0	n/a	0	n/a	0	n/a	0	n/a	0	n/a	1	C	0	n/a	0	n/a	0	n/a	1	C	0	n/a	0	n/a	0	n/a	0	n/a	0	n/a	0	n/a	0	n/a	0	n/a	0	n/a	0	n/a	0	n/a	COX41_HUMAN	COX4I1
CCRF	NAENLQGK	0	n/a	0	n/a	0	n/a	0	n/a	0	n/a	0	n/a	0	n/a	0	n/a	1	M	0	n/a	0	n/a	0	n/a	0	n/a	0	n/a	0	n/a	0	n/a	0	n/a	0	n/a	0	n/a	0	n/a	0	n/a	0	n/a	0	n/a	TRIPB_HUMAN	TRIP11
CCRF	AVGKLIPELNGK	0	n/a	0	n/a	1	M	0	n/a	0	n/a	0	n/a	1	M	0	n/a	0	n/a	0	n/a	0	n/a	0	n/a	0	n/a	0	n/a	0	n/a	0	n/a	0	n/a	0	n/a	0	n/a	0	n/a	0	n/a	0	n/a	0	n/a	G3P_HUMAN	GAPDH
CCRF	KIEEAEPEEFVVEK	1	M	1	M	0	n/a	0	n/a	0	n/a	0	n/a	0	n/a	1	M	0	n/a	0	n/a	0	n/a	1	M	0	n/a	0	n/a	0	n/a	0	n/a	0	n/a	0	n/a	0	n/a	0	n/a	0	n/a	0	n/a	0	n/a	CBX3_HUMAN	CBX3
CCRF	VVGALVDEGIFEELTR	1	CX	1	CX	0	n/a	0	n/a	0	n/a	0	n/a	0	n/a	1	CX	0	n/a	0	n/a	0	n/a	1	CX	0	n/a	0	n/a	0	n/a	0	n/a	0	n/a	0	n/a	0	n/a	0	n/a	0	n/a	0	n/a	0	n/a	TBC9B_HUMAN	TBC1D9B
CCRF	HTGSGILSMVNAGPNTNGSQFFICTAK	1	MC	1	MC	0	n/a	0	n/a	0	n/a	0	n/a	0	n/a	1	MC	0	n/a	0	n/a	0	n/a	1	MC	0	n/a	2	MCX	0	n/a	0	n/a	0	n/a	0	n/a	0	n/a	0	n/a	0	n/a	0	n/a	0	n/a	PAL4G_HUMAN	PPIAL4G
CCRF	MYKGFQALEDAADIR	0	n/a	0	n/a	0	n/a	0	n/a	0	n/a	0	n/a	0	n/a	0	n/a	0	n/a	0	n/a	0	n/a	0	n/a	0	n/a	0	n/a	0	n/a	0	n/a	0	n/a	0	n/a	1	M	0	n/a	0	n/a	0	n/a	0	n/a	TIMP1_HUMAN	TIMP1
CCRF	LAEVLEAVMPHLDETPNPLVSSVFHR	1	MCX	1	MCX	1	MCX	0	n/a	0	n/a	0	n/a	1	MCX	0	n/a	0	n/a	0	n/a	0	n/a	0	n/a	0	n/a	0	n/a	0	n/a	0	n/a	0	n/a	0	n/a	0	n/a	0	n/a	0	n/a	0	n/a	0	n/a	UBE4A_HUMAN	UBE4A
CCRF	VLESPVPSR	1	C	1	C	0	n/a	0	n/a	0	n/a	0	n/a	0	n/a	0	n/a	0	n/a	0	n/a	0	n/a	1	C	0	n/a	0	n/a	0	n/a	0	n/a	0	n/a	0	n/a	0	n/a	0	n/a	0	n/a	0	n/a	0	n/a	M4K4_HUMAN	MAP4K4
CCRF	NLEAIVSVIAEHNKK	0	n/a	0	n/a	1	C	0	n/a	0	n/a	0	n/a	1	C	0	n/a	0	n/a	0	n/a	0	n/a	0	n/a	0	n/a	0	n/a	0	n/a	0	n/a	0	n/a	0	n/a	1	C	0	n/a	0	n/a	0	n/a	0	n/a	LOX5_HUMAN	ALOX5
CCRF	YSPQSFLPASTIQK	0	n/a	0	n/a	0	n/a	0	n/a	0	n/a	0	n/a	0	n/a	0	n/a	0	n/a	0	n/a	0	n/a	0	n/a	0	n/a	0	n/a	0	n/a	0	n/a	0	n/a	0	n/a	1	M	0	n/a	0	n/a	0	n/a	0	n/a	K1551_HUMAN	KIAA1551
CCRF	YLTTSLFPK	1	C	1	C	0	n/a	0	n/a	0	n/a	0	n/a	0	n/a	1	C	0	n/a	0	n/a	0	n/a	1	C	0	n/a	0	n/a	0	n/a	0	n/a	0	n/a	0	n/a	0	n/a	0	n/a	0	n/a	0	n/a	0	n/a	CCZ1_HUMAN	CCZ1
CCRF	KEEAWLLNREQK	1	M	1	M	1	M	0	n/a	0	n/a	0	n/a	1	M	0	n/a	0	n/a	0	n/a	0	n/a	0	n/a	0	n/a	0	n/a	0	n/a	0	n/a	0	n/a	0	n/a	0	n/a	0	n/a	0	n/a	0	n/a	0	n/a	CP131_HUMAN	CEP131
CCRF	AVCMLSNNTAVAEAWAR	2	M	2	M	0	n/a	0	n/a	0	n/a	0	n/a	0	n/a	2	M	0	n/a	0	n/a	0	n/a	2	M	0	n/a	0	n/a	0	n/a	0	n/a	0	n/a	0	n/a	0	n/a	0	n/a	0	n/a	0	n/a	0	n/a	TBA1C_HUMAN	TUBA1C
CCRF	SALTIKLIQNHFVDEYDPTIEDSYRK	1	M	1	M	1	M	1	M	0	n/a	0	n/a	1	M	1	M	1	MC	0	n/a	0	n/a	1	M	0	n/a	0	n/a	0	n/a	0	n/a	0	n/a	0	n/a	0	n/a	0	n/a	0	n/a	0	n/a	1	M	RASK_HUMAN RASN_HUMAN RASH_HUMAN	KRAS NRAS HRAS
CCRF	REININGATLK	0	n/a	0	n/a	0	n/a	0	n/a	0	n/a	0	n/a	0	n/a	0	n/a	0	n/a	0	n/a	0	n/a	0	n/a	0	n/a	0	n/a	0	n/a	0	n/a	0	n/a	0	n/a	0	n/a	0	n/a	0	n/a	0	n/a	1	M	FBN1_HUMAN	FBN1
CCRF	YENESLQSGR	2	MCX	2	MC	0	n/a	0	n/a	0	n/a	0	n/a	0	n/a	2	MCX	0	n/a	0	n/a	0	n/a	2	MCX	2	MCX	2	MCX	0	n/a	0	n/a	2	MCX	0	n/a	0	n/a	0	n/a	0	n/a	0	n/a	2	MCX	KI67_HUMAN	MKI67
CCRF	ILTVEDHYYEGDIGEAVSSAVVGEPGITVTHLAVNR	2	CX	2	CX	2	MCX	0	n/a	0	n/a	0	n/a	2	MCX	0	n/a	0	n/a	0	n/a	0	n/a	0	n/a	0	n/a	0	n/a	0	n/a	0	n/a	0	n/a	0	n/a	2	MCX	0	n/a	0	n/a	0	n/a	0	n/a	TKT_HUMAN	TKT
CCRF	QKVKSMNLIGQGTFSYHAISNATR	0	n/a	0	n/a	0	n/a	0	n/a	0	n/a	0	n/a	0	n/a	0	n/a	0	n/a	0	n/a	0	n/a	0	n/a	0	n/a	1	M	0	n/a	0	n/a	0	n/a	0	n/a	0	n/a	0	n/a	0	n/a	0	n/a	0	n/a	COSA1_HUMAN	COL28A1
CCRF	LHEDTLTYLNQGQSYEIR	1	M	1	M	0	n/a	0	n/a	0	n/a	0	n/a	0	n/a	1	M	0	n/a	0	n/a	0	n/a	1	M	0	n/a	0	n/a	0	n/a	0	n/a	0	n/a	0	n/a	0	n/a	0	n/a	0	n/a	0	n/a	0	n/a	TF2L1_HUMAN	TFCP2L1
CCRF	TFLPGAGNEVLELQRPMDSR	1	X	1	X	1	X	0	n/a	0	n/a	0	n/a	1	X	0	n/a	0	n/a	0	n/a	0	n/a	0	n/a	0	n/a	0	n/a	0	n/a	0	n/a	0	n/a	0	n/a	0	n/a	0	n/a	0	n/a	0	n/a	0	n/a	ST5_HUMAN	ST5
CCRF	GKEDPWNSITSGSLTGAILAAR	1	MCX	1	MCX	0	n/a	0	n/a	0	n/a	0	n/a	0	n/a	1	MCX	0	n/a	0	n/a	0	n/a	1	MCX	0	n/a	0	n/a	0	n/a	0	n/a	0	n/a	0	n/a	0	n/a	0	n/a	0	n/a	0	n/a	0	n/a	TI17A_HUMAN	TIMM17A
CCRF	MKETAEAYLGQPLKHAVITVPAYFNDSQR	1	C	1	C	0	n/a	0	n/a	0	n/a	0	n/a	0	n/a	2	MC	0	n/a	0	n/a	0	n/a	2	MC	0	n/a	0	n/a	0	n/a	0	n/a	0	n/a	0	n/a	0	n/a	0	n/a	0	n/a	0	n/a	0	n/a	HSP76_HUMAN	HSPA6
CCRF	TFYIAAEEVK	1	M	1	M	1	M	0	n/a	0	n/a	0	n/a	1	M	0	n/a	0	n/a	0	n/a	0	n/a	0	n/a	0	n/a	0	n/a	0	n/a	0	n/a	0	n/a	0	n/a	0	n/a	0	n/a	0	n/a	0	n/a	0	n/a	HPHL1_HUMAN	HEPHL1
CCRF	MYRYLAKALLLSR	0	n/a	0	n/a	0	n/a	0	n/a	0	n/a	0	n/a	0	n/a	0	n/a	0	n/a	0	n/a	0	n/a	0	n/a	0	n/a	0	n/a	0	n/a	0	n/a	0	n/a	0	n/a	1	M	0	n/a	0	n/a	0	n/a	0	n/a	DHE4_HUMAN	GLUD2
CCRF	EALELDSIR	1	MCX	1	MCX	0	n/a	0	n/a	0	n/a	0	n/a	0	n/a	1	MCX	0	n/a	0	n/a	0	n/a	1	MC	1	MCX	1	MC	0	n/a	0	n/a	1	MCX	0	n/a	0	n/a	0	n/a	0	n/a	0	n/a	1	MCX	ARL2_HUMAN	ARL2
CCRF	VELQAKEDTLTDEINFLR	1	M	1	M	0	n/a	0	n/a	0	n/a	0	n/a	0	n/a	1	M	0	n/a	0	n/a	0	n/a	1	M	0	n/a	0	n/a	0	n/a	0	n/a	0	n/a	0	n/a	0	n/a	0	n/a	0	n/a	0	n/a	0	n/a	K2C6B_HUMAN	KRT6B
CCRF	NLALCPADHAPLQEAAVIPR	1	CX	1	CX	1	CX	0	n/a	0	n/a	0	n/a	1	CX	0	n/a	0	n/a	0	n/a	0	n/a	0	n/a	0	n/a	0	n/a	0	n/a	0	n/a	0	n/a	0	n/a	0	n/a	0	n/a	0	n/a	0	n/a	0	n/a	PLAK_HUMAN	JUP
CCRF	ISQKDIEQSIKSQTSGSFEDALLAIVK	1	M	1	M	0	n/a	0	n/a	0	n/a	0	n/a	0	n/a	1	M	0	n/a	0	n/a	0	n/a	1	M	0	n/a	0	n/a	0	n/a	0	n/a	0	n/a	0	n/a	0	n/a	0	n/a	0	n/a	0	n/a	0	n/a	ANXA4_HUMAN	ANXA4
CCRF	FQNEEEVFAWNNEVK	3	MCX	3	MCX	0	n/a	0	n/a	0	n/a	0	n/a	0	n/a	3	MCX	0	n/a	0	n/a	0	n/a	3	MCX	0	n/a	3	MCX	0	n/a	0	n/a	0	n/a	0	n/a	0	n/a	0	n/a	0	n/a	0	n/a	3	MCX	AL7A1_HUMAN	ALDH7A1
CCRF	TIMLKIATAAK	2	C	2	C	0	n/a	0	n/a	0	n/a	0	n/a	0	n/a	2	C	0	n/a	0	n/a	0	n/a	2	C	0	n/a	0	n/a	0	n/a	0	n/a	0	n/a	0	n/a	0	n/a	0	n/a	0	n/a	0	n/a	0	n/a	MGAP_HUMAN	MGA
CCRF	KGNRYICCQK	0	n/a	0	n/a	0	n/a	0	n/a	0	n/a	0	n/a	0	n/a	1	M	0	n/a	0	n/a	0	n/a	1	M	0	n/a	0	n/a	0	n/a	0	n/a	0	n/a	0	n/a	0	n/a	0	n/a	0	n/a	0	n/a	0	n/a	SMG5_HUMAN	SMG5
CCRF	IKWGDAGAEYIVESTGVFTTMEK	1	M	1	M	1	M	0	n/a	0	n/a	0	n/a	1	M	2	M	0	n/a	0	n/a	0	n/a	2	M	0	n/a	0	n/a	0	n/a	0	n/a	0	n/a	0	n/a	0	n/a	0	n/a	0	n/a	0	n/a	0	n/a	G3P_HUMAN	GAPDH
CCRF	GNVFEDVKVPKENVLIGDGAGFK	1	MX	1	MX	1	MX	0	n/a	0	n/a	0	n/a	1	MX	0	n/a	0	n/a	0	n/a	0	n/a	0	n/a	0	n/a	0	n/a	0	n/a	0	n/a	0	n/a	0	n/a	0	n/a	0	n/a	0	n/a	0	n/a	0	n/a	ACADM_HUMAN	ACADM
CCRF	RYKGIVDCIVR	2	MX	1	M	2	MX	0	n/a	0	n/a	0	n/a	2	MX	2	MX	0	n/a	0	n/a	0	n/a	2	MX	0	n/a	0	n/a	0	n/a	0	n/a	0	n/a	0	n/a	0	n/a	0	n/a	0	n/a	0	n/a	0	n/a	ADT3_HUMAN	SLC25A6
CCRF	MVNSNLASVDELKEIDVEVR	1	X	1	X	0	n/a	0	n/a	0	n/a	0	n/a	0	n/a	1	X	0	n/a	0	n/a	0	n/a	1	X	0	n/a	0	n/a	0	n/a	0	n/a	0	n/a	0	n/a	0	n/a	0	n/a	0	n/a	0	n/a	1	MX	ODPA_HUMAN	PDHA1
CCRF	SVNDQPSGNLPFLKPDDIEYFDK	1	C	1	C	1	C	1	C	0	n/a	0	n/a	1	C	0	n/a	0	n/a	0	n/a	0	n/a	0	n/a	0	n/a	0	n/a	0	n/a	0	n/a	0	n/a	0	n/a	0	n/a	0	n/a	0	n/a	0	n/a	0	n/a	SF3B1_HUMAN	SF3B1
CCRF	TKPIWTRNPDDITTEEYGEFYK	0	n/a	0	n/a	0	n/a	0	n/a	0	n/a	0	n/a	0	n/a	1	M	1	M	0	n/a	0	n/a	1	M	0	n/a	0	n/a	0	n/a	0	n/a	0	n/a	0	n/a	0	n/a	0	n/a	0	n/a	0	n/a	0	n/a	HS90A_HUMAN	HSP90AA1
CCRF	QLFHPEQLITGKEDATSNYAR	1	X	1	X	0	n/a	0	n/a	0	n/a	0	n/a	0	n/a	1	X	0	n/a	0	n/a	0	n/a	1	X	0	n/a	0	n/a	0	n/a	0	n/a	0	n/a	0	n/a	0	n/a	0	n/a	0	n/a	0	n/a	0	n/a	TBA3E_HUMAN	TUBA3E
CCRF	TLKIPAMTIAKNAGIEGSLIVEK	0	n/a	0	n/a	2	M	0	n/a	0	n/a	0	n/a	2	M	0	n/a	0	n/a	0	n/a	0	n/a	0	n/a	0	n/a	0	n/a	0	n/a	0	n/a	0	n/a	0	n/a	0	n/a	0	n/a	0	n/a	0	n/a	0	n/a	CH60_HUMAN	HSPD1
CCRF	YKPMMIITEYMENGALDRFLR	1	M	1	M	0	n/a	0	n/a	0	n/a	0	n/a	0	n/a	1	M	0	n/a	0	n/a	0	n/a	1	M	0	n/a	0	n/a	0	n/a	0	n/a	0	n/a	0	n/a	0	n/a	0	n/a	0	n/a	0	n/a	0	n/a	EPHA2_HUMAN	EPHA2
CCRF	GSYLGGYSVGRGIYSR	0	n/a	0	n/a	1	C	0	n/a	0	n/a	0	n/a	1	C	0	n/a	0	n/a	0	n/a	0	n/a	0	n/a	0	n/a	0	n/a	0	n/a	0	n/a	0	n/a	0	n/a	0	n/a	0	n/a	0	n/a	0	n/a	0	n/a	RBM47_HUMAN	RBM47
CCRF	LVGYLDRK	2	MC	2	MC	0	n/a	0	n/a	0	n/a	0	n/a	0	n/a	2	MC	0	n/a	0	n/a	0	n/a	2	MC	0	n/a	0	n/a	0	n/a	0	n/a	0	n/a	0	n/a	0	n/a	0	n/a	0	n/a	0	n/a	0	n/a	SAP_HUMAN	PSAP
CCRF	KWMHLELR	1	M	1	M	1	M	0	n/a	0	n/a	0	n/a	1	M	0	n/a	0	n/a	0	n/a	0	n/a	0	n/a	0	n/a	0	n/a	0	n/a	0	n/a	0	n/a	0	n/a	1	M	0	n/a	0	n/a	0	n/a	0	n/a	DDHD2_HUMAN	DDHD2
CCRF	VNPYEEVDQEKYSNLVESVLSSR	1	C	1	C	0	n/a	0	n/a	0	n/a	0	n/a	0	n/a	1	C	0	n/a	0	n/a	0	n/a	1	C	0	n/a	0	n/a	0	n/a	0	n/a	0	n/a	0	n/a	0	n/a	0	n/a	0	n/a	0	n/a	0	n/a	MGME1_HUMAN	MGME1
CCRF	MVVKMTKIPVSLGR	0	n/a	0	n/a	0	n/a	0	n/a	0	n/a	0	n/a	0	n/a	0	n/a	0	n/a	0	n/a	0	n/a	0	n/a	0	n/a	0	n/a	0	n/a	0	n/a	0	n/a	0	n/a	1	M	0	n/a	0	n/a	0	n/a	0	n/a	AHDC1_HUMAN	AHDC1
CCRF	RVPLWR	0	n/a	0	n/a	0	n/a	0	n/a	0	n/a	0	n/a	0	n/a	0	n/a	0	n/a	0	n/a	0	n/a	0	n/a	0	n/a	0	n/a	0	n/a	0	n/a	0	n/a	0	n/a	0	n/a	0	n/a	0	n/a	0	n/a	1	M	PA24F_HUMAN	PLA2G4F
CCRF	SEALPTDLPTPSAPDLTEPK	3	MCX	3	MCX	0	n/a	0	n/a	0	n/a	0	n/a	0	n/a	3	MCX	0	n/a	0	n/a	0	n/a	3	MCX	0	n/a	3	MCX	0	n/a	0	n/a	0	n/a	0	n/a	0	n/a	0	n/a	0	n/a	0	n/a	3	MCX	GLU2B_HUMAN	PRKCSH
CCRF	SAIQNLHSFDPFADASKGDDLRPAGTEDYIHIR	1	X	1	X	1	X	0	n/a	0	n/a	0	n/a	1	X	0	n/a	0	n/a	0	n/a	0	n/a	0	n/a	0	n/a	0	n/a	0	n/a	0	n/a	0	n/a	0	n/a	0	n/a	0	n/a	0	n/a	0	n/a	0	n/a	EIF1_HUMAN	EIF1
CCRF	SALSGHLETLILGLLKTPAQYDASELK	1	M	1	M	0	n/a	0	n/a	0	n/a	0	n/a	0	n/a	1	M	0	n/a	0	n/a	0	n/a	1	M	0	n/a	1	M	0	n/a	0	n/a	0	n/a	0	n/a	0	n/a	0	n/a	0	n/a	0	n/a	1	M	ANXA2_HUMAN	ANXA2
CCRF	DIQNTECLLNVEHLSAGCPHVTLQFADSKGDVGLGLVK	1	M	1	M	1	M	2	MC	0	n/a	0	n/a	1	M	0	n/a	0	n/a	0	n/a	0	n/a	0	n/a	0	n/a	0	n/a	0	n/a	0	n/a	0	n/a	0	n/a	0	n/a	0	n/a	0	n/a	0	n/a	0	n/a	SND1_HUMAN	SND1
CCRF	DKDPLIPVAKIDATSASVLASR	1	M	1	M	0	n/a	0	n/a	0	n/a	0	n/a	0	n/a	1	M	0	n/a	0	n/a	0	n/a	1	M	0	n/a	0	n/a	0	n/a	0	n/a	0	n/a	0	n/a	0	n/a	0	n/a	0	n/a	0	n/a	0	n/a	PDIA4_HUMAN	PDIA4
CCRF	NLNTLCWAIGSISGSMHEEDEKR	1	M	1	M	2	MC	2	MC	0	n/a	0	n/a	2	MC	0	n/a	0	n/a	0	n/a	0	n/a	0	n/a	0	n/a	0	n/a	0	n/a	0	n/a	0	n/a	0	n/a	0	n/a	0	n/a	0	n/a	0	n/a	0	n/a	XPO1_HUMAN	XPO1
CCRF	CTLFHGAQVEDAFR	1	M	1	M	1	M	0	n/a	0	n/a	0	n/a	1	M	0	n/a	0	n/a	0	n/a	0	n/a	0	n/a	0	n/a	0	n/a	0	n/a	0	n/a	0	n/a	0	n/a	0	n/a	0	n/a	0	n/a	0	n/a	0	n/a	FAS_HUMAN	FASN
CCRF	MFDMGFEPQVMRIVDNIRPDRQTVMFSATFPR	0	n/a	0	n/a	0	n/a	0	n/a	0	n/a	0	n/a	0	n/a	1	C	0	n/a	0	n/a	0	n/a	1	C	0	n/a	0	n/a	0	n/a	0	n/a	0	n/a	0	n/a	0	n/a	0	n/a	0	n/a	0	n/a	0	n/a	DDX46_HUMAN	DDX46
CCRF	AGGSASSMLQPLLDNQVGFKNMQNVEHVPLSLDR	1	M	1	M	0	n/a	0	n/a	0	n/a	0	n/a	0	n/a	1	M	0	n/a	0	n/a	0	n/a	1	M	0	n/a	0	n/a	0	n/a	0	n/a	0	n/a	0	n/a	0	n/a	0	n/a	0	n/a	0	n/a	0	n/a	PSB1_HUMAN	PSMB1
CCRF	AGLETAIADAEQR	1	M	1	M	0	n/a	0	n/a	0	n/a	0	n/a	0	n/a	1	M	0	n/a	0	n/a	0	n/a	1	M	0	n/a	1	M	0	n/a	0	n/a	0	n/a	0	n/a	0	n/a	0	n/a	0	n/a	0	n/a	0	n/a	K2C74_HUMAN	KRT74
CCRF	TSVLRMK	0	n/a	0	n/a	0	n/a	0	n/a	0	n/a	0	n/a	0	n/a	0	n/a	0	n/a	0	n/a	0	n/a	0	n/a	0	n/a	0	n/a	0	n/a	1	M	0	n/a	0	n/a	0	n/a	0	n/a	0	n/a	0	n/a	0	n/a	P2RX5_HUMAN	P2RX5
CCRF	CTSPSVLLNLQCPTTK	0	n/a	0	n/a	1	C	0	n/a	0	n/a	0	n/a	1	C	0	n/a	0	n/a	0	n/a	0	n/a	0	n/a	0	n/a	0	n/a	0	n/a	0	n/a	0	n/a	0	n/a	0	n/a	0	n/a	0	n/a	0	n/a	0	n/a	CTL5_HUMAN	SLC44A5
CCRF	QALHSGQNQLKEMSIPVLEAR	0	n/a	0	n/a	0	n/a	0	n/a	0	n/a	0	n/a	0	n/a	0	n/a	0	n/a	0	n/a	0	n/a	0	n/a	0	n/a	0	n/a	0	n/a	0	n/a	0	n/a	0	n/a	1	M	0	n/a	0	n/a	0	n/a	0	n/a	P5CS_HUMAN	ALDH18A1
CCRF	EGWSSSAYGVTK	1	M	1	M	1	M	0	n/a	0	n/a	0	n/a	1	M	0	n/a	0	n/a	0	n/a	0	n/a	0	n/a	0	n/a	0	n/a	0	n/a	0	n/a	0	n/a	0	n/a	0	n/a	0	n/a	0	n/a	0	n/a	0	n/a	CBR1_HUMAN	CBR1
CCRF	ADVINNLGTIAK	1	M	1	M	0	n/a	0	n/a	0	n/a	0	n/a	0	n/a	1	M	1	M	0	n/a	0	n/a	1	M	0	n/a	0	n/a	0	n/a	0	n/a	0	n/a	0	n/a	0	n/a	0	n/a	0	n/a	0	n/a	0	n/a	HS90B_HUMAN	HSP90AB1
CCRF	FLVELVQK	0	n/a	0	n/a	0	n/a	0	n/a	0	n/a	0	n/a	0	n/a	1	C	0	n/a	0	n/a	0	n/a	1	C	0	n/a	0	n/a	0	n/a	0	n/a	0	n/a	0	n/a	0	n/a	0	n/a	0	n/a	0	n/a	0	n/a	DNJC1_HUMAN	DNAJC1
CCRF	IEFEGKPVDFVDPNKQNLIAEVSTK	4	MCX	4	MCX	4	MCX	0	n/a	0	n/a	0	n/a	4	MCX	0	n/a	0	n/a	0	n/a	0	n/a	0	n/a	0	n/a	0	n/a	0	n/a	0	n/a	0	n/a	0	n/a	0	n/a	0	n/a	0	n/a	0	n/a	0	n/a	CPSM_HUMAN	CPS1
CCRF	MAGWNAYIDSLMADGTCQDAAIVGYK	0	n/a	0	n/a	0	n/a	0	n/a	0	n/a	0	n/a	0	n/a	0	n/a	0	n/a	0	n/a	0	n/a	0	n/a	0	n/a	0	n/a	0	n/a	0	n/a	0	n/a	0	n/a	1	M	0	n/a	0	n/a	0	n/a	0	n/a	PROF1_HUMAN	PFN1
CCRF	SSAGIGDMEK	0	n/a	0	n/a	0	n/a	0	n/a	0	n/a	0	n/a	0	n/a	1	M	1	M	0	n/a	0	n/a	1	M	0	n/a	0	n/a	0	n/a	0	n/a	0	n/a	0	n/a	0	n/a	0	n/a	0	n/a	0	n/a	0	n/a	NSD1_HUMAN	NSD1
CCRF	QICRKVYENYPTYDLTER	1	M	1	M	1	M	1	M	0	n/a	0	n/a	1	M	0	n/a	0	n/a	0	n/a	0	n/a	0	n/a	0	n/a	0	n/a	0	n/a	0	n/a	0	n/a	0	n/a	0	n/a	0	n/a	0	n/a	0	n/a	0	n/a	DEK_HUMAN	DEK
CCRF	TDKTLVLLTGK	2	MCX	2	MCX	0	n/a	0	n/a	0	n/a	0	n/a	0	n/a	2	MCX	0	n/a	0	n/a	0	n/a	2	MCX	0	n/a	0	n/a	0	n/a	0	n/a	0	n/a	0	n/a	0	n/a	0	n/a	0	n/a	0	n/a	2	MCX	PROF1_HUMAN	PFN1
CCRF	TLVLLTGK	1	M	1	M	0	n/a	0	n/a	0	n/a	0	n/a	0	n/a	1	M	0	n/a	0	n/a	0	n/a	1	M	0	n/a	0	n/a	0	n/a	0	n/a	0	n/a	0	n/a	0	n/a	0	n/a	0	n/a	0	n/a	1	MC	PROF1_HUMAN	PFN1
CCRF	TPEMINQGTDQTEQNGQVMNITNSGHENKTK	0	n/a	0	n/a	0	n/a	0	n/a	0	n/a	0	n/a	0	n/a	0	n/a	1	C	0	n/a	0	n/a	0	n/a	0	n/a	0	n/a	0	n/a	0	n/a	0	n/a	0	n/a	0	n/a	0	n/a	0	n/a	0	n/a	0	n/a	BRCA1_HUMAN	BRCA1
CCRF	ATQADLTELDMAMEPDRK	0	n/a	0	n/a	0	n/a	1	M	0	n/a	0	n/a	0	n/a	0	n/a	0	n/a	0	n/a	0	n/a	0	n/a	0	n/a	0	n/a	0	n/a	0	n/a	0	n/a	0	n/a	0	n/a	0	n/a	0	n/a	0	n/a	0	n/a	CTNB1_HUMAN	CTNNB1
CCRF	KATEYVSDQKYR	1	M	1	M	1	M	0	n/a	0	n/a	0	n/a	1	M	0	n/a	0	n/a	0	n/a	0	n/a	0	n/a	0	n/a	0	n/a	0	n/a	0	n/a	0	n/a	0	n/a	0	n/a	0	n/a	0	n/a	0	n/a	0	n/a	NEBU_HUMAN	NEB
CCRF	IQEIIPTQAK	1	C	1	C	1	C	0	n/a	0	n/a	0	n/a	1	C	0	n/a	0	n/a	0	n/a	0	n/a	0	n/a	0	n/a	0	n/a	0	n/a	0	n/a	0	n/a	0	n/a	0	n/a	0	n/a	0	n/a	0	n/a	0	n/a	COG1_HUMAN	COG1
CCRF	WGDAGAEYVVESTGVFTTMEKAGAHLQGVAK	1	M	1	M	0	n/a	0	n/a	0	n/a	0	n/a	0	n/a	1	M	0	n/a	0	n/a	0	n/a	1	M	0	n/a	0	n/a	0	n/a	0	n/a	0	n/a	0	n/a	0	n/a	0	n/a	0	n/a	0	n/a	0	n/a	G3P_HUMAN	GAPDH
CCRF	GPAIGVDLGTTYSCVGVFQHGK	1	M	1	M	0	n/a	0	n/a	0	n/a	0	n/a	0	n/a	1	M	0	n/a	0	n/a	0	n/a	1	M	0	n/a	0	n/a	0	n/a	0	n/a	0	n/a	0	n/a	0	n/a	0	n/a	0	n/a	0	n/a	0	n/a	HSP72_HUMAN	HSPA2
CCRF	QGGMFLTRAMPGNNK	0	n/a	0	n/a	0	n/a	0	n/a	0	n/a	0	n/a	0	n/a	0	n/a	0	n/a	0	n/a	0	n/a	0	n/a	0	n/a	0	n/a	0	n/a	0	n/a	0	n/a	0	n/a	1	C	0	n/a	0	n/a	0	n/a	0	n/a	HSP13_HUMAN	HSPA13
CCRF	ITFVDPSLTVR	1	MC	1	MC	0	n/a	0	n/a	0	n/a	0	n/a	0	n/a	1	MC	0	n/a	0	n/a	0	n/a	1	MC	0	n/a	0	n/a	0	n/a	0	n/a	0	n/a	0	n/a	0	n/a	0	n/a	0	n/a	0	n/a	0	n/a	AGR2_HUMAN	AGR2
CCRF	QFVVFEGNYYFYSPYPTK	1	M	1	M	0	n/a	0	n/a	0	n/a	0	n/a	0	n/a	1	M	1	M	0	n/a	0	n/a	1	M	0	n/a	0	n/a	0	n/a	0	n/a	0	n/a	0	n/a	0	n/a	0	n/a	0	n/a	0	n/a	0	n/a	RPN1_HUMAN	RPN1
CCRF	VNNSTMLGASGNYADFQYLK	1	M	1	M	1	M	0	n/a	0	n/a	0	n/a	1	M	0	n/a	0	n/a	0	n/a	0	n/a	0	n/a	0	n/a	0	n/a	0	n/a	0	n/a	0	n/a	0	n/a	0	n/a	0	n/a	0	n/a	0	n/a	0	n/a	PSB4_HUMAN	PSMB4
CCRF	SALTIQLIQNHFVDQYDPTIEDSYRK	1	M	1	M	1	M	1	M	0	n/a	0	n/a	1	M	0	n/a	0	n/a	0	n/a	0	n/a	0	n/a	0	n/a	0	n/a	0	n/a	0	n/a	0	n/a	0	n/a	0	n/a	0	n/a	0	n/a	0	n/a	0	n/a	RASK_HUMAN	KRAS
CCRF	QEGGQEAAAPARQGWK	0	n/a	0	n/a	0	n/a	0	n/a	0	n/a	0	n/a	0	n/a	0	n/a	0	n/a	0	n/a	0	n/a	0	n/a	0	n/a	1	M	0	n/a	0	n/a	0	n/a	0	n/a	0	n/a	0	n/a	0	n/a	0	n/a	1	M	SMBP2_HUMAN	IGHMBP2
CCRF	INNAAFEAVVVTDTIPQEDK	1	CX	1	CX	1	CX	0	n/a	0	n/a	0	n/a	1	CX	0	n/a	0	n/a	0	n/a	0	n/a	0	n/a	0	n/a	0	n/a	0	n/a	0	n/a	0	n/a	0	n/a	0	n/a	0	n/a	0	n/a	0	n/a	0	n/a	PRPS2_HUMAN	PRPS2
CCRF	LGEHNVEVLEGNEQFINAAK	22	MC	0	n/a	0	n/a	0	n/a	0	n/a	0	n/a	0	n/a	0	n/a	0	n/a	0	n/a	0	n/a	0	n/a	0	n/a	49	MCX	0	n/a	0	n/a	0	n/a	0	n/a	0	n/a	0	n/a	0	n/a	0	n/a	0	n/a	TRY1_HUMAN	PRSS1
CCRF	SPTICQPDATGSSLLRLR	0	n/a	0	n/a	0	n/a	0	n/a	0	n/a	0	n/a	0	n/a	0	n/a	0	n/a	1	M	0	n/a	0	n/a	0	n/a	1	M	0	n/a	0	n/a	0	n/a	0	n/a	0	n/a	0	n/a	0	n/a	0	n/a	0	n/a	LIPB2_HUMAN	PPFIBP2
CCRF	QLEAADLVIFQSK	1	M	1	M	0	n/a	0	n/a	0	n/a	0	n/a	0	n/a	1	M	0	n/a	0	n/a	0	n/a	1	M	0	n/a	0	n/a	0	n/a	0	n/a	0	n/a	0	n/a	0	n/a	0	n/a	0	n/a	0	n/a	0	n/a	NQO1_HUMAN	NQO1
CCRF	FSLHRQYHEGGNK	1	M	1	M	1	M	0	n/a	0	n/a	0	n/a	1	M	0	n/a	0	n/a	0	n/a	0	n/a	0	n/a	0	n/a	0	n/a	0	n/a	0	n/a	0	n/a	0	n/a	0	n/a	0	n/a	0	n/a	0	n/a	0	n/a	MANBA_HUMAN	MANBA
CCRF	EAPEEHPTLLTEAPLNPK	2	M	2	M	2	M	0	n/a	0	n/a	0	n/a	2	M	0	n/a	0	n/a	0	n/a	0	n/a	0	n/a	0	n/a	0	n/a	0	n/a	0	n/a	0	n/a	0	n/a	0	n/a	0	n/a	0	n/a	0	n/a	0	n/a	ACTH_HUMAN	ACTG2
CCRF	IVDIRELNK	1	M	1	M	1	M	0	n/a	0	n/a	0	n/a	1	M	0	n/a	0	n/a	0	n/a	0	n/a	0	n/a	0	n/a	0	n/a	0	n/a	0	n/a	0	n/a	0	n/a	0	n/a	0	n/a	0	n/a	0	n/a	0	n/a	K1109_HUMAN	KIAA1109
CCRF	WALSQAPR	0	n/a	0	n/a	0	n/a	1	C	0	n/a	0	n/a	0	n/a	0	n/a	0	n/a	0	n/a	0	n/a	0	n/a	0	n/a	0	n/a	0	n/a	0	n/a	0	n/a	0	n/a	0	n/a	0	n/a	0	n/a	0	n/a	0	n/a	C2TA_HUMAN	CIITA
CCRF	AITVFSPDGHLFEVEYAQEAVKK	1	C	1	C	1	C	0	n/a	0	n/a	0	n/a	1	C	0	n/a	0	n/a	0	n/a	0	n/a	0	n/a	0	n/a	1	C	0	n/a	0	n/a	0	n/a	0	n/a	0	n/a	0	n/a	0	n/a	0	n/a	0	n/a	PSA7L_HUMAN	PSMA8
CCRF	NQIAMNPTNTVFDAK	1	M	1	M	1	M	0	n/a	0	n/a	0	n/a	1	M	0	n/a	0	n/a	0	n/a	0	n/a	0	n/a	0	n/a	0	n/a	0	n/a	0	n/a	0	n/a	0	n/a	0	n/a	0	n/a	0	n/a	0	n/a	0	n/a	HSP7C_HUMAN	HSPA8
CCRF	KPPPAPQQPPPPAPHPQQHPQQHPQNQAHGK	1	MCX	1	MCX	1	MCX	0	n/a	1	MCX	0	n/a	0	n/a	1	MCX	0	n/a	1	MCX	0	n/a	0	n/a	0	n/a	0	n/a	0	n/a	0	n/a	0	n/a	0	n/a	0	n/a	0	n/a	0	n/a	0	n/a	0	n/a	CKAP4_HUMAN	CKAP4
CCRF	STAAIPELK	1	M	1	M	0	n/a	0	n/a	0	n/a	0	n/a	0	n/a	1	M	0	n/a	0	n/a	0	n/a	1	M	0	n/a	0	n/a	0	n/a	0	n/a	0	n/a	0	n/a	0	n/a	0	n/a	0	n/a	0	n/a	0	n/a	SDOS_HUMAN	NUDT16L1
CCRF	ALMLQNVDLLADAVAVTMGPKGR	0	n/a	0	n/a	0	n/a	0	n/a	0	n/a	0	n/a	1	C	0	n/a	0	n/a	0	n/a	0	n/a	0	n/a	0	n/a	0	n/a	0	n/a	0	n/a	0	n/a	0	n/a	0	n/a	0	n/a	0	n/a	0	n/a	0	n/a	CH60_HUMAN	HSPD1
CCRF	IPVFDAGHK	1	M	1	M	1	M	0	n/a	0	n/a	0	n/a	1	M	0	n/a	0	n/a	0	n/a	0	n/a	0	n/a	0	n/a	0	n/a	0	n/a	0	n/a	0	n/a	0	n/a	0	n/a	0	n/a	0	n/a	0	n/a	0	n/a	DMAP1_HUMAN	DMAP1
CCRF	NLALCPANHAPLEEAAVIPR	0	n/a	0	n/a	0	n/a	0	n/a	0	n/a	0	n/a	0	n/a	1	CX	0	n/a	0	n/a	0	n/a	1	CX	0	n/a	0	n/a	0	n/a	0	n/a	0	n/a	0	n/a	0	n/a	0	n/a	0	n/a	0	n/a	0	n/a	PLAK_HUMAN	JUP
CCRF	TKPIWTRNADDITQEEYGEFYK	2	M	2	M	2	M	2	M	0	n/a	0	n/a	2	M	0	n/a	0	n/a	0	n/a	0	n/a	0	n/a	0	n/a	0	n/a	0	n/a	0	n/a	0	n/a	0	n/a	0	n/a	0	n/a	0	n/a	0	n/a	0	n/a	HS90B_HUMAN	HSP90AB1
CCRF	LMQYIDGQGRPRTSQSEETRVWHR	0	n/a	0	n/a	1	M	0	n/a	0	n/a	0	n/a	1	M	0	n/a	0	n/a	0	n/a	0	n/a	0	n/a	0	n/a	0	n/a	0	n/a	0	n/a	0	n/a	0	n/a	0	n/a	0	n/a	0	n/a	0	n/a	0	n/a	KCC2B_HUMAN	CAMK2B
CCRF	SYLTEQVNQDLPQEVLAELEALER	1	MCX	1	MCX	0	n/a	0	n/a	0	n/a	0	n/a	0	n/a	1	MCX	0	n/a	0	n/a	0	n/a	1	MCX	0	n/a	0	n/a	0	n/a	0	n/a	0	n/a	0	n/a	0	n/a	0	n/a	0	n/a	0	n/a	0	n/a	PCKGM_HUMAN	PCK2
CCRF	LHRMYTDMSVSADLNNKLNNFIK	1	M	1	M	1	M	0	n/a	0	n/a	0	n/a	1	M	0	n/a	0	n/a	0	n/a	0	n/a	0	n/a	0	n/a	0	n/a	0	n/a	0	n/a	0	n/a	0	n/a	0	n/a	0	n/a	0	n/a	0	n/a	0	n/a	CUL2_HUMAN	CUL2
CCRF	HNQLPLIIEFTEQTAPK	1	M	1	M	0	n/a	0	n/a	0	n/a	0	n/a	0	n/a	1	M	0	n/a	0	n/a	0	n/a	1	M	0	n/a	0	n/a	0	n/a	0	n/a	0	n/a	0	n/a	0	n/a	0	n/a	0	n/a	0	n/a	0	n/a	PDIA1_HUMAN	P4HB
CCRF	ESPSPADVPEK	0	n/a	0	n/a	0	n/a	0	n/a	0	n/a	0	n/a	0	n/a	0	n/a	0	n/a	0	n/a	0	n/a	0	n/a	0	n/a	0	n/a	0	n/a	0	n/a	0	n/a	0	n/a	1	C	0	n/a	0	n/a	0	n/a	0	n/a	PACS2_HUMAN	PACS2
CCRF	LQETQGIEK	1	M	1	M	0	n/a	0	n/a	0	n/a	0	n/a	0	n/a	1	M	0	n/a	0	n/a	0	n/a	1	M	0	n/a	0	n/a	0	n/a	0	n/a	0	n/a	0	n/a	0	n/a	0	n/a	0	n/a	0	n/a	0	n/a	CTND1_HUMAN	CTNND1
CCRF	DALNLVQMQEQTLQLEQQSK	1	M	1	M	0	n/a	0	n/a	0	n/a	0	n/a	0	n/a	1	M	0	n/a	0	n/a	0	n/a	1	M	0	n/a	0	n/a	0	n/a	0	n/a	0	n/a	0	n/a	0	n/a	0	n/a	0	n/a	0	n/a	0	n/a	ATD3C_HUMAN	ATAD3C
CCRF	QIEWAMWANEQALASGLILITGVIVATAGR	0	n/a	0	n/a	0	n/a	0	n/a	0	n/a	0	n/a	0	n/a	0	n/a	0	n/a	0	n/a	0	n/a	0	n/a	0	n/a	0	n/a	0	n/a	0	n/a	0	n/a	0	n/a	0	n/a	0	n/a	0	n/a	0	n/a	1	X	CY24A_HUMAN	CYBA
CCRF	LPVVLPQSTLILAKPDFGAEAK	1	M	1	M	0	n/a	0	n/a	0	n/a	0	n/a	0	n/a	1	M	0	n/a	0	n/a	0	n/a	1	M	0	n/a	0	n/a	0	n/a	0	n/a	0	n/a	0	n/a	0	n/a	0	n/a	0	n/a	0	n/a	0	n/a	PRS23_HUMAN	PRSS23
CCRF	AVGNIVTGTDEQTQVGLNCDALSHFPALLTHPK	0	n/a	0	n/a	0	n/a	0	n/a	0	n/a	0	n/a	0	n/a	0	n/a	0	n/a	0	n/a	0	n/a	0	n/a	0	n/a	0	n/a	0	n/a	0	n/a	0	n/a	0	n/a	1	M	0	n/a	0	n/a	0	n/a	0	n/a	IMA3_HUMAN	KPNA4
CCRF	DFLMHWKK	1	M	1	M	1	M	0	n/a	0	n/a	0	n/a	1	M	0	n/a	0	n/a	0	n/a	0	n/a	0	n/a	0	n/a	0	n/a	0	n/a	0	n/a	0	n/a	0	n/a	0	n/a	0	n/a	0	n/a	0	n/a	0	n/a	N2DL3_HUMAN	ULBP3
CCRF	KYVSVK	0	n/a	0	n/a	0	n/a	0	n/a	0	n/a	1	C	0	n/a	0	n/a	0	n/a	0	n/a	0	n/a	0	n/a	0	n/a	0	n/a	0	n/a	0	n/a	0	n/a	0	n/a	0	n/a	0	n/a	0	n/a	0	n/a	0	n/a	CEP78_HUMAN	CEP78
CCRF	LYTVDLKSGLHYLLR	1	M	1	M	0	n/a	0	n/a	0	n/a	0	n/a	0	n/a	1	M	0	n/a	0	n/a	0	n/a	1	M	0	n/a	0	n/a	0	n/a	0	n/a	0	n/a	0	n/a	0	n/a	0	n/a	0	n/a	0	n/a	0	n/a	QSOX2_HUMAN	QSOX2
CCRF	ATCAPQHGAQGPGPADASK	1	M	1	M	1	M	0	n/a	0	n/a	0	n/a	1	M	0	n/a	0	n/a	0	n/a	0	n/a	0	n/a	0	n/a	0	n/a	0	n/a	0	n/a	0	n/a	0	n/a	0	n/a	0	n/a	0	n/a	0	n/a	0	n/a	FLNA_HUMAN	FLNA
CCRF	LRPLSYSDTDVILMCFSIDSPDSLENIPEKWTPEVK	1	M	1	M	1	M	1	M	0	n/a	0	n/a	1	M	0	n/a	0	n/a	0	n/a	0	n/a	0	n/a	0	n/a	0	n/a	0	n/a	0	n/a	0	n/a	0	n/a	0	n/a	0	n/a	0	n/a	0	n/a	0	n/a	RHOA_HUMAN	RHOA
CCRF	EKMERWNPK	0	n/a	0	n/a	0	n/a	0	n/a	0	n/a	0	n/a	0	n/a	1	M	0	n/a	0	n/a	0	n/a	1	M	0	n/a	0	n/a	0	n/a	0	n/a	0	n/a	0	n/a	0	n/a	0	n/a	0	n/a	0	n/a	0	n/a	K0319_HUMAN	KIAA0319
CCRF	NKYEDEINRR	2	MCX	2	MCX	0	n/a	0	n/a	0	n/a	0	n/a	0	n/a	2	MCX	0	n/a	0	n/a	0	n/a	2	MC	2	MX	2	MX	0	n/a	0	n/a	2	MX	0	n/a	0	n/a	0	n/a	0	n/a	0	n/a	2	MX	K2C7_HUMAN	KRT7
CCRF	AFSDPFVEAEKSDLAYDIVQLPTGLTGIK	4	MCX	4	MCX	0	n/a	0	n/a	0	n/a	0	n/a	0	n/a	4	MCX	0	n/a	0	n/a	0	n/a	4	MCX	0	n/a	0	n/a	0	n/a	0	n/a	0	n/a	0	n/a	0	n/a	0	n/a	0	n/a	0	n/a	0	n/a	HSP74_HUMAN	HSPA4
CCRF	GQDSSGPPLDPCRAGSLGPSPSIWLCCPQGDRK	0	n/a	0	n/a	0	n/a	0	n/a	0	n/a	0	n/a	0	n/a	0	n/a	0	n/a	0	n/a	1	C	0	n/a	0	n/a	0	n/a	0	n/a	0	n/a	0	n/a	0	n/a	0	n/a	0	n/a	0	n/a	0	n/a	0	n/a	MAD3_HUMAN	MXD3
CCRF	QETFDAGLQAFQEEGIANITALKDQLLAAK	4	MCX	4	MCX	0	n/a	0	n/a	0	n/a	0	n/a	0	n/a	4	MCX	0	n/a	0	n/a	0	n/a	4	MCX	0	n/a	0	n/a	0	n/a	0	n/a	0	n/a	0	n/a	0	n/a	0	n/a	0	n/a	0	n/a	0	n/a	SPTN1_HUMAN	SPTAN1
CCRF	LFVCDVFWLR	1	MCX	1	MCX	0	n/a	0	n/a	0	n/a	0	n/a	0	n/a	1	MCX	0	n/a	0	n/a	0	n/a	1	MCX	0	n/a	1	MCX	0	n/a	0	n/a	0	n/a	0	n/a	0	n/a	0	n/a	0	n/a	0	n/a	0	n/a	TTL12_HUMAN	TTLL12
CCRF	QLEELPEKSNNIK	1	C	1	C	0	n/a	0	n/a	0	n/a	0	n/a	0	n/a	1	C	0	n/a	0	n/a	0	n/a	1	C	0	n/a	0	n/a	0	n/a	0	n/a	0	n/a	0	n/a	0	n/a	0	n/a	0	n/a	0	n/a	0	n/a	DYH9_HUMAN	DNAH9
CCRF	KYEDICLSTHNMDVPNIK	1	C	1	C	1	C	0	n/a	0	n/a	0	n/a	1	C	0	n/a	0	n/a	0	n/a	0	n/a	0	n/a	0	n/a	0	n/a	0	n/a	0	n/a	0	n/a	0	n/a	0	n/a	0	n/a	0	n/a	0	n/a	0	n/a	IF5A1_HUMAN	EIF5A
CCRF	ITPSYVAYTPEGER	1	M	1	M	0	n/a	0	n/a	0	n/a	0	n/a	0	n/a	1	M	0	n/a	0	n/a	0	n/a	1	M	0	n/a	0	n/a	0	n/a	0	n/a	0	n/a	0	n/a	0	n/a	0	n/a	0	n/a	0	n/a	0	n/a	GRP78_HUMAN	HSPA5
CCRF	SLTEQGIQEDEQLLLRFK	1	M	1	M	0	n/a	0	n/a	0	n/a	0	n/a	0	n/a	1	M	0	n/a	0	n/a	0	n/a	1	M	0	n/a	0	n/a	0	n/a	0	n/a	0	n/a	0	n/a	0	n/a	0	n/a	0	n/a	0	n/a	0	n/a	FERM1_HUMAN	FERMT1
CCRF	DLDKEYLPIGGLAEFCK	2	MX	2	MX	2	MX	0	n/a	0	n/a	0	n/a	2	MX	0	n/a	0	n/a	0	n/a	0	n/a	0	n/a	0	n/a	0	n/a	0	n/a	0	n/a	0	n/a	0	n/a	0	n/a	0	n/a	0	n/a	0	n/a	0	n/a	AATM_HUMAN	GOT2
CCRF	AEGPEEWVFQECKDLNAVAFR	1	CX	1	CX	1	CX	0	n/a	0	n/a	0	n/a	1	CX	0	n/a	0	n/a	0	n/a	0	n/a	0	n/a	0	n/a	0	n/a	0	n/a	0	n/a	0	n/a	0	n/a	0	n/a	0	n/a	0	n/a	0	n/a	0	n/a	IDE_HUMAN	IDE
CCRF	DALFTIQRNIR	1	C	1	C	0	n/a	0	n/a	0	n/a	0	n/a	0	n/a	1	C	0	n/a	0	n/a	0	n/a	1	C	0	n/a	0	n/a	0	n/a	0	n/a	0	n/a	0	n/a	0	n/a	0	n/a	0	n/a	0	n/a	0	n/a	MYH7B_HUMAN	MYH7B
CCRF	MASASGATAKHEQILVLDPPTDLK	0	n/a	0	n/a	0	n/a	0	n/a	0	n/a	0	n/a	0	n/a	0	n/a	0	n/a	0	n/a	0	n/a	0	n/a	0	n/a	0	n/a	0	n/a	0	n/a	0	n/a	0	n/a	0	n/a	0	n/a	0	n/a	0	n/a	1	MX	VAPA_HUMAN	VAPA
CCRF	LVQRDLAAR	0	n/a	0	n/a	0	n/a	0	n/a	0	n/a	0	n/a	1	C	0	n/a	0	n/a	0	n/a	0	n/a	0	n/a	0	n/a	0	n/a	0	n/a	0	n/a	0	n/a	0	n/a	0	n/a	0	n/a	0	n/a	0	n/a	0	n/a	ERBB4_HUMAN	ERBB4
CCRF	MTSQEAACFPDIVSGPQQTQKVFLFIRNR	0	n/a	0	n/a	0	n/a	0	n/a	0	n/a	0	n/a	0	n/a	1	M	0	n/a	0	n/a	0	n/a	1	M	0	n/a	0	n/a	0	n/a	0	n/a	0	n/a	0	n/a	0	n/a	0	n/a	0	n/a	0	n/a	0	n/a	KDM1A_HUMAN	KDM1A
CCRF	GTGKWTSISALEYGVPVTLIGEAVFAR	1	MCX	1	MCX	0	n/a	0	n/a	0	n/a	0	n/a	0	n/a	1	MCX	0	n/a	0	n/a	0	n/a	1	MCX	0	n/a	0	n/a	0	n/a	0	n/a	0	n/a	0	n/a	0	n/a	0	n/a	0	n/a	0	n/a	1	MCX	6PGD_HUMAN	PGD
CCRF	VQEIFMQGPYALNGYRVR	0	n/a	0	n/a	0	n/a	0	n/a	0	n/a	0	n/a	0	n/a	0	n/a	0	n/a	0	n/a	0	n/a	0	n/a	0	n/a	0	n/a	0	n/a	0	n/a	0	n/a	0	n/a	1	M	0	n/a	0	n/a	0	n/a	0	n/a	JHD2C_HUMAN	JMJD1C
CCRF	NLTDTDLIKQCIDECTARIEIGLR	1	M	1	M	0	n/a	0	n/a	0	n/a	0	n/a	0	n/a	1	M	0	n/a	0	n/a	0	n/a	1	M	0	n/a	0	n/a	0	n/a	0	n/a	0	n/a	0	n/a	0	n/a	0	n/a	0	n/a	0	n/a	0	n/a	LYRM1_HUMAN	LYRM1
CCRF	SPNPPTFSELSHCR	1	M	1	M	0	n/a	0	n/a	0	n/a	0	n/a	0	n/a	1	M	0	n/a	0	n/a	0	n/a	1	M	0	n/a	0	n/a	0	n/a	0	n/a	0	n/a	0	n/a	0	n/a	0	n/a	0	n/a	0	n/a	0	n/a	SHRM2_HUMAN	SHROOM2
CCRF	KISELDAFLKEPALDEANLSNLK	1	X	1	X	0	n/a	0	n/a	0	n/a	0	n/a	0	n/a	1	X	0	n/a	0	n/a	0	n/a	1	X	0	n/a	0	n/a	0	n/a	0	n/a	0	n/a	0	n/a	0	n/a	0	n/a	0	n/a	0	n/a	0	n/a	PSME1_HUMAN	PSME1
CCRF	KNSNLSHMMIRFFWMEMR	1	M	1	M	1	M	0	n/a	0	n/a	1	M	0	n/a	0	n/a	0	n/a	0	n/a	0	n/a	0	n/a	0	n/a	0	n/a	0	n/a	0	n/a	0	n/a	0	n/a	0	n/a	0	n/a	0	n/a	0	n/a	0	n/a	SEC62_HUMAN	SEC62
CCRF	SIRVPIKVLHEAEGHIVTCETNTGEVYR	2	M	2	M	2	M	0	n/a	0	n/a	0	n/a	2	M	0	n/a	0	n/a	0	n/a	0	n/a	0	n/a	0	n/a	0	n/a	0	n/a	0	n/a	0	n/a	0	n/a	0	n/a	0	n/a	0	n/a	0	n/a	0	n/a	SMD3_HUMAN	SNRPD3
CCRF	KPEDVLDDDDAGSAPLKR	2	MCX	2	MCX	0	n/a	0	n/a	0	n/a	0	n/a	0	n/a	2	MCX	0	n/a	0	n/a	0	n/a	2	MCX	0	n/a	0	n/a	0	n/a	0	n/a	0	n/a	0	n/a	0	n/a	0	n/a	0	n/a	0	n/a	0	n/a	BASI_HUMAN	BSG
CCRF	LQAPLSEPTLSEHTHDYPYSLVSR	1	C	1	C	0	n/a	0	n/a	0	n/a	0	n/a	0	n/a	1	C	0	n/a	0	n/a	0	n/a	1	C	0	n/a	0	n/a	0	n/a	0	n/a	0	n/a	0	n/a	0	n/a	0	n/a	0	n/a	0	n/a	0	n/a	TM214_HUMAN	TMEM214
CCRF	LALEVEIATYR	1	C	1	C	0	n/a	0	n/a	0	n/a	0	n/a	0	n/a	1	C	0	n/a	0	n/a	0	n/a	1	C	0	n/a	0	n/a	0	n/a	0	n/a	0	n/a	0	n/a	0	n/a	0	n/a	0	n/a	0	n/a	0	n/a	K22O_HUMAN	KRT76
CCRF	IRQNVQVFEFQLTTEDMKAIDGLDR	2	CX	2	CX	0	n/a	0	n/a	0	n/a	0	n/a	0	n/a	2	CX	0	n/a	0	n/a	0	n/a	2	CX	0	n/a	0	n/a	0	n/a	0	n/a	0	n/a	0	n/a	0	n/a	0	n/a	0	n/a	0	n/a	0	n/a	AK1C3_HUMAN	AKR1C3
CCRF	VVQLENGEIETIAR	3	MX	3	MX	3	MCX	0	n/a	0	n/a	0	n/a	3	MCX	0	n/a	0	n/a	0	n/a	0	n/a	0	n/a	0	n/a	0	n/a	0	n/a	0	n/a	0	n/a	0	n/a	0	n/a	0	n/a	0	n/a	0	n/a	0	n/a	APMAP_HUMAN	APMAP
CCRF	AFIDVTAAAEDIRLPNAGTQVR	1	MC	1	MC	0	n/a	0	n/a	0	n/a	0	n/a	0	n/a	1	MC	0	n/a	0	n/a	0	n/a	1	MC	0	n/a	0	n/a	0	n/a	0	n/a	0	n/a	0	n/a	0	n/a	0	n/a	0	n/a	0	n/a	0	n/a	ITA6_HUMAN	ITGA6
CCRF	TVEHQDCSPLSGDYVIEDVQGDDKR	1	CX	1	CX	1	CX	0	n/a	0	n/a	0	n/a	1	CX	0	n/a	0	n/a	0	n/a	0	n/a	0	n/a	0	n/a	0	n/a	0	n/a	0	n/a	0	n/a	0	n/a	0	n/a	0	n/a	0	n/a	0	n/a	0	n/a	MET13_HUMAN	METTL13
CCRF	DQLSASMRDLIQGAESCKNLLLEYEK	0	n/a	0	n/a	0	n/a	0	n/a	0	n/a	0	n/a	0	n/a	1	M	0	n/a	0	n/a	0	n/a	1	M	0	n/a	0	n/a	0	n/a	0	n/a	0	n/a	0	n/a	0	n/a	0	n/a	0	n/a	0	n/a	0	n/a	GCC2_HUMAN	GCC2
CCRF	VGTGEACCDWVGDEGAGHFVK	1	M	1	M	0	n/a	0	n/a	0	n/a	0	n/a	0	n/a	1	M	0	n/a	0	n/a	0	n/a	1	M	0	n/a	0	n/a	0	n/a	0	n/a	0	n/a	0	n/a	0	n/a	0	n/a	0	n/a	0	n/a	0	n/a	6PGD_HUMAN	PGD
CCRF	YPALVGNLVK	1	C	1	C	0	n/a	0	n/a	0	n/a	0	n/a	0	n/a	1	C	0	n/a	0	n/a	0	n/a	1	C	0	n/a	0	n/a	0	n/a	0	n/a	0	n/a	0	n/a	0	n/a	0	n/a	0	n/a	0	n/a	0	n/a	RM20_HUMAN	MRPL20
CCRF	IADQLEQLNKELTGIQQGFLPK	1	M	1	M	1	M	0	n/a	0	n/a	0	n/a	1	M	0	n/a	0	n/a	0	n/a	0	n/a	0	n/a	0	n/a	0	n/a	0	n/a	0	n/a	0	n/a	0	n/a	0	n/a	0	n/a	0	n/a	0	n/a	0	n/a	BAG1_HUMAN	BAG1
CCRF	DLETEKSRGDSFSWQVTLEGR	1	M	1	M	0	n/a	0	n/a	0	n/a	0	n/a	0	n/a	1	M	0	n/a	0	n/a	0	n/a	1	M	0	n/a	0	n/a	0	n/a	0	n/a	0	n/a	0	n/a	0	n/a	0	n/a	0	n/a	0	n/a	0	n/a	HTR5A_HUMAN	HEATR5A
CCRF	AAHSEGNTTAGLDTR	1	MCX	1	MCX	0	n/a	0	n/a	0	n/a	0	n/a	0	n/a	1	MCX	0	n/a	0	n/a	0	n/a	1	MCX	0	n/a	0	n/a	0	n/a	0	n/a	0	n/a	0	n/a	0	n/a	0	n/a	0	n/a	0	n/a	0	n/a	TCPB_HUMAN	CCT2
CCRF	IPVTIKVLR	0	n/a	0	n/a	0	n/a	1	C	0	n/a	0	n/a	0	n/a	0	n/a	0	n/a	0	n/a	0	n/a	0	n/a	0	n/a	0	n/a	0	n/a	0	n/a	0	n/a	0	n/a	0	n/a	0	n/a	0	n/a	0	n/a	0	n/a	ERBB2_HUMAN	ERBB2
CCRF	NRALCEPQPGPALSHR	1	C	1	C	1	C	0	n/a	0	n/a	0	n/a	1	C	0	n/a	0	n/a	0	n/a	0	n/a	0	n/a	0	n/a	0	n/a	0	n/a	0	n/a	0	n/a	0	n/a	0	n/a	0	n/a	0	n/a	0	n/a	0	n/a	IPO4_HUMAN	IPO4
CCRF	AEEPCAPWAPSALGAQR	1	X	1	X	0	n/a	0	n/a	0	n/a	0	n/a	0	n/a	1	X	0	n/a	0	n/a	0	n/a	1	X	0	n/a	0	n/a	0	n/a	0	n/a	0	n/a	0	n/a	0	n/a	0	n/a	0	n/a	0	n/a	0	n/a	ESYT3_HUMAN	ESYT3
CCRF	MCHPCIEGFTPR	1	MCX	1	MCX	1	MCX	0	n/a	0	n/a	0	n/a	1	MCX	0	n/a	0	n/a	0	n/a	0	n/a	0	n/a	0	n/a	0	n/a	0	n/a	0	n/a	0	n/a	0	n/a	0	n/a	0	n/a	0	n/a	0	n/a	0	n/a	CPSM_HUMAN	CPS1
CCRF	TVPKTLDNFVALATGEK	2	M	2	M	2	M	0	n/a	0	n/a	0	n/a	2	M	0	n/a	0	n/a	0	n/a	0	n/a	0	n/a	0	n/a	0	n/a	0	n/a	0	n/a	0	n/a	0	n/a	0	n/a	0	n/a	0	n/a	0	n/a	0	n/a	PPIB_HUMAN	PPIB
CCRF	AVEAAVQYPYEVGIKKEEELFLYLLQSGQAR	1	M	1	M	0	n/a	0	n/a	0	n/a	0	n/a	0	n/a	1	M	0	n/a	0	n/a	0	n/a	1	M	0	n/a	0	n/a	0	n/a	0	n/a	0	n/a	0	n/a	0	n/a	0	n/a	0	n/a	0	n/a	0	n/a	ECHP_HUMAN	EHHADH
CCRF	VLQDNLDKLEALANALLEK	1	MCX	1	MCX	0	n/a	0	n/a	0	n/a	0	n/a	0	n/a	1	MCX	0	n/a	0	n/a	0	n/a	1	MCX	0	n/a	0	n/a	0	n/a	0	n/a	0	n/a	0	n/a	0	n/a	0	n/a	0	n/a	0	n/a	0	n/a	SPG7_HUMAN	SPG7
CCRF	EKLDSVIEFSIPDSLLMRR	0	n/a	0	n/a	0	n/a	0	n/a	0	n/a	0	n/a	0	n/a	0	n/a	0	n/a	0	n/a	0	n/a	0	n/a	0	n/a	0	n/a	0	n/a	0	n/a	0	n/a	0	n/a	1	X	0	n/a	0	n/a	0	n/a	0	n/a	KAD2_HUMAN	AK2
CCRF	TSRPENAIIYNINEDFQVGQAK	1	MX	1	MX	0	n/a	0	n/a	0	n/a	0	n/a	0	n/a	1	MX	0	n/a	0	n/a	0	n/a	1	MX	0	n/a	0	n/a	0	n/a	0	n/a	0	n/a	0	n/a	0	n/a	0	n/a	0	n/a	0	n/a	0	n/a	TKT_HUMAN	TKT
CCRF	VGFPQDQLTALTGR	1	M	1	M	0	n/a	0	n/a	0	n/a	0	n/a	0	n/a	1	M	0	n/a	0	n/a	0	n/a	1	M	0	n/a	0	n/a	0	n/a	0	n/a	0	n/a	0	n/a	0	n/a	0	n/a	0	n/a	0	n/a	0	n/a	MDHM_HUMAN	MDH2
CCRF	VAIEHLDKISDSVLVDIKDTEPLIETAK	1	CX	1	CX	0	n/a	0	n/a	0	n/a	0	n/a	0	n/a	1	CX	0	n/a	0	n/a	0	n/a	1	CX	0	n/a	0	n/a	0	n/a	0	n/a	0	n/a	0	n/a	0	n/a	0	n/a	0	n/a	0	n/a	0	n/a	TCPE_HUMAN	CCT5
CCRF	MKAEHLDHVMFR	1	M	1	M	1	M	0	n/a	0	n/a	0	n/a	1	M	0	n/a	0	n/a	0	n/a	0	n/a	0	n/a	0	n/a	0	n/a	0	n/a	0	n/a	0	n/a	0	n/a	0	n/a	0	n/a	0	n/a	0	n/a	0	n/a	AGM1_HUMAN	PGM3
CCRF	SIVFHQKKNLQYYDISAK	1	M	1	M	1	M	0	n/a	0	n/a	0	n/a	1	M	0	n/a	0	n/a	0	n/a	0	n/a	0	n/a	0	n/a	0	n/a	0	n/a	0	n/a	0	n/a	0	n/a	0	n/a	0	n/a	0	n/a	0	n/a	0	n/a	RAN_HUMAN	RAN
CCRF	CYQCKAPK	1	M	1	M	1	M	0	n/a	0	n/a	0	n/a	1	M	0	n/a	0	n/a	0	n/a	0	n/a	0	n/a	0	n/a	0	n/a	0	n/a	0	n/a	0	n/a	0	n/a	0	n/a	0	n/a	0	n/a	0	n/a	0	n/a	GP101_HUMAN	GPR101
CCRF	SPALTTPSSSR	1	C	1	C	1	C	0	n/a	0	n/a	0	n/a	0	n/a	0	n/a	0	n/a	0	n/a	0	n/a	0	n/a	0	n/a	0	n/a	0	n/a	0	n/a	0	n/a	0	n/a	0	n/a	0	n/a	0	n/a	0	n/a	0	n/a	FLII_HUMAN	FLII
CCRF	GLQLGQTSTATIQPSKQAQIVTR	1	M	1	M	0	n/a	0	n/a	0	n/a	0	n/a	0	n/a	1	M	0	n/a	0	n/a	0	n/a	1	M	0	n/a	0	n/a	0	n/a	0	n/a	0	n/a	0	n/a	0	n/a	0	n/a	0	n/a	0	n/a	0	n/a	TOX4_HUMAN	TOX4
CCRF	LNSDPQFVLAENVGTTHDLLDICLKR	1	MCX	1	MCX	0	n/a	0	n/a	0	n/a	0	n/a	0	n/a	1	MCX	0	n/a	0	n/a	0	n/a	1	MCX	0	n/a	0	n/a	0	n/a	0	n/a	0	n/a	0	n/a	0	n/a	0	n/a	0	n/a	0	n/a	0	n/a	BLMH_HUMAN	BLMH
CCRF	LDTAINDWTDGIFSTLWRKTLK	1	C	1	C	0	n/a	0	n/a	0	n/a	0	n/a	0	n/a	0	n/a	0	n/a	0	n/a	0	n/a	0	n/a	0	n/a	0	n/a	0	n/a	0	n/a	0	n/a	0	n/a	0	n/a	0	n/a	0	n/a	0	n/a	0	n/a	DYH8_HUMAN	DNAH8
CCRF	DNECEEESGGILGLFKK	1	C	1	C	0	n/a	0	n/a	0	n/a	0	n/a	0	n/a	0	n/a	0	n/a	0	n/a	0	n/a	0	n/a	0	n/a	0	n/a	0	n/a	0	n/a	0	n/a	0	n/a	0	n/a	0	n/a	0	n/a	0	n/a	0	n/a	S12A1_HUMAN	SLC12A1
CCRF	NDLCPSGSNIISNLFK	1	MC	1	MC	0	n/a	0	n/a	0	n/a	0	n/a	0	n/a	1	MC	0	n/a	0	n/a	0	n/a	1	MC	0	n/a	0	n/a	0	n/a	0	n/a	0	n/a	0	n/a	0	n/a	0	n/a	0	n/a	0	n/a	0	n/a	CD81_HUMAN	CD81
CCRF	SFVPDMIGGASQADLAVLVISAR	2	CX	2	CX	0	n/a	0	n/a	0	n/a	0	n/a	0	n/a	2	CX	0	n/a	0	n/a	0	n/a	2	CX	0	n/a	0	n/a	0	n/a	0	n/a	0	n/a	0	n/a	0	n/a	0	n/a	0	n/a	0	n/a	0	n/a	ERF3B_HUMAN	GSPT2
CCRF	LLNKVELMLPEK	1	M	1	M	0	n/a	0	n/a	0	n/a	0	n/a	0	n/a	1	M	0	n/a	0	n/a	0	n/a	1	M	0	n/a	0	n/a	0	n/a	0	n/a	0	n/a	0	n/a	0	n/a	0	n/a	0	n/a	0	n/a	0	n/a	MPC2_HUMAN	MPC2
CCRF	YGIVDYMIDQSGPPSKEILTLK	0	n/a	0	n/a	1	MCX	0	n/a	0	n/a	0	n/a	1	MCX	0	n/a	0	n/a	0	n/a	0	n/a	0	n/a	0	n/a	0	n/a	0	n/a	0	n/a	0	n/a	0	n/a	0	n/a	0	n/a	0	n/a	0	n/a	0	n/a	PDIA4_HUMAN	PDIA4
CCRF	MEDNKVAEAAIQIFR	1	M	1	M	0	n/a	0	n/a	0	n/a	0	n/a	0	n/a	1	M	0	n/a	0	n/a	0	n/a	1	M	0	n/a	0	n/a	0	n/a	0	n/a	0	n/a	0	n/a	0	n/a	0	n/a	0	n/a	0	n/a	0	n/a	PDS5A_HUMAN	PDS5A
CCRF	ISMPEVDFNLKGPK	1	C	1	C	0	n/a	0	n/a	0	n/a	0	n/a	0	n/a	1	C	0	n/a	0	n/a	0	n/a	1	C	0	n/a	0	n/a	0	n/a	0	n/a	0	n/a	0	n/a	0	n/a	0	n/a	0	n/a	0	n/a	0	n/a	AHNK_HUMAN	AHNAK
CCRF	AWELYGSPNALVLLIAEEKER	1	MC	1	MC	0	n/a	0	n/a	0	n/a	0	n/a	0	n/a	1	MC	0	n/a	0	n/a	0	n/a	1	MC	0	n/a	0	n/a	0	n/a	0	n/a	0	n/a	0	n/a	0	n/a	0	n/a	0	n/a	0	n/a	0	n/a	GSHB_HUMAN	GSS
CCRF	MTEEEVKMLVAGHEDSNGCINYEELVR	1	M	1	M	0	n/a	0	n/a	0	n/a	0	n/a	0	n/a	1	M	0	n/a	0	n/a	0	n/a	1	M	0	n/a	0	n/a	0	n/a	0	n/a	0	n/a	0	n/a	0	n/a	0	n/a	0	n/a	0	n/a	0	n/a	MYL6_HUMAN	MYL6
CCRF	VEQQAKADTLTDEINFLR	1	M	1	M	0	n/a	0	n/a	0	n/a	0	n/a	0	n/a	1	M	0	n/a	0	n/a	0	n/a	1	M	0	n/a	0	n/a	0	n/a	0	n/a	0	n/a	0	n/a	0	n/a	0	n/a	0	n/a	0	n/a	0	n/a	K2C6B_HUMAN	KRT6B
CCRF	KGTFDETDHFWILCPWK	0	n/a	0	n/a	0	n/a	0	n/a	0	n/a	1	M	0	n/a	0	n/a	0	n/a	0	n/a	0	n/a	0	n/a	0	n/a	0	n/a	0	n/a	0	n/a	0	n/a	0	n/a	0	n/a	0	n/a	0	n/a	0	n/a	0	n/a	PHF14_HUMAN	PHF14
CCRF	LAPITSDLTEATAVGAVEASFK	2	M	2	M	0	n/a	0	n/a	0	n/a	0	n/a	0	n/a	2	M	0	n/a	0	n/a	0	n/a	2	M	0	n/a	0	n/a	0	n/a	0	n/a	0	n/a	0	n/a	0	n/a	0	n/a	0	n/a	0	n/a	0	n/a	KPYM_HUMAN	PKM
CCRF	QKLTNTEVR	1	M	1	M	1	M	0	n/a	0	n/a	0	n/a	1	M	0	n/a	0	n/a	0	n/a	0	n/a	0	n/a	0	n/a	0	n/a	0	n/a	0	n/a	0	n/a	0	n/a	0	n/a	0	n/a	0	n/a	0	n/a	0	n/a	OPA1_HUMAN	OPA1
CCRF	KHGLEVIYMIELIDEYCVQQLK	3	M	3	M	3	M	3	M	0	n/a	0	n/a	3	M	0	n/a	0	n/a	0	n/a	0	n/a	0	n/a	0	n/a	0	n/a	0	n/a	0	n/a	0	n/a	0	n/a	0	n/a	0	n/a	0	n/a	0	n/a	0	n/a	HS90A_HUMAN	HSP90AA1
CCRF	DTPEDNPDTPFDFTPENYKR	1	C	1	C	0	n/a	0	n/a	0	n/a	0	n/a	0	n/a	1	C	0	n/a	0	n/a	0	n/a	1	C	0	n/a	0	n/a	0	n/a	0	n/a	0	n/a	0	n/a	0	n/a	0	n/a	0	n/a	0	n/a	0	n/a	NDUV2_HUMAN	NDUFV2
CCRF	QPAIMPDQSYGLEDGSCSYKDFSESR	1	M	1	M	1	M	0	n/a	0	n/a	0	n/a	1	M	0	n/a	0	n/a	0	n/a	0	n/a	0	n/a	0	n/a	0	n/a	0	n/a	0	n/a	0	n/a	0	n/a	0	n/a	0	n/a	0	n/a	0	n/a	0	n/a	HNRPL_HUMAN	HNRNPL
CCRF	ISDDKYGQIR	2	MCX	2	MCX	0	n/a	0	n/a	0	n/a	0	n/a	0	n/a	2	MCX	0	n/a	0	n/a	0	n/a	2	MCX	0	n/a	2	MCX	0	n/a	0	n/a	0	n/a	0	n/a	0	n/a	0	n/a	0	n/a	0	n/a	0	n/a	COPD_HUMAN	ARCN1
CCRF	LTESINRDSKEPFSSVEIQAALSK	1	MCX	1	MCX	0	n/a	0	n/a	0	n/a	0	n/a	0	n/a	1	MCX	0	n/a	0	n/a	0	n/a	1	MCX	1	MX	1	MCX	0	n/a	0	n/a	1	MX	0	n/a	0	n/a	0	n/a	0	n/a	0	n/a	1	MCX	MCM3_HUMAN	MCM3
CCRF	TVSLGADAKDELHIVEAEAMNYEGSPIK	1	MC	1	MC	0	n/a	0	n/a	0	n/a	0	n/a	0	n/a	1	MCX	1	MCX	0	n/a	0	n/a	1	MC	0	n/a	0	n/a	0	n/a	0	n/a	0	n/a	0	n/a	0	n/a	0	n/a	0	n/a	0	n/a	0	n/a	NPM_HUMAN	NPM1
CCRF	REEEERWK	0	n/a	0	n/a	0	n/a	0	n/a	0	n/a	0	n/a	0	n/a	0	n/a	0	n/a	0	n/a	0	n/a	0	n/a	0	n/a	0	n/a	0	n/a	0	n/a	0	n/a	0	n/a	1	M	0	n/a	0	n/a	0	n/a	0	n/a	SPTN2_HUMAN	SPTBN2
CCRF	VGECSCQVLLMLQNSSAR	1	M	1	M	0	n/a	0	n/a	0	n/a	0	n/a	0	n/a	1	M	0	n/a	0	n/a	0	n/a	1	M	0	n/a	0	n/a	0	n/a	0	n/a	0	n/a	0	n/a	0	n/a	0	n/a	0	n/a	0	n/a	0	n/a	MYLK_HUMAN	MYLK
CCRF	ALQECPDSGILWSEAIFLEARPQR	1	CX	1	CX	0	n/a	0	n/a	0	n/a	0	n/a	0	n/a	1	CX	0	n/a	0	n/a	0	n/a	1	CX	0	n/a	0	n/a	0	n/a	0	n/a	0	n/a	0	n/a	0	n/a	0	n/a	0	n/a	0	n/a	0	n/a	PRP6_HUMAN	PRPF6
CCRF	HTGPDILSMANAGPNTNGSQFFICTAK	6	MCX	6	MCX	0	n/a	0	n/a	0	n/a	0	n/a	0	n/a	7	MCX	0	n/a	0	n/a	0	n/a	7	MCX	0	n/a	0	n/a	0	n/a	0	n/a	0	n/a	0	n/a	0	n/a	0	n/a	0	n/a	0	n/a	0	n/a	PPIA_HUMAN	PPIA
CCRF	SDSFQNPVLQQHFR	1	M	1	M	1	M	0	n/a	0	n/a	0	n/a	1	M	0	n/a	0	n/a	0	n/a	0	n/a	0	n/a	0	n/a	0	n/a	0	n/a	0	n/a	0	n/a	0	n/a	0	n/a	0	n/a	0	n/a	0	n/a	0	n/a	XRCC6_HUMAN	XRCC6
CCRF	TAFDDAIAKLDTLNEDSYKDSTLIMQLLR	1	M	1	M	1	M	0	n/a	0	n/a	0	n/a	1	M	0	n/a	0	n/a	0	n/a	0	n/a	0	n/a	0	n/a	0	n/a	0	n/a	0	n/a	0	n/a	0	n/a	0	n/a	0	n/a	0	n/a	0	n/a	0	n/a	1433G_HUMAN	YWHAG
CCRF	CIIQMQGNLTSIINPK	0	n/a	0	n/a	0	n/a	0	n/a	0	n/a	0	n/a	0	n/a	0	n/a	0	n/a	0	n/a	0	n/a	0	n/a	0	n/a	0	n/a	0	n/a	0	n/a	0	n/a	0	n/a	0	n/a	0	n/a	0	n/a	0	n/a	1	M	KIF1B_HUMAN	KIF1B
CCRF	NLPYKITAEEMYDVFGK	0	n/a	0	n/a	0	n/a	0	n/a	0	n/a	0	n/a	0	n/a	0	n/a	0	n/a	0	n/a	0	n/a	0	n/a	0	n/a	0	n/a	0	n/a	0	n/a	0	n/a	0	n/a	1	M	0	n/a	0	n/a	0	n/a	0	n/a	SF3B6_HUMAN	SF3B6
CCRF	AEFLSFMNTELAAFTK	1	MCX	1	MC	0	n/a	0	n/a	0	n/a	0	n/a	0	n/a	1	MC	0	n/a	0	n/a	0	n/a	1	MC	0	n/a	0	n/a	0	n/a	0	n/a	0	n/a	0	n/a	0	n/a	0	n/a	0	n/a	0	n/a	0	n/a	S10AB_HUMAN	S100A11
CCRF	CMALAQLPVEQNFPAIAIHR	1	MCX	1	MCX	0	n/a	0	n/a	0	n/a	0	n/a	0	n/a	1	MCX	0	n/a	0	n/a	0	n/a	1	MCX	0	n/a	0	n/a	0	n/a	0	n/a	0	n/a	0	n/a	0	n/a	0	n/a	0	n/a	0	n/a	0	n/a	DX39A_HUMAN	DDX39A
CCRF	SSLGLFIR	2	M	2	M	2	M	0	n/a	0	n/a	0	n/a	2	M	0	n/a	0	n/a	0	n/a	0	n/a	0	n/a	0	n/a	0	n/a	0	n/a	0	n/a	0	n/a	0	n/a	0	n/a	0	n/a	0	n/a	0	n/a	0	n/a	TRPC4_HUMAN	TRPC4
CCRF	MASASGAMAKHDQILVLDPPTDLK	1	MX	1	MX	0	n/a	0	n/a	0	n/a	0	n/a	0	n/a	1	MX	0	n/a	0	n/a	0	n/a	1	MX	0	n/a	0	n/a	0	n/a	0	n/a	0	n/a	0	n/a	0	n/a	0	n/a	0	n/a	0	n/a	0	n/a	VAPA_HUMAN	VAPA
CCRF	AVMLEDLFIVSK	1	M	1	M	1	M	0	n/a	0	n/a	0	n/a	1	M	0	n/a	0	n/a	0	n/a	0	n/a	0	n/a	0	n/a	0	n/a	0	n/a	0	n/a	0	n/a	0	n/a	0	n/a	0	n/a	0	n/a	0	n/a	0	n/a	AK1BF_HUMAN	AKR1B15
CCRF	TLGNHQPLPYIERFTR	1	M	1	M	0	n/a	0	n/a	0	n/a	0	n/a	0	n/a	1	M	0	n/a	0	n/a	0	n/a	1	M	0	n/a	0	n/a	0	n/a	0	n/a	0	n/a	0	n/a	0	n/a	0	n/a	0	n/a	0	n/a	0	n/a	CJ120_HUMAN	C10orf120
CCRF	YIPGTKTIFVGIK	2	MCX	2	MCX	0	n/a	0	n/a	0	n/a	0	n/a	0	n/a	2	MCX	0	n/a	0	n/a	0	n/a	2	MCX	0	n/a	0	n/a	0	n/a	0	n/a	0	n/a	0	n/a	0	n/a	0	n/a	0	n/a	0	n/a	0	n/a	CYC_HUMAN	CYCS
CCRF	HGESTCNLENR	1	MCX	1	MCX	1	MCX	0	n/a	0	n/a	0	n/a	1	MCX	0	n/a	0	n/a	0	n/a	0	n/a	0	n/a	0	n/a	0	n/a	0	n/a	0	n/a	0	n/a	0	n/a	0	n/a	0	n/a	0	n/a	0	n/a	0	n/a	PGAM4_HUMAN	PGAM4
CCRF	KHYYDGTVFHR	1	C	1	C	1	C	0	n/a	0	n/a	0	n/a	1	C	0	n/a	0	n/a	0	n/a	0	n/a	0	n/a	0	n/a	0	n/a	0	n/a	0	n/a	0	n/a	0	n/a	0	n/a	0	n/a	0	n/a	0	n/a	0	n/a	PPIL2_HUMAN	PPIL2
CCRF	YTYDDFKK	1	MC	1	MC	0	n/a	0	n/a	0	n/a	0	n/a	0	n/a	1	MC	0	n/a	0	n/a	0	n/a	1	MC	1	MCX	1	MC	0	n/a	0	n/a	1	MCX	0	n/a	0	n/a	0	n/a	0	n/a	0	n/a	1	MCX	PTPRJ_HUMAN	PTPRJ
CCRF	TLATDSNKYHAK	1	MCX	1	MCX	1	MCX	0	n/a	0	n/a	0	n/a	1	MCX	1	MCX	0	n/a	0	n/a	0	n/a	1	MCX	0	n/a	0	n/a	0	n/a	0	n/a	0	n/a	0	n/a	0	n/a	0	n/a	0	n/a	0	n/a	0	n/a	IFRD2_HUMAN	IFRD2
CCRF	NAVTQFVASMSASADVLALAK	1	C	1	C	0	n/a	0	n/a	0	n/a	0	n/a	0	n/a	1	C	0	n/a	0	n/a	0	n/a	1	C	0	n/a	0	n/a	0	n/a	0	n/a	0	n/a	0	n/a	0	n/a	0	n/a	0	n/a	0	n/a	0	n/a	UCRI_HUMAN	UQCRFS1
CCRF	SEYQADYK	1	MC	1	MC	0	n/a	0	n/a	0	n/a	0	n/a	0	n/a	1	MC	0	n/a	0	n/a	0	n/a	1	MC	0	n/a	0	n/a	0	n/a	0	n/a	0	n/a	0	n/a	0	n/a	0	n/a	0	n/a	0	n/a	0	n/a	APOB_HUMAN	APOB
CCRF	KFFGSLPDSWAR	1	MCX	1	MCX	0	n/a	0	n/a	0	n/a	0	n/a	0	n/a	1	MCX	0	n/a	0	n/a	0	n/a	1	MCX	1	MCX	1	MCX	0	n/a	0	n/a	1	MCX	0	n/a	0	n/a	0	n/a	0	n/a	0	n/a	1	MCX	HTAI2_HUMAN	HTATIP2
CCRF	FSKIASNTQSCR	1	C	1	C	1	C	0	n/a	0	n/a	0	n/a	1	C	1	C	0	n/a	0	n/a	0	n/a	1	C	0	n/a	0	n/a	0	n/a	0	n/a	0	n/a	0	n/a	0	n/a	0	n/a	0	n/a	0	n/a	0	n/a	CH3L1_HUMAN	CHI3L1
CCRF	ANIPNKVIQCFAETGQVQK	0	n/a	0	n/a	0	n/a	0	n/a	0	n/a	0	n/a	0	n/a	0	n/a	0	n/a	0	n/a	0	n/a	0	n/a	0	n/a	0	n/a	0	n/a	0	n/a	0	n/a	0	n/a	1	M	0	n/a	0	n/a	0	n/a	0	n/a	CLH1_HUMAN	CLTC
CCRF	VLQDNLDKLQALADALLEK	0	n/a	0	n/a	0	n/a	0	n/a	0	n/a	0	n/a	0	n/a	0	n/a	0	n/a	0	n/a	0	n/a	0	n/a	0	n/a	0	n/a	0	n/a	0	n/a	0	n/a	0	n/a	0	n/a	0	n/a	0	n/a	0	n/a	1	C	SPG7_HUMAN	SPG7
CCRF	EELARMLHEYQELMSLKLALDMEIATYR	0	n/a	0	n/a	0	n/a	0	n/a	0	n/a	0	n/a	1	M	0	n/a	0	n/a	0	n/a	0	n/a	0	n/a	0	n/a	0	n/a	0	n/a	0	n/a	0	n/a	0	n/a	0	n/a	0	n/a	0	n/a	0	n/a	0	n/a	K2C74_HUMAN	KRT74
CCRF	VETGVLKPGTVVTFAPVNVTTEVK	1	M	1	M	1	M	0	n/a	0	n/a	0	n/a	1	M	0	n/a	0	n/a	0	n/a	0	n/a	0	n/a	0	n/a	0	n/a	0	n/a	0	n/a	0	n/a	0	n/a	0	n/a	0	n/a	0	n/a	0	n/a	0	n/a	EF1A1_HUMAN	EEF1A1
CCRF	NEFASDEMVSLSSKAR	1	M	1	M	1	M	0	n/a	0	n/a	0	n/a	1	M	0	n/a	0	n/a	0	n/a	0	n/a	0	n/a	0	n/a	0	n/a	0	n/a	0	n/a	0	n/a	0	n/a	0	n/a	0	n/a	0	n/a	0	n/a	0	n/a	CC141_HUMAN	CCDC141
CCRF	IVENIKVFDFKLSDEEMATILSFNR	3	MC	3	MC	3	MC	0	n/a	0	n/a	0	n/a	3	MC	0	n/a	0	n/a	0	n/a	0	n/a	0	n/a	0	n/a	0	n/a	0	n/a	0	n/a	0	n/a	0	n/a	3	MC	0	n/a	0	n/a	0	n/a	0	n/a	AK1BA_HUMAN	AKR1B10
CCRF	RLERVIIGYLEVYDEPEEEAR	1	M	1	M	0	n/a	0	n/a	0	n/a	0	n/a	0	n/a	1	M	0	n/a	0	n/a	0	n/a	1	M	0	n/a	0	n/a	0	n/a	0	n/a	0	n/a	0	n/a	0	n/a	0	n/a	0	n/a	0	n/a	0	n/a	TTI2_HUMAN	TTI2
CCRF	KILCNQEMLILMSSMGER	1	M	1	M	0	n/a	0	n/a	0	n/a	0	n/a	0	n/a	1	M	0	n/a	0	n/a	0	n/a	1	M	0	n/a	0	n/a	0	n/a	0	n/a	0	n/a	0	n/a	0	n/a	0	n/a	0	n/a	0	n/a	0	n/a	SYCP2_HUMAN	SYCP2
CCRF	APSLFASYTR	1	C	1	C	1	C	0	n/a	0	n/a	0	n/a	1	C	0	n/a	0	n/a	0	n/a	0	n/a	0	n/a	0	n/a	0	n/a	0	n/a	0	n/a	0	n/a	0	n/a	0	n/a	0	n/a	0	n/a	0	n/a	0	n/a	DSE_HUMAN	DSE
CCRF	ETSYTTAAATGR	1	X	1	X	1	X	0	n/a	0	n/a	0	n/a	1	X	0	n/a	0	n/a	0	n/a	0	n/a	0	n/a	0	n/a	0	n/a	0	n/a	0	n/a	0	n/a	0	n/a	0	n/a	0	n/a	0	n/a	0	n/a	0	n/a	ALPK2_HUMAN	ALPK2
CCRF	MVSVAIWRVSVGPIR	1	C	1	C	0	n/a	0	n/a	0	n/a	0	n/a	0	n/a	1	C	0	n/a	0	n/a	0	n/a	1	C	0	n/a	0	n/a	0	n/a	0	n/a	0	n/a	0	n/a	0	n/a	0	n/a	0	n/a	0	n/a	0	n/a	RS15_HUMAN	RPS15
CCRF	YVIGPKANSLQEILER	1	M	1	M	0	n/a	0	n/a	0	n/a	0	n/a	0	n/a	1	M	0	n/a	0	n/a	0	n/a	1	M	0	n/a	0	n/a	0	n/a	0	n/a	0	n/a	0	n/a	0	n/a	0	n/a	0	n/a	0	n/a	0	n/a	VIGLN_HUMAN	HDLBP
CCRF	DLADELALGDVIEDKLK	2	MCX	2	MCX	2	MCX	0	n/a	0	n/a	0	n/a	2	MCX	0	n/a	0	n/a	0	n/a	0	n/a	0	n/a	0	n/a	2	MCX	0	n/a	0	n/a	0	n/a	0	n/a	0	n/a	0	n/a	0	n/a	0	n/a	0	n/a	LDHA_HUMAN	LDHA
CCRF	INGENCEVIR	0	n/a	0	n/a	1	M	0	n/a	0	n/a	0	n/a	1	M	0	n/a	0	n/a	0	n/a	0	n/a	0	n/a	0	n/a	0	n/a	0	n/a	0	n/a	0	n/a	0	n/a	0	n/a	0	n/a	0	n/a	0	n/a	0	n/a	LRP2_HUMAN	LRP2
CCRF	EHGIQFFETSAK	1	M	1	M	0	n/a	0	n/a	0	n/a	0	n/a	0	n/a	1	M	0	n/a	0	n/a	0	n/a	1	M	0	n/a	0	n/a	0	n/a	0	n/a	0	n/a	0	n/a	0	n/a	0	n/a	0	n/a	0	n/a	0	n/a	RAB13_HUMAN	RAB13
CCRF	TLWEQDDELRK	1	C	1	C	0	n/a	0	n/a	0	n/a	0	n/a	0	n/a	1	C	0	n/a	0	n/a	0	n/a	1	C	0	n/a	0	n/a	0	n/a	0	n/a	0	n/a	0	n/a	0	n/a	0	n/a	0	n/a	0	n/a	0	n/a	PKP3_HUMAN	PKP3
CCRF	QVPGGGGGGGSGGGGGSGGGGSGGGRGAEGEENK	1	C	1	C	1	C	0	n/a	0	n/a	0	n/a	1	C	0	n/a	0	n/a	0	n/a	0	n/a	0	n/a	0	n/a	0	n/a	0	n/a	0	n/a	0	n/a	0	n/a	0	n/a	0	n/a	0	n/a	0	n/a	0	n/a	SRP68_HUMAN	SRP68
CCRF	LCYVALDFQQEMATAASSSSLEK	3	M	3	M	3	M	0	n/a	0	n/a	0	n/a	3	M	0	n/a	0	n/a	0	n/a	0	n/a	0	n/a	0	n/a	0	n/a	0	n/a	0	n/a	0	n/a	0	n/a	0	n/a	0	n/a	0	n/a	0	n/a	0	n/a	ACTB_HUMAN	ACTB
CCRF	WTPIIKDIMEDIIEDK	0	n/a	0	n/a	0	n/a	0	n/a	0	n/a	0	n/a	0	n/a	0	n/a	0	n/a	0	n/a	0	n/a	0	n/a	0	n/a	0	n/a	0	n/a	0	n/a	0	n/a	0	n/a	1	M	0	n/a	0	n/a	0	n/a	0	n/a	STXB1_HUMAN	STXBP1
CCRF	DMAIATGGAVFGEQGLTLNLEDVQPHDLGK	8	M	8	M	8	M	0	n/a	0	n/a	0	n/a	8	M	0	n/a	0	n/a	0	n/a	0	n/a	0	n/a	0	n/a	0	n/a	0	n/a	0	n/a	0	n/a	0	n/a	0	n/a	0	n/a	0	n/a	0	n/a	0	n/a	CH60_HUMAN	HSPD1
CCRF	WDPDKAEDKPHMQTYEVDLNK	1	M	1	M	0	n/a	0	n/a	0	n/a	0	n/a	0	n/a	1	M	1	M	0	n/a	0	n/a	1	M	0	n/a	0	n/a	0	n/a	0	n/a	0	n/a	0	n/a	0	n/a	0	n/a	0	n/a	0	n/a	0	n/a	SDHB_HUMAN	SDHB
CCRF	IQLTFQATLQQLEAPYNSDTVLVHR	1	M	1	M	1	M	0	n/a	0	n/a	0	n/a	1	M	0	n/a	0	n/a	0	n/a	0	n/a	0	n/a	0	n/a	0	n/a	0	n/a	0	n/a	0	n/a	0	n/a	0	n/a	0	n/a	0	n/a	0	n/a	0	n/a	KDM1A_HUMAN	KDM1A
CCRF	EALAAVLTYAKPNEFSALCDLLGTR	1	M	1	M	1	M	0	n/a	0	n/a	0	n/a	1	M	0	n/a	0	n/a	0	n/a	0	n/a	0	n/a	0	n/a	0	n/a	0	n/a	0	n/a	0	n/a	0	n/a	0	n/a	0	n/a	0	n/a	0	n/a	0	n/a	SC31A_HUMAN	SEC31A
CCRF	FPDENFTLKHVGLGVLSMANAGPNTNGSQFFICTIK	0	n/a	0	n/a	0	n/a	0	n/a	0	n/a	0	n/a	0	n/a	1	M	0	n/a	0	n/a	0	n/a	1	M	0	n/a	0	n/a	0	n/a	0	n/a	0	n/a	0	n/a	0	n/a	0	n/a	0	n/a	0	n/a	0	n/a	PPIF_HUMAN	PPIF
CCRF	EKGDPLNIVIDKMTK	1	C	1	C	0	n/a	0	n/a	0	n/a	0	n/a	0	n/a	1	C	0	n/a	0	n/a	0	n/a	1	C	0	n/a	0	n/a	0	n/a	0	n/a	0	n/a	0	n/a	0	n/a	0	n/a	0	n/a	0	n/a	0	n/a	CTNA2_HUMAN	CTNNA2
CCRF	TIFVGIK	2	M	2	M	0	n/a	0	n/a	0	n/a	0	n/a	0	n/a	2	M	0	n/a	0	n/a	0	n/a	2	M	0	n/a	0	n/a	0	n/a	0	n/a	0	n/a	0	n/a	0	n/a	0	n/a	0	n/a	0	n/a	0	n/a	CYC_HUMAN	CYCS
CCRF	WGIMADWDNCYYTFDGKYEAK	1	CX	1	CX	1	CX	0	n/a	0	n/a	0	n/a	1	CX	1	CX	0	n/a	0	n/a	0	n/a	1	CX	0	n/a	0	n/a	0	n/a	0	n/a	0	n/a	0	n/a	0	n/a	0	n/a	0	n/a	0	n/a	0	n/a	SYIM_HUMAN	IARS2
CCRF	LGERVGLCK	1	M	1	M	0	n/a	0	n/a	0	n/a	0	n/a	0	n/a	1	M	0	n/a	0	n/a	0	n/a	1	M	0	n/a	0	n/a	0	n/a	0	n/a	0	n/a	0	n/a	0	n/a	0	n/a	0	n/a	0	n/a	0	n/a	RS12_HUMAN	RPS12
CCRF	SLQDIIASLGMDELSEEDKLTVSR	1	M	1	M	2	M	0	n/a	0	n/a	0	n/a	2	M	0	n/a	0	n/a	0	n/a	0	n/a	0	n/a	0	n/a	0	n/a	0	n/a	0	n/a	0	n/a	0	n/a	0	n/a	0	n/a	0	n/a	0	n/a	0	n/a	ATPB_HUMAN	ATP5B
CCRF	QGQQLLR	1	C	1	C	0	n/a	0	n/a	0	n/a	0	n/a	0	n/a	1	C	0	n/a	0	n/a	0	n/a	1	C	0	n/a	0	n/a	0	n/a	0	n/a	0	n/a	0	n/a	0	n/a	0	n/a	0	n/a	0	n/a	0	n/a	STRN_HUMAN	STRN
CCRF	SFRLPWAVAGR	1	M	1	M	0	n/a	0	n/a	0	n/a	0	n/a	0	n/a	1	M	0	n/a	0	n/a	0	n/a	1	M	0	n/a	0	n/a	0	n/a	0	n/a	0	n/a	0	n/a	0	n/a	0	n/a	0	n/a	0	n/a	0	n/a	SCPDL_HUMAN	SCCPDH
CCRF	MSNWNFPMFELVEK	1	M	1	M	1	M	0	n/a	0	n/a	0	n/a	1	M	0	n/a	0	n/a	0	n/a	0	n/a	0	n/a	0	n/a	1	M	0	n/a	0	n/a	0	n/a	0	n/a	0	n/a	0	n/a	0	n/a	0	n/a	0	n/a	PDE3B_HUMAN	PDE3B
CCRF	MGIEYKVGK	0	n/a	0	n/a	0	n/a	0	n/a	0	n/a	0	n/a	0	n/a	0	n/a	0	n/a	0	n/a	0	n/a	0	n/a	0	n/a	0	n/a	0	n/a	0	n/a	0	n/a	0	n/a	1	M	0	n/a	0	n/a	0	n/a	0	n/a	DLDH_HUMAN-LAMB1_HUMAN	DLD-LAMB1
CCRF	LHLCLER	0	n/a	0	n/a	0	n/a	0	n/a	0	n/a	0	n/a	0	n/a	1	C	0	n/a	0	n/a	0	n/a	1	C	0	n/a	1	MC	0	n/a	0	n/a	0	n/a	0	n/a	0	n/a	0	n/a	0	n/a	0	n/a	1	MCX	ESYT1_HUMAN	ESYT1
CCRF	FRPAGAAPRPPPKPT	0	n/a	0	n/a	0	n/a	0	n/a	0	n/a	0	n/a	0	n/a	0	n/a	0	n/a	0	n/a	0	n/a	0	n/a	0	n/a	0	n/a	0	n/a	0	n/a	0	n/a	0	n/a	0	n/a	0	n/a	0	n/a	0	n/a	2	CX	RS26_HUMAN	RPS26
CCRF	HMEQISQFLQAAER	1	M	1	M	1	M	0	n/a	0	n/a	0	n/a	1	M	0	n/a	0	n/a	0	n/a	0	n/a	0	n/a	0	n/a	0	n/a	0	n/a	0	n/a	0	n/a	0	n/a	0	n/a	0	n/a	0	n/a	0	n/a	0	n/a	TAGL2_HUMAN	TAGLN2
CCRF	MMKTAAAQVGTSVSSATNTSTRPIITVHK	2	C	2	C	0	n/a	0	n/a	0	n/a	0	n/a	0	n/a	2	C	0	n/a	0	n/a	0	n/a	2	C	0	n/a	0	n/a	0	n/a	0	n/a	0	n/a	0	n/a	0	n/a	0	n/a	0	n/a	0	n/a	0	n/a	HCFC1_HUMAN	HCFC1
CCRF	LFVSGACNASAKLWDVR	1	M	1	M	1	M	0	n/a	0	n/a	0	n/a	1	M	0	n/a	0	n/a	0	n/a	0	n/a	0	n/a	0	n/a	0	n/a	0	n/a	0	n/a	0	n/a	0	n/a	0	n/a	0	n/a	0	n/a	0	n/a	0	n/a	GBB1_HUMAN	GNB1
CCRF	VFNLDGQDFLQGPVKEELMQLLGLSK	2	MC	2	MC	2	MC	0	n/a	0	n/a	0	n/a	2	MC	0	n/a	0	n/a	0	n/a	0	n/a	0	n/a	0	n/a	0	n/a	0	n/a	0	n/a	0	n/a	0	n/a	0	n/a	0	n/a	0	n/a	0	n/a	0	n/a	TRM5_HUMAN	TRMT5
CCRF	DVVTKYSNFISFPLYLNGR	0	n/a	0	n/a	1	M	0	n/a	0	n/a	0	n/a	1	M	0	n/a	0	n/a	0	n/a	0	n/a	0	n/a	0	n/a	0	n/a	0	n/a	0	n/a	0	n/a	0	n/a	0	n/a	0	n/a	0	n/a	0	n/a	0	n/a	TRAP1_HUMAN	TRAP1
CCRF	KPSETEELVQQVLSLATQDSDNPDLR	1	X	1	X	1	X	0	n/a	0	n/a	0	n/a	1	X	0	n/a	0	n/a	0	n/a	0	n/a	0	n/a	0	n/a	0	n/a	0	n/a	0	n/a	0	n/a	0	n/a	0	n/a	0	n/a	0	n/a	0	n/a	0	n/a	AP2B1_HUMAN	AP2B1
CCRF	LERPVIYIDQTRKNVLVETLNHEMYEAK	1	M	1	M	1	M	0	n/a	0	n/a	0	n/a	1	M	0	n/a	0	n/a	0	n/a	0	n/a	0	n/a	0	n/a	0	n/a	0	n/a	0	n/a	0	n/a	0	n/a	0	n/a	0	n/a	0	n/a	0	n/a	0	n/a	AOFB_HUMAN	MAOB
CCRF	ICGLSPTTTLAIYFEVVNQHNAPIPEGGR	0	n/a	0	n/a	1	M	0	n/a	0	n/a	0	n/a	1	M	0	n/a	0	n/a	0	n/a	0	n/a	0	n/a	0	n/a	0	n/a	0	n/a	0	n/a	0	n/a	0	n/a	0	n/a	0	n/a	0	n/a	0	n/a	0	n/a	SC23A_HUMAN	SEC23A
CCRF	LVSDLYFLKPGDKPHKYK	0	n/a	0	n/a	0	n/a	0	n/a	0	n/a	0	n/a	0	n/a	0	n/a	0	n/a	0	n/a	0	n/a	0	n/a	0	n/a	0	n/a	0	n/a	0	n/a	0	n/a	0	n/a	1	C	0	n/a	0	n/a	0	n/a	0	n/a	ABCA5_HUMAN	ABCA5
CCRF	DLIGDLREQLSDHFK	1	M	1	M	0	n/a	0	n/a	0	n/a	0	n/a	0	n/a	1	M	0	n/a	0	n/a	0	n/a	1	M	1	M	1	M	0	n/a	0	n/a	1	M	0	n/a	0	n/a	0	n/a	0	n/a	0	n/a	1	M	ANX10_HUMAN	ANXA10
CCRF	KSAIISAEGDSKAAELIANSLATAGDGLIELR	1	M	1	M	1	M	0	n/a	0	n/a	0	n/a	1	M	0	n/a	0	n/a	0	n/a	0	n/a	0	n/a	0	n/a	0	n/a	0	n/a	0	n/a	0	n/a	0	n/a	0	n/a	0	n/a	0	n/a	0	n/a	0	n/a	PHB_HUMAN	PHB
CCRF	ADQELLMYSHDIIICGITSVAFSR	1	M	1	M	0	n/a	0	n/a	0	n/a	0	n/a	0	n/a	1	M	0	n/a	0	n/a	0	n/a	1	M	0	n/a	0	n/a	0	n/a	0	n/a	0	n/a	0	n/a	0	n/a	0	n/a	0	n/a	0	n/a	0	n/a	GBB2_HUMAN	GNB2
CCRF	RFFHLWRCK	0	n/a	0	n/a	1	M	0	n/a	0	n/a	0	n/a	1	M	0	n/a	0	n/a	0	n/a	0	n/a	0	n/a	0	n/a	0	n/a	0	n/a	0	n/a	0	n/a	0	n/a	0	n/a	0	n/a	0	n/a	0	n/a	0	n/a	MYO1B_HUMAN	MYO1B
CCRF	VRMVNLQVEDSGMYQCVIYQPPK	0	n/a	0	n/a	0	n/a	0	n/a	0	n/a	0	n/a	0	n/a	1	M	0	n/a	0	n/a	0	n/a	1	M	0	n/a	0	n/a	0	n/a	0	n/a	0	n/a	0	n/a	0	n/a	0	n/a	0	n/a	0	n/a	0	n/a	TREM1_HUMAN	TREM1
CCRF	LCYVTLDFENEMATAASSSSLEK	2	MC	2	MC	2	MC	0	n/a	0	n/a	0	n/a	2	MC	0	n/a	0	n/a	0	n/a	0	n/a	0	n/a	0	n/a	0	n/a	0	n/a	0	n/a	0	n/a	0	n/a	0	n/a	0	n/a	0	n/a	0	n/a	0	n/a	ACTC_HUMAN	ACTC1
CCRF	NEFVRNQVEDLLATLEK	1	M	1	M	0	n/a	0	n/a	0	n/a	0	n/a	0	n/a	1	M	0	n/a	0	n/a	0	n/a	1	M	0	n/a	0	n/a	0	n/a	0	n/a	0	n/a	0	n/a	0	n/a	0	n/a	0	n/a	0	n/a	0	n/a	NICA_HUMAN	NCSTN
CCRF	TAGIDHHNYDISDLGQHTLIVADTENLLK	1	M	1	M	0	n/a	0	n/a	0	n/a	0	n/a	0	n/a	1	M	0	n/a	0	n/a	0	n/a	1	M	0	n/a	0	n/a	0	n/a	0	n/a	0	n/a	0	n/a	0	n/a	0	n/a	0	n/a	0	n/a	0	n/a	OST48_HUMAN	DDOST
CCRF	FASLGDGEDDEPR	0	n/a	0	n/a	0	n/a	0	n/a	0	n/a	0	n/a	0	n/a	1	C	0	n/a	0	n/a	0	n/a	1	C	0	n/a	0	n/a	0	n/a	0	n/a	0	n/a	0	n/a	0	n/a	0	n/a	0	n/a	0	n/a	0	n/a	NDF2_HUMAN	NEUROD2
CCRF	QSPAGACSVPSAR	1	C	1	C	0	n/a	0	n/a	0	n/a	0	n/a	0	n/a	1	C	0	n/a	0	n/a	0	n/a	1	C	0	n/a	0	n/a	0	n/a	0	n/a	0	n/a	0	n/a	0	n/a	0	n/a	0	n/a	0	n/a	0	n/a	LCAP_HUMAN	LNPEP
CCRF	DAGIEPGPATYLALLNAYAEK	1	M	1	M	0	n/a	0	n/a	0	n/a	0	n/a	0	n/a	1	M	0	n/a	0	n/a	0	n/a	1	M	0	n/a	0	n/a	0	n/a	0	n/a	0	n/a	0	n/a	0	n/a	0	n/a	0	n/a	0	n/a	0	n/a	LPPRC_HUMAN	LRPPRC
CCRF	TREGTREAEMNR	0	n/a	0	n/a	1	M	0	n/a	0	n/a	0	n/a	1	M	0	n/a	0	n/a	0	n/a	0	n/a	0	n/a	0	n/a	0	n/a	0	n/a	0	n/a	0	n/a	0	n/a	0	n/a	0	n/a	0	n/a	0	n/a	0	n/a	RGRF1_HUMAN	RASGRF1
CCRF	SDVDLMRMK	1	C	1	C	1	C	0	n/a	0	n/a	0	n/a	1	C	0	n/a	0	n/a	0	n/a	0	n/a	0	n/a	0	n/a	0	n/a	0	n/a	0	n/a	0	n/a	0	n/a	0	n/a	0	n/a	0	n/a	0	n/a	0	n/a	IQCE_HUMAN	IQCE
CCRF	PFIGMSLAPRELTGHMR	1	M	1	M	0	n/a	0	n/a	0	n/a	0	n/a	0	n/a	1	M	0	n/a	0	n/a	0	n/a	1	M	0	n/a	0	n/a	0	n/a	0	n/a	0	n/a	0	n/a	0	n/a	0	n/a	0	n/a	0	n/a	1	M	CHD7_HUMAN	CHD7
CCRF	GIPSQESVQLASQFPGAITLTHSGGHFIPAAAPQR	1	M	1	M	0	n/a	0	n/a	0	n/a	0	n/a	0	n/a	1	M	0	n/a	0	n/a	0	n/a	1	M	0	n/a	0	n/a	0	n/a	0	n/a	0	n/a	0	n/a	0	n/a	0	n/a	0	n/a	0	n/a	0	n/a	OVCA2_HUMAN	OVCA2
CCRF	IIANALSSEPACLAEIKEDKAR	1	M	1	M	0	n/a	0	n/a	0	n/a	0	n/a	0	n/a	1	M	0	n/a	0	n/a	0	n/a	1	M	0	n/a	0	n/a	0	n/a	0	n/a	0	n/a	0	n/a	0	n/a	0	n/a	0	n/a	0	n/a	0	n/a	PRKDC_HUMAN	PRKDC
CCRF	IGYPAPNFK	1	MC	1	MC	1	MC	0	n/a	0	n/a	0	n/a	1	MC	0	n/a	0	n/a	0	n/a	0	n/a	0	n/a	0	n/a	0	n/a	0	n/a	0	n/a	0	n/a	0	n/a	0	n/a	0	n/a	0	n/a	0	n/a	0	n/a	PRDX1_HUMAN	PRDX1
CCRF	SLSESFENLLDEPAYGLIQK	1	CX	1	CX	1	CX	0	n/a	0	n/a	0	n/a	1	CX	0	n/a	0	n/a	0	n/a	0	n/a	0	n/a	0	n/a	0	n/a	0	n/a	0	n/a	0	n/a	0	n/a	0	n/a	0	n/a	0	n/a	0	n/a	0	n/a	TBC15_HUMAN	TBC1D15
CCRF	KIEPELDGSSQVTSHDASTNGLINFIK	1	M	1	M	1	M	0	n/a	0	n/a	0	n/a	1	M	1	M	0	n/a	0	n/a	0	n/a	1	M	0	n/a	0	n/a	0	n/a	0	n/a	0	n/a	0	n/a	0	n/a	0	n/a	0	n/a	0	n/a	0	n/a	G6PI_HUMAN	GPI
CCRF	KAEILNGK	1	M	1	M	1	M	0	n/a	0	n/a	0	n/a	1	M	0	n/a	0	n/a	0	n/a	0	n/a	0	n/a	0	n/a	0	n/a	0	n/a	0	n/a	0	n/a	0	n/a	0	n/a	0	n/a	0	n/a	0	n/a	0	n/a	DYH7_HUMAN	DNAH7
CCRF	GTMLGEIEFEGQPVDFVDPNKQNLIAEVSTK	1	CX	1	CX	1	CX	0	n/a	0	n/a	0	n/a	1	CX	1	CX	0	n/a	0	n/a	0	n/a	1	CX	0	n/a	0	n/a	0	n/a	0	n/a	0	n/a	0	n/a	0	n/a	0	n/a	0	n/a	0	n/a	0	n/a	CPSM_HUMAN	CPS1
CCRF	GILGYTEHQVVSSDFNSDTHSSTFDAGADIALNDHFVK	1	C	1	C	1	C	0	n/a	0	n/a	0	n/a	1	C	0	n/a	0	n/a	0	n/a	0	n/a	0	n/a	0	n/a	0	n/a	0	n/a	0	n/a	0	n/a	0	n/a	0	n/a	0	n/a	0	n/a	0	n/a	0	n/a	G3P_HUMAN	GAPDH
CCRF	GNATVSYEDPPTAK	1	M	1	M	1	M	1	M	0	n/a	0	n/a	1	M	0	n/a	0	n/a	0	n/a	0	n/a	0	n/a	0	n/a	0	n/a	0	n/a	0	n/a	0	n/a	0	n/a	0	n/a	0	n/a	0	n/a	0	n/a	0	n/a	EWS_HUMAN	EWSR1
CCRF	EQANYCVSHMKPYVDGK	1	M	1	M	0	n/a	0	n/a	0	n/a	0	n/a	0	n/a	1	M	0	n/a	0	n/a	0	n/a	1	M	0	n/a	0	n/a	0	n/a	0	n/a	0	n/a	0	n/a	0	n/a	0	n/a	0	n/a	0	n/a	0	n/a	SPTN1_HUMAN	SPTAN1
CCRF	WYVFLISFWR	0	n/a	0	n/a	1	M	0	n/a	0	n/a	0	n/a	1	M	0	n/a	0	n/a	0	n/a	0	n/a	0	n/a	0	n/a	0	n/a	0	n/a	0	n/a	0	n/a	0	n/a	0	n/a	0	n/a	0	n/a	0	n/a	0	n/a	VPP2_HUMAN	ATP6V0A2
CCRF	EHALIFMETSAK	0	n/a	0	n/a	1	M	0	n/a	0	n/a	0	n/a	1	M	0	n/a	0	n/a	0	n/a	0	n/a	0	n/a	0	n/a	0	n/a	0	n/a	0	n/a	0	n/a	0	n/a	0	n/a	0	n/a	0	n/a	0	n/a	0	n/a	RAB2A_HUMAN	RAB2A
CCRF	MIGDVTGAQAYASTAK	1	M	1	M	0	n/a	0	n/a	0	n/a	0	n/a	0	n/a	1	M	0	n/a	0	n/a	0	n/a	1	M	0	n/a	0	n/a	0	n/a	0	n/a	0	n/a	0	n/a	0	n/a	0	n/a	0	n/a	0	n/a	0	n/a	IFM3_HUMAN	IFITM3
CCRF	VQPLEENVGNSARPRFER	0	n/a	0	n/a	1	C	0	n/a	0	n/a	0	n/a	1	C	0	n/a	0	n/a	0	n/a	0	n/a	0	n/a	0	n/a	0	n/a	0	n/a	0	n/a	0	n/a	0	n/a	0	n/a	0	n/a	0	n/a	0	n/a	0	n/a	TNFL4_HUMAN	TNFSF4
CCRF	MTNNGGYKARWTLK	0	n/a	0	n/a	0	n/a	0	n/a	0	n/a	0	n/a	0	n/a	0	n/a	0	n/a	0	n/a	0	n/a	0	n/a	0	n/a	1	M	0	n/a	0	n/a	0	n/a	0	n/a	0	n/a	0	n/a	0	n/a	0	n/a	1	M	MUC4_HUMAN	MUC4
CCRF	QYKDAIR	1	M	1	M	1	M	0	n/a	0	n/a	0	n/a	1	M	0	n/a	0	n/a	0	n/a	0	n/a	0	n/a	0	n/a	0	n/a	0	n/a	0	n/a	0	n/a	0	n/a	0	n/a	0	n/a	0	n/a	0	n/a	0	n/a	C2D1B_HUMAN	CC2D1B
CCRF	TLDMKVNPIQGLASK	1	M	1	M	0	n/a	0	n/a	0	n/a	0	n/a	0	n/a	1	M	0	n/a	0	n/a	0	n/a	1	M	0	n/a	0	n/a	0	n/a	0	n/a	0	n/a	0	n/a	0	n/a	0	n/a	0	n/a	0	n/a	0	n/a	COX41_HUMAN	COX4I1
CCRF	DHVLCK	0	n/a	0	n/a	0	n/a	0	n/a	0	n/a	0	n/a	0	n/a	1	C	0	n/a	0	n/a	0	n/a	1	C	0	n/a	0	n/a	0	n/a	0	n/a	0	n/a	0	n/a	0	n/a	0	n/a	0	n/a	0	n/a	0	n/a	MGAT2_HUMAN	MGAT2
CCRF	TPIIEKYLR	1	C	1	C	0	n/a	0	n/a	0	n/a	0	n/a	0	n/a	1	C	0	n/a	0	n/a	0	n/a	1	C	0	n/a	0	n/a	0	n/a	0	n/a	0	n/a	0	n/a	0	n/a	0	n/a	0	n/a	0	n/a	0	n/a	OAS1_HUMAN	OAS1
CCRF	SLQADTTNTDTALTTLEEALAKKER	1	M	1	M	0	n/a	0	n/a	0	n/a	0	n/a	0	n/a	1	M	1	M	0	n/a	0	n/a	1	M	0	n/a	0	n/a	0	n/a	0	n/a	0	n/a	0	n/a	0	n/a	0	n/a	0	n/a	0	n/a	0	n/a	RB6I2_HUMAN	ERC1
CCRF	DSFRQAYEDLQKQR	1	M	1	M	0	n/a	0	n/a	0	n/a	0	n/a	0	n/a	1	M	0	n/a	0	n/a	0	n/a	1	M	0	n/a	0	n/a	0	n/a	0	n/a	0	n/a	0	n/a	0	n/a	0	n/a	0	n/a	0	n/a	0	n/a	SMC4_HUMAN	SMC4
CCRF	SFGSWRQQPK	1	M	1	M	0	n/a	0	n/a	0	n/a	0	n/a	0	n/a	1	M	0	n/a	0	n/a	0	n/a	0	n/a	0	n/a	0	n/a	0	n/a	0	n/a	0	n/a	0	n/a	0	n/a	0	n/a	0	n/a	0	n/a	0	n/a	ZN284_HUMAN	ZNF284
CCRF	VSVGIPKEDIDAAIETYNLLSER	1	M	1	M	0	n/a	0	n/a	0	n/a	0	n/a	0	n/a	1	M	0	n/a	0	n/a	0	n/a	1	M	0	n/a	0	n/a	0	n/a	0	n/a	0	n/a	0	n/a	0	n/a	0	n/a	0	n/a	0	n/a	0	n/a	RIR1_HUMAN	RRM1
CCRF	VEDTSNTGLGEDIIHQLSK	1	M	1	M	1	M	0	n/a	0	n/a	0	n/a	1	M	0	n/a	0	n/a	0	n/a	0	n/a	0	n/a	0	n/a	0	n/a	0	n/a	0	n/a	0	n/a	0	n/a	0	n/a	0	n/a	0	n/a	0	n/a	0	n/a	WDR75_HUMAN	WDR75
CCRF	TLTLLDTGIGMTKADLINNLGTIAK	1	M	1	M	0	n/a	0	n/a	0	n/a	0	n/a	0	n/a	1	M	1	M	0	n/a	0	n/a	1	M	0	n/a	0	n/a	0	n/a	0	n/a	0	n/a	0	n/a	0	n/a	0	n/a	0	n/a	0	n/a	0	n/a	HS90B_HUMAN	HSP90AB1
CCRF	LEEQLSIDVYDYNCHVDLIR	1	CX	1	CX	0	n/a	0	n/a	0	n/a	0	n/a	0	n/a	1	CX	0	n/a	0	n/a	0	n/a	1	CX	0	n/a	0	n/a	0	n/a	0	n/a	0	n/a	0	n/a	0	n/a	0	n/a	0	n/a	0	n/a	0	n/a	SART3_HUMAN	SART3
CCRF	MVMCTVK	1	M	1	M	1	M	0	n/a	0	n/a	0	n/a	1	M	0	n/a	0	n/a	0	n/a	0	n/a	0	n/a	0	n/a	0	n/a	0	n/a	0	n/a	0	n/a	0	n/a	0	n/a	0	n/a	0	n/a	0	n/a	0	n/a	KPCD3_HUMAN	PRKD3
CCRF	KYHNDPRFISCCLK	0	n/a	1	C	0	n/a	0	n/a	0	n/a	0	n/a	0	n/a	1	C	0	n/a	0	n/a	0	n/a	1	C	0	n/a	0	n/a	0	n/a	0	n/a	0	n/a	0	n/a	0	n/a	0	n/a	0	n/a	0	n/a	0	n/a	BUB1_HUMAN	BUB1
CCRF	LTALLGSGLNCLGAWIKR	0	n/a	0	n/a	0	n/a	0	n/a	0	n/a	0	n/a	0	n/a	1	M	0	n/a	0	n/a	0	n/a	1	M	0	n/a	0	n/a	0	n/a	0	n/a	0	n/a	0	n/a	0	n/a	0	n/a	0	n/a	0	n/a	1	M	FLVC1_HUMAN	FLVCR1
CCRF	FGGEHVPSSPFQVTALAGDQPSVQPPLR	1	M	1	M	1	M	0	n/a	0	n/a	0	n/a	1	M	0	n/a	0	n/a	0	n/a	0	n/a	0	n/a	0	n/a	0	n/a	0	n/a	0	n/a	0	n/a	0	n/a	0	n/a	0	n/a	0	n/a	0	n/a	0	n/a	FLNA_HUMAN	FLNA
CCRF	SALTIELIQNHFVDEYDPTIEDSYRK	0	n/a	0	n/a	0	n/a	0	n/a	0	n/a	0	n/a	0	n/a	0	n/a	0	n/a	0	n/a	0	n/a	0	n/a	0	n/a	0	n/a	0	n/a	0	n/a	0	n/a	0	n/a	0	n/a	0	n/a	0	n/a	0	n/a	1	MX	RASK_HUMAN	KRAS
CCRF	ALENHQPLPYIERFTR	0	n/a	0	n/a	1	M	0	n/a	0	n/a	0	n/a	1	M	0	n/a	0	n/a	0	n/a	0	n/a	0	n/a	0	n/a	0	n/a	0	n/a	0	n/a	0	n/a	0	n/a	0	n/a	0	n/a	0	n/a	0	n/a	0	n/a	CJ120_HUMAN	C10orf120
CCRF	HHMILPHTLSSDLEVQLDVNLK	1	M	1	M	1	M	0	n/a	0	n/a	0	n/a	1	M	0	n/a	0	n/a	0	n/a	0	n/a	0	n/a	0	n/a	0	n/a	0	n/a	0	n/a	0	n/a	0	n/a	0	n/a	0	n/a	0	n/a	0	n/a	0	n/a	FAKD5_HUMAN	FASTKD5
CCRF	YMIGDTYGGDDIPLSPYR	0	n/a	0	n/a	0	n/a	0	n/a	0	n/a	0	n/a	0	n/a	1	M	0	n/a	0	n/a	0	n/a	1	M	0	n/a	0	n/a	0	n/a	0	n/a	0	n/a	0	n/a	0	n/a	0	n/a	0	n/a	0	n/a	1	M	FLNB_HUMAN	FLNB
CCRF	AYHEQQSVAEITNACFEPANQMVK	2	MX	2	MX	2	MX	0	n/a	0	n/a	0	n/a	2	MX	0	n/a	0	n/a	0	n/a	0	n/a	0	n/a	0	n/a	0	n/a	0	n/a	0	n/a	0	n/a	0	n/a	0	n/a	0	n/a	0	n/a	0	n/a	0	n/a	TBA3C_HUMAN	TUBA3C
CCRF	ISEYAANIFYSR	1	M	1	M	0	n/a	0	n/a	0	n/a	0	n/a	0	n/a	1	M	0	n/a	0	n/a	0	n/a	1	M	0	n/a	0	n/a	0	n/a	0	n/a	0	n/a	0	n/a	0	n/a	0	n/a	0	n/a	0	n/a	0	n/a	UBP48_HUMAN	USP48
CCRF	QLRENFQK	1	M	1	M	1	M	0	n/a	0	n/a	0	n/a	1	M	0	n/a	0	n/a	0	n/a	0	n/a	0	n/a	0	n/a	0	n/a	0	n/a	0	n/a	0	n/a	0	n/a	0	n/a	0	n/a	0	n/a	0	n/a	0	n/a	DMXL1_HUMAN	DMXL1
CCRF	KTPVKEPNSENVDISSGGGMTGWK	1	M	1	M	0	n/a	0	n/a	0	n/a	0	n/a	0	n/a	1	M	0	n/a	0	n/a	0	n/a	1	M	0	n/a	0	n/a	0	n/a	0	n/a	0	n/a	0	n/a	0	n/a	0	n/a	0	n/a	0	n/a	0	n/a	RAB10_HUMAN	RAB10
CCRF	LRPLSYPNTDVILMCFSIDSPDSLENIPEK	0	n/a	0	n/a	0	n/a	1	M	0	n/a	0	n/a	0	n/a	0	n/a	0	n/a	0	n/a	0	n/a	0	n/a	0	n/a	0	n/a	0	n/a	0	n/a	0	n/a	0	n/a	0	n/a	0	n/a	0	n/a	0	n/a	0	n/a	RHOA_HUMAN	RHOA
CCRF	IDDSQVESGSLEDDWDFLPPKK	2	MX	2	MX	2	MX	2	MCX	0	n/a	0	n/a	2	MX	0	n/a	0	n/a	0	n/a	0	n/a	0	n/a	0	n/a	0	n/a	0	n/a	0	n/a	0	n/a	0	n/a	0	n/a	0	n/a	0	n/a	0	n/a	0	n/a	CALR_HUMAN	CALR
CCRF	LIPELNGKLTGMAFR	1	M	1	M	1	M	0	n/a	0	n/a	0	n/a	1	M	0	n/a	0	n/a	0	n/a	0	n/a	0	n/a	0	n/a	0	n/a	0	n/a	0	n/a	0	n/a	0	n/a	0	n/a	0	n/a	0	n/a	0	n/a	0	n/a	G3P_HUMAN	GAPDH
CCRF	HAIYDKLNDDGLIAPGVR	1	M	1	M	1	MCX	0	n/a	0	n/a	0	n/a	1	MCX	0	n/a	0	n/a	0	n/a	0	n/a	0	n/a	0	n/a	0	n/a	0	n/a	0	n/a	0	n/a	0	n/a	0	n/a	0	n/a	0	n/a	0	n/a	0	n/a	RPB2_HUMAN	POLR2B
CCRF	TKPIWTRSPDDITNEEYGEFYK	2	M	2	M	2	M	2	M	0	n/a	0	n/a	2	M	0	n/a	0	n/a	0	n/a	0	n/a	0	n/a	0	n/a	0	n/a	0	n/a	0	n/a	0	n/a	0	n/a	0	n/a	0	n/a	0	n/a	0	n/a	0	n/a	HS90A_HUMAN	HSP90AA1
CCRF	LQILNAVSLEER	0	n/a	0	n/a	0	n/a	0	n/a	0	n/a	0	n/a	0	n/a	0	n/a	0	n/a	0	n/a	0	n/a	0	n/a	0	n/a	0	n/a	0	n/a	0	n/a	0	n/a	0	n/a	1	M	0	n/a	0	n/a	0	n/a	0	n/a	LONP2_HUMAN	LONP2
CCRF	MGSMAKPDCIITCDGKNLTIK	1	M	1	M	0	n/a	0	n/a	0	n/a	0	n/a	0	n/a	1	M	0	n/a	0	n/a	0	n/a	1	M	0	n/a	0	n/a	0	n/a	0	n/a	0	n/a	0	n/a	0	n/a	0	n/a	0	n/a	0	n/a	0	n/a	FABP5_HUMAN	FABP5
CCRF	AYHEQLSLAEITNACFEPANQMVK	1	C	1	C	1	C	0	n/a	0	n/a	0	n/a	1	C	0	n/a	0	n/a	0	n/a	0	n/a	0	n/a	0	n/a	0	n/a	0	n/a	0	n/a	0	n/a	0	n/a	0	n/a	0	n/a	0	n/a	0	n/a	0	n/a	TBA3C_HUMAN	TUBA3C
CCRF	QKDFLDGVYAFKYYPSTPGR	1	M	1	M	1	M	0	n/a	0	n/a	0	n/a	1	M	1	M	0	n/a	0	n/a	0	n/a	1	M	0	n/a	0	n/a	0	n/a	0	n/a	0	n/a	0	n/a	0	n/a	0	n/a	0	n/a	0	n/a	0	n/a	FLNB_HUMAN	FLNB
CCRF	TENLDDDEKLNNAK	1	CX	0	n/a	0	n/a	0	n/a	0	n/a	0	n/a	0	n/a	0	n/a	0	n/a	0	n/a	0	n/a	0	n/a	0	n/a	0	n/a	0	n/a	0	n/a	0	n/a	0	n/a	1	CX	0	n/a	0	n/a	0	n/a	0	n/a	PLSL_HUMAN	LCP1
CCRF	SVCVLKGDGPVQGIINFEQK	0	n/a	0	n/a	0	n/a	0	n/a	0	n/a	0	n/a	0	n/a	0	n/a	0	n/a	0	n/a	0	n/a	0	n/a	0	n/a	0	n/a	0	n/a	0	n/a	0	n/a	0	n/a	0	n/a	0	n/a	0	n/a	0	n/a	1	M	SODC_HUMAN	SOD1
CCRF	QHCPATPLLDYALEVEK	1	M	1	M	0	n/a	0	n/a	0	n/a	0	n/a	0	n/a	1	M	0	n/a	0	n/a	0	n/a	1	M	0	n/a	0	n/a	0	n/a	0	n/a	0	n/a	0	n/a	0	n/a	0	n/a	0	n/a	0	n/a	0	n/a	ACLY_HUMAN	ACLY
CCRF	GTITIQDTGIGMTEEELVSNLGTIAR	2	MCX	2	MCX	0	n/a	0	n/a	0	n/a	0	n/a	0	n/a	2	MCX	0	n/a	0	n/a	0	n/a	2	MCX	0	n/a	0	n/a	0	n/a	0	n/a	0	n/a	0	n/a	0	n/a	0	n/a	0	n/a	0	n/a	0	n/a	TRAP1_HUMAN	TRAP1
CCRF	LDKAQIHDVILVGGSTR	1	M	1	M	1	M	0	n/a	0	n/a	0	n/a	1	M	0	n/a	0	n/a	0	n/a	0	n/a	0	n/a	0	n/a	0	n/a	0	n/a	0	n/a	0	n/a	0	n/a	0	n/a	0	n/a	0	n/a	0	n/a	0	n/a	HSP76_HUMAN	HSPA6
CCRF	NYSQMWIRAK	1	M	1	M	1	M	0	n/a	0	n/a	0	n/a	1	M	0	n/a	0	n/a	0	n/a	0	n/a	0	n/a	0	n/a	0	n/a	0	n/a	0	n/a	0	n/a	0	n/a	0	n/a	0	n/a	0	n/a	0	n/a	0	n/a	PLPL7_HUMAN	PNPLA7
CCRF	HGYPLIIYDVFPDACEEFQDAGEQVVSSPADVAEKADR	1	MCX	1	MCX	0	n/a	0	n/a	0	n/a	0	n/a	0	n/a	1	MCX	0	n/a	0	n/a	0	n/a	1	MCX	0	n/a	0	n/a	0	n/a	0	n/a	0	n/a	0	n/a	0	n/a	0	n/a	0	n/a	0	n/a	0	n/a	3HIDH_HUMAN	HIBADH
CCRF	SKDDQVTVIGAGVTLQEALAAAELLK	1	C	1	C	0	n/a	0	n/a	0	n/a	0	n/a	0	n/a	1	C	0	n/a	0	n/a	0	n/a	1	C	0	n/a	0	n/a	0	n/a	0	n/a	0	n/a	0	n/a	0	n/a	0	n/a	0	n/a	0	n/a	0	n/a	TKT_HUMAN	TKT
CCRF	YFEITDESPYVHYLNTFSSQEPQR	1	MC	1	MC	0	n/a	0	n/a	0	n/a	0	n/a	0	n/a	1	MC	0	n/a	0	n/a	0	n/a	1	MC	0	n/a	0	n/a	0	n/a	0	n/a	0	n/a	0	n/a	0	n/a	0	n/a	0	n/a	0	n/a	0	n/a	COR1C_HUMAN	CORO1C
CCRF	MPRFTVVPVDGPR	0	n/a	0	n/a	0	n/a	0	n/a	0	n/a	0	n/a	0	n/a	0	n/a	0	n/a	0	n/a	0	n/a	0	n/a	0	n/a	0	n/a	0	n/a	0	n/a	0	n/a	0	n/a	1	M	0	n/a	0	n/a	0	n/a	0	n/a	S12A4_HUMAN	SLC12A4
CCRF	ISDAKCKVVITFNQGLR	1	M	1	M	0	n/a	0	n/a	0	n/a	0	n/a	0	n/a	1	M	0	n/a	0	n/a	0	n/a	1	M	0	n/a	0	n/a	0	n/a	0	n/a	0	n/a	0	n/a	0	n/a	0	n/a	0	n/a	0	n/a	0	n/a	ACS2L_HUMAN	ACSS1
CCRF	KNDQEAAGEGPALYEDPPDQK	1	M	1	M	0	n/a	0	n/a	0	n/a	0	n/a	0	n/a	1	M	0	n/a	0	n/a	0	n/a	1	M	0	n/a	0	n/a	0	n/a	0	n/a	0	n/a	0	n/a	0	n/a	0	n/a	0	n/a	0	n/a	0	n/a	APEX1_HUMAN	APEX1
CCRF	LAGVEGNTVMFQHQMQKR	1	C	1	C	0	n/a	0	n/a	0	n/a	0	n/a	0	n/a	1	C	0	n/a	0	n/a	0	n/a	1	C	0	n/a	0	n/a	0	n/a	0	n/a	0	n/a	0	n/a	0	n/a	0	n/a	0	n/a	0	n/a	0	n/a	TRPV6_HUMAN	TRPV6
CCRF	LADKCTGLQGFLVFHSFGGGTGSGFTSLLMER	1	M	1	M	1	M	0	n/a	0	n/a	0	n/a	1	M	0	n/a	0	n/a	0	n/a	0	n/a	0	n/a	0	n/a	0	n/a	0	n/a	0	n/a	0	n/a	0	n/a	0	n/a	0	n/a	0	n/a	0	n/a	0	n/a	TBA1A_HUMAN	TUBA1A
CCRF	INNAAFEAVVVTDTIPQEDKMK	1	CX	1	CX	1	CX	0	n/a	0	n/a	0	n/a	1	CX	0	n/a	0	n/a	0	n/a	0	n/a	0	n/a	0	n/a	0	n/a	0	n/a	0	n/a	0	n/a	0	n/a	0	n/a	0	n/a	0	n/a	0	n/a	0	n/a	PRPS2_HUMAN	PRPS2
CCRF	QESRDIFGRCYILSQNLR	1	M	1	M	0	n/a	0	n/a	0	n/a	0	n/a	0	n/a	1	M	0	n/a	0	n/a	0	n/a	1	M	0	n/a	0	n/a	0	n/a	0	n/a	0	n/a	0	n/a	0	n/a	0	n/a	0	n/a	0	n/a	0	n/a	ITA6_HUMAN	ITGA6
CCRF	CDYEDVPTTVFTPLEYGACGLSEEKAVEK	0	n/a	0	n/a	0	n/a	0	n/a	0	n/a	0	n/a	0	n/a	0	n/a	0	n/a	0	n/a	0	n/a	0	n/a	0	n/a	0	n/a	0	n/a	0	n/a	0	n/a	0	n/a	1	CX	0	n/a	0	n/a	0	n/a	0	n/a	TRXR1_HUMAN	TXNRD1
CCRF	ISSNEQPPATWPPR	0	n/a	0	n/a	0	n/a	0	n/a	0	n/a	0	n/a	0	n/a	1	M	0	n/a	0	n/a	0	n/a	1	M	0	n/a	0	n/a	0	n/a	0	n/a	0	n/a	0	n/a	0	n/a	0	n/a	0	n/a	0	n/a	0	n/a	AMER3_HUMAN	AMER3
CCRF	LFLELDTNLPANRVPAGLEK	2	MX	2	MX	2	MX	0	n/a	0	n/a	0	n/a	2	MX	0	n/a	0	n/a	0	n/a	0	n/a	0	n/a	0	n/a	0	n/a	0	n/a	0	n/a	0	n/a	0	n/a	0	n/a	0	n/a	0	n/a	0	n/a	0	n/a	DDTL_HUMAN	DDTL
CCRF	ITHVALDFWR	1	MCX	1	MCX	0	n/a	0	n/a	0	n/a	0	n/a	0	n/a	1	MCX	0	n/a	0	n/a	0	n/a	1	MCX	1	MCX	1	MCX	0	n/a	0	n/a	1	MCX	0	n/a	0	n/a	0	n/a	0	n/a	0	n/a	1	MCX	TOR1A_HUMAN	TOR1A
CCRF	IMRCWFGVFSGHTLGSVISTDPLKR	1	M	1	M	0	n/a	0	n/a	0	n/a	0	n/a	0	n/a	1	M	1	M	0	n/a	0	n/a	1	M	0	n/a	0	n/a	0	n/a	0	n/a	0	n/a	0	n/a	0	n/a	0	n/a	0	n/a	0	n/a	0	n/a	FANCA_HUMAN	FANCA
CCRF	GPLGKLMIST	1	C	1	C	1	C	0	n/a	0	n/a	1	C	0	n/a	0	n/a	0	n/a	0	n/a	0	n/a	0	n/a	0	n/a	0	n/a	0	n/a	0	n/a	0	n/a	0	n/a	0	n/a	0	n/a	0	n/a	0	n/a	0	n/a	APOB_HUMAN	APOB
CCRF	AAVVDLEPGTMDSVR	2	M	2	M	0	n/a	0	n/a	0	n/a	0	n/a	0	n/a	2	M	0	n/a	0	n/a	0	n/a	2	M	0	n/a	0	n/a	0	n/a	0	n/a	0	n/a	0	n/a	0	n/a	0	n/a	0	n/a	0	n/a	0	n/a	TBB6_HUMAN	TUBB6
CCRF	VLQDFFNGK	1	M	1	M	0	n/a	0	n/a	0	n/a	0	n/a	0	n/a	1	M	0	n/a	0	n/a	0	n/a	1	M	0	n/a	0	n/a	0	n/a	0	n/a	0	n/a	0	n/a	0	n/a	0	n/a	0	n/a	0	n/a	0	n/a	HSP72_HUMAN	HSPA2
CCRF	PIEIFTDLSSR	1	M	1	M	1	M	0	n/a	0	n/a	0	n/a	1	M	0	n/a	0	n/a	0	n/a	0	n/a	0	n/a	0	n/a	0	n/a	0	n/a	0	n/a	0	n/a	0	n/a	0	n/a	0	n/a	0	n/a	0	n/a	0	n/a	XRCC5_HUMAN	XRCC5
CCRF	SGETEDTFIADLVVWLCTGQIK	1	M	1	M	1	M	0	n/a	0	n/a	0	n/a	1	M	0	n/a	0	n/a	0	n/a	0	n/a	0	n/a	0	n/a	0	n/a	0	n/a	0	n/a	0	n/a	0	n/a	0	n/a	0	n/a	0	n/a	0	n/a	0	n/a	ENOG_HUMAN	ENO2
CCRF	SFELNGYQIPK	1	M	1	M	1	M	0	n/a	0	n/a	0	n/a	1	M	0	n/a	0	n/a	0	n/a	0	n/a	0	n/a	0	n/a	0	n/a	0	n/a	0	n/a	0	n/a	0	n/a	0	n/a	0	n/a	0	n/a	0	n/a	0	n/a	CP26A_HUMAN	CYP26A1
CCRF	VDIVAVNDPFIDLNYMVYMFQYDSTHGK	0	n/a	0	n/a	0	n/a	0	n/a	0	n/a	0	n/a	0	n/a	1	M	0	n/a	0	n/a	0	n/a	1	M	0	n/a	0	n/a	0	n/a	0	n/a	0	n/a	0	n/a	0	n/a	0	n/a	0	n/a	0	n/a	0	n/a	G3P_HUMAN	GAPDH
CCRF	SHAAVEYSIISGNWGR	1	C	1	C	1	C	0	n/a	0	n/a	0	n/a	1	C	0	n/a	0	n/a	0	n/a	0	n/a	0	n/a	0	n/a	0	n/a	0	n/a	0	n/a	0	n/a	0	n/a	0	n/a	0	n/a	0	n/a	0	n/a	0	n/a	PCD16_HUMAN	DCHS1
CCRF	SHMMDVQGSSQDSAIKDFVLK	1	MCX	1	MCX	0	n/a	0	n/a	0	n/a	0	n/a	0	n/a	1	MCX	0	n/a	0	n/a	0	n/a	1	MCX	0	n/a	0	n/a	0	n/a	0	n/a	0	n/a	0	n/a	0	n/a	0	n/a	0	n/a	0	n/a	0	n/a	PDIA4_HUMAN	PDIA4
CCRF	IQEGVFDIDNEANGIK	1	CX	1	CX	1	C	0	n/a	0	n/a	0	n/a	1	CX	0	n/a	0	n/a	0	n/a	0	n/a	0	n/a	0	n/a	0	n/a	0	n/a	0	n/a	0	n/a	0	n/a	0	n/a	0	n/a	0	n/a	0	n/a	0	n/a	RAB2A_HUMAN	RAB2A
CCRF	SNFYVNGLTLGGQK	1	M	1	M	0	n/a	0	n/a	0	n/a	0	n/a	0	n/a	1	M	0	n/a	0	n/a	0	n/a	1	M	0	n/a	0	n/a	0	n/a	0	n/a	0	n/a	0	n/a	0	n/a	0	n/a	0	n/a	0	n/a	0	n/a	PROF1_HUMAN	PFN1
CCRF	RLAAETGEGEGEPLSR	1	X	1	X	0	n/a	0	n/a	0	n/a	0	n/a	0	n/a	1	X	0	n/a	0	n/a	0	n/a	1	X	1	X	1	X	0	n/a	0	n/a	1	X	0	n/a	0	n/a	0	n/a	0	n/a	0	n/a	0	n/a	DIDO1_HUMAN	DIDO1
CCRF	EVFELLEMGVLRLCK	1	M	1	M	0	n/a	0	n/a	0	n/a	0	n/a	0	n/a	1	M	0	n/a	0	n/a	0	n/a	1	M	0	n/a	0	n/a	0	n/a	0	n/a	0	n/a	0	n/a	0	n/a	0	n/a	0	n/a	0	n/a	0	n/a	CMS1_HUMAN	CMSS1
CCRF	VYVIEPHSMEFSPCQVEAR	1	C	1	C	1	C	0	n/a	0	n/a	0	n/a	1	C	0	n/a	0	n/a	0	n/a	0	n/a	0	n/a	0	n/a	0	n/a	0	n/a	0	n/a	0	n/a	0	n/a	0	n/a	0	n/a	0	n/a	0	n/a	0	n/a	PO210_HUMAN	NUP210
CCRF	LQKDLEGPSQRHEEK	0	n/a	0	n/a	0	n/a	0	n/a	0	n/a	0	n/a	0	n/a	0	n/a	0	n/a	0	n/a	0	n/a	0	n/a	0	n/a	0	n/a	0	n/a	0	n/a	0	n/a	0	n/a	1	M	0	n/a	0	n/a	0	n/a	0	n/a	MYH9_HUMAN	MYH9
CCRF	YSGELVPHFPAR	1	M	1	M	0	n/a	0	n/a	0	n/a	0	n/a	0	n/a	1	M	0	n/a	0	n/a	0	n/a	1	M	0	n/a	0	n/a	0	n/a	0	n/a	0	n/a	0	n/a	0	n/a	0	n/a	0	n/a	0	n/a	0	n/a	FLNB_HUMAN	FLNB
CCRF	TTGIVMDSVDGVTHTVPIYEGYALPHAILR	1	MCX	1	MCX	1	MC	0	n/a	0	n/a	0	n/a	1	MC	0	n/a	0	n/a	0	n/a	0	n/a	0	n/a	0	n/a	0	n/a	0	n/a	0	n/a	0	n/a	0	n/a	0	n/a	0	n/a	0	n/a	0	n/a	0	n/a	ACTG_HUMAN	ACTG1
CCRF	RAFMRMSTSPEAFLALR	1	M	1	M	0	n/a	0	n/a	0	n/a	0	n/a	0	n/a	1	M	0	n/a	0	n/a	0	n/a	1	M	0	n/a	0	n/a	0	n/a	0	n/a	0	n/a	0	n/a	0	n/a	0	n/a	0	n/a	0	n/a	0	n/a	PRKDC_HUMAN	PRKDC
CCRF	AFLASPEYVDLPINGNGKQ	1	CX	1	CX	1	CX	0	n/a	0	n/a	0	n/a	1	CX	0	n/a	0	n/a	0	n/a	0	n/a	0	n/a	0	n/a	0	n/a	0	n/a	0	n/a	0	n/a	0	n/a	0	n/a	0	n/a	0	n/a	0	n/a	0	n/a	GSTP1_HUMAN	GSTP1
CCRF	GLALAHFCGSLLCKWHSSWG	1	C	1	C	0	n/a	0	n/a	0	n/a	0	n/a	0	n/a	1	C	0	n/a	0	n/a	2	C	0	n/a	0	n/a	0	n/a	0	n/a	0	n/a	0	n/a	0	n/a	0	n/a	0	n/a	0	n/a	0	n/a	0	n/a	CFTR_HUMAN	CFTR
CCRF	YGPDFLAMELK	1	M	1	M	1	M	0	n/a	0	n/a	0	n/a	1	M	0	n/a	0	n/a	0	n/a	0	n/a	0	n/a	0	n/a	0	n/a	0	n/a	0	n/a	0	n/a	0	n/a	0	n/a	0	n/a	0	n/a	0	n/a	0	n/a	USH2A_HUMAN	USH2A
CCRF	ASMKGLGTNEDSLIEIICSR	1	M	1	M	1	M	0	n/a	0	n/a	0	n/a	1	M	0	n/a	0	n/a	0	n/a	0	n/a	0	n/a	0	n/a	0	n/a	0	n/a	0	n/a	0	n/a	0	n/a	0	n/a	0	n/a	0	n/a	0	n/a	0	n/a	ANXA2_HUMAN	ANXA2
CCRF	NIGAKLIQDVANNTNEEAGDGTTTATVLAR	0	n/a	0	n/a	0	n/a	0	n/a	0	n/a	0	n/a	0	n/a	0	n/a	0	n/a	0	n/a	0	n/a	0	n/a	0	n/a	0	n/a	0	n/a	0	n/a	0	n/a	0	n/a	0	n/a	0	n/a	0	n/a	0	n/a	1	M	CH60_HUMAN	HSPD1
CCRF	LQAQIDNIKNQR	1	M	1	M	1	M	0	n/a	0	n/a	0	n/a	1	M	0	n/a	0	n/a	0	n/a	0	n/a	0	n/a	0	n/a	0	n/a	0	n/a	0	n/a	0	n/a	0	n/a	0	n/a	0	n/a	0	n/a	0	n/a	0	n/a	K2C7_HUMAN	KRT7
CCRF	TQDPFGDLLK	0	n/a	0	n/a	0	n/a	0	n/a	0	n/a	0	n/a	0	n/a	0	n/a	0	n/a	0	n/a	0	n/a	0	n/a	0	n/a	0	n/a	0	n/a	0	n/a	0	n/a	0	n/a	1	C	0	n/a	0	n/a	0	n/a	0	n/a	DHX58_HUMAN	DHX58
CCRF	VIQGDGVDINTLEEIVEGMK	0	n/a	0	n/a	0	n/a	0	n/a	0	n/a	0	n/a	0	n/a	0	n/a	0	n/a	0	n/a	0	n/a	0	n/a	0	n/a	0	n/a	0	n/a	0	n/a	0	n/a	0	n/a	4	MCX	0	n/a	0	n/a	0	n/a	0	n/a	NAMPT_HUMAN	NAMPT
CCRF	MLWDQEERLWKK	1	M	1	M	1	M	0	n/a	0	n/a	0	n/a	1	M	0	n/a	0	n/a	0	n/a	0	n/a	0	n/a	0	n/a	0	n/a	0	n/a	0	n/a	0	n/a	0	n/a	0	n/a	0	n/a	0	n/a	0	n/a	0	n/a	GOG6B_HUMAN	GOLGA6B
CCRF	FFGSLPDSWAR	1	MCX	1	MCX	0	n/a	0	n/a	0	n/a	0	n/a	0	n/a	1	MCX	0	n/a	0	n/a	0	n/a	1	MCX	1	MCX	1	MCX	0	n/a	0	n/a	1	MCX	0	n/a	0	n/a	0	n/a	0	n/a	0	n/a	1	MCX	HTAI2_HUMAN	HTATIP2
CCRF	AHEPTYFTVDCSEAGQGDVSIGIK	2	M	2	M	2	M	0	n/a	0	n/a	0	n/a	2	M	0	n/a	0	n/a	0	n/a	0	n/a	0	n/a	0	n/a	0	n/a	0	n/a	0	n/a	0	n/a	0	n/a	0	n/a	0	n/a	0	n/a	0	n/a	0	n/a	FLNA_HUMAN	FLNA
CCRF	QQIAALAGDSAPWK	1	C	1	C	0	n/a	0	n/a	0	n/a	0	n/a	0	n/a	1	C	0	n/a	0	n/a	0	n/a	1	C	0	n/a	0	n/a	0	n/a	0	n/a	0	n/a	0	n/a	0	n/a	0	n/a	0	n/a	0	n/a	0	n/a	AMPD3_HUMAN	AMPD3
CCRF	LLSATGESEKQFQQAIIVFQEEFK	1	M	1	M	0	n/a	0	n/a	0	n/a	0	n/a	0	n/a	1	M	0	n/a	0	n/a	0	n/a	1	M	0	n/a	0	n/a	0	n/a	0	n/a	0	n/a	0	n/a	0	n/a	0	n/a	0	n/a	0	n/a	0	n/a	TSN8_HUMAN	TSPAN8
CCRF	KESVAWPQDRR	0	n/a	0	n/a	0	n/a	0	n/a	0	n/a	0	n/a	0	n/a	0	n/a	0	n/a	0	n/a	0	n/a	0	n/a	0	n/a	0	n/a	0	n/a	0	n/a	0	n/a	0	n/a	1	M	0	n/a	0	n/a	0	n/a	0	n/a	PHRF1_HUMAN	PHRF1
CCRF	LQPQEADVPAYPK	1	M	1	M	0	n/a	0	n/a	0	n/a	0	n/a	0	n/a	1	M	0	n/a	0	n/a	0	n/a	1	M	0	n/a	0	n/a	0	n/a	0	n/a	0	n/a	0	n/a	0	n/a	0	n/a	0	n/a	0	n/a	0	n/a	DIDO1_HUMAN	DIDO1
CCRF	KLGVSNISGIEEVNMFTNQGTVIHFNNPK	1	M	1	M	1	M	0	n/a	0	n/a	0	n/a	1	M	0	n/a	0	n/a	0	n/a	0	n/a	0	n/a	0	n/a	0	n/a	0	n/a	0	n/a	0	n/a	0	n/a	0	n/a	0	n/a	0	n/a	0	n/a	0	n/a	BTF3_HUMAN	BTF3
CCRF	TIQFVDWCPTGYK	1	MC	1	MC	1	MC	0	n/a	0	n/a	0	n/a	1	MC	0	n/a	0	n/a	0	n/a	0	n/a	0	n/a	0	n/a	0	n/a	0	n/a	0	n/a	0	n/a	0	n/a	0	n/a	0	n/a	0	n/a	0	n/a	0	n/a	TBA3C_HUMAN	TUBA3C
CCRF	GFGDLKSLAGLQVLNDYLADK	1	MX	1	MX	0	n/a	0	n/a	0	n/a	0	n/a	0	n/a	1	MX	0	n/a	0	n/a	0	n/a	1	MX	0	n/a	0	n/a	0	n/a	0	n/a	0	n/a	0	n/a	0	n/a	0	n/a	0	n/a	0	n/a	0	n/a	EF1B_HUMAN	EEF1B2
CCRF	LLQDFFNDKELNK	1	M	1	M	1	M	0	n/a	0	n/a	0	n/a	1	M	0	n/a	0	n/a	0	n/a	0	n/a	0	n/a	0	n/a	0	n/a	0	n/a	0	n/a	0	n/a	0	n/a	0	n/a	0	n/a	0	n/a	0	n/a	0	n/a	HSP76_HUMAN	HSPA6
CCRF	VQEQLGNDVVEKYDYVFPENGLVAYEDGK	1	M	1	M	1	M	0	n/a	0	n/a	0	n/a	1	M	0	n/a	0	n/a	0	n/a	0	n/a	0	n/a	0	n/a	0	n/a	0	n/a	0	n/a	0	n/a	0	n/a	0	n/a	0	n/a	0	n/a	0	n/a	0	n/a	PMM2_HUMAN	PMM2
CCRF	MDATFIGNSTAIQELFKR	4	MCX	4	MCX	4	MCX	0	n/a	0	n/a	0	n/a	4	MCX	0	n/a	0	n/a	0	n/a	0	n/a	0	n/a	0	n/a	0	n/a	0	n/a	0	n/a	0	n/a	0	n/a	0	n/a	0	n/a	0	n/a	0	n/a	0	n/a	TBB4A_HUMAN	TUBB4A
CCRF	GCTTLSCHLMLPADSPATK	0	n/a	0	n/a	0	n/a	0	n/a	0	n/a	1	M	0	n/a	0	n/a	0	n/a	0	n/a	0	n/a	0	n/a	0	n/a	0	n/a	0	n/a	0	n/a	0	n/a	0	n/a	0	n/a	0	n/a	0	n/a	0	n/a	0	n/a	MEI1_HUMAN	MEI1
CCRF	ALPFCNEEIVPQIK	4	M	4	M	0	n/a	0	n/a	0	n/a	0	n/a	0	n/a	4	M	0	n/a	0	n/a	0	n/a	4	M	0	n/a	0	n/a	0	n/a	0	n/a	0	n/a	0	n/a	0	n/a	0	n/a	0	n/a	0	n/a	0	n/a	PGAM2_HUMAN	PGAM2
CCRF	QSDCWIK	1	M	1	M	0	n/a	0	n/a	0	n/a	0	n/a	0	n/a	1	M	0	n/a	0	n/a	0	n/a	1	M	0	n/a	0	n/a	0	n/a	0	n/a	0	n/a	0	n/a	0	n/a	0	n/a	0	n/a	0	n/a	0	n/a	CMTR1_HUMAN	CMTR1
CCRF	LPTFGAQEQLVDLK	1	MCX	1	MCX	0	n/a	0	n/a	0	n/a	0	n/a	0	n/a	1	MCX	0	n/a	0	n/a	0	n/a	1	MCX	0	n/a	1	MCX	0	n/a	0	n/a	0	n/a	0	n/a	0	n/a	0	n/a	0	n/a	0	n/a	0	n/a	TRI25_HUMAN	TRIM25
CCRF	GGDGSMCRPVILLPEDTPPFLELK	1	M	1	M	0	n/a	0	n/a	0	n/a	0	n/a	0	n/a	2	M	2	M	0	n/a	0	n/a	2	M	0	n/a	0	n/a	0	n/a	0	n/a	0	n/a	0	n/a	0	n/a	0	n/a	0	n/a	0	n/a	0	n/a	MSH6_HUMAN	MSH6
CCRF	MNNHMSSKPSTMK	0	n/a	0	n/a	0	n/a	0	n/a	0	n/a	0	n/a	0	n/a	0	n/a	0	n/a	0	n/a	0	n/a	0	n/a	0	n/a	0	n/a	0	n/a	0	n/a	0	n/a	0	n/a	1	M	0	n/a	0	n/a	0	n/a	0	n/a	ACSL3_HUMAN	ACSL3
CCRF	QQTMSEKEELNK	1	M	1	M	1	M	0	n/a	0	n/a	0	n/a	1	M	0	n/a	0	n/a	0	n/a	0	n/a	0	n/a	0	n/a	0	n/a	0	n/a	0	n/a	0	n/a	0	n/a	0	n/a	0	n/a	0	n/a	0	n/a	0	n/a	HYDIN_HUMAN	HYDIN
CCRF	AAVATFLQSVQVPEFTPKSDVK	1	M	1	M	1	M	0	n/a	0	n/a	0	n/a	1	M	0	n/a	0	n/a	0	n/a	0	n/a	0	n/a	0	n/a	0	n/a	0	n/a	0	n/a	0	n/a	0	n/a	0	n/a	0	n/a	0	n/a	0	n/a	0	n/a	UBA1_HUMAN	UBA1
CCRF	LFAYSSWDILR	0	n/a	0	n/a	1	MC	0	n/a	0	n/a	0	n/a	1	MC	0	n/a	0	n/a	0	n/a	0	n/a	0	n/a	0	n/a	0	n/a	0	n/a	0	n/a	0	n/a	0	n/a	0	n/a	0	n/a	0	n/a	0	n/a	0	n/a	GLGB_HUMAN	GBE1
CCRF	FLSEIESDRLALLQVR	1	C	1	C	0	n/a	0	n/a	0	n/a	0	n/a	0	n/a	1	C	0	n/a	0	n/a	0	n/a	1	C	0	n/a	0	n/a	0	n/a	0	n/a	0	n/a	0	n/a	0	n/a	0	n/a	0	n/a	0	n/a	0	n/a	HXK1_HUMAN	HK1
CCRF	EAADTERLTLQALTEK	2	MCX	2	MCX	0	n/a	0	n/a	0	n/a	0	n/a	0	n/a	2	MCX	0	n/a	0	n/a	0	n/a	2	MCX	2	MCX	2	MCX	0	n/a	0	n/a	2	MCX	0	n/a	0	n/a	0	n/a	0	n/a	0	n/a	2	MCX	CKAP4_HUMAN	CKAP4
CCRF	FYQAEMEELDFISAIEKSR	1	M	1	M	1	M	0	n/a	0	n/a	0	n/a	1	M	1	M	0	n/a	0	n/a	0	n/a	1	M	0	n/a	0	n/a	0	n/a	0	n/a	0	n/a	0	n/a	0	n/a	0	n/a	0	n/a	0	n/a	0	n/a	SPB6_HUMAN	SERPINB6
CCRF	TPEAAPMDLNSPVR	0	n/a	0	n/a	1	C	0	n/a	0	n/a	0	n/a	1	C	0	n/a	0	n/a	0	n/a	0	n/a	0	n/a	0	n/a	0	n/a	0	n/a	0	n/a	0	n/a	0	n/a	0	n/a	0	n/a	0	n/a	0	n/a	0	n/a	USH2A_HUMAN	USH2A
CCRF	TYDPRYRINLSVLGPAMR	0	n/a	0	n/a	1	C	0	n/a	0	n/a	0	n/a	1	C	0	n/a	0	n/a	0	n/a	0	n/a	0	n/a	0	n/a	0	n/a	0	n/a	0	n/a	0	n/a	0	n/a	0	n/a	0	n/a	0	n/a	0	n/a	0	n/a	DHX34_HUMAN	DHX34
CCRF	RLLSQPQDVLEGVVLSPSLEAR	0	n/a	0	n/a	1	M	0	n/a	0	n/a	0	n/a	1	M	0	n/a	0	n/a	0	n/a	0	n/a	0	n/a	0	n/a	0	n/a	0	n/a	0	n/a	0	n/a	0	n/a	0	n/a	0	n/a	0	n/a	0	n/a	0	n/a	ATD3C_HUMAN	ATAD3C
CCRF	ASMKGLGTDEDCLIEIICSR	1	MCX	1	MCX	1	MCX	0	n/a	0	n/a	0	n/a	1	MCX	0	n/a	0	n/a	0	n/a	0	n/a	0	n/a	0	n/a	0	n/a	0	n/a	0	n/a	0	n/a	0	n/a	0	n/a	0	n/a	0	n/a	0	n/a	0	n/a	ANXA2_HUMAN	ANXA2
CCRF	AMEAAQLADDLKAQLELAEK	1	C	1	C	1	C	0	n/a	0	n/a	0	n/a	1	C	0	n/a	0	n/a	0	n/a	0	n/a	0	n/a	0	n/a	0	n/a	0	n/a	0	n/a	0	n/a	0	n/a	0	n/a	0	n/a	0	n/a	0	n/a	0	n/a	BRE1A_HUMAN	RNF20
CCRF	SLGNVIHPDVVVNGGQDQSEEPPYGADVLR	1	MCX	1	MCX	1	MCX	0	n/a	0	n/a	0	n/a	1	MCX	0	n/a	0	n/a	0	n/a	0	n/a	0	n/a	0	n/a	0	n/a	0	n/a	0	n/a	0	n/a	0	n/a	0	n/a	0	n/a	0	n/a	0	n/a	0	n/a	SYIM_HUMAN	IARS2
CCRF	SLGNVIHPDVVVNGGEDQSKEPPYGADVLR	0	n/a	0	n/a	0	n/a	0	n/a	0	n/a	0	n/a	0	n/a	0	n/a	0	n/a	0	n/a	0	n/a	0	n/a	0	n/a	0	n/a	0	n/a	0	n/a	0	n/a	0	n/a	4	MCX	0	n/a	0	n/a	0	n/a	0	n/a	SYIM_HUMAN	IARS2
CCRF	VELELELGRIR	0	n/a	0	n/a	0	n/a	0	n/a	0	n/a	0	n/a	0	n/a	0	n/a	0	n/a	0	n/a	0	n/a	1	M	0	n/a	0	n/a	0	n/a	0	n/a	0	n/a	0	n/a	0	n/a	0	n/a	0	n/a	0	n/a	0	n/a	PLEC_HUMAN	PLEC
CCRF	IVPMFSELTAEK	1	M	1	M	1	M	0	n/a	0	n/a	0	n/a	1	M	0	n/a	0	n/a	0	n/a	0	n/a	0	n/a	0	n/a	0	n/a	0	n/a	0	n/a	0	n/a	0	n/a	0	n/a	0	n/a	0	n/a	0	n/a	0	n/a	TCPE_HUMAN	CCT5
CCRF	INTVEELEK	1	M	1	M	0	n/a	0	n/a	0	n/a	0	n/a	0	n/a	1	M	0	n/a	0	n/a	0	n/a	1	M	0	n/a	0	n/a	0	n/a	0	n/a	0	n/a	0	n/a	0	n/a	0	n/a	0	n/a	0	n/a	0	n/a	SYK_HUMAN	KARS
CCRF	LEEAERSLK	0	n/a	0	n/a	0	n/a	0	n/a	0	n/a	0	n/a	0	n/a	1	M	0	n/a	0	n/a	0	n/a	1	M	0	n/a	0	n/a	0	n/a	0	n/a	0	n/a	0	n/a	0	n/a	0	n/a	0	n/a	0	n/a	0	n/a	GLU2B_HUMAN	PRKCSH
CCRF	WQALLGWGAPVRLR	0	n/a	0	n/a	0	n/a	0	n/a	0	n/a	0	n/a	0	n/a	0	n/a	0	n/a	0	n/a	0	n/a	0	n/a	0	n/a	1	M	0	n/a	0	n/a	0	n/a	0	n/a	1	M	0	n/a	0	n/a	0	n/a	0	n/a	I17RA_HUMAN	IL17RA
CCRF	ISSQQNPNSDTLGHILCVIGHIAK	1	M	1	M	0	n/a	0	n/a	0	n/a	0	n/a	0	n/a	1	M	0	n/a	0	n/a	0	n/a	1	M	0	n/a	0	n/a	0	n/a	0	n/a	0	n/a	0	n/a	0	n/a	0	n/a	0	n/a	0	n/a	0	n/a	CNDD3_HUMAN	NCAPD3
CCRF	RARLQWFVR	1	M	1	M	1	M	0	n/a	0	n/a	0	n/a	1	M	0	n/a	0	n/a	0	n/a	0	n/a	0	n/a	0	n/a	0	n/a	0	n/a	0	n/a	0	n/a	0	n/a	0	n/a	0	n/a	0	n/a	0	n/a	0	n/a	ORC1_HUMAN	ORC1
CCRF	ELSGRGSALKNPFGNAGLLLGEAGK	1	MX	1	MX	1	MX	0	n/a	0	n/a	0	n/a	1	MX	0	n/a	0	n/a	0	n/a	0	n/a	0	n/a	0	n/a	0	n/a	0	n/a	0	n/a	0	n/a	0	n/a	0	n/a	0	n/a	0	n/a	0	n/a	0	n/a	ACADV_HUMAN	ACADVL
CCRF	QEAIDRFDAPGAQQFCFLLSTR	1	CX	1	CX	1	CX	0	n/a	0	n/a	0	n/a	1	CX	0	n/a	0	n/a	0	n/a	0	n/a	0	n/a	0	n/a	0	n/a	0	n/a	0	n/a	0	n/a	0	n/a	0	n/a	0	n/a	0	n/a	0	n/a	0	n/a	CHD3_HUMAN	CHD3
CCRF	FTAYASGCDIVILGSNFER	0	n/a	0	n/a	0	n/a	0	n/a	0	n/a	0	n/a	0	n/a	1	C	0	n/a	0	n/a	0	n/a	1	C	0	n/a	0	n/a	0	n/a	0	n/a	0	n/a	0	n/a	0	n/a	0	n/a	0	n/a	0	n/a	0	n/a	DMXL1_HUMAN	DMXL1
CCRF	NIPEMSFDDTEREPDQTFSLNR	1	M	1	M	1	M	0	n/a	0	n/a	0	n/a	1	M	0	n/a	0	n/a	0	n/a	0	n/a	0	n/a	0	n/a	0	n/a	0	n/a	0	n/a	0	n/a	0	n/a	0	n/a	0	n/a	0	n/a	0	n/a	0	n/a	PITH1_HUMAN	PITHD1
CCRF	LGEVNGENVEKETHQQVVSR	2	M	2	M	0	n/a	0	n/a	0	n/a	0	n/a	0	n/a	2	M	0	n/a	0	n/a	0	n/a	2	M	0	n/a	0	n/a	0	n/a	0	n/a	0	n/a	0	n/a	0	n/a	0	n/a	0	n/a	0	n/a	0	n/a	NHRF1_HUMAN	SLC9A3R1
CCRF	VDLLDQEIEFLK	1	MCX	1	MC	1	MCX	0	n/a	0	n/a	0	n/a	1	MCX	0	n/a	0	n/a	0	n/a	0	n/a	0	n/a	0	n/a	0	n/a	0	n/a	0	n/a	0	n/a	0	n/a	0	n/a	0	n/a	0	n/a	0	n/a	0	n/a	K22E_HUMAN	KRT2
CCRF	TTSGDDACDLTSFRPATLTVTNFFK	1	MCX	1	MCX	0	n/a	0	n/a	0	n/a	0	n/a	0	n/a	1	MCX	0	n/a	0	n/a	0	n/a	1	MCX	0	n/a	0	n/a	0	n/a	0	n/a	0	n/a	0	n/a	0	n/a	0	n/a	0	n/a	0	n/a	0	n/a	DOCK7_HUMAN	DOCK7
CCRF	SVVSPPK	1	C	1	C	1	C	0	n/a	0	n/a	0	n/a	1	C	0	n/a	0	n/a	0	n/a	0	n/a	0	n/a	0	n/a	0	n/a	0	n/a	0	n/a	0	n/a	0	n/a	0	n/a	0	n/a	0	n/a	0	n/a	0	n/a	RBP2_HUMAN	RANBP2
CCRF	SLENPFFVVRGEVQK	1	M	1	M	0	n/a	0	n/a	0	n/a	0	n/a	0	n/a	1	M	0	n/a	0	n/a	0	n/a	1	M	0	n/a	0	n/a	0	n/a	0	n/a	0	n/a	0	n/a	0	n/a	0	n/a	0	n/a	0	n/a	0	n/a	STX10_HUMAN	STX10
CCRF	VEELKEMVKEEFMPWVSQYLVMK	1	C	1	C	1	C	0	n/a	0	n/a	0	n/a	1	C	0	n/a	0	n/a	0	n/a	0	n/a	0	n/a	0	n/a	0	n/a	0	n/a	0	n/a	0	n/a	0	n/a	0	n/a	0	n/a	0	n/a	0	n/a	0	n/a	CNOT1_HUMAN	CNOT1
CCRF	KCSETAKVCHPK	1	M	1	M	0	n/a	0	n/a	0	n/a	0	n/a	0	n/a	1	M	0	n/a	0	n/a	0	n/a	1	M	0	n/a	0	n/a	0	n/a	0	n/a	0	n/a	0	n/a	0	n/a	0	n/a	0	n/a	0	n/a	0	n/a	HYES_HUMAN	EPHX2
CCRF	WPCTSLR	0	n/a	0	n/a	1	C	0	n/a	0	n/a	0	n/a	1	C	0	n/a	0	n/a	0	n/a	0	n/a	0	n/a	0	n/a	0	n/a	0	n/a	0	n/a	0	n/a	0	n/a	0	n/a	0	n/a	0	n/a	0	n/a	0	n/a	MTCL1_HUMAN	MTCL1
CCRF	SFGSAQKFAWAHDSSEYAIR	1	MCX	1	MCX	1	MCX	0	n/a	0	n/a	0	n/a	1	MCX	0	n/a	0	n/a	0	n/a	0	n/a	0	n/a	0	n/a	0	n/a	0	n/a	0	n/a	0	n/a	0	n/a	0	n/a	0	n/a	0	n/a	0	n/a	0	n/a	COPB2_HUMAN	COPB2
CCRF	NVSSLIATNEDHK	0	n/a	0	n/a	0	n/a	1	C	0	n/a	0	n/a	0	n/a	0	n/a	0	n/a	0	n/a	0	n/a	0	n/a	0	n/a	0	n/a	0	n/a	0	n/a	0	n/a	0	n/a	0	n/a	0	n/a	0	n/a	0	n/a	0	n/a	APC_HUMAN	APC
CCRF	TVEMQDGEVRRDLGPVR	1	M	1	M	0	n/a	0	n/a	0	n/a	0	n/a	0	n/a	1	M	0	n/a	0	n/a	0	n/a	1	M	0	n/a	0	n/a	0	n/a	0	n/a	0	n/a	0	n/a	0	n/a	0	n/a	0	n/a	0	n/a	0	n/a	GFAP_HUMAN	GFAP
CCRF	ETMQSLNDRLDGYLEK	1	X	1	X	1	X	0	n/a	0	n/a	0	n/a	1	X	0	n/a	0	n/a	0	n/a	0	n/a	0	n/a	0	n/a	0	n/a	0	n/a	0	n/a	0	n/a	0	n/a	0	n/a	0	n/a	0	n/a	0	n/a	0	n/a	KRT35_HUMAN	KRT35
CCRF	EVYQQQQYGSAGRGNR	1	MCX	1	MCX	0	n/a	0	n/a	0	n/a	0	n/a	0	n/a	1	MCX	0	n/a	0	n/a	0	n/a	1	MCX	0	n/a	0	n/a	0	n/a	0	n/a	0	n/a	0	n/a	0	n/a	0	n/a	0	n/a	0	n/a	0	n/a	ROAA_HUMAN	HNRNPAB
CCRF	VWAEPCLIDAAKQEYNGVIEEFLATGEK	1	M	1	M	1	M	0	n/a	0	n/a	0	n/a	1	M	0	n/a	0	n/a	0	n/a	0	n/a	0	n/a	0	n/a	0	n/a	0	n/a	0	n/a	0	n/a	0	n/a	0	n/a	0	n/a	0	n/a	0	n/a	0	n/a	AMPB_HUMAN	RNPEP
CCRF	ALSQAAVEQEEEEEEEEEPAQGK	1	C	1	C	1	C	0	n/a	0	n/a	0	n/a	1	C	0	n/a	0	n/a	0	n/a	0	n/a	0	n/a	0	n/a	0	n/a	0	n/a	0	n/a	0	n/a	0	n/a	0	n/a	0	n/a	0	n/a	0	n/a	0	n/a	RRP12_HUMAN	RRP12
CCRF	CQSAPGCGVWQRPVIDNPNYK	1	M	1	M	1	M	0	n/a	0	n/a	0	n/a	1	M	0	n/a	0	n/a	0	n/a	0	n/a	0	n/a	0	n/a	0	n/a	0	n/a	0	n/a	0	n/a	0	n/a	0	n/a	0	n/a	0	n/a	0	n/a	0	n/a	CALX_HUMAN	CANX
CCRF	HTASGILSMANAGPNTNGSQFFICTAK	1	M	1	M	0	n/a	0	n/a	0	n/a	0	n/a	0	n/a	1	M	0	n/a	0	n/a	0	n/a	1	M	0	n/a	0	n/a	0	n/a	0	n/a	0	n/a	0	n/a	0	n/a	0	n/a	0	n/a	0	n/a	0	n/a	PAL4G_HUMAN	PPIAL4G
CCRF	AGNTIHAILLYR	3	MCX	3	MCX	0	n/a	0	n/a	0	n/a	0	n/a	0	n/a	3	MCX	0	n/a	0	n/a	0	n/a	3	MCX	0	n/a	3	MCX	0	n/a	0	n/a	0	n/a	0	n/a	0	n/a	0	n/a	0	n/a	0	n/a	3	MCX	CPT1A_HUMAN	CPT1A
CCRF	TSDQSSVLEMEKR	0	n/a	0	n/a	0	n/a	0	n/a	0	n/a	0	n/a	0	n/a	0	n/a	0	n/a	0	n/a	0	n/a	0	n/a	0	n/a	0	n/a	0	n/a	0	n/a	0	n/a	0	n/a	1	C	0	n/a	0	n/a	0	n/a	0	n/a	MYPT2_HUMAN	PPP1R12B
CCRF	DQIADVHLVERLRLQALYMIR	0	n/a	0	n/a	0	n/a	0	n/a	0	n/a	0	n/a	0	n/a	0	n/a	0	n/a	1	X	0	n/a	0	n/a	0	n/a	0	n/a	0	n/a	0	n/a	0	n/a	0	n/a	0	n/a	0	n/a	0	n/a	0	n/a	0	n/a	UBP41_HUMAN	USP41
CCRF	GELLSYIKK	1	C	1	C	0	n/a	0	n/a	0	n/a	0	n/a	0	n/a	1	C	0	n/a	0	n/a	0	n/a	1	C	0	n/a	0	n/a	0	n/a	0	n/a	0	n/a	0	n/a	0	n/a	0	n/a	0	n/a	0	n/a	0	n/a	TRNT1_HUMAN	TRNT1
CCRF	LATAIAGK	1	M	1	M	0	n/a	0	n/a	0	n/a	0	n/a	0	n/a	1	M	0	n/a	0	n/a	0	n/a	1	M	0	n/a	0	n/a	0	n/a	0	n/a	0	n/a	0	n/a	0	n/a	0	n/a	0	n/a	0	n/a	0	n/a	SDA1_HUMAN	SDAD1
CCRF	VGEVIVTKNDAMLLK	0	n/a	0	n/a	0	n/a	0	n/a	0	n/a	0	n/a	0	n/a	0	n/a	0	n/a	0	n/a	0	n/a	0	n/a	0	n/a	1	M	0	n/a	0	n/a	0	n/a	0	n/a	0	n/a	0	n/a	0	n/a	0	n/a	0	n/a	CH60_HUMAN	HSPD1
CCRF	LQPSSTTTMANNTVFLIEMLLPK	1	M	1	M	1	M	0	n/a	0	n/a	0	n/a	1	M	0	n/a	0	n/a	0	n/a	0	n/a	0	n/a	0	n/a	0	n/a	0	n/a	0	n/a	0	n/a	0	n/a	0	n/a	0	n/a	0	n/a	0	n/a	0	n/a	AOC1_HUMAN	AOC1
CCRF	KEPFTLEAYYSPPQDLPYPDPAIAQFSVQK	1	M	1	M	0	n/a	0	n/a	0	n/a	0	n/a	0	n/a	1	M	0	n/a	0	n/a	0	n/a	1	M	0	n/a	0	n/a	0	n/a	0	n/a	0	n/a	0	n/a	0	n/a	0	n/a	0	n/a	0	n/a	0	n/a	HSP74_HUMAN	HSPA4
CCRF	AEAAAPYTVLAQSASR	1	C	1	C	0	n/a	0	n/a	0	n/a	0	n/a	0	n/a	0	n/a	0	n/a	0	n/a	0	n/a	0	n/a	0	n/a	0	n/a	0	n/a	0	n/a	0	n/a	0	n/a	0	n/a	0	n/a	0	n/a	0	n/a	0	n/a	LTBP4_HUMAN	LTBP4
CCRF	YGNLTEMR	1	C	1	C	1	C	0	n/a	0	n/a	0	n/a	1	C	1	C	0	n/a	0	n/a	0	n/a	1	C	0	n/a	0	n/a	0	n/a	0	n/a	0	n/a	0	n/a	0	n/a	0	n/a	0	n/a	0	n/a	0	n/a	AMOL2_HUMAN	AMOTL2
CCRF	RPCFSALEVDEAYVPK	1	C	1	C	0	n/a	0	n/a	0	n/a	0	n/a	0	n/a	1	C	0	n/a	0	n/a	0	n/a	1	C	0	n/a	0	n/a	0	n/a	0	n/a	0	n/a	0	n/a	0	n/a	0	n/a	0	n/a	0	n/a	0	n/a	ALBU_HUMAN	ALB
CCRF	AIDDNMSLDEIEKLTYIDEWFLYK	1	MC	1	MC	0	n/a	0	n/a	0	n/a	0	n/a	0	n/a	1	MC	0	n/a	0	n/a	0	n/a	1	MC	0	n/a	0	n/a	0	n/a	0	n/a	0	n/a	0	n/a	0	n/a	0	n/a	0	n/a	0	n/a	1	MC	CPSM_HUMAN	CPS1
CCRF	YGEQTPK	0	n/a	1	M	1	M	0	n/a	0	n/a	0	n/a	1	M	0	n/a	0	n/a	0	n/a	0	n/a	0	n/a	0	n/a	0	n/a	0	n/a	0	n/a	0	n/a	0	n/a	0	n/a	0	n/a	0	n/a	0	n/a	0	n/a	CB016_HUMAN	C2orf16
CCRF	KTQEELALEMAELTAR	1	X	1	X	1	X	1	X	0	n/a	0	n/a	1	X	0	n/a	0	n/a	0	n/a	0	n/a	0	n/a	0	n/a	0	n/a	0	n/a	0	n/a	0	n/a	0	n/a	0	n/a	0	n/a	0	n/a	0	n/a	0	n/a	MOES_HUMAN	MSN
CCRF	LGFYGLNESDLDKVFHLPTTTFIGGQESALPLR	1	M	1	M	1	M	0	n/a	0	n/a	0	n/a	1	M	0	n/a	0	n/a	0	n/a	0	n/a	0	n/a	0	n/a	0	n/a	0	n/a	0	n/a	0	n/a	0	n/a	0	n/a	0	n/a	0	n/a	0	n/a	0	n/a	ODO1_HUMAN	OGDH
CCRF	DLFIIDDKGILR	1	M	1	M	1	M	0	n/a	0	n/a	0	n/a	1	M	0	n/a	0	n/a	0	n/a	0	n/a	0	n/a	0	n/a	0	n/a	0	n/a	0	n/a	0	n/a	0	n/a	0	n/a	0	n/a	0	n/a	0	n/a	0	n/a	PRDX4_HUMAN	PRDX4
CCRF	LGEHKIEVLEGNEQFINAAK	1	M	1	M	1	M	0	n/a	0	n/a	0	n/a	1	M	0	n/a	0	n/a	0	n/a	0	n/a	0	n/a	0	n/a	0	n/a	0	n/a	0	n/a	0	n/a	0	n/a	0	n/a	0	n/a	0	n/a	0	n/a	0	n/a	TRY1_HUMAN	PRSS1
CCRF	ERNDLIVFLADQDAPYFKPK	1	CX	1	CX	1	CX	0	n/a	0	n/a	0	n/a	1	CX	0	n/a	0	n/a	0	n/a	0	n/a	0	n/a	0	n/a	0	n/a	0	n/a	0	n/a	0	n/a	0	n/a	0	n/a	0	n/a	0	n/a	0	n/a	0	n/a	TIP_HUMAN	ITFG1
CCRF	KGTDEDAIISVLAYR	0	n/a	0	n/a	0	n/a	0	n/a	0	n/a	0	n/a	0	n/a	0	n/a	0	n/a	0	n/a	0	n/a	0	n/a	0	n/a	0	n/a	0	n/a	0	n/a	0	n/a	0	n/a	2	M	0	n/a	0	n/a	0	n/a	0	n/a	GMCL1_HUMAN-ANXA4_HUMAN	GMCL1-ANXA4
CCRF	IKEDGAAALDGR	0	n/a	0	n/a	0	n/a	0	n/a	0	n/a	0	n/a	0	n/a	0	n/a	0	n/a	0	n/a	0	n/a	0	n/a	0	n/a	0	n/a	0	n/a	0	n/a	0	n/a	0	n/a	2	CX	0	n/a	0	n/a	0	n/a	0	n/a	SYJ2B_HUMAN	SYNJ2BP
CCRF	GTSVLAQQNVR	0	n/a	0	n/a	0	n/a	0	n/a	0	n/a	0	n/a	0	n/a	1	C	0	n/a	0	n/a	0	n/a	1	C	0	n/a	0	n/a	0	n/a	0	n/a	0	n/a	0	n/a	0	n/a	0	n/a	0	n/a	0	n/a	0	n/a	NPHP4_HUMAN	NPHP4
CCRF	NGVLNISPIGRSCTLEER	1	C	1	C	1	C	0	n/a	0	n/a	0	n/a	1	C	0	n/a	0	n/a	0	n/a	0	n/a	0	n/a	0	n/a	0	n/a	0	n/a	0	n/a	0	n/a	0	n/a	0	n/a	0	n/a	0	n/a	0	n/a	0	n/a	PMM1_HUMAN	PMM1
CCRF	LKPSDAQSQNILPTIGFSIEK	1	CX	1	CX	0	n/a	0	n/a	0	n/a	0	n/a	0	n/a	1	CX	0	n/a	0	n/a	0	n/a	1	CX	0	n/a	0	n/a	0	n/a	0	n/a	0	n/a	0	n/a	0	n/a	0	n/a	0	n/a	0	n/a	0	n/a	ARL6_HUMAN	ARL6
CCRF	DGTVLCELINAQYPEGQAPVKK	1	M	1	M	0	n/a	0	n/a	0	n/a	0	n/a	0	n/a	1	M	0	n/a	0	n/a	0	n/a	1	M	0	n/a	0	n/a	0	n/a	0	n/a	0	n/a	0	n/a	0	n/a	0	n/a	0	n/a	0	n/a	1	M	TAGL2_HUMAN	TAGLN2
CCRF	LLEGEEEKLR	0	n/a	0	n/a	0	n/a	0	n/a	0	n/a	0	n/a	0	n/a	0	n/a	1	X	0	n/a	0	n/a	0	n/a	0	n/a	0	n/a	0	n/a	0	n/a	0	n/a	0	n/a	0	n/a	0	n/a	0	n/a	0	n/a	1	X	LMNA_HUMAN	LMNA
CCRF	LKATGMK	1	M	1	M	0	n/a	0	n/a	0	n/a	0	n/a	0	n/a	1	M	0	n/a	0	n/a	0	n/a	1	M	0	n/a	0	n/a	0	n/a	0	n/a	0	n/a	0	n/a	0	n/a	0	n/a	0	n/a	0	n/a	0	n/a	REV1_HUMAN	REV1
CCRF	SVEITKQDTKIELETYK	1	M	1	M	0	n/a	0	n/a	0	n/a	0	n/a	0	n/a	1	M	0	n/a	0	n/a	0	n/a	1	M	0	n/a	0	n/a	0	n/a	0	n/a	0	n/a	0	n/a	0	n/a	0	n/a	0	n/a	0	n/a	0	n/a	RUFY1_HUMAN	RUFY1
CCRF	GNDISSGTVLSDYVGSGPPKGTDLHR	1	M	1	M	1	M	0	n/a	0	n/a	0	n/a	1	M	0	n/a	0	n/a	0	n/a	0	n/a	0	n/a	0	n/a	0	n/a	0	n/a	0	n/a	0	n/a	0	n/a	0	n/a	0	n/a	0	n/a	0	n/a	0	n/a	PEBP1_HUMAN	PEBP1
CCRF	RLLALDPMMEQEIEDIRQK	1	M	1	M	1	M	0	n/a	0	n/a	0	n/a	1	M	0	n/a	0	n/a	0	n/a	0	n/a	0	n/a	0	n/a	0	n/a	0	n/a	0	n/a	0	n/a	0	n/a	0	n/a	0	n/a	0	n/a	0	n/a	0	n/a	STK4_HUMAN	STK4
CCRF	RGFKVVYMTEPIDEYCVQQLK	0	n/a	0	n/a	1	M	1	M	0	n/a	0	n/a	1	M	0	n/a	0	n/a	0	n/a	0	n/a	0	n/a	0	n/a	0	n/a	0	n/a	0	n/a	0	n/a	0	n/a	0	n/a	0	n/a	0	n/a	0	n/a	0	n/a	HS90B_HUMAN	HSP90AB1
CCRF	KPSETQELIQQVLSLATQDSDNPDLR	2	M	2	M	2	M	0	n/a	0	n/a	0	n/a	2	M	0	n/a	0	n/a	0	n/a	0	n/a	0	n/a	0	n/a	0	n/a	0	n/a	0	n/a	0	n/a	0	n/a	0	n/a	0	n/a	0	n/a	0	n/a	0	n/a	AP2B1_HUMAN	AP2B1
CCRF	LVPEELER	1	M	1	M	0	n/a	0	n/a	0	n/a	0	n/a	0	n/a	1	M	0	n/a	0	n/a	0	n/a	1	M	0	n/a	0	n/a	0	n/a	0	n/a	0	n/a	0	n/a	0	n/a	0	n/a	0	n/a	0	n/a	0	n/a	PKD2_HUMAN	PKD2
CCRF	SLTTATGTAAAGSLRAQTSSR	0	n/a	0	n/a	0	n/a	0	n/a	0	n/a	0	n/a	0	n/a	1	C	0	n/a	0	n/a	0	n/a	1	C	0	n/a	0	n/a	0	n/a	0	n/a	0	n/a	0	n/a	0	n/a	0	n/a	0	n/a	0	n/a	0	n/a	KLF2_HUMAN	KLF2
CCRF	ELQSMADQENISPAALKK	1	C	1	C	1	C	0	n/a	0	n/a	0	n/a	1	C	0	n/a	0	n/a	0	n/a	0	n/a	0	n/a	0	n/a	0	n/a	0	n/a	0	n/a	0	n/a	0	n/a	0	n/a	0	n/a	0	n/a	0	n/a	0	n/a	P5CR2_HUMAN	PYCR2
CCRF	KILCSMSRK	0	n/a	0	n/a	0	n/a	0	n/a	0	n/a	0	n/a	0	n/a	1	C	0	n/a	0	n/a	0	n/a	1	C	0	n/a	0	n/a	0	n/a	0	n/a	0	n/a	0	n/a	0	n/a	0	n/a	0	n/a	0	n/a	0	n/a	VTI1B_HUMAN	VTI1B
CCRF	DSSYVHGGVDASGKPQEAVYGQNDIHHK	1	CX	1	CX	0	n/a	0	n/a	0	n/a	0	n/a	0	n/a	1	CX	0	n/a	0	n/a	0	n/a	1	CX	0	n/a	0	n/a	0	n/a	0	n/a	0	n/a	0	n/a	0	n/a	0	n/a	0	n/a	0	n/a	0	n/a	G3BP2_HUMAN	G3BP2
CCRF	MAKVDQNRVCYMDLLWR	1	M	1	M	1	M	0	n/a	0	n/a	0	n/a	1	M	1	M	0	n/a	0	n/a	0	n/a	1	M	0	n/a	0	n/a	0	n/a	0	n/a	0	n/a	0	n/a	0	n/a	0	n/a	0	n/a	0	n/a	0	n/a	NU155_HUMAN	NUP155
CCRF	FDGSENRPFSPSPLDNISSTVTVK	3	CX	3	CX	0	n/a	0	n/a	0	n/a	0	n/a	0	n/a	3	CX	0	n/a	0	n/a	0	n/a	2	CX	0	n/a	0	n/a	0	n/a	0	n/a	0	n/a	0	n/a	0	n/a	0	n/a	0	n/a	0	n/a	0	n/a	RIF1_HUMAN	RIF1
CCRF	IPGIGALTQDTLWCFSQVK	0	n/a	0	n/a	1	M	0	n/a	0	n/a	0	n/a	1	M	0	n/a	0	n/a	0	n/a	0	n/a	0	n/a	0	n/a	0	n/a	0	n/a	0	n/a	0	n/a	0	n/a	0	n/a	0	n/a	0	n/a	0	n/a	0	n/a	2ABB_HUMAN	PPP2R2B
CCRF	AMFESQSKDELTPFDMSIQCIQSVYISK	1	M	1	M	1	M	0	n/a	0	n/a	0	n/a	1	M	0	n/a	0	n/a	0	n/a	0	n/a	0	n/a	0	n/a	0	n/a	0	n/a	0	n/a	0	n/a	0	n/a	0	n/a	0	n/a	0	n/a	0	n/a	0	n/a	XRCC6_HUMAN	XRCC6
CCRF	KCSVFQFFKK	1	M	1	M	1	M	0	n/a	0	n/a	0	n/a	1	M	0	n/a	0	n/a	0	n/a	0	n/a	0	n/a	0	n/a	0	n/a	0	n/a	0	n/a	0	n/a	0	n/a	0	n/a	0	n/a	0	n/a	0	n/a	0	n/a	SGK1_HUMAN	SGK1
CCRF	YEFQPDPMLTMR	1	C	1	C	0	n/a	0	n/a	0	n/a	0	n/a	0	n/a	1	C	0	n/a	0	n/a	0	n/a	1	C	0	n/a	0	n/a	0	n/a	0	n/a	0	n/a	0	n/a	0	n/a	0	n/a	0	n/a	0	n/a	0	n/a	ITA3_HUMAN	ITGA3
CCRF	KENEGSAKSIHPLALHPWDITVLVNLYK	1	M	1	M	0	n/a	0	n/a	0	n/a	0	n/a	0	n/a	1	M	0	n/a	0	n/a	0	n/a	1	M	0	n/a	0	n/a	0	n/a	0	n/a	0	n/a	0	n/a	0	n/a	0	n/a	0	n/a	0	n/a	0	n/a	K1109_HUMAN	KIAA1109
CCRF	TQLSVEK	0	n/a	0	n/a	1	M	0	n/a	0	n/a	0	n/a	1	M	0	n/a	0	n/a	0	n/a	0	n/a	0	n/a	0	n/a	0	n/a	0	n/a	0	n/a	0	n/a	0	n/a	0	n/a	0	n/a	0	n/a	0	n/a	0	n/a	NBAS_HUMAN	NBAS
CCRF	ILTVEDHYYEGDIGEAVSSAVVGEPGITVTHLAVNRVPR	1	M	1	M	2	MC	0	n/a	0	n/a	0	n/a	2	MC	0	n/a	0	n/a	0	n/a	0	n/a	0	n/a	0	n/a	0	n/a	0	n/a	0	n/a	0	n/a	0	n/a	1	M	0	n/a	0	n/a	0	n/a	0	n/a	TKT_HUMAN	TKT
CCRF	DGPVPPASR	1	X	0	n/a	0	n/a	0	n/a	0	n/a	0	n/a	0	n/a	0	n/a	0	n/a	0	n/a	0	n/a	0	n/a	0	n/a	0	n/a	0	n/a	0	n/a	0	n/a	0	n/a	0	n/a	0	n/a	0	n/a	0	n/a	1	X	PLBL2_HUMAN	PLBD2
CCRF	AQLPQDSKGFEGIDIDFK	4	M	4	M	5	M	0	n/a	0	n/a	0	n/a	5	M	0	n/a	0	n/a	0	n/a	0	n/a	0	n/a	0	n/a	0	n/a	0	n/a	0	n/a	0	n/a	0	n/a	0	n/a	0	n/a	0	n/a	0	n/a	0	n/a	DYH9_HUMAN	DNAH9
CCRF	LQAAYNLVK	1	MC	1	MC	0	n/a	0	n/a	0	n/a	0	n/a	0	n/a	1	MC	0	n/a	0	n/a	0	n/a	1	MC	1	MC	1	M	0	n/a	0	n/a	1	MC	0	n/a	0	n/a	0	n/a	0	n/a	0	n/a	1	M	PFKAM_HUMAN	PFKM
CCRF	SMYGEKFEDENFILK	2	M	2	M	2	M	0	n/a	0	n/a	0	n/a	2	M	0	n/a	0	n/a	0	n/a	0	n/a	0	n/a	0	n/a	0	n/a	0	n/a	0	n/a	0	n/a	0	n/a	0	n/a	0	n/a	0	n/a	0	n/a	0	n/a	PPIA_HUMAN	PPIA
CCRF	VVVAENFDEIVDNENKDVLIEFYAPWCGHCK	2	MC	2	MC	0	n/a	0	n/a	0	n/a	0	n/a	0	n/a	2	MC	0	n/a	0	n/a	0	n/a	2	MC	0	n/a	0	n/a	0	n/a	0	n/a	0	n/a	0	n/a	0	n/a	0	n/a	0	n/a	0	n/a	0	n/a	PDIA3_HUMAN	PDIA3
CCRF	VAAIVETR	1	M	1	M	0	n/a	0	n/a	0	n/a	0	n/a	0	n/a	1	M	0	n/a	0	n/a	0	n/a	1	M	0	n/a	0	n/a	0	n/a	0	n/a	0	n/a	0	n/a	0	n/a	0	n/a	0	n/a	0	n/a	0	n/a	ARI4A_HUMAN	ARID4A
CCRF	QEQVEAVELEAK	1	C	1	C	1	C	1	C	0	n/a	0	n/a	1	C	0	n/a	0	n/a	0	n/a	0	n/a	0	n/a	0	n/a	0	n/a	0	n/a	0	n/a	0	n/a	0	n/a	0	n/a	0	n/a	0	n/a	0	n/a	0	n/a	KTN1_HUMAN	KTN1
CCRF	CVLLSNLSSTSHVPEVDPDSAELQK	1	M	1	M	0	n/a	0	n/a	0	n/a	0	n/a	0	n/a	1	MC	0	n/a	0	n/a	0	n/a	1	MC	0	n/a	0	n/a	0	n/a	0	n/a	0	n/a	0	n/a	0	n/a	0	n/a	0	n/a	0	n/a	0	n/a	FAS_HUMAN	FASN
CCRF	FLEIGKFDLSQNHLLGMAIFLK	1	M	1	M	0	n/a	0	n/a	0	n/a	0	n/a	0	n/a	1	M	0	n/a	0	n/a	0	n/a	1	M	0	n/a	1	M	0	n/a	0	n/a	0	n/a	0	n/a	0	n/a	0	n/a	0	n/a	0	n/a	0	n/a	FAS_HUMAN	FASN
CCRF	EKPYFLIPEEYTFIQNVPLEDR	1	M	1	M	1	M	0	n/a	0	n/a	0	n/a	1	M	0	n/a	0	n/a	0	n/a	0	n/a	0	n/a	0	n/a	0	n/a	0	n/a	0	n/a	0	n/a	0	n/a	0	n/a	0	n/a	0	n/a	0	n/a	0	n/a	HNRPU_HUMAN	HNRNPU
CCRF	YHTSQSGDEMTSLSQYVSR	1	M	1	M	1	M	1	M	0	n/a	0	n/a	1	M	0	n/a	0	n/a	0	n/a	0	n/a	0	n/a	0	n/a	0	n/a	0	n/a	0	n/a	0	n/a	0	n/a	0	n/a	0	n/a	0	n/a	0	n/a	0	n/a	HS90B_HUMAN	HSP90AB1
CCRF	ADLEMQTENLKEELAYLKK	1	M	1	M	0	n/a	0	n/a	0	n/a	0	n/a	0	n/a	1	M	0	n/a	0	n/a	0	n/a	1	M	0	n/a	0	n/a	0	n/a	0	n/a	0	n/a	0	n/a	0	n/a	0	n/a	0	n/a	0	n/a	0	n/a	PLAK_HUMAN K1C17_HUMAN	JUP KRT17
CCRF	YSTNGKITFDDYNACCVK	1	MC	1	MC	0	n/a	0	n/a	0	n/a	0	n/a	0	n/a	1	MC	0	n/a	0	n/a	0	n/a	1	MC	0	n/a	0	n/a	0	n/a	0	n/a	0	n/a	0	n/a	0	n/a	0	n/a	0	n/a	0	n/a	0	n/a	SORCN_HUMAN	SRI
CCRF	NLEGYGGFANLPNQVYRK	3	M	3	M	3	M	0	n/a	0	n/a	0	n/a	3	M	0	n/a	0	n/a	0	n/a	0	n/a	0	n/a	0	n/a	0	n/a	0	n/a	0	n/a	0	n/a	0	n/a	0	n/a	0	n/a	0	n/a	0	n/a	0	n/a	SEPT7_HUMAN	SEPT7
CCRF	MSSIEEK	1	M	1	M	0	n/a	0	n/a	0	n/a	0	n/a	0	n/a	1	M	0	n/a	0	n/a	0	n/a	1	M	0	n/a	0	n/a	0	n/a	0	n/a	0	n/a	0	n/a	0	n/a	0	n/a	0	n/a	0	n/a	0	n/a	ZN462_HUMAN	ZNF462
CCRF	TLPYKLISLLNEK	1	M	1	M	0	n/a	0	n/a	0	n/a	0	n/a	0	n/a	1	M	0	n/a	0	n/a	0	n/a	1	M	0	n/a	0	n/a	0	n/a	0	n/a	0	n/a	0	n/a	0	n/a	0	n/a	0	n/a	0	n/a	0	n/a	MYOF_HUMAN	MYOF
CCRF	YMNSGPVVAMVWEGLNMVK	1	MC	1	MC	1	MC	0	n/a	0	n/a	0	n/a	1	MC	0	n/a	0	n/a	0	n/a	0	n/a	0	n/a	0	n/a	0	n/a	0	n/a	0	n/a	0	n/a	0	n/a	0	n/a	0	n/a	0	n/a	0	n/a	0	n/a	NDKB_HUMAN	NME2
CCRF	LSVFSTIDAPVAPSDK	1	MCX	1	MCX	0	n/a	0	n/a	0	n/a	0	n/a	0	n/a	1	MCX	0	n/a	0	n/a	0	n/a	1	MCX	0	n/a	0	n/a	0	n/a	0	n/a	0	n/a	0	n/a	0	n/a	0	n/a	0	n/a	0	n/a	1	MCX	PREP_HUMAN	PITRM1
CCRF	AAFGLSEAGFDTACVTK	1	C	1	C	0	n/a	0	n/a	0	n/a	0	n/a	0	n/a	1	C	0	n/a	0	n/a	0	n/a	1	C	0	n/a	0	n/a	0	n/a	0	n/a	0	n/a	0	n/a	0	n/a	0	n/a	0	n/a	0	n/a	0	n/a	SDHA_HUMAN	SDHA
CCRF	VDINDPDVGVQGPDWHLK	1	M	1	M	0	n/a	0	n/a	0	n/a	0	n/a	0	n/a	1	M	0	n/a	0	n/a	0	n/a	1	M	0	n/a	0	n/a	0	n/a	0	n/a	0	n/a	0	n/a	0	n/a	0	n/a	0	n/a	0	n/a	0	n/a	AHNK_HUMAN	AHNAK
CCRF	QLLSRPQDVLEGVVLSPSLEAR	1	M	1	M	0	n/a	0	n/a	0	n/a	0	n/a	0	n/a	1	M	0	n/a	0	n/a	0	n/a	1	M	0	n/a	0	n/a	0	n/a	0	n/a	0	n/a	0	n/a	0	n/a	0	n/a	0	n/a	0	n/a	0	n/a	ATD3B_HUMAN	ATAD3B
CCRF	FQEATEMLKK	1	M	1	M	0	n/a	0	n/a	0	n/a	0	n/a	0	n/a	1	M	0	n/a	0	n/a	0	n/a	1	M	0	n/a	0	n/a	0	n/a	0	n/a	0	n/a	0	n/a	0	n/a	0	n/a	0	n/a	0	n/a	0	n/a	SCN5A_HUMAN	SCN5A
CCRF	EVLNEEDQVQPNGK	1	M	1	M	1	M	1	M	0	n/a	0	n/a	1	M	0	n/a	0	n/a	0	n/a	0	n/a	0	n/a	0	n/a	0	n/a	0	n/a	0	n/a	0	n/a	0	n/a	0	n/a	0	n/a	0	n/a	0	n/a	0	n/a	ACSL3_HUMAN	ACSL3
CCRF	IEGTTAASFYVFVR	1	C	1	C	1	C	0	n/a	0	n/a	0	n/a	1	C	0	n/a	0	n/a	0	n/a	0	n/a	0	n/a	0	n/a	0	n/a	0	n/a	0	n/a	0	n/a	0	n/a	0	n/a	0	n/a	0	n/a	0	n/a	0	n/a	VGFR3_HUMAN	FLT4
CCRF	DDLIDIAVYCCHYCLLPLAAK	1	M	1	M	0	n/a	0	n/a	0	n/a	0	n/a	0	n/a	1	M	0	n/a	0	n/a	0	n/a	1	M	0	n/a	0	n/a	0	n/a	0	n/a	0	n/a	0	n/a	0	n/a	0	n/a	0	n/a	0	n/a	0	n/a	INTU_HUMAN	INTU
CCRF	WIALESLQTQKFTTK	0	n/a	0	n/a	0	n/a	0	n/a	0	n/a	0	n/a	0	n/a	0	n/a	0	n/a	0	n/a	0	n/a	0	n/a	0	n/a	0	n/a	0	n/a	0	n/a	0	n/a	0	n/a	0	n/a	0	n/a	0	n/a	0	n/a	1	MC	MET_HUMAN	MET
CCRF	CHVLLAQAQALVTSELEKFQDR	1	X	1	X	1	X	0	n/a	0	n/a	0	n/a	1	X	0	n/a	0	n/a	0	n/a	0	n/a	0	n/a	0	n/a	0	n/a	0	n/a	0	n/a	0	n/a	0	n/a	0	n/a	0	n/a	0	n/a	0	n/a	0	n/a	F136A_HUMAN	FAM136A
CCRF	AEAVESAEAGDKCDFTGTLIVVPDVSK	2	MCX	2	MCX	0	n/a	0	n/a	0	n/a	0	n/a	0	n/a	2	MCX	0	n/a	0	n/a	0	n/a	2	MCX	0	n/a	0	n/a	0	n/a	0	n/a	0	n/a	0	n/a	0	n/a	0	n/a	0	n/a	0	n/a	0	n/a	MCM6_HUMAN	MCM6
CCRF	LQLLETFDKWDGKDLEDLQILIK	1	MC	1	MC	0	n/a	0	n/a	0	n/a	0	n/a	0	n/a	1	MCX	0	n/a	0	n/a	0	n/a	1	MC	0	n/a	0	n/a	0	n/a	0	n/a	0	n/a	0	n/a	0	n/a	0	n/a	0	n/a	0	n/a	0	n/a	ACON_HUMAN	ACO2
CCRF	AGLLAGDRLGEVNGENVEKETHQQVVSR	1	M	1	M	0	n/a	0	n/a	0	n/a	0	n/a	0	n/a	1	M	0	n/a	0	n/a	0	n/a	1	M	0	n/a	0	n/a	0	n/a	0	n/a	0	n/a	0	n/a	0	n/a	0	n/a	0	n/a	0	n/a	0	n/a	NHRF1_HUMAN	SLC9A3R1
CCRF	SIYYITGESKQQVANSAFVER	1	MX	1	MX	0	n/a	0	n/a	0	n/a	0	n/a	0	n/a	1	MX	1	MCX	0	n/a	0	n/a	1	MX	0	n/a	0	n/a	0	n/a	0	n/a	0	n/a	0	n/a	0	n/a	0	n/a	0	n/a	0	n/a	0	n/a	HS90B_HUMAN	HSP90AB1
CCRF	TIQFVDWCPTGFKVDINYQPPTVVPGGDLAK	1	C	1	C	1	C	0	n/a	0	n/a	0	n/a	1	C	0	n/a	0	n/a	0	n/a	0	n/a	0	n/a	0	n/a	0	n/a	0	n/a	0	n/a	0	n/a	0	n/a	0	n/a	0	n/a	0	n/a	0	n/a	0	n/a	TBA3C_HUMAN	TUBA3C
CCRF	VTGEADVQFATHEEAVAAMSK	0	n/a	0	n/a	0	n/a	0	n/a	0	n/a	0	n/a	0	n/a	0	n/a	0	n/a	0	n/a	0	n/a	0	n/a	0	n/a	0	n/a	0	n/a	0	n/a	0	n/a	0	n/a	1	M	0	n/a	0	n/a	0	n/a	0	n/a	HNRPF_HUMAN	HNRNPF
CCRF	GLLAGLLQK	1	C	1	C	1	C	1	C	0	n/a	0	n/a	1	C	0	n/a	0	n/a	0	n/a	0	n/a	0	n/a	0	n/a	0	n/a	0	n/a	0	n/a	0	n/a	0	n/a	0	n/a	0	n/a	0	n/a	0	n/a	0	n/a	C2TA_HUMAN	CIITA
CCRF	HVFGDSDELIGQK	3	MCX	3	MCX	3	MCX	0	n/a	0	n/a	0	n/a	3	MCX	0	n/a	0	n/a	0	n/a	0	n/a	0	n/a	0	n/a	3	MCX	0	n/a	0	n/a	0	n/a	0	n/a	0	n/a	0	n/a	0	n/a	0	n/a	3	MCX	TPIS_HUMAN	TPI1
CCRF	QDLEGLIGTLCDQIGLRDFDVEKR	1	M	1	M	0	n/a	0	n/a	0	n/a	0	n/a	0	n/a	1	M	0	n/a	0	n/a	0	n/a	1	M	0	n/a	0	n/a	0	n/a	0	n/a	0	n/a	0	n/a	0	n/a	0	n/a	0	n/a	0	n/a	0	n/a	MY18B_HUMAN	MYO18B
CCRF	AQEEVEEEERR	1	C	1	C	0	n/a	0	n/a	0	n/a	0	n/a	0	n/a	0	n/a	0	n/a	0	n/a	0	n/a	0	n/a	0	n/a	0	n/a	0	n/a	0	n/a	0	n/a	0	n/a	0	n/a	0	n/a	0	n/a	0	n/a	0	n/a	LIMC1_HUMAN	LIMCH1
CCRF	NKTRTVNLTDFSNK	1	C	1	C	1	C	0	n/a	0	n/a	0	n/a	1	C	0	n/a	0	n/a	0	n/a	0	n/a	0	n/a	0	n/a	0	n/a	0	n/a	0	n/a	0	n/a	0	n/a	0	n/a	0	n/a	0	n/a	0	n/a	0	n/a	THMS1_HUMAN	THEMIS
CCRF	TKPIWTRNPDDITQDEYGEFYK	3	MC	3	MC	3	MC	3	MX	0	n/a	0	n/a	3	MC	0	n/a	0	n/a	0	n/a	0	n/a	0	n/a	0	n/a	0	n/a	0	n/a	0	n/a	0	n/a	0	n/a	0	n/a	0	n/a	0	n/a	0	n/a	0	n/a	HS90B_HUMAN	HSP90AB1
CCRF	FAHTNIESLVNEYDDNGEGIILFRPSHLTNK	0	n/a	0	n/a	0	n/a	0	n/a	0	n/a	0	n/a	0	n/a	0	n/a	0	n/a	0	n/a	0	n/a	0	n/a	0	n/a	0	n/a	0	n/a	0	n/a	0	n/a	0	n/a	1	M	0	n/a	0	n/a	0	n/a	0	n/a	PDIA3_HUMAN	PDIA3
CCRF	QLSDQQDEEQR	1	M	1	M	0	n/a	0	n/a	0	n/a	0	n/a	0	n/a	1	M	0	n/a	0	n/a	0	n/a	1	M	0	n/a	0	n/a	0	n/a	0	n/a	0	n/a	0	n/a	0	n/a	0	n/a	0	n/a	0	n/a	0	n/a	EHBP1_HUMAN	EHBP1
CCRF	PSLPYSK	0	n/a	0	n/a	0	n/a	0	n/a	0	n/a	0	n/a	0	n/a	0	n/a	0	n/a	0	n/a	0	n/a	0	n/a	0	n/a	0	n/a	0	n/a	0	n/a	0	n/a	0	n/a	2	C	0	n/a	0	n/a	0	n/a	0	n/a	MTUS2_HUMAN-FHOD3_HUMAN	MTUS2-FHOD3
CCRF	GETLPTEVR	1	M	1	M	1	M	0	n/a	0	n/a	0	n/a	1	M	0	n/a	0	n/a	0	n/a	0	n/a	0	n/a	0	n/a	0	n/a	0	n/a	0	n/a	0	n/a	0	n/a	0	n/a	0	n/a	0	n/a	0	n/a	0	n/a	XRN1_HUMAN	XRN1
CCRF	SYRYKLLNWSYQQVQQNK	0	n/a	0	n/a	0	n/a	0	n/a	0	n/a	0	n/a	0	n/a	1	M	0	n/a	0	n/a	0	n/a	1	M	0	n/a	0	n/a	0	n/a	0	n/a	0	n/a	0	n/a	0	n/a	0	n/a	0	n/a	0	n/a	0	n/a	STEA1_HUMAN	STEAP1
CCRF	DGQLVSESSDVLPK	2	MX	2	MX	0	n/a	0	n/a	0	n/a	0	n/a	0	n/a	2	MX	0	n/a	0	n/a	0	n/a	2	MX	0	n/a	0	n/a	0	n/a	0	n/a	0	n/a	0	n/a	0	n/a	0	n/a	0	n/a	0	n/a	0	n/a	K2C8_HUMAN	KRT8
CCRF	AQSWCYSKNNIPYFETSAK	1	M	1	M	0	n/a	0	n/a	0	n/a	0	n/a	0	n/a	1	M	0	n/a	0	n/a	0	n/a	1	M	0	n/a	0	n/a	0	n/a	0	n/a	0	n/a	0	n/a	0	n/a	0	n/a	0	n/a	0	n/a	0	n/a	RAB7A_HUMAN	RAB7A
CCRF	DILKEMFPYEASTPTGISSSCR	1	C	1	C	0	n/a	0	n/a	0	n/a	0	n/a	0	n/a	0	n/a	0	n/a	0	n/a	0	n/a	0	n/a	0	n/a	0	n/a	0	n/a	0	n/a	0	n/a	0	n/a	0	n/a	0	n/a	0	n/a	0	n/a	0	n/a	LAP2B_HUMAN|LAP2A_HUMAN	TMPO
CCRF	VTEESLGLAMVDPGSISSLK	1	C	1	C	0	n/a	0	n/a	0	n/a	0	n/a	0	n/a	1	C	0	n/a	0	n/a	0	n/a	1	C	0	n/a	0	n/a	0	n/a	0	n/a	0	n/a	0	n/a	0	n/a	0	n/a	0	n/a	0	n/a	0	n/a	KANK4_HUMAN	KANK4
CCRF	GSVSLAALK	3	M	3	M	0	n/a	0	n/a	0	n/a	0	n/a	0	n/a	3	M	0	n/a	0	n/a	0	n/a	3	M	0	n/a	0	n/a	0	n/a	0	n/a	0	n/a	0	n/a	0	n/a	0	n/a	0	n/a	0	n/a	0	n/a	H11_HUMAN	HIST1H1A
CCRF	LQEEVESAQSEQK	1	M	1	M	0	n/a	0	n/a	0	n/a	0	n/a	0	n/a	1	M	0	n/a	0	n/a	0	n/a	1	M	0	n/a	0	n/a	0	n/a	0	n/a	0	n/a	0	n/a	0	n/a	0	n/a	0	n/a	0	n/a	0	n/a	NCBP1_HUMAN	NCBP1
CCRF	VGEATETALTCLVQKMNVFDTELK	1	M	1	M	1	M	0	n/a	0	n/a	0	n/a	1	M	0	n/a	0	n/a	0	n/a	0	n/a	0	n/a	0	n/a	0	n/a	0	n/a	0	n/a	0	n/a	0	n/a	0	n/a	0	n/a	0	n/a	0	n/a	0	n/a	AT2A2_HUMAN	ATP2A2
CCRF	VFANPEDCVSFGK	1	C	1	C	1	C	0	n/a	0	n/a	0	n/a	1	C	0	n/a	0	n/a	0	n/a	0	n/a	0	n/a	0	n/a	0	n/a	0	n/a	0	n/a	0	n/a	0	n/a	0	n/a	0	n/a	0	n/a	0	n/a	0	n/a	MGST1_HUMAN	MGST1
CCRF	HADKEDLVILFTDSYDVLFASGPR	2	MX	2	MX	0	n/a	0	n/a	0	n/a	0	n/a	0	n/a	2	MCX	0	n/a	0	n/a	0	n/a	2	MCX	2	MCX	2	MCX	0	n/a	0	n/a	2	MCX	0	n/a	0	n/a	0	n/a	0	n/a	0	n/a	2	MCX	PLOD1_HUMAN	PLOD1
CCRF	FSSPDKIDLPR	1	M	1	M	1	M	0	n/a	0	n/a	0	n/a	1	M	0	n/a	0	n/a	0	n/a	0	n/a	0	n/a	0	n/a	0	n/a	0	n/a	0	n/a	0	n/a	0	n/a	0	n/a	0	n/a	0	n/a	0	n/a	0	n/a	MIA3_HUMAN	MIA3
COLO205	VFDKDGNGFLSAAELR	0	n/a	0	n/a	0	n/a	0	n/a	0	n/a	0	n/a	0	n/a	1	M	0	n/a	0	n/a	0	n/a	1	M	0	n/a	0	n/a	0	n/a	0	n/a	0	n/a	0	n/a	0	n/a	0	n/a	0	n/a	0	n/a	0	n/a	CALL3_HUMAN	CALML3
COLO205	AVFVDLEPTVIDDIR	7	MCX	7	MCX	6	MC	0	n/a	0	n/a	0	n/a	6	MC	0	n/a	0	n/a	0	n/a	0	n/a	0	n/a	0	n/a	7	MCX	0	n/a	0	n/a	0	n/a	0	n/a	0	n/a	0	n/a	0	n/a	0	n/a	0	n/a	TBA4A_HUMAN	TUBA4A
COLO205	GAGSYTSMVLFADQATPTSPIR	1	M	1	M	1	M	0	n/a	0	n/a	0	n/a	1	M	0	n/a	0	n/a	0	n/a	0	n/a	0	n/a	0	n/a	0	n/a	0	n/a	0	n/a	0	n/a	0	n/a	0	n/a	0	n/a	0	n/a	0	n/a	0	n/a	FLNA_HUMAN	FLNA
COLO205	EIFDSLGNPTVEVDLFTSK	1	M	1	M	0	n/a	0	n/a	0	n/a	0	n/a	0	n/a	1	M	0	n/a	0	n/a	0	n/a	1	M	0	n/a	0	n/a	0	n/a	0	n/a	0	n/a	0	n/a	0	n/a	0	n/a	0	n/a	0	n/a	0	n/a	ENOA_HUMAN	ENO1
COLO205	STELMDLR	0	n/a	0	n/a	0	n/a	0	n/a	0	n/a	0	n/a	0	n/a	0	n/a	1	M	0	n/a	0	n/a	0	n/a	0	n/a	0	n/a	0	n/a	0	n/a	0	n/a	0	n/a	0	n/a	0	n/a	0	n/a	0	n/a	0	n/a	AKAP9_HUMAN	AKAP9
COLO205	NMKELIDK	1	M	1	M	1	M	0	n/a	0	n/a	0	n/a	2	M	0	n/a	0	n/a	0	n/a	0	n/a	0	n/a	0	n/a	0	n/a	0	n/a	0	n/a	0	n/a	0	n/a	0	n/a	0	n/a	0	n/a	0	n/a	0	n/a	AOFA_HUMAN	MAOA
COLO205	DGPPLSETEATPVPIKDMEIAQTQK	1	M	1	M	1	M	0	n/a	0	n/a	0	n/a	1	M	0	n/a	0	n/a	0	n/a	0	n/a	0	n/a	0	n/a	0	n/a	0	n/a	0	n/a	0	n/a	0	n/a	0	n/a	0	n/a	0	n/a	0	n/a	0	n/a	MAP4_HUMAN	MAP4
COLO205	ERPEISLPSDFEHTIHVGFDAVTGDFTGMPEQWAR	1	X	1	X	1	X	0	n/a	0	n/a	0	n/a	1	X	0	n/a	0	n/a	0	n/a	0	n/a	0	n/a	0	n/a	0	n/a	0	n/a	0	n/a	0	n/a	0	n/a	0	n/a	0	n/a	0	n/a	0	n/a	0	n/a	PAK1_HUMAN	PAK1
COLO205	ILDKTRLSILPPK	1	C	1	C	0	n/a	0	n/a	0	n/a	0	n/a	0	n/a	1	C	0	n/a	0	n/a	0	n/a	1	C	0	n/a	0	n/a	0	n/a	0	n/a	0	n/a	0	n/a	0	n/a	0	n/a	0	n/a	0	n/a	0	n/a	RPGF6_HUMAN	RAPGEF6
COLO205	ASGDSALPVLLQVAESAYR	1	M	1	M	1	M	0	n/a	0	n/a	0	n/a	1	M	0	n/a	0	n/a	0	n/a	0	n/a	0	n/a	0	n/a	0	n/a	0	n/a	0	n/a	0	n/a	0	n/a	0	n/a	0	n/a	0	n/a	0	n/a	0	n/a	CMC2_HUMAN	SLC25A13
COLO205	ATAVTPDGQFKDISLSDYK	2	MCX	2	MCX	2	MCX	0	n/a	0	n/a	0	n/a	2	MCX	0	n/a	0	n/a	0	n/a	0	n/a	0	n/a	0	n/a	0	n/a	0	n/a	0	n/a	0	n/a	0	n/a	0	n/a	0	n/a	0	n/a	0	n/a	0	n/a	PRDX1_HUMAN	PRDX1
COLO205	CFEQNEAIQAAHDAVAQEGQCR	3	M	3	M	0	n/a	0	n/a	0	n/a	0	n/a	0	n/a	3	M	0	n/a	0	n/a	0	n/a	3	M	0	n/a	0	n/a	0	n/a	0	n/a	0	n/a	0	n/a	0	n/a	0	n/a	0	n/a	0	n/a	0	n/a	UCHL1_HUMAN	UCHL1
COLO205	IVSWSQVGVEPSVMGIGPIPAIK	1	MX	1	MX	1	MX	0	n/a	0	n/a	0	n/a	1	MX	0	n/a	0	n/a	0	n/a	0	n/a	0	n/a	0	n/a	0	n/a	0	n/a	0	n/a	0	n/a	0	n/a	0	n/a	0	n/a	0	n/a	0	n/a	0	n/a	THIC_HUMAN	ACAT2
COLO205	LPPDEKKQMVADVEK	1	C	1	C	0	n/a	0	n/a	0	n/a	0	n/a	0	n/a	1	C	0	n/a	0	n/a	0	n/a	1	C	0	n/a	0	n/a	0	n/a	0	n/a	0	n/a	0	n/a	0	n/a	0	n/a	0	n/a	0	n/a	0	n/a	VTI1A_HUMAN	VTI1A
COLO205	LIQDVANNTNEEAGDGTTTATVLAR	1	M	1	M	0	n/a	0	n/a	0	n/a	0	n/a	0	n/a	1	M	0	n/a	0	n/a	0	n/a	1	M	0	n/a	0	n/a	0	n/a	0	n/a	0	n/a	0	n/a	0	n/a	0	n/a	0	n/a	0	n/a	1	M	CH60_HUMAN	HSPD1
COLO205	GFYVGIMLVDGFKGQK	1	M	1	M	1	M	0	n/a	0	n/a	0	n/a	1	M	0	n/a	0	n/a	0	n/a	0	n/a	0	n/a	0	n/a	0	n/a	0	n/a	0	n/a	0	n/a	0	n/a	0	n/a	0	n/a	0	n/a	0	n/a	0	n/a	SYLC_HUMAN	LARS
COLO205	VLFPGCTPPAYLLDGLVR	3	MCX	3	MCX	0	n/a	0	n/a	0	n/a	0	n/a	0	n/a	3	MCX	0	n/a	0	n/a	0	n/a	3	MCX	0	n/a	3	MCX	0	n/a	0	n/a	0	n/a	0	n/a	0	n/a	0	n/a	0	n/a	0	n/a	0	n/a	MAP1S_HUMAN	MAP1S
COLO205	NWNFPVANFIMESQR	0	n/a	0	n/a	0	n/a	0	n/a	0	n/a	0	n/a	0	n/a	0	n/a	0	n/a	0	n/a	0	n/a	0	n/a	0	n/a	0	n/a	0	n/a	0	n/a	0	n/a	0	n/a	1	M	0	n/a	0	n/a	0	n/a	0	n/a	SYDM_HUMAN	DARS2
COLO205	MTEVQAMVEFSVDLNK	0	n/a	0	n/a	0	n/a	0	n/a	0	n/a	0	n/a	0	n/a	0	n/a	0	n/a	0	n/a	0	n/a	0	n/a	0	n/a	0	n/a	0	n/a	0	n/a	0	n/a	0	n/a	1	M	0	n/a	0	n/a	0	n/a	0	n/a	F135A_HUMAN	FAM135A
COLO205	LNLQAINYMAADGDFK	2	M	2	M	0	n/a	0	n/a	0	n/a	0	n/a	0	n/a	2	M	0	n/a	0	n/a	0	n/a	2	M	0	n/a	0	n/a	0	n/a	0	n/a	0	n/a	0	n/a	0	n/a	0	n/a	0	n/a	0	n/a	0	n/a	LEG1_HUMAN	LGALS1
COLO205	TITLQVEPSDTIENVKAK	2	M	2	M	2	M	0	n/a	0	n/a	0	n/a	2	M	0	n/a	0	n/a	0	n/a	0	n/a	0	n/a	0	n/a	0	n/a	0	n/a	0	n/a	0	n/a	0	n/a	0	n/a	0	n/a	0	n/a	0	n/a	0	n/a	UBC_HUMAN	UBC
COLO205	TANDMIHSENMR	1	C	1	C	1	C	1	C	0	n/a	0	n/a	1	C	0	n/a	0	n/a	0	n/a	0	n/a	0	n/a	0	n/a	0	n/a	0	n/a	0	n/a	0	n/a	0	n/a	0	n/a	0	n/a	0	n/a	0	n/a	0	n/a	MOES_HUMAN	MSN
COLO205	ISGVALHDQGEYECQAVNIIGSQK	1	CX	1	CX	0	n/a	0	n/a	0	n/a	0	n/a	0	n/a	1	CX	0	n/a	0	n/a	0	n/a	1	CX	0	n/a	0	n/a	0	n/a	0	n/a	0	n/a	0	n/a	0	n/a	0	n/a	0	n/a	0	n/a	0	n/a	PXDN_HUMAN	PXDN
COLO205	CDSSADSAEDVRK	3	M	3	M	3	M	0	n/a	0	n/a	0	n/a	3	M	0	n/a	0	n/a	0	n/a	0	n/a	0	n/a	0	n/a	0	n/a	0	n/a	0	n/a	0	n/a	0	n/a	0	n/a	0	n/a	0	n/a	0	n/a	0	n/a	FETUA_HUMAN	AHSG
COLO205	KVLYANNVMSGGTTMYPGIADR	2	M	2	M	0	n/a	0	n/a	0	n/a	0	n/a	0	n/a	2	M	0	n/a	0	n/a	0	n/a	2	M	0	n/a	0	n/a	0	n/a	0	n/a	0	n/a	0	n/a	0	n/a	0	n/a	0	n/a	0	n/a	2	M	ACTS_HUMAN	ACTA1
COLO205	AYHEQLSVAEITNACFELANQMVK	1	MX	1	MX	1	MX	0	n/a	0	n/a	0	n/a	1	M	0	n/a	0	n/a	0	n/a	0	n/a	0	n/a	0	n/a	0	n/a	0	n/a	0	n/a	0	n/a	0	n/a	0	n/a	0	n/a	0	n/a	0	n/a	0	n/a	TBA3C_HUMAN	TUBA3C
COLO205	CIMQAMDIMRK	1	C	0	n/a	0	n/a	0	n/a	0	n/a	0	n/a	0	n/a	0	n/a	0	n/a	0	n/a	0	n/a	1	C	0	n/a	0	n/a	0	n/a	0	n/a	0	n/a	0	n/a	0	n/a	0	n/a	0	n/a	0	n/a	0	n/a	PREX1_HUMAN	PREX1
COLO205	NQIAMNPTNTVFDAKR	1	M	1	M	1	M	0	n/a	0	n/a	0	n/a	1	M	0	n/a	0	n/a	0	n/a	0	n/a	0	n/a	0	n/a	0	n/a	0	n/a	0	n/a	0	n/a	0	n/a	0	n/a	0	n/a	0	n/a	0	n/a	0	n/a	HSP7C_HUMAN	HSPA8
COLO205	AQDQIPALSVSRPQTGLSFLGPEPEDLEDLYSR	0	n/a	0	n/a	0	n/a	0	n/a	0	n/a	0	n/a	0	n/a	0	n/a	0	n/a	0	n/a	0	n/a	0	n/a	0	n/a	0	n/a	0	n/a	0	n/a	0	n/a	0	n/a	1	M	0	n/a	0	n/a	0	n/a	0	n/a	PRS6B_HUMAN	PSMC4
COLO205	AFLASPEYVDLPINGNGK	1	MCX	1	MC	1	MCX	0	n/a	0	n/a	0	n/a	1	MC	0	n/a	0	n/a	0	n/a	0	n/a	0	n/a	0	n/a	0	n/a	0	n/a	0	n/a	0	n/a	0	n/a	0	n/a	0	n/a	0	n/a	0	n/a	0	n/a	GSTP1_HUMAN	GSTP1
COLO205	QMEHISQFLQAAER	0	n/a	0	n/a	0	n/a	0	n/a	0	n/a	0	n/a	0	n/a	0	n/a	0	n/a	0	n/a	0	n/a	0	n/a	0	n/a	0	n/a	0	n/a	0	n/a	0	n/a	0	n/a	1	MCX	0	n/a	0	n/a	0	n/a	0	n/a	TAGL2_HUMAN	TAGLN2
COLO205	AMCMLSNTTAIAEAWAR	2	MCX	2	MCX	2	MC	0	n/a	0	n/a	0	n/a	2	MC	2	MCX	0	n/a	0	n/a	0	n/a	2	MC	0	n/a	0	n/a	0	n/a	0	n/a	0	n/a	0	n/a	0	n/a	0	n/a	0	n/a	0	n/a	0	n/a	TBA4A_HUMAN TBA3C_HUMAN	TUBA4A TUBA3C
COLO205	KFQCLMSEK	1	M	1	M	1	M	0	n/a	0	n/a	0	n/a	1	M	0	n/a	0	n/a	0	n/a	0	n/a	0	n/a	0	n/a	0	n/a	0	n/a	0	n/a	0	n/a	0	n/a	0	n/a	0	n/a	0	n/a	0	n/a	0	n/a	GOGB1_HUMAN	GOLGB1
COLO205	EIQDYWKYVAMVIDR	1	M	1	M	0	n/a	0	n/a	0	n/a	0	n/a	0	n/a	1	M	0	n/a	0	n/a	0	n/a	1	M	0	n/a	0	n/a	0	n/a	0	n/a	0	n/a	0	n/a	0	n/a	0	n/a	0	n/a	0	n/a	0	n/a	ACHA3_HUMAN	CHRNA3
COLO205	AKAIVQLKPR	0	n/a	0	n/a	0	n/a	0	n/a	0	n/a	0	n/a	1	M	0	n/a	0	n/a	0	n/a	0	n/a	0	n/a	0	n/a	1	M	0	n/a	0	n/a	0	n/a	0	n/a	1	M	0	n/a	0	n/a	0	n/a	0	n/a	PLEC_HUMAN	PLEC
COLO205	EAEAAIYHLELFEELRR	5	MC	5	MC	0	n/a	0	n/a	0	n/a	0	n/a	0	n/a	5	MC	0	n/a	0	n/a	0	n/a	5	MC	0	n/a	0	n/a	0	n/a	0	n/a	0	n/a	0	n/a	0	n/a	0	n/a	0	n/a	0	n/a	0	n/a	KPYM_HUMAN	PKM
COLO205	EAADMILVDDDFRTIMSAIEEGK	0	n/a	0	n/a	0	n/a	0	n/a	0	n/a	0	n/a	0	n/a	1	C	0	n/a	0	n/a	0	n/a	1	C	0	n/a	0	n/a	0	n/a	0	n/a	0	n/a	0	n/a	0	n/a	0	n/a	0	n/a	0	n/a	0	n/a	AT2C1_HUMAN	ATP2C1
COLO205	DKMMDGGHYTYSENRVEK	1	MCX	1	MCX	0	n/a	0	n/a	0	n/a	0	n/a	0	n/a	1	MCX	0	n/a	0	n/a	0	n/a	1	MCX	0	n/a	0	n/a	0	n/a	0	n/a	0	n/a	0	n/a	0	n/a	0	n/a	0	n/a	0	n/a	0	n/a	PARK7_HUMAN	PARK7
COLO205	VAGEYLDPSPEVQKK	1	M	1	M	0	n/a	0	n/a	0	n/a	0	n/a	0	n/a	1	M	0	n/a	0	n/a	0	n/a	1	M	0	n/a	0	n/a	0	n/a	0	n/a	0	n/a	0	n/a	0	n/a	0	n/a	0	n/a	0	n/a	0	n/a	BUB3_HUMAN	BUB3
COLO205	GLLAAGTDRGQVAMWR	0	n/a	0	n/a	0	n/a	0	n/a	0	n/a	0	n/a	0	n/a	1	C	0	n/a	0	n/a	0	n/a	1	C	0	n/a	0	n/a	0	n/a	0	n/a	0	n/a	0	n/a	0	n/a	0	n/a	0	n/a	0	n/a	0	n/a	IF140_HUMAN	IFT140
COLO205	SQETECTHFSTPLLLGKK	2	M	2	M	0	n/a	0	n/a	0	n/a	0	n/a	0	n/a	2	M	0	n/a	0	n/a	0	n/a	2	M	0	n/a	0	n/a	0	n/a	0	n/a	0	n/a	0	n/a	0	n/a	0	n/a	0	n/a	0	n/a	0	n/a	MDHM_HUMAN	MDH2
COLO205	DLETIATLK	1	M	1	M	0	n/a	0	n/a	0	n/a	0	n/a	0	n/a	1	M	0	n/a	0	n/a	0	n/a	1	M	0	n/a	0	n/a	0	n/a	0	n/a	0	n/a	0	n/a	0	n/a	0	n/a	0	n/a	0	n/a	0	n/a	DDIAS_HUMAN	DDIAS
COLO205	KNPVTAVPIVLK	1	MCX	1	MCX	0	n/a	0	n/a	0	n/a	0	n/a	0	n/a	1	MCX	0	n/a	0	n/a	0	n/a	1	MCX	0	n/a	0	n/a	0	n/a	0	n/a	0	n/a	0	n/a	0	n/a	0	n/a	0	n/a	0	n/a	0	n/a	SIN3B_HUMAN	SIN3B
COLO205	IAYPSLREAALLEEEER	0	n/a	0	n/a	0	n/a	0	n/a	0	n/a	0	n/a	0	n/a	1	M	0	n/a	0	n/a	0	n/a	1	M	0	n/a	1	M	0	n/a	0	n/a	0	n/a	0	n/a	0	n/a	0	n/a	0	n/a	0	n/a	0	n/a	MAGA4_HUMAN	MAGEA4
COLO205	EKLCYMALDFENEMATAASSSSLEK	5	MCX	5	MCX	5	MCX	0	n/a	0	n/a	0	n/a	5	MCX	0	n/a	0	n/a	0	n/a	0	n/a	0	n/a	0	n/a	0	n/a	0	n/a	0	n/a	0	n/a	0	n/a	0	n/a	0	n/a	0	n/a	0	n/a	0	n/a	ACTS_HUMAN	ACTA1
COLO205	MAASVAAAAQRLRR	1	M	1	M	0	n/a	0	n/a	0	n/a	0	n/a	0	n/a	1	M	0	n/a	0	n/a	0	n/a	1	M	0	n/a	0	n/a	0	n/a	0	n/a	0	n/a	0	n/a	0	n/a	0	n/a	0	n/a	0	n/a	0	n/a	SYAM_HUMAN	AARS2
COLO205	QTFIGHESNINAVAFFPNGYAFTTGSDDATCR	1	M	1	M	1	M	0	n/a	0	n/a	0	n/a	1	M	0	n/a	0	n/a	0	n/a	0	n/a	0	n/a	0	n/a	0	n/a	0	n/a	0	n/a	0	n/a	0	n/a	0	n/a	0	n/a	0	n/a	0	n/a	0	n/a	GBB2_HUMAN	GNB2
COLO205	ALMLQGVDLLADAVADTMGPK	1	M	1	M	0	n/a	0	n/a	0	n/a	0	n/a	0	n/a	1	M	0	n/a	0	n/a	0	n/a	1	M	0	n/a	0	n/a	0	n/a	0	n/a	0	n/a	0	n/a	0	n/a	0	n/a	0	n/a	0	n/a	0	n/a	CH60_HUMAN	HSPD1
COLO205	DLHAFSVEPLLIYPTHYTGDDGYVSDTETSVVWNNEHVK	0	n/a	0	n/a	0	n/a	0	n/a	0	n/a	0	n/a	0	n/a	0	n/a	0	n/a	0	n/a	0	n/a	0	n/a	0	n/a	0	n/a	0	n/a	0	n/a	0	n/a	0	n/a	1	CX	0	n/a	0	n/a	0	n/a	0	n/a	GT251_HUMAN	COLGALT1
COLO205	IYKLLLEHFTDEQR	1	M	1	M	0	n/a	0	n/a	0	n/a	0	n/a	0	n/a	1	M	0	n/a	0	n/a	0	n/a	1	M	0	n/a	0	n/a	0	n/a	0	n/a	0	n/a	0	n/a	0	n/a	0	n/a	0	n/a	0	n/a	0	n/a	CNDD3_HUMAN	NCAPD3
COLO205	DLVRVCENIPIVLSGNK	1	M	1	M	1	M	0	n/a	0	n/a	0	n/a	1	M	0	n/a	0	n/a	0	n/a	0	n/a	0	n/a	0	n/a	0	n/a	0	n/a	0	n/a	0	n/a	0	n/a	0	n/a	0	n/a	0	n/a	0	n/a	0	n/a	RAN_HUMAN	RAN
COLO205	ALMLQGVDLLADAVAVTMEPKGR	1	M	1	M	1	M	0	n/a	0	n/a	0	n/a	1	M	1	M	0	n/a	0	n/a	0	n/a	1	M	0	n/a	1	M	0	n/a	0	n/a	0	n/a	0	n/a	0	n/a	0	n/a	0	n/a	0	n/a	0	n/a	CH60_HUMAN	HSPD1
COLO205	LLVVYTWTQR	0	n/a	0	n/a	0	n/a	0	n/a	0	n/a	0	n/a	0	n/a	0	n/a	0	n/a	0	n/a	0	n/a	0	n/a	0	n/a	0	n/a	0	n/a	0	n/a	0	n/a	0	n/a	0	n/a	0	n/a	0	n/a	0	n/a	2	MC	HBB_HUMAN	HBB
COLO205	MDMEDADMTLVIGVMSKEYIPK	0	n/a	0	n/a	0	n/a	0	n/a	1	M	0	n/a	0	n/a	0	n/a	0	n/a	0	n/a	0	n/a	0	n/a	0	n/a	0	n/a	0	n/a	0	n/a	0	n/a	0	n/a	0	n/a	0	n/a	0	n/a	0	n/a	0	n/a	PRDM1_HUMAN	PRDM1
COLO205	NILLTNKQLESARK	1	M	1	M	0	n/a	0	n/a	0	n/a	0	n/a	0	n/a	1	M	0	n/a	0	n/a	0	n/a	1	M	0	n/a	0	n/a	0	n/a	0	n/a	0	n/a	0	n/a	0	n/a	0	n/a	0	n/a	0	n/a	0	n/a	SFXN1_HUMAN	SFXN1
COLO205	VKIGVNGFGR	0	n/a	0	n/a	1	M	0	n/a	0	n/a	0	n/a	1	M	0	n/a	0	n/a	0	n/a	0	n/a	0	n/a	0	n/a	0	n/a	0	n/a	0	n/a	0	n/a	0	n/a	0	n/a	0	n/a	0	n/a	0	n/a	0	n/a	G3P_HUMAN	GAPDH
COLO205	HGMYNPNKIFGVTTLDIVR	2	M	2	M	0	n/a	0	n/a	0	n/a	0	n/a	0	n/a	2	M	0	n/a	0	n/a	0	n/a	2	M	0	n/a	0	n/a	0	n/a	0	n/a	0	n/a	0	n/a	0	n/a	0	n/a	0	n/a	0	n/a	0	n/a	MDHM_HUMAN	MDH2
COLO205	LNENMACSVAGITSDANVLTNELR	1	M	1	M	0	n/a	0	n/a	0	n/a	0	n/a	0	n/a	1	M	0	n/a	0	n/a	0	n/a	1	M	0	n/a	0	n/a	0	n/a	0	n/a	0	n/a	0	n/a	0	n/a	0	n/a	0	n/a	0	n/a	0	n/a	PSA4_HUMAN	PSMA4
COLO205	MDSRGEQRQDR	1	C	1	C	0	n/a	0	n/a	0	n/a	0	n/a	0	n/a	1	C	0	n/a	0	n/a	0	n/a	1	C	0	n/a	0	n/a	0	n/a	0	n/a	0	n/a	0	n/a	0	n/a	0	n/a	0	n/a	0	n/a	1	C	FUS_HUMAN	FUS
COLO205	LNTICAQVIPFLSQEHQEQVAQAVER	1	M	1	M	1	M	0	n/a	0	n/a	0	n/a	1	M	0	n/a	0	n/a	0	n/a	0	n/a	0	n/a	0	n/a	0	n/a	0	n/a	0	n/a	0	n/a	0	n/a	0	n/a	0	n/a	0	n/a	0	n/a	0	n/a	TLE1_HUMAN	TLE1
COLO205	AAKDLVSSLTSGLLTIGDR	1	M	1	M	1	M	0	n/a	0	n/a	0	n/a	1	M	0	n/a	0	n/a	0	n/a	0	n/a	0	n/a	0	n/a	0	n/a	0	n/a	0	n/a	0	n/a	0	n/a	0	n/a	0	n/a	0	n/a	0	n/a	0	n/a	ACLY_HUMAN	ACLY
COLO205	GVCDESFGIHVAELANFPK	0	n/a	0	n/a	0	n/a	1	C	0	n/a	0	n/a	0	n/a	1	C	1	C	0	n/a	0	n/a	1	C	0	n/a	0	n/a	0	n/a	0	n/a	0	n/a	0	n/a	0	n/a	0	n/a	0	n/a	0	n/a	1	C	MSH2_HUMAN	MSH2
COLO205	MVVNTESNVLMFQFEHMKWQYAVEK	1	M	1	M	0	n/a	0	n/a	0	n/a	0	n/a	0	n/a	1	M	0	n/a	0	n/a	0	n/a	1	M	0	n/a	0	n/a	0	n/a	0	n/a	0	n/a	0	n/a	0	n/a	0	n/a	0	n/a	0	n/a	0	n/a	FBW10_HUMAN	FBXW10
COLO205	IAQDLKMYGINYFEIK	1	M	1	M	1	M	1	M	0	n/a	0	n/a	1	M	0	n/a	0	n/a	0	n/a	0	n/a	0	n/a	0	n/a	0	n/a	0	n/a	0	n/a	0	n/a	0	n/a	0	n/a	0	n/a	0	n/a	0	n/a	0	n/a	EZRI_HUMAN	EZR
COLO205	VLSLETSVNELNSELNESKEK	1	M	1	M	1	M	0	n/a	0	n/a	0	n/a	1	M	0	n/a	0	n/a	0	n/a	0	n/a	0	n/a	0	n/a	0	n/a	0	n/a	0	n/a	0	n/a	0	n/a	0	n/a	0	n/a	0	n/a	0	n/a	0	n/a	EEA1_HUMAN	EEA1
COLO205	TDDVYDPAEYDKHPERYISR	1	M	1	M	0	n/a	0	n/a	0	n/a	0	n/a	0	n/a	1	M	0	n/a	0	n/a	0	n/a	1	M	0	n/a	0	n/a	0	n/a	0	n/a	0	n/a	0	n/a	0	n/a	0	n/a	0	n/a	0	n/a	0	n/a	AASS_HUMAN	AASS
COLO205	NEILNLTTDNANILLQIDNAR	1	CX	1	CX	0	n/a	0	n/a	0	n/a	0	n/a	0	n/a	0	n/a	0	n/a	0	n/a	0	n/a	0	n/a	0	n/a	0	n/a	0	n/a	0	n/a	0	n/a	0	n/a	0	n/a	0	n/a	0	n/a	0	n/a	0	n/a	K1C10_HUMAN	KRT10
COLO205	LHNKPTFSQSIVLLNLYR	1	X	1	X	0	n/a	0	n/a	0	n/a	0	n/a	0	n/a	1	X	0	n/a	0	n/a	0	n/a	1	X	0	n/a	0	n/a	0	n/a	0	n/a	0	n/a	0	n/a	0	n/a	0	n/a	0	n/a	0	n/a	0	n/a	U2AF4_HUMAN	U2AF1L4
COLO205	QWQLLGRLQDLLLGPKADEQTTCEVLDYFLR	1	MX	1	MX	0	n/a	0	n/a	0	n/a	0	n/a	0	n/a	1	MX	0	n/a	0	n/a	0	n/a	1	MX	0	n/a	0	n/a	0	n/a	0	n/a	0	n/a	0	n/a	0	n/a	0	n/a	0	n/a	0	n/a	0	n/a	INT1_HUMAN	INTS1
COLO205	MAAYRLVLIR	1	C	1	C	0	n/a	0	n/a	0	n/a	0	n/a	0	n/a	1	C	0	n/a	0	n/a	0	n/a	1	C	0	n/a	0	n/a	0	n/a	0	n/a	0	n/a	0	n/a	0	n/a	0	n/a	0	n/a	0	n/a	0	n/a	PGAM1_HUMAN	PGAM1
COLO205	GFMMRSRLECLK	0	n/a	0	n/a	1	M	0	n/a	0	n/a	0	n/a	1	M	0	n/a	0	n/a	0	n/a	0	n/a	0	n/a	0	n/a	0	n/a	0	n/a	0	n/a	0	n/a	0	n/a	0	n/a	0	n/a	0	n/a	0	n/a	0	n/a	PZRN4_HUMAN	PDZRN4
COLO205	HGLEVICMIEPIDEYCVQQLK	1	M	1	M	0	n/a	0	n/a	0	n/a	0	n/a	0	n/a	1	M	1	M	0	n/a	0	n/a	1	M	0	n/a	0	n/a	0	n/a	0	n/a	0	n/a	0	n/a	0	n/a	0	n/a	0	n/a	0	n/a	0	n/a	HS90A_HUMAN	HSP90AA1
COLO205	LKAFLASPEYVDLPINGNGKQ	1	CX	1	CX	1	CX	0	n/a	0	n/a	0	n/a	1	CX	0	n/a	0	n/a	0	n/a	0	n/a	0	n/a	0	n/a	0	n/a	0	n/a	0	n/a	0	n/a	0	n/a	0	n/a	0	n/a	0	n/a	0	n/a	0	n/a	GSTP1_HUMAN	GSTP1
COLO205	AYHEQLSVAKITNACFEPANQMVK	1	MX	1	MX	0	n/a	0	n/a	0	n/a	0	n/a	0	n/a	2	MX	0	n/a	0	n/a	0	n/a	2	MX	0	n/a	0	n/a	0	n/a	0	n/a	0	n/a	0	n/a	0	n/a	0	n/a	0	n/a	0	n/a	0	n/a	TBA3C_HUMAN	TUBA3C
COLO205	LNCQVIDASVDSHFCHLAWVNTPK	6	MCX	6	MCX	0	n/a	0	n/a	0	n/a	0	n/a	0	n/a	6	MCX	0	n/a	0	n/a	0	n/a	6	MCX	0	n/a	0	n/a	0	n/a	0	n/a	0	n/a	0	n/a	0	n/a	0	n/a	0	n/a	0	n/a	0	n/a	PRDX1_HUMAN	PRDX1
COLO205	SLMEQVVKENEALLLR	1	M	1	M	0	n/a	0	n/a	0	n/a	0	n/a	0	n/a	1	M	0	n/a	0	n/a	0	n/a	1	M	0	n/a	0	n/a	0	n/a	0	n/a	0	n/a	0	n/a	0	n/a	0	n/a	0	n/a	0	n/a	0	n/a	FERM2_HUMAN	FERMT2
COLO205	LPPPPPPPPPPPLPEK	0	n/a	0	n/a	0	n/a	0	n/a	1	X	0	n/a	0	n/a	0	n/a	0	n/a	0	n/a	0	n/a	0	n/a	0	n/a	0	n/a	0	n/a	0	n/a	0	n/a	0	n/a	0	n/a	0	n/a	0	n/a	0	n/a	0	n/a	LMOD2_HUMAN	LMOD2
COLO205	PLYFQR	1	C	1	C	1	C	0	n/a	0	n/a	0	n/a	0	n/a	0	n/a	0	n/a	0	n/a	0	n/a	0	n/a	0	n/a	0	n/a	0	n/a	0	n/a	0	n/a	0	n/a	0	n/a	0	n/a	0	n/a	0	n/a	0	n/a	CASC5_HUMAN	CASC5
COLO205	SFPLSSEHAKFLIYAQDKETR	1	C	1	C	0	n/a	0	n/a	0	n/a	0	n/a	0	n/a	1	C	0	n/a	0	n/a	0	n/a	1	C	0	n/a	0	n/a	0	n/a	0	n/a	0	n/a	0	n/a	0	n/a	0	n/a	0	n/a	0	n/a	0	n/a	CADH2_HUMAN	CDH2
COLO205	KVFANPEDCVSFGK	1	C	1	C	1	C	0	n/a	0	n/a	0	n/a	1	C	0	n/a	0	n/a	0	n/a	0	n/a	0	n/a	0	n/a	0	n/a	0	n/a	0	n/a	0	n/a	0	n/a	0	n/a	0	n/a	0	n/a	0	n/a	0	n/a	MGST1_HUMAN	MGST1
COLO205	PGLQFPVGR	1	MC	1	MC	1	MC	0	n/a	0	n/a	0	n/a	1	MC	0	n/a	0	n/a	0	n/a	0	n/a	0	n/a	0	n/a	0	n/a	0	n/a	0	n/a	0	n/a	0	n/a	0	n/a	0	n/a	0	n/a	0	n/a	0	n/a	H2A1_HUMAN	HIST1H2AG
COLO205	GSNTIASAAADQIPGLLGVFQK	3	MC	3	MC	0	n/a	0	n/a	0	n/a	0	n/a	0	n/a	3	MC	0	n/a	0	n/a	0	n/a	3	MC	0	n/a	0	n/a	0	n/a	0	n/a	0	n/a	0	n/a	0	n/a	0	n/a	0	n/a	0	n/a	0	n/a	XPO2_HUMAN	CSE1L
COLO205	KDKDGTEEDNSR	1	C	1	C	0	n/a	0	n/a	0	n/a	0	n/a	0	n/a	0	n/a	0	n/a	0	n/a	0	n/a	0	n/a	0	n/a	0	n/a	0	n/a	0	n/a	0	n/a	0	n/a	0	n/a	0	n/a	0	n/a	0	n/a	0	n/a	PARD3_HUMAN	PARD3
COLO205	SAEKEISPWFKPEELVDYK	0	n/a	0	n/a	0	n/a	0	n/a	0	n/a	0	n/a	0	n/a	1	C	0	n/a	0	n/a	0	n/a	1	C	0	n/a	0	n/a	0	n/a	0	n/a	0	n/a	0	n/a	0	n/a	0	n/a	0	n/a	0	n/a	0	n/a	NDKB_HUMAN	NME2
COLO205	YGINTTDFFQTVDLWEGKNMACVQR	0	n/a	0	n/a	0	n/a	0	n/a	0	n/a	0	n/a	0	n/a	0	n/a	0	n/a	0	n/a	0	n/a	0	n/a	0	n/a	0	n/a	0	n/a	0	n/a	0	n/a	0	n/a	1	C	0	n/a	0	n/a	0	n/a	0	n/a	TAGL2_HUMAN	TAGLN2
COLO205	ITTLTGHNLDVGNESFK	1	C	1	C	0	n/a	0	n/a	0	n/a	0	n/a	0	n/a	0	n/a	0	n/a	0	n/a	0	n/a	0	n/a	0	n/a	0	n/a	0	n/a	0	n/a	0	n/a	0	n/a	0	n/a	0	n/a	0	n/a	0	n/a	0	n/a	DYH5_HUMAN	DNAH5
COLO205	VISEEKMFFASHTEEK	1	M	1	M	1	M	0	n/a	0	n/a	0	n/a	1	M	0	n/a	0	n/a	0	n/a	0	n/a	0	n/a	0	n/a	0	n/a	0	n/a	0	n/a	0	n/a	0	n/a	0	n/a	0	n/a	0	n/a	0	n/a	0	n/a	TITIN_HUMAN	TTN
COLO205	EALDPMVEYVAQNTPVTWLVGPFAPGITEK	1	M	1	M	0	n/a	0	n/a	0	n/a	0	n/a	0	n/a	1	M	0	n/a	0	n/a	0	n/a	1	M	0	n/a	0	n/a	0	n/a	0	n/a	0	n/a	0	n/a	0	n/a	0	n/a	0	n/a	0	n/a	0	n/a	PLIN3_HUMAN	PLIN3
COLO205	VAPEDHPVLLTEAPLNPK	0	n/a	0	n/a	1	M	0	n/a	0	n/a	0	n/a	1	M	0	n/a	0	n/a	0	n/a	0	n/a	0	n/a	0	n/a	0	n/a	0	n/a	0	n/a	0	n/a	0	n/a	0	n/a	0	n/a	0	n/a	0	n/a	0	n/a	ACTG_HUMAN	ACTG1
COLO205	TVYQKTTIYEIQDDR	1	M	1	M	1	M	0	n/a	0	n/a	0	n/a	1	M	0	n/a	0	n/a	0	n/a	0	n/a	0	n/a	0	n/a	0	n/a	0	n/a	0	n/a	0	n/a	0	n/a	0	n/a	0	n/a	0	n/a	0	n/a	0	n/a	IF16_HUMAN	IFI16
COLO205	FSLCFLAYEDKNDIPK	1	M	1	M	0	n/a	0	n/a	0	n/a	0	n/a	0	n/a	1	M	0	n/a	0	n/a	0	n/a	1	M	0	n/a	0	n/a	0	n/a	0	n/a	0	n/a	0	n/a	0	n/a	0	n/a	0	n/a	0	n/a	0	n/a	LGUL_HUMAN	GLO1
COLO205	LKQTAEEQAQAR	2	M	2	M	2	M	0	n/a	0	n/a	0	n/a	2	M	0	n/a	0	n/a	0	n/a	0	n/a	0	n/a	0	n/a	0	n/a	0	n/a	0	n/a	0	n/a	0	n/a	0	n/a	0	n/a	0	n/a	0	n/a	0	n/a	PLEC_HUMAN	PLEC
COLO205	QEYDQSGPSIVHR	1	MC	1	MC	0	n/a	0	n/a	0	n/a	0	n/a	0	n/a	1	MC	0	n/a	0	n/a	0	n/a	1	MCX	0	n/a	0	n/a	0	n/a	0	n/a	0	n/a	0	n/a	0	n/a	0	n/a	0	n/a	0	n/a	0	n/a	ACTB_HUMAN	ACTB
COLO205	AGIPLTWRSW	3	C	3	C	3	C	0	n/a	0	n/a	1	C	0	n/a	0	n/a	0	n/a	0	n/a	0	n/a	0	n/a	0	n/a	0	n/a	0	n/a	0	n/a	0	n/a	0	n/a	0	n/a	0	n/a	0	n/a	0	n/a	0	n/a	RBM20_HUMAN	RBM20
COLO205	GERWSPQHLFRPR	0	n/a	0	n/a	1	M	0	n/a	0	n/a	0	n/a	1	M	0	n/a	0	n/a	0	n/a	0	n/a	0	n/a	0	n/a	0	n/a	0	n/a	0	n/a	0	n/a	0	n/a	0	n/a	0	n/a	0	n/a	0	n/a	0	n/a	ADCY2_HUMAN	ADCY2
COLO205	DPAFTYEVIVVDDGSKDETSK	1	CX	1	CX	1	CX	0	n/a	0	n/a	0	n/a	1	CX	0	n/a	0	n/a	0	n/a	0	n/a	0	n/a	0	n/a	0	n/a	0	n/a	0	n/a	0	n/a	0	n/a	0	n/a	0	n/a	0	n/a	0	n/a	0	n/a	ALG5_HUMAN	ALG5
COLO205	DQITAGDAAR	1	C	1	C	0	n/a	0	n/a	0	n/a	0	n/a	0	n/a	1	C	0	n/a	0	n/a	0	n/a	1	C	0	n/a	0	n/a	0	n/a	0	n/a	0	n/a	0	n/a	0	n/a	0	n/a	0	n/a	0	n/a	0	n/a	PUR6_HUMAN	PAICS
COLO205	NCESMIGLVPILK	1	M	1	M	1	M	0	n/a	0	n/a	0	n/a	1	M	0	n/a	0	n/a	0	n/a	0	n/a	0	n/a	0	n/a	0	n/a	0	n/a	0	n/a	0	n/a	0	n/a	0	n/a	0	n/a	0	n/a	0	n/a	0	n/a	RT07_HUMAN	MRPS7
COLO205	LKAFLASPEYVDLPINGNGK	1	CX	1	CX	1	CX	0	n/a	0	n/a	0	n/a	1	CX	0	n/a	0	n/a	0	n/a	0	n/a	0	n/a	0	n/a	0	n/a	0	n/a	0	n/a	0	n/a	0	n/a	0	n/a	0	n/a	0	n/a	0	n/a	0	n/a	GSTP1_HUMAN	GSTP1
COLO205	MADNEKMDNQR	0	n/a	0	n/a	0	n/a	0	n/a	0	n/a	0	n/a	0	n/a	0	n/a	0	n/a	0	n/a	0	n/a	0	n/a	0	n/a	0	n/a	0	n/a	0	n/a	0	n/a	0	n/a	1	C	0	n/a	0	n/a	0	n/a	0	n/a	IMA3_HUMAN	KPNA4
COLO205	AAMQLSELEEEMDKR	0	n/a	0	n/a	1	M	0	n/a	0	n/a	0	n/a	1	M	0	n/a	0	n/a	0	n/a	0	n/a	0	n/a	0	n/a	0	n/a	0	n/a	0	n/a	0	n/a	0	n/a	0	n/a	0	n/a	0	n/a	0	n/a	0	n/a	RASEF_HUMAN	RASEF
COLO205	VAAQFMENK	2	C	2	C	0	n/a	0	n/a	0	n/a	0	n/a	0	n/a	2	C	0	n/a	0	n/a	0	n/a	2	C	0	n/a	0	n/a	0	n/a	0	n/a	0	n/a	0	n/a	0	n/a	0	n/a	0	n/a	0	n/a	0	n/a	GMIP_HUMAN	GMIP
COLO205	KDLYANNVLFGGTTMYPGIADR	0	n/a	0	n/a	1	X	0	n/a	0	n/a	0	n/a	0	n/a	0	n/a	0	n/a	0	n/a	0	n/a	0	n/a	0	n/a	1	X	0	n/a	0	n/a	0	n/a	0	n/a	0	n/a	0	n/a	0	n/a	0	n/a	0	n/a	ACTH_HUMAN	ACTG2
COLO205	RESPSLTQER	0	n/a	0	n/a	1	M	0	n/a	0	n/a	0	n/a	1	M	0	n/a	0	n/a	0	n/a	0	n/a	0	n/a	0	n/a	0	n/a	0	n/a	0	n/a	0	n/a	0	n/a	0	n/a	0	n/a	0	n/a	0	n/a	0	n/a	FACD2_HUMAN	FANCD2
COLO205	GAGYTFGEDISETFNHANGLTLVSR	3	MCX	3	MCX	3	MCX	0	n/a	0	n/a	0	n/a	3	MCX	0	n/a	0	n/a	0	n/a	0	n/a	0	n/a	0	n/a	0	n/a	0	n/a	0	n/a	0	n/a	0	n/a	0	n/a	0	n/a	0	n/a	0	n/a	0	n/a	PP2AA_HUMAN	PPP2CA
COLO205	VDIVAINDPFINLNYMVYMFQYDSTHGK	4	MC	4	MC	0	n/a	0	n/a	0	n/a	0	n/a	0	n/a	4	MC	0	n/a	0	n/a	0	n/a	4	MC	0	n/a	0	n/a	0	n/a	0	n/a	0	n/a	0	n/a	0	n/a	0	n/a	0	n/a	0	n/a	0	n/a	G3P_HUMAN	GAPDH
COLO205	KLEELHYK	0	n/a	0	n/a	0	n/a	0	n/a	0	n/a	0	n/a	0	n/a	0	n/a	0	n/a	0	n/a	0	n/a	0	n/a	0	n/a	0	n/a	0	n/a	0	n/a	0	n/a	0	n/a	1	M	0	n/a	0	n/a	0	n/a	0	n/a	PKN2_HUMAN	PKN2
COLO205	AHEPREQR	1	C	1	C	1	C	0	n/a	0	n/a	0	n/a	0	n/a	1	C	0	n/a	0	n/a	0	n/a	0	n/a	0	n/a	0	n/a	0	n/a	0	n/a	0	n/a	0	n/a	0	n/a	0	n/a	0	n/a	0	n/a	0	n/a	ARI1A_HUMAN	ARID1A
COLO205	CNELQDIEKIMAQIERGDAR	0	n/a	0	n/a	0	n/a	0	n/a	0	n/a	0	n/a	1	M	0	n/a	0	n/a	0	n/a	0	n/a	0	n/a	0	n/a	0	n/a	0	n/a	0	n/a	0	n/a	0	n/a	0	n/a	0	n/a	0	n/a	0	n/a	0	n/a	SMCA1_HUMAN	SMARCA1
COLO205	DPAEPMSPGEATQSGARPADR	1	MCX	1	MCX	0	n/a	0	n/a	0	n/a	0	n/a	0	n/a	1	MCX	0	n/a	0	n/a	0	n/a	1	MCX	0	n/a	1	MCX	0	n/a	0	n/a	0	n/a	0	n/a	0	n/a	0	n/a	0	n/a	0	n/a	1	MCX	MBB1A_HUMAN	MYBBP1A
COLO205	MASTFIGNGTAIQELFKR	1	M	1	M	0	n/a	0	n/a	0	n/a	0	n/a	0	n/a	4	MX	0	n/a	0	n/a	0	n/a	4	MX	0	n/a	0	n/a	0	n/a	0	n/a	0	n/a	0	n/a	0	n/a	0	n/a	0	n/a	0	n/a	0	n/a	TBB6_HUMAN	TUBB6
COLO205	GFEEGTAQMSLGQR	0	n/a	0	n/a	0	n/a	0	n/a	0	n/a	0	n/a	0	n/a	0	n/a	0	n/a	0	n/a	0	n/a	0	n/a	0	n/a	0	n/a	0	n/a	0	n/a	0	n/a	0	n/a	1	M	0	n/a	0	n/a	0	n/a	0	n/a	FKB1B_HUMAN	FKBP1B
COLO205	SGSLEFSIAGQPDDFFPVQVSFVSKK	1	CX	1	CX	1	CX	0	n/a	0	n/a	0	n/a	1	CX	0	n/a	0	n/a	0	n/a	0	n/a	0	n/a	0	n/a	0	n/a	0	n/a	0	n/a	0	n/a	0	n/a	0	n/a	0	n/a	0	n/a	0	n/a	0	n/a	COPD_HUMAN	ARCN1
COLO205	IYTHEVVTLWYR	2	M	2	M	0	n/a	0	n/a	0	n/a	0	n/a	0	n/a	2	M	0	n/a	0	n/a	0	n/a	2	M	0	n/a	0	n/a	0	n/a	0	n/a	0	n/a	0	n/a	0	n/a	0	n/a	0	n/a	0	n/a	0	n/a	CDK3_HUMAN	CDK3
COLO205	SIPDGSEKGNFIALDLGGSSFR	1	MCX	1	MCX	1	MCX	0	n/a	0	n/a	0	n/a	1	MCX	0	n/a	0	n/a	0	n/a	0	n/a	0	n/a	0	n/a	0	n/a	0	n/a	0	n/a	0	n/a	0	n/a	0	n/a	0	n/a	0	n/a	0	n/a	0	n/a	HXK1_HUMAN	HK1
COLO205	SKKIEEAEPEEFVVEK	1	M	1	M	0	n/a	0	n/a	0	n/a	0	n/a	0	n/a	1	M	0	n/a	0	n/a	0	n/a	1	M	0	n/a	0	n/a	0	n/a	0	n/a	0	n/a	0	n/a	0	n/a	0	n/a	0	n/a	0	n/a	0	n/a	CBX3_HUMAN	CBX3
COLO205	AKCFEKSEAIQAAHDAVAQEGQCR	1	M	1	M	0	n/a	0	n/a	0	n/a	0	n/a	0	n/a	1	M	0	n/a	0	n/a	0	n/a	1	M	0	n/a	0	n/a	0	n/a	0	n/a	0	n/a	0	n/a	0	n/a	0	n/a	0	n/a	0	n/a	0	n/a	UCHL1_HUMAN	UCHL1
COLO205	TPFLLVGTEIDLRDDPSTIEK	5	MCX	5	MCX	5	MCX	0	n/a	0	n/a	0	n/a	5	MCX	0	n/a	0	n/a	0	n/a	0	n/a	0	n/a	0	n/a	0	n/a	0	n/a	0	n/a	0	n/a	0	n/a	0	n/a	0	n/a	0	n/a	0	n/a	0	n/a	CDC42_HUMAN	CDC42
COLO205	KMMQPFNKPSGNFIK	1	M	1	M	0	n/a	0	n/a	0	n/a	0	n/a	0	n/a	1	M	0	n/a	0	n/a	0	n/a	1	M	0	n/a	0	n/a	0	n/a	0	n/a	0	n/a	0	n/a	0	n/a	0	n/a	0	n/a	0	n/a	0	n/a	ZN326_HUMAN	ZNF326
COLO205	TMELKALNVSNNALVWTASDYADGEAKVEQLAVR	1	M	1	M	0	n/a	0	n/a	0	n/a	0	n/a	0	n/a	1	M	1	M	0	n/a	0	n/a	1	M	0	n/a	0	n/a	0	n/a	0	n/a	0	n/a	0	n/a	0	n/a	0	n/a	0	n/a	0	n/a	0	n/a	RBP2_HUMAN	RANBP2
COLO205	EILCSVDSSINQSIGGVILFHETLYQK	1	M	1	M	0	n/a	0	n/a	0	n/a	0	n/a	0	n/a	1	M	0	n/a	0	n/a	0	n/a	1	M	0	n/a	0	n/a	0	n/a	0	n/a	0	n/a	0	n/a	0	n/a	0	n/a	0	n/a	0	n/a	0	n/a	ALDOB_HUMAN	ALDOB
COLO205	ICEDSSELLDSDTLNRPLNIMIPK	2	M	2	M	2	M	0	n/a	0	n/a	0	n/a	2	M	3	MC	0	n/a	0	n/a	0	n/a	3	MC	0	n/a	0	n/a	0	n/a	0	n/a	0	n/a	0	n/a	0	n/a	0	n/a	0	n/a	0	n/a	0	n/a	TNPO2_HUMAN	TNPO2
COLO205	RKEQCEYNEPVK	1	M	1	M	0	n/a	0	n/a	0	n/a	0	n/a	0	n/a	1	M	0	n/a	0	n/a	0	n/a	1	M	0	n/a	0	n/a	0	n/a	0	n/a	0	n/a	0	n/a	0	n/a	0	n/a	0	n/a	0	n/a	0	n/a	ZN569_HUMAN	ZNF569
COLO205	TITDVINIGIVGSDLGPLMVTEALKPYSSGGPR	1	C	1	C	0	n/a	0	n/a	0	n/a	0	n/a	0	n/a	1	C	0	n/a	0	n/a	0	n/a	1	C	0	n/a	0	n/a	0	n/a	0	n/a	0	n/a	0	n/a	0	n/a	0	n/a	0	n/a	0	n/a	0	n/a	G6PI_HUMAN	GPI
COLO205	LIGDAAKNQIAMNPTNTVFDAK	2	M	2	M	2	M	0	n/a	0	n/a	0	n/a	2	M	0	n/a	0	n/a	0	n/a	0	n/a	0	n/a	0	n/a	0	n/a	0	n/a	0	n/a	0	n/a	0	n/a	0	n/a	0	n/a	0	n/a	0	n/a	0	n/a	HSP7C_HUMAN	HSPA8
COLO205	IVSSTSANCSHQVKQQIATIFAR	1	M	1	M	0	n/a	0	n/a	0	n/a	0	n/a	0	n/a	1	M	0	n/a	0	n/a	0	n/a	1	M	0	n/a	0	n/a	0	n/a	0	n/a	0	n/a	0	n/a	0	n/a	0	n/a	0	n/a	0	n/a	0	n/a	MFN1_HUMAN	MFN1
COLO205	FWEVISDEHDIDPTGTYHGDSDLQLER	4	MCX	4	MCX	4	MCX	0	n/a	0	n/a	0	n/a	4	MCX	0	n/a	0	n/a	0	n/a	0	n/a	0	n/a	0	n/a	0	n/a	0	n/a	0	n/a	0	n/a	0	n/a	0	n/a	0	n/a	0	n/a	0	n/a	0	n/a	TBB4A_HUMAN	TUBB4A
COLO205	ATAVTPDGQFKDISLSDYKGK	2	MCX	2	MCX	2	MCX	0	n/a	0	n/a	0	n/a	2	MCX	0	n/a	0	n/a	0	n/a	0	n/a	0	n/a	0	n/a	0	n/a	0	n/a	0	n/a	0	n/a	0	n/a	0	n/a	0	n/a	0	n/a	0	n/a	0	n/a	PRDX1_HUMAN	PRDX1
COLO205	DRNLHIPTMENGPELILHFQK	1	M	1	M	0	n/a	0	n/a	0	n/a	0	n/a	0	n/a	1	M	0	n/a	0	n/a	0	n/a	1	M	0	n/a	0	n/a	0	n/a	0	n/a	0	n/a	0	n/a	0	n/a	0	n/a	0	n/a	0	n/a	0	n/a	BCAT2_HUMAN	BCAT2
COLO205	QLEVQHPAAK	1	CX	1	CX	1	CX	0	n/a	0	n/a	0	n/a	1	CX	0	n/a	0	n/a	0	n/a	0	n/a	0	n/a	0	n/a	0	n/a	0	n/a	0	n/a	0	n/a	0	n/a	0	n/a	0	n/a	0	n/a	0	n/a	0	n/a	TCPQ_HUMAN	CCT8
COLO205	FTASVGIQIVGDDLTVTNPKR	1	X	1	X	0	n/a	0	n/a	0	n/a	0	n/a	0	n/a	1	X	0	n/a	0	n/a	0	n/a	1	X	0	n/a	0	n/a	0	n/a	0	n/a	0	n/a	0	n/a	0	n/a	0	n/a	0	n/a	0	n/a	0	n/a	ENOG_HUMAN	ENO2
COLO205	SLLVVHFWAPWALQCAQMNEVMAELAK	1	M	1	M	0	n/a	0	n/a	0	n/a	0	n/a	0	n/a	1	M	0	n/a	0	n/a	0	n/a	1	M	0	n/a	0	n/a	0	n/a	0	n/a	0	n/a	0	n/a	0	n/a	0	n/a	0	n/a	0	n/a	0	n/a	GLRX3_HUMAN	GLRX3
COLO205	VNCLDKLPLGPR	0	n/a	0	n/a	0	n/a	0	n/a	0	n/a	0	n/a	0	n/a	0	n/a	0	n/a	0	n/a	0	n/a	0	n/a	0	n/a	0	n/a	0	n/a	0	n/a	0	n/a	0	n/a	1	C	0	n/a	0	n/a	0	n/a	0	n/a	RHG23_HUMAN-LASP1_HUMAN	ARHGAP23-LASP1
COLO205	GGLKELTDLDYRPVAMQSLWNIK	0	n/a	0	n/a	0	n/a	0	n/a	0	n/a	0	n/a	0	n/a	0	n/a	0	n/a	0	n/a	0	n/a	0	n/a	0	n/a	0	n/a	0	n/a	0	n/a	0	n/a	0	n/a	1	M	0	n/a	0	n/a	0	n/a	0	n/a	SHIP2_HUMAN	INPPL1
COLO205	VAAGVLCELAEDKEAAEAIEAEGATAPLTELLHSR	2	MCX	2	MCX	2	MCX	2	MCX	0	n/a	0	n/a	2	MCX	0	n/a	0	n/a	0	n/a	0	n/a	0	n/a	0	n/a	0	n/a	0	n/a	0	n/a	0	n/a	0	n/a	0	n/a	0	n/a	0	n/a	0	n/a	0	n/a	CTNB1_HUMAN	CTNNB1
COLO205	NMDPLKDNIATLLHQSSDKFVSELWK	1	M	1	M	1	M	1	M	0	n/a	0	n/a	1	M	0	n/a	0	n/a	0	n/a	0	n/a	0	n/a	0	n/a	0	n/a	0	n/a	0	n/a	0	n/a	0	n/a	0	n/a	0	n/a	0	n/a	0	n/a	0	n/a	MYH9_HUMAN	MYH9
COLO205	DILDKPQSICCPHTMLSLLSK	1	M	1	M	0	n/a	0	n/a	0	n/a	0	n/a	0	n/a	1	M	0	n/a	0	n/a	0	n/a	1	M	0	n/a	0	n/a	0	n/a	0	n/a	0	n/a	0	n/a	0	n/a	0	n/a	0	n/a	0	n/a	0	n/a	RBGPR_HUMAN	RAB3GAP2
COLO205	WEASSLPADDLCTENAIMLKR	1	MCX	1	MCX	0	n/a	0	n/a	0	n/a	0	n/a	0	n/a	1	MCX	0	n/a	0	n/a	0	n/a	1	MCX	0	n/a	0	n/a	0	n/a	0	n/a	0	n/a	0	n/a	0	n/a	0	n/a	0	n/a	0	n/a	0	n/a	DYHC1_HUMAN	DYNC1H1
COLO205	APKVSMPDMDLNLKGPK	1	M	1	M	0	n/a	0	n/a	0	n/a	0	n/a	0	n/a	1	M	0	n/a	0	n/a	0	n/a	1	M	0	n/a	0	n/a	0	n/a	0	n/a	0	n/a	0	n/a	0	n/a	0	n/a	0	n/a	0	n/a	0	n/a	AHNK_HUMAN	AHNAK
COLO205	SLLGKDVLFLKNCVGPEVEK	1	M	1	M	1	M	0	n/a	0	n/a	0	n/a	1	M	0	n/a	0	n/a	0	n/a	0	n/a	0	n/a	0	n/a	0	n/a	0	n/a	0	n/a	0	n/a	0	n/a	0	n/a	0	n/a	0	n/a	0	n/a	0	n/a	PGK1_HUMAN	PGK1
COLO205	KMLVMYARLR	1	M	1	M	1	M	0	n/a	0	n/a	0	n/a	1	M	0	n/a	0	n/a	0	n/a	0	n/a	0	n/a	0	n/a	0	n/a	0	n/a	0	n/a	0	n/a	0	n/a	0	n/a	0	n/a	0	n/a	0	n/a	0	n/a	ABCA3_HUMAN	ABCA3
COLO205	NVFIIGATNRPDIIDPAILRPGRLDELIYIPLPDEK	0	n/a	0	n/a	0	n/a	0	n/a	0	n/a	0	n/a	0	n/a	0	n/a	0	n/a	0	n/a	0	n/a	0	n/a	0	n/a	0	n/a	0	n/a	0	n/a	0	n/a	0	n/a	2	MC	0	n/a	0	n/a	0	n/a	0	n/a	TERA_HUMAN	VCP
COLO205	SSILLDVKPWDNETDMAKLEECVR	0	n/a	0	n/a	1	C	0	n/a	0	n/a	0	n/a	1	C	0	n/a	0	n/a	0	n/a	0	n/a	0	n/a	0	n/a	0	n/a	0	n/a	0	n/a	0	n/a	0	n/a	0	n/a	0	n/a	0	n/a	0	n/a	0	n/a	EF1B_HUMAN	EEF1B2
COLO205	MALKMKTLSSNR	1	C	1	C	0	n/a	0	n/a	0	n/a	0	n/a	0	n/a	1	C	0	n/a	0	n/a	0	n/a	1	C	0	n/a	0	n/a	0	n/a	0	n/a	0	n/a	0	n/a	0	n/a	0	n/a	0	n/a	0	n/a	0	n/a	TESK2_HUMAN	TESK2
COLO205	LGPMDALCGSGELGSKFWEHR	0	n/a	0	n/a	0	n/a	0	n/a	0	n/a	0	n/a	0	n/a	0	n/a	0	n/a	0	n/a	0	n/a	0	n/a	0	n/a	0	n/a	0	n/a	0	n/a	0	n/a	0	n/a	1	C	0	n/a	0	n/a	0	n/a	0	n/a	KAT7_HUMAN-MRP3_HUMAN	KAT7-ABCC3
COLO205	QGSGSSQLMEVQEGYGFGSGDDPYSSAEPHVSGVKR	1	C	1	C	1	C	0	n/a	0	n/a	0	n/a	1	C	0	n/a	0	n/a	0	n/a	0	n/a	0	n/a	0	n/a	0	n/a	0	n/a	0	n/a	0	n/a	0	n/a	1	C	0	n/a	0	n/a	0	n/a	0	n/a	TIF1B_HUMAN	TRIM28
COLO205	ATAIMPDGQFKDISLSDYKGK	1	M	1	M	0	n/a	0	n/a	0	n/a	0	n/a	0	n/a	1	M	0	n/a	0	n/a	0	n/a	1	M	0	n/a	0	n/a	0	n/a	0	n/a	0	n/a	0	n/a	0	n/a	0	n/a	0	n/a	0	n/a	0	n/a	PRDX1_HUMAN	PRDX1
COLO205	KCEVLCSQSDKPVTLTVEQSR	1	X	1	X	1	X	0	n/a	0	n/a	0	n/a	1	X	0	n/a	0	n/a	0	n/a	0	n/a	0	n/a	0	n/a	0	n/a	0	n/a	0	n/a	0	n/a	0	n/a	0	n/a	0	n/a	0	n/a	0	n/a	0	n/a	TM9S4_HUMAN	TM9SF4
COLO205	KSFEEAEKNAPAIIFIDELDAIAPK	0	n/a	0	n/a	0	n/a	0	n/a	0	n/a	0	n/a	0	n/a	0	n/a	0	n/a	0	n/a	0	n/a	0	n/a	0	n/a	0	n/a	0	n/a	0	n/a	0	n/a	0	n/a	1	M	0	n/a	0	n/a	0	n/a	0	n/a	TERA_HUMAN	VCP
COLO205	QIHPDTGISSK	1	M	0	n/a	0	n/a	0	n/a	0	n/a	0	n/a	0	n/a	1	M	0	n/a	0	n/a	0	n/a	0	n/a	0	n/a	0	n/a	0	n/a	0	n/a	0	n/a	0	n/a	0	n/a	0	n/a	0	n/a	0	n/a	0	n/a	H2B1A_HUMAN	HIST1H2BA
COLO205	LVDSKGFEEYMKELGVGIALR	4	M	4	M	0	n/a	0	n/a	0	n/a	0	n/a	0	n/a	4	M	0	n/a	0	n/a	0	n/a	4	M	0	n/a	0	n/a	0	n/a	0	n/a	0	n/a	0	n/a	0	n/a	0	n/a	0	n/a	0	n/a	0	n/a	FABP5_HUMAN	FABP5
COLO205	DCGEAAAQWITSFLK	1	MCX	1	MCX	0	n/a	0	n/a	0	n/a	0	n/a	0	n/a	1	MCX	0	n/a	0	n/a	0	n/a	1	MCX	1	MCX	1	MCX	0	n/a	0	n/a	1	MCX	0	n/a	0	n/a	0	n/a	0	n/a	0	n/a	1	MCX	MARC1_HUMAN	MARC1
COLO205	SLKEESIEAVK	2	MCX	2	MCX	0	n/a	0	n/a	0	n/a	0	n/a	0	n/a	2	MCX	0	n/a	0	n/a	0	n/a	2	MCX	2	MCX	3	MX	0	n/a	0	n/a	2	MCX	0	n/a	0	n/a	0	n/a	0	n/a	0	n/a	2	MCX	NEST_HUMAN	NES
COLO205	NDVLIVCVPNPPIDEK	1	C	1	C	1	C	0	n/a	0	n/a	0	n/a	1	C	0	n/a	0	n/a	0	n/a	0	n/a	0	n/a	0	n/a	0	n/a	0	n/a	0	n/a	0	n/a	0	n/a	0	n/a	0	n/a	0	n/a	0	n/a	0	n/a	NUP50_HUMAN	NUP50
COLO205	AIFTSEIGTKQITQSALLAEAR	1	M	1	M	1	M	0	n/a	0	n/a	0	n/a	1	M	0	n/a	0	n/a	0	n/a	0	n/a	0	n/a	0	n/a	0	n/a	0	n/a	0	n/a	0	n/a	0	n/a	1	M	0	n/a	0	n/a	0	n/a	1	M	PRKDC_HUMAN	PRKDC
COLO205	VAPDEHPVLLTEAPLNPK	1	M	1	M	0	n/a	0	n/a	0	n/a	0	n/a	0	n/a	1	M	0	n/a	0	n/a	0	n/a	1	M	0	n/a	0	n/a	0	n/a	0	n/a	0	n/a	0	n/a	0	n/a	0	n/a	0	n/a	0	n/a	0	n/a	ACTBL_HUMAN	ACTBL2
COLO205	MLSTPNHTSLSILGK	0	n/a	0	n/a	0	n/a	0	n/a	0	n/a	0	n/a	0	n/a	0	n/a	0	n/a	0	n/a	0	n/a	1	X	0	n/a	0	n/a	0	n/a	0	n/a	0	n/a	0	n/a	0	n/a	0	n/a	0	n/a	0	n/a	0	n/a	MTA3_HUMAN	MTA3
COLO205	QLFCWLDRWVDLTMDDIR	1	M	1	M	0	n/a	0	n/a	0	n/a	0	n/a	0	n/a	1	M	0	n/a	0	n/a	0	n/a	1	M	0	n/a	0	n/a	0	n/a	0	n/a	0	n/a	0	n/a	0	n/a	0	n/a	0	n/a	0	n/a	0	n/a	PIPNA_HUMAN	PITPNA
COLO205	YEDICPSTHNMDVPDIK	1	M	1	M	1	M	0	n/a	0	n/a	0	n/a	1	M	0	n/a	0	n/a	0	n/a	0	n/a	0	n/a	0	n/a	0	n/a	0	n/a	0	n/a	0	n/a	0	n/a	0	n/a	0	n/a	0	n/a	0	n/a	0	n/a	IF5AL_HUMAN	EIF5AL1
COLO205	SVATLAITTLLK	1	M	1	M	0	n/a	0	n/a	0	n/a	0	n/a	0	n/a	1	M	0	n/a	0	n/a	0	n/a	1	M	0	n/a	0	n/a	0	n/a	0	n/a	0	n/a	0	n/a	0	n/a	0	n/a	0	n/a	0	n/a	0	n/a	COPG1_HUMAN	COPG1
COLO205	NLGENAKPNYGCQVTIQSEQEK	1	M	1	M	1	M	0	n/a	0	n/a	0	n/a	1	M	0	n/a	0	n/a	0	n/a	0	n/a	0	n/a	0	n/a	0	n/a	0	n/a	0	n/a	0	n/a	0	n/a	1	M	0	n/a	0	n/a	0	n/a	0	n/a	ASCC3_HUMAN	ASCC3
COLO205	DFNHIDVELSLLGKK	0	n/a	0	n/a	0	n/a	0	n/a	0	n/a	0	n/a	1	M	0	n/a	0	n/a	0	n/a	0	n/a	0	n/a	0	n/a	0	n/a	0	n/a	0	n/a	0	n/a	0	n/a	0	n/a	0	n/a	0	n/a	0	n/a	0	n/a	RL9_HUMAN	RPL9
COLO205	IQVNAYFSPIHSQLDHLLDPSSFTGR	0	n/a	0	n/a	0	n/a	0	n/a	0	n/a	0	n/a	0	n/a	0	n/a	0	n/a	0	n/a	0	n/a	0	n/a	0	n/a	0	n/a	0	n/a	0	n/a	0	n/a	0	n/a	0	n/a	0	n/a	0	n/a	0	n/a	1	MCX	PUR8_HUMAN	ADSL
COLO205	ALMTAVCYSANIFETPLR	1	M	1	M	1	M	0	n/a	0	n/a	0	n/a	1	M	0	n/a	0	n/a	0	n/a	0	n/a	0	n/a	0	n/a	0	n/a	0	n/a	0	n/a	0	n/a	0	n/a	0	n/a	0	n/a	0	n/a	0	n/a	0	n/a	IF4G1_HUMAN	EIF4G1
COLO205	YNPPDHDVLAMAR	1	M	1	M	1	M	0	n/a	0	n/a	0	n/a	1	M	0	n/a	0	n/a	0	n/a	0	n/a	0	n/a	0	n/a	0	n/a	0	n/a	0	n/a	0	n/a	0	n/a	0	n/a	0	n/a	0	n/a	0	n/a	0	n/a	BRD2_HUMAN	BRD2
COLO205	MRECISIHVGQAGVQIGNACWELYCLERGIQPDGQMPSDK	1	CX	1	CX	0	n/a	0	n/a	0	n/a	0	n/a	0	n/a	1	CX	0	n/a	0	n/a	0	n/a	1	CX	0	n/a	0	n/a	0	n/a	0	n/a	0	n/a	0	n/a	0	n/a	0	n/a	0	n/a	0	n/a	0	n/a	TBA3C_HUMAN	TUBA3C
COLO205	EKPHVNVGTIGHVDHGK	2	M	2	M	0	n/a	0	n/a	0	n/a	0	n/a	0	n/a	2	M	0	n/a	0	n/a	0	n/a	2	M	0	n/a	0	n/a	0	n/a	0	n/a	0	n/a	0	n/a	0	n/a	0	n/a	0	n/a	0	n/a	0	n/a	EFTU_HUMAN	TUFM
COLO205	TPALIVYGNQDPMGQTSFEHLK	0	n/a	0	n/a	0	n/a	0	n/a	0	n/a	0	n/a	0	n/a	0	n/a	0	n/a	0	n/a	0	n/a	0	n/a	0	n/a	0	n/a	0	n/a	0	n/a	0	n/a	0	n/a	1	M	0	n/a	0	n/a	0	n/a	0	n/a	ABHEB_HUMAN	ABHD14B
COLO205	ISTSLNPGNPVNNEIFLQEYVANLLK	1	M	1	M	0	n/a	0	n/a	0	n/a	0	n/a	0	n/a	1	M	1	MC	0	n/a	0	n/a	1	M	0	n/a	0	n/a	0	n/a	0	n/a	0	n/a	0	n/a	0	n/a	0	n/a	0	n/a	0	n/a	0	n/a	XPO1_HUMAN	XPO1
COLO205	SHSHSRSHLWGCR	1	M	1	M	1	M	0	n/a	0	n/a	0	n/a	1	M	1	M	0	n/a	0	n/a	0	n/a	1	M	0	n/a	0	n/a	0	n/a	0	n/a	0	n/a	0	n/a	0	n/a	0	n/a	0	n/a	0	n/a	0	n/a	NR1H2_HUMAN	NR1H2
COLO205	FNVWDTAGQDK	1	M	1	M	1	M	0	n/a	0	n/a	0	n/a	1	M	0	n/a	0	n/a	0	n/a	0	n/a	0	n/a	0	n/a	0	n/a	0	n/a	0	n/a	0	n/a	0	n/a	0	n/a	0	n/a	0	n/a	0	n/a	0	n/a	RAN_HUMAN	RAN
COLO205	EMVTMKDLEFSKDK	0	n/a	0	n/a	0	n/a	0	n/a	0	n/a	0	n/a	0	n/a	0	n/a	0	n/a	0	n/a	0	n/a	0	n/a	0	n/a	0	n/a	0	n/a	0	n/a	0	n/a	0	n/a	1	M	0	n/a	0	n/a	0	n/a	0	n/a	YMEL1_HUMAN	YME1L1
COLO205	MLQMQGIVLNEVK	1	M	1	M	1	M	0	n/a	0	n/a	0	n/a	1	M	0	n/a	0	n/a	0	n/a	0	n/a	0	n/a	0	n/a	0	n/a	0	n/a	0	n/a	0	n/a	0	n/a	0	n/a	0	n/a	0	n/a	0	n/a	0	n/a	DPOLB_HUMAN	POLB
COLO205	RGNLTLKYPIEHGIITNWDDMEK	0	n/a	0	n/a	0	n/a	0	n/a	0	n/a	0	n/a	0	n/a	0	n/a	0	n/a	0	n/a	0	n/a	0	n/a	0	n/a	0	n/a	0	n/a	0	n/a	0	n/a	0	n/a	0	n/a	0	n/a	0	n/a	0	n/a	1	M	ACTS_HUMAN	ACTA1
COLO205	LDQEMDQLNHHTTTRTQMEMLTKDK	0	n/a	0	n/a	0	n/a	0	n/a	0	n/a	0	n/a	0	n/a	0	n/a	0	n/a	0	n/a	0	n/a	0	n/a	0	n/a	0	n/a	0	n/a	0	n/a	0	n/a	0	n/a	1	M	0	n/a	0	n/a	0	n/a	0	n/a	RAD50_HUMAN	RAD50
COLO205	LHITIPWRSK	1	C	1	C	0	n/a	0	n/a	0	n/a	0	n/a	0	n/a	0	n/a	0	n/a	0	n/a	0	n/a	0	n/a	0	n/a	0	n/a	0	n/a	0	n/a	0	n/a	0	n/a	0	n/a	0	n/a	0	n/a	0	n/a	0	n/a	M18BP_HUMAN	MIS18BP1
COLO205	RDMSGSSQSTSRR	1	C	1	C	0	n/a	0	n/a	0	n/a	0	n/a	0	n/a	1	C	0	n/a	0	n/a	0	n/a	1	C	0	n/a	0	n/a	0	n/a	0	n/a	0	n/a	0	n/a	0	n/a	0	n/a	0	n/a	0	n/a	0	n/a	SRRM2_HUMAN	SRRM2
COLO205	HDISFR	0	n/a	0	n/a	0	n/a	0	n/a	0	n/a	0	n/a	0	n/a	0	n/a	0	n/a	0	n/a	0	n/a	0	n/a	0	n/a	0	n/a	0	n/a	0	n/a	0	n/a	0	n/a	2	C	0	n/a	0	n/a	0	n/a	0	n/a	AP3M2_HUMAN	AP3M2
COLO205	ISMPDFDLYLK	0	n/a	0	n/a	0	n/a	0	n/a	0	n/a	0	n/a	0	n/a	1	C	0	n/a	0	n/a	0	n/a	0	n/a	0	n/a	0	n/a	0	n/a	0	n/a	0	n/a	0	n/a	0	n/a	0	n/a	0	n/a	0	n/a	0	n/a	AHNK_HUMAN	AHNAK
COLO205	REPHFSTLRK	1	M	1	M	0	n/a	0	n/a	0	n/a	0	n/a	0	n/a	1	M	0	n/a	0	n/a	0	n/a	1	M	0	n/a	0	n/a	0	n/a	0	n/a	0	n/a	0	n/a	0	n/a	0	n/a	0	n/a	0	n/a	0	n/a	OGFD1_HUMAN	OGFOD1
COLO205	IEEFLEAVLR	0	n/a	0	n/a	0	n/a	0	n/a	0	n/a	0	n/a	0	n/a	1	M	0	n/a	0	n/a	0	n/a	1	M	0	n/a	0	n/a	0	n/a	0	n/a	0	n/a	0	n/a	0	n/a	0	n/a	0	n/a	0	n/a	0	n/a	CLIC1_HUMAN	CLIC1
COLO205	TWKGCVLGGLK	0	n/a	0	n/a	1	M	0	n/a	0	n/a	0	n/a	1	M	0	n/a	0	n/a	0	n/a	0	n/a	0	n/a	0	n/a	0	n/a	0	n/a	0	n/a	0	n/a	0	n/a	0	n/a	0	n/a	0	n/a	0	n/a	0	n/a	ADH7_HUMAN	ADH7
COLO205	TPQELWEMLNTQQLHCAGLLEDK	1	M	1	M	0	n/a	0	n/a	0	n/a	0	n/a	0	n/a	1	M	0	n/a	0	n/a	0	n/a	1	M	0	n/a	0	n/a	0	n/a	0	n/a	0	n/a	0	n/a	0	n/a	0	n/a	0	n/a	0	n/a	0	n/a	DRC1_HUMAN	DRC1
COLO205	ALVDELEWEIAQMDPKK	1	M	1	M	0	n/a	0	n/a	0	n/a	0	n/a	0	n/a	1	M	0	n/a	0	n/a	0	n/a	1	M	0	n/a	0	n/a	0	n/a	0	n/a	0	n/a	0	n/a	0	n/a	0	n/a	0	n/a	0	n/a	0	n/a	CNPY2_HUMAN	CNPY2
COLO205	GQAVNYEGSRTQEEIVAK	1	MC	1	MC	1	MC	0	n/a	0	n/a	0	n/a	1	MC	0	n/a	0	n/a	0	n/a	0	n/a	0	n/a	0	n/a	0	n/a	0	n/a	0	n/a	0	n/a	0	n/a	0	n/a	0	n/a	0	n/a	0	n/a	0	n/a	PDIA4_HUMAN	PDIA4
COLO205	KVFANPEDCVSFGKGENAK	2	MC	2	MC	2	MC	0	n/a	0	n/a	0	n/a	2	MC	0	n/a	0	n/a	0	n/a	0	n/a	0	n/a	0	n/a	0	n/a	0	n/a	0	n/a	0	n/a	0	n/a	0	n/a	0	n/a	0	n/a	0	n/a	0	n/a	MGST1_HUMAN	MGST1
COLO205	KLGCEMLGVSVDSQFTHLAWINTPR	1	M	1	M	0	n/a	0	n/a	0	n/a	0	n/a	0	n/a	1	M	0	n/a	0	n/a	0	n/a	1	M	0	n/a	0	n/a	0	n/a	0	n/a	0	n/a	0	n/a	0	n/a	0	n/a	0	n/a	0	n/a	0	n/a	PRDX2_HUMAN	PRDX2
COLO205	MTEEEVEMLVAGHQDSNGCINYEAFVR	2	M	2	M	2	M	0	n/a	0	n/a	0	n/a	2	M	0	n/a	0	n/a	0	n/a	0	n/a	0	n/a	0	n/a	0	n/a	0	n/a	0	n/a	0	n/a	0	n/a	0	n/a	0	n/a	0	n/a	0	n/a	0	n/a	MYL6_HUMAN	MYL6
COLO205	RTDLTVLVAHNDDPTNQMFVFFPEEPK	0	n/a	0	n/a	0	n/a	0	n/a	0	n/a	0	n/a	0	n/a	1	M	0	n/a	0	n/a	0	n/a	1	M	0	n/a	0	n/a	0	n/a	0	n/a	0	n/a	0	n/a	0	n/a	0	n/a	0	n/a	0	n/a	0	n/a	RPAB1_HUMAN	POLR2E
COLO205	AGMLLKKSSLHSNSSEMAIMMGADAK	1	C	1	C	1	C	0	n/a	0	n/a	0	n/a	1	C	0	n/a	0	n/a	0	n/a	0	n/a	0	n/a	0	n/a	0	n/a	0	n/a	0	n/a	0	n/a	0	n/a	0	n/a	0	n/a	0	n/a	0	n/a	0	n/a	DEN4C_HUMAN	DENND4C
COLO205	AFYEIR	0	n/a	0	n/a	0	n/a	0	n/a	0	n/a	0	n/a	0	n/a	0	n/a	0	n/a	0	n/a	0	n/a	0	n/a	0	n/a	0	n/a	0	n/a	0	n/a	0	n/a	0	n/a	1	MC	0	n/a	0	n/a	0	n/a	0	n/a	MET17_HUMAN	METTL17
COLO205	ELKPPKPMQFLGDEETVRK	1	M	1	M	0	n/a	0	n/a	0	n/a	0	n/a	0	n/a	1	M	0	n/a	0	n/a	0	n/a	1	M	0	n/a	0	n/a	0	n/a	0	n/a	0	n/a	0	n/a	0	n/a	0	n/a	0	n/a	0	n/a	0	n/a	PGAM2_HUMAN	PGAM2
COLO205	FEELKMTNPAIQNDFSYYR	1	M	1	M	1	M	0	n/a	0	n/a	0	n/a	1	M	0	n/a	0	n/a	0	n/a	0	n/a	0	n/a	0	n/a	0	n/a	0	n/a	0	n/a	0	n/a	0	n/a	0	n/a	0	n/a	0	n/a	0	n/a	0	n/a	FA49B_HUMAN	FAM49B
COLO205	TDTLKEDPGKV	1	C	1	C	1	C	0	n/a	0	n/a	0	n/a	1	C	0	n/a	0	n/a	0	n/a	0	n/a	0	n/a	0	n/a	0	n/a	0	n/a	0	n/a	0	n/a	0	n/a	0	n/a	0	n/a	0	n/a	0	n/a	0	n/a	SYQ_HUMAN	QARS
COLO205	ILQPITRLR	1	C	1	C	0	n/a	0	n/a	0	n/a	0	n/a	0	n/a	1	C	0	n/a	0	n/a	0	n/a	1	C	0	n/a	0	n/a	0	n/a	0	n/a	0	n/a	0	n/a	0	n/a	0	n/a	0	n/a	0	n/a	0	n/a	ATM_HUMAN	ATM
COLO205	VDIVAINDPFIDLKYMVYMFQYDSTHGK	1	M	1	M	0	n/a	0	n/a	0	n/a	0	n/a	0	n/a	1	M	0	n/a	0	n/a	0	n/a	1	M	0	n/a	0	n/a	0	n/a	0	n/a	0	n/a	0	n/a	0	n/a	0	n/a	0	n/a	0	n/a	0	n/a	G3P_HUMAN	GAPDH
COLO205	IGKPALDFKATAVVDGAFK	0	n/a	0	n/a	1	M	0	n/a	0	n/a	0	n/a	1	M	0	n/a	0	n/a	0	n/a	0	n/a	0	n/a	0	n/a	0	n/a	0	n/a	0	n/a	0	n/a	0	n/a	0	n/a	0	n/a	0	n/a	0	n/a	0	n/a	PRDX2_HUMAN	PRDX2
COLO205	QDLVNIAGTTLSSK	1	X	1	X	0	n/a	0	n/a	0	n/a	0	n/a	0	n/a	1	X	0	n/a	0	n/a	0	n/a	1	X	0	n/a	0	n/a	0	n/a	0	n/a	0	n/a	0	n/a	0	n/a	0	n/a	0	n/a	0	n/a	0	n/a	TCPB_HUMAN	CCT2
COLO205	IGNTEDGAPHKEEEPSVGQVAR	1	M	1	M	0	n/a	0	n/a	0	n/a	0	n/a	0	n/a	1	M	0	n/a	0	n/a	0	n/a	1	M	0	n/a	0	n/a	0	n/a	0	n/a	0	n/a	0	n/a	0	n/a	0	n/a	0	n/a	0	n/a	0	n/a	UBE2O_HUMAN	UBE2O
COLO205	IAHPINCPDELFAVMACCWALDPEERPK	1	M	1	M	1	M	0	n/a	0	n/a	0	n/a	1	M	0	n/a	0	n/a	0	n/a	0	n/a	0	n/a	0	n/a	0	n/a	0	n/a	0	n/a	0	n/a	0	n/a	0	n/a	0	n/a	0	n/a	0	n/a	0	n/a	RYK_HUMAN	RYK
COLO205	KIPKQAHDYVPIATDR	0	n/a	0	n/a	1	C	0	n/a	0	n/a	0	n/a	1	C	0	n/a	0	n/a	0	n/a	0	n/a	0	n/a	0	n/a	0	n/a	0	n/a	0	n/a	0	n/a	0	n/a	0	n/a	0	n/a	0	n/a	0	n/a	0	n/a	KCNJ5_HUMAN	KCNJ5
COLO205	ADQELLMFSHDNIICGITSVAFSR	2	M	2	M	2	M	0	n/a	0	n/a	0	n/a	2	M	0	n/a	0	n/a	0	n/a	0	n/a	0	n/a	0	n/a	0	n/a	0	n/a	0	n/a	0	n/a	0	n/a	0	n/a	0	n/a	0	n/a	0	n/a	0	n/a	GBB2_HUMAN	GNB2
COLO205	FSMVLPEVQAALAEIPGVR	1	M	1	M	1	M	0	n/a	0	n/a	0	n/a	1	M	0	n/a	0	n/a	0	n/a	0	n/a	0	n/a	0	n/a	0	n/a	0	n/a	0	n/a	0	n/a	0	n/a	0	n/a	0	n/a	0	n/a	0	n/a	0	n/a	ISOC1_HUMAN	ISOC1
COLO205	QLAGHLGFEFFEASAK	1	M	1	M	0	n/a	0	n/a	0	n/a	0	n/a	0	n/a	1	M	0	n/a	0	n/a	0	n/a	1	M	0	n/a	0	n/a	0	n/a	0	n/a	0	n/a	0	n/a	0	n/a	0	n/a	0	n/a	0	n/a	0	n/a	RAB3A_HUMAN	RAB3A
COLO205	LGLAGGPLGLMQAVLDHTIPYLHVR	1	M	1	M	0	n/a	0	n/a	0	n/a	0	n/a	0	n/a	1	M	0	n/a	0	n/a	0	n/a	1	M	0	n/a	0	n/a	0	n/a	0	n/a	0	n/a	0	n/a	0	n/a	0	n/a	0	n/a	0	n/a	0	n/a	IVD_HUMAN	IVD
COLO205	VNATAETDLAK	1	MC	1	MC	1	MC	0	n/a	0	n/a	0	n/a	1	MC	1	MC	0	n/a	0	n/a	0	n/a	1	MC	0	n/a	0	n/a	0	n/a	0	n/a	0	n/a	0	n/a	0	n/a	0	n/a	0	n/a	0	n/a	0	n/a	PDIA4_HUMAN	PDIA4
COLO205	DIMYDSNYVSK	0	n/a	0	n/a	1	C	0	n/a	0	n/a	0	n/a	1	C	0	n/a	0	n/a	0	n/a	0	n/a	0	n/a	0	n/a	0	n/a	0	n/a	0	n/a	0	n/a	0	n/a	0	n/a	0	n/a	0	n/a	0	n/a	0	n/a	PGFRA_HUMAN	PDGFRA
COLO205	GAWSSVLRGMGGAFVLVLYDEIKK	1	M	1	M	0	n/a	0	n/a	0	n/a	0	n/a	0	n/a	1	M	0	n/a	0	n/a	0	n/a	1	M	0	n/a	0	n/a	0	n/a	0	n/a	0	n/a	0	n/a	0	n/a	0	n/a	0	n/a	0	n/a	0	n/a	ADT2_HUMAN	SLC25A5
COLO205	FTASAGIQVVGDDLTVTNPQR	10	MCX	0	n/a	0	n/a	0	n/a	0	n/a	0	n/a	0	n/a	0	n/a	0	n/a	0	n/a	0	n/a	0	n/a	0	n/a	10	MCX	0	n/a	0	n/a	0	n/a	0	n/a	0	n/a	0	n/a	0	n/a	0	n/a	0	n/a	ENOA_HUMAN	ENO1
COLO205	VASEEHPVLLTEAPLNPK	1	M	1	M	0	n/a	0	n/a	0	n/a	0	n/a	0	n/a	1	M	0	n/a	0	n/a	0	n/a	1	M	0	n/a	0	n/a	0	n/a	0	n/a	0	n/a	0	n/a	0	n/a	0	n/a	0	n/a	0	n/a	0	n/a	ACTB_HUMAN	ACTB
COLO205	IHDIIGTPAQK	0	n/a	0	n/a	0	n/a	0	n/a	0	n/a	0	n/a	0	n/a	0	n/a	0	n/a	0	n/a	0	n/a	0	n/a	0	n/a	0	n/a	0	n/a	0	n/a	0	n/a	0	n/a	0	n/a	0	n/a	0	n/a	0	n/a	2	C	MOK_HUMAN	MOK
COLO205	LLEMNLMHAPEVADAILGNQMFTHYDR	3	MCX	3	MCX	3	MCX	3	MCX	0	n/a	0	n/a	4	MCX	0	n/a	0	n/a	0	n/a	0	n/a	0	n/a	0	n/a	0	n/a	0	n/a	0	n/a	0	n/a	0	n/a	0	n/a	0	n/a	0	n/a	0	n/a	0	n/a	CLH1_HUMAN	CLTC
COLO205	YPIEHGIVNNWDDMEKIWHHTFYNELR	1	M	0	n/a	0	n/a	0	n/a	0	n/a	0	n/a	0	n/a	0	n/a	0	n/a	0	n/a	0	n/a	0	n/a	0	n/a	1	M	0	n/a	0	n/a	0	n/a	0	n/a	0	n/a	0	n/a	0	n/a	0	n/a	0	n/a	ACTG_HUMAN	ACTG1
COLO205	VKECCEKPLLEK	1	C	1	C	0	n/a	0	n/a	0	n/a	0	n/a	0	n/a	0	n/a	0	n/a	0	n/a	0	n/a	0	n/a	0	n/a	0	n/a	0	n/a	0	n/a	0	n/a	0	n/a	0	n/a	0	n/a	0	n/a	0	n/a	0	n/a	ALBU_HUMAN	ALB
COLO205	MPKFSMHGFKAEGPEVDVNLPK	0	n/a	0	n/a	0	n/a	0	n/a	0	n/a	0	n/a	0	n/a	0	n/a	0	n/a	0	n/a	0	n/a	0	n/a	0	n/a	1	M	0	n/a	0	n/a	0	n/a	0	n/a	0	n/a	0	n/a	0	n/a	0	n/a	0	n/a	AHNK_HUMAN	AHNAK
COLO205	YQKDIAAYR	0	n/a	0	n/a	0	n/a	0	n/a	0	n/a	0	n/a	0	n/a	0	n/a	0	n/a	0	n/a	0	n/a	0	n/a	0	n/a	0	n/a	0	n/a	0	n/a	0	n/a	0	n/a	0	n/a	0	n/a	0	n/a	0	n/a	1	M	HMGB1_HUMAN	HMGB1
COLO205	MMTLTSLDLMMRR	0	n/a	0	n/a	1	M	0	n/a	0	n/a	0	n/a	0	n/a	0	n/a	0	n/a	0	n/a	0	n/a	0	n/a	0	n/a	0	n/a	0	n/a	0	n/a	0	n/a	0	n/a	0	n/a	0	n/a	0	n/a	0	n/a	0	n/a	EF1B_HUMAN	EEF1B2
COLO205	WSKCNIR	1	M	1	M	1	M	0	n/a	0	n/a	0	n/a	1	M	0	n/a	0	n/a	0	n/a	0	n/a	0	n/a	0	n/a	0	n/a	0	n/a	0	n/a	0	n/a	0	n/a	0	n/a	0	n/a	0	n/a	0	n/a	0	n/a	S12A3_HUMAN	SLC12A3
COLO205	SGVAYIAAPSGSAADKVVIEACDELGIILSHTNLR	0	n/a	0	n/a	0	n/a	0	n/a	0	n/a	0	n/a	0	n/a	0	n/a	1	CX	0	n/a	0	n/a	0	n/a	0	n/a	0	n/a	0	n/a	0	n/a	0	n/a	0	n/a	0	n/a	0	n/a	0	n/a	0	n/a	0	n/a	PUR9_HUMAN	ATIC
COLO205	MTEEEVEMLVAGHQDSNGCINYEGKRR	1	M	1	M	1	M	0	n/a	0	n/a	0	n/a	1	M	0	n/a	0	n/a	0	n/a	0	n/a	0	n/a	0	n/a	0	n/a	0	n/a	0	n/a	0	n/a	0	n/a	0	n/a	0	n/a	0	n/a	0	n/a	0	n/a	MYL6_HUMAN	MYL6
COLO205	SGDAATVEMVPGKPMCVESFSQYPPLGR	1	C	1	C	1	C	0	n/a	0	n/a	0	n/a	1	C	0	n/a	0	n/a	0	n/a	0	n/a	0	n/a	0	n/a	0	n/a	0	n/a	0	n/a	0	n/a	0	n/a	0	n/a	0	n/a	0	n/a	0	n/a	0	n/a	EF1A2_HUMAN	EEF1A2
COLO205	MCLAHSAGVVPTSQSLSDMQDHAPAIGR	2	M	2	M	2	M	0	n/a	0	n/a	0	n/a	2	M	0	n/a	0	n/a	0	n/a	0	n/a	0	n/a	0	n/a	0	n/a	0	n/a	0	n/a	0	n/a	0	n/a	0	n/a	0	n/a	0	n/a	0	n/a	0	n/a	ECM29_HUMAN	ECM29
COLO205	VAGEYLDPSPEVQK	1	M	1	M	0	n/a	0	n/a	0	n/a	0	n/a	0	n/a	1	M	0	n/a	0	n/a	0	n/a	1	M	0	n/a	0	n/a	0	n/a	0	n/a	0	n/a	0	n/a	0	n/a	0	n/a	0	n/a	0	n/a	0	n/a	BUB3_HUMAN	BUB3
COLO205	GSYGSGGGSYGSGGGGGGHGSYGSGSSSGGYR	2	MCX	2	MCX	2	MCX	0	n/a	2	MCX	0	n/a	0	n/a	2	MCX	0	n/a	2	MCX	0	n/a	0	n/a	0	n/a	0	n/a	0	n/a	0	n/a	0	n/a	0	n/a	0	n/a	0	n/a	0	n/a	0	n/a	0	n/a	K2C1_HUMAN	KRT1
COLO205	QATVGDINAERPGMLDFTGK	1	MX	1	MX	1	MX	0	n/a	0	n/a	0	n/a	1	M	0	n/a	0	n/a	0	n/a	0	n/a	0	n/a	0	n/a	0	n/a	0	n/a	0	n/a	0	n/a	0	n/a	0	n/a	0	n/a	0	n/a	0	n/a	0	n/a	ACBP_HUMAN	DBI
COLO205	QQEFFNLSHCQLVTLISR	1	M	1	M	1	M	0	n/a	0	n/a	0	n/a	1	M	0	n/a	0	n/a	0	n/a	0	n/a	0	n/a	0	n/a	0	n/a	0	n/a	0	n/a	0	n/a	0	n/a	0	n/a	0	n/a	0	n/a	0	n/a	0	n/a	KEAP1_HUMAN	KEAP1
COLO205	LEVAKDDYRIR	0	n/a	0	n/a	0	n/a	1	M	0	n/a	0	n/a	0	n/a	0	n/a	0	n/a	0	n/a	0	n/a	0	n/a	0	n/a	0	n/a	0	n/a	0	n/a	0	n/a	0	n/a	0	n/a	0	n/a	0	n/a	0	n/a	0	n/a	HOOK3_HUMAN	HOOK3
COLO205	KMLGNEICLCIVGDKIDLEK	0	n/a	0	n/a	0	n/a	0	n/a	0	n/a	0	n/a	0	n/a	0	n/a	0	n/a	0	n/a	0	n/a	0	n/a	0	n/a	0	n/a	0	n/a	0	n/a	0	n/a	0	n/a	1	M	0	n/a	0	n/a	0	n/a	0	n/a	RAB21_HUMAN	RAB21
COLO205	QLFRPEQLITGKEDAANNYAR	2	X	2	X	0	n/a	0	n/a	0	n/a	0	n/a	0	n/a	2	X	0	n/a	0	n/a	0	n/a	2	X	0	n/a	0	n/a	0	n/a	0	n/a	0	n/a	0	n/a	0	n/a	0	n/a	0	n/a	0	n/a	0	n/a	TBA8_HUMAN	TUBA8
COLO205	VGKDELFALQQSCAQVVLQAANER	1	M	1	M	1	M	0	n/a	0	n/a	0	n/a	1	M	0	n/a	0	n/a	0	n/a	0	n/a	0	n/a	0	n/a	0	n/a	0	n/a	0	n/a	0	n/a	0	n/a	0	n/a	0	n/a	0	n/a	0	n/a	0	n/a	FSCN1_HUMAN	FSCN1
COLO205	QRAQEALLQLSQALSLMETVK	2	MCX	2	MCX	0	n/a	0	n/a	0	n/a	0	n/a	0	n/a	2	MCX	0	n/a	0	n/a	0	n/a	2	MCX	2	MCX	2	MCX	0	n/a	0	n/a	2	MCX	0	n/a	0	n/a	0	n/a	0	n/a	0	n/a	2	MCX	PLIN3_HUMAN	PLIN3
COLO205	NFLAGGIAAAISK	1	M	1	M	1	M	0	n/a	0	n/a	0	n/a	1	M	0	n/a	0	n/a	0	n/a	0	n/a	0	n/a	0	n/a	0	n/a	0	n/a	0	n/a	0	n/a	0	n/a	0	n/a	0	n/a	0	n/a	0	n/a	0	n/a	ADT3_HUMAN	SLC25A6
COLO205	FLQDYFDGSLK	1	M	1	M	0	n/a	0	n/a	0	n/a	0	n/a	0	n/a	1	M	0	n/a	0	n/a	0	n/a	1	M	0	n/a	0	n/a	0	n/a	0	n/a	0	n/a	0	n/a	0	n/a	0	n/a	0	n/a	0	n/a	0	n/a	PDIA3_HUMAN	PDIA3
COLO205	KLTCRECMR	0	n/a	0	n/a	1	C	0	n/a	0	n/a	0	n/a	1	C	0	n/a	0	n/a	0	n/a	0	n/a	0	n/a	0	n/a	0	n/a	0	n/a	0	n/a	0	n/a	0	n/a	0	n/a	0	n/a	0	n/a	0	n/a	0	n/a	ZBT21_HUMAN	ZBTB21
COLO205	GDFLMWKENLK	1	M	1	M	1	M	0	n/a	0	n/a	0	n/a	1	M	0	n/a	0	n/a	0	n/a	0	n/a	0	n/a	0	n/a	0	n/a	0	n/a	0	n/a	0	n/a	0	n/a	0	n/a	0	n/a	0	n/a	0	n/a	0	n/a	S31D1_HUMAN	SPATA31D1
COLO205	NADEFVK	1	M	0	n/a	0	n/a	0	n/a	0	n/a	0	n/a	0	n/a	0	n/a	0	n/a	0	n/a	0	n/a	0	n/a	0	n/a	1	M	0	n/a	0	n/a	0	n/a	0	n/a	0	n/a	0	n/a	0	n/a	0	n/a	0	n/a	TCPA_HUMAN	TCP1
COLO205	DAINQGMDEELERNEKVFLLGEEVAQYDGAYK	1	M	1	M	0	n/a	0	n/a	0	n/a	0	n/a	0	n/a	2	M	0	n/a	0	n/a	0	n/a	2	M	0	n/a	0	n/a	0	n/a	0	n/a	0	n/a	0	n/a	0	n/a	0	n/a	0	n/a	0	n/a	0	n/a	ODPB_HUMAN	PDHB
COLO205	MRECISIHVGQAGVQVGNACWELYCLEHGIQPDGQMPSDK	1	CX	1	CX	0	n/a	0	n/a	0	n/a	0	n/a	0	n/a	1	CX	0	n/a	0	n/a	0	n/a	1	CX	0	n/a	0	n/a	0	n/a	0	n/a	0	n/a	0	n/a	0	n/a	0	n/a	0	n/a	0	n/a	0	n/a	TBA3E_HUMAN	TUBA3E
COLO205	AFVHWYLGEGMEEGEFSEAR	3	MCX	3	MCX	3	MCX	0	n/a	0	n/a	0	n/a	3	MCX	0	n/a	0	n/a	0	n/a	0	n/a	0	n/a	0	n/a	0	n/a	0	n/a	0	n/a	0	n/a	0	n/a	0	n/a	0	n/a	0	n/a	0	n/a	0	n/a	TBA3C_HUMAN	TUBA3C
COLO205	MDATFIGNSTAIQELFK	2	MX	2	MX	2	MX	0	n/a	0	n/a	0	n/a	2	MX	0	n/a	0	n/a	0	n/a	0	n/a	0	n/a	0	n/a	0	n/a	0	n/a	0	n/a	0	n/a	0	n/a	0	n/a	0	n/a	0	n/a	0	n/a	0	n/a	TBB4A_HUMAN	TUBB4A
COLO205	MTLHPLQIMIGPR	1	M	1	M	1	M	0	n/a	0	n/a	0	n/a	1	M	0	n/a	0	n/a	0	n/a	0	n/a	0	n/a	0	n/a	0	n/a	0	n/a	0	n/a	0	n/a	0	n/a	0	n/a	0	n/a	0	n/a	0	n/a	0	n/a	LRC4C_HUMAN	LRRC4C
COLO205	HVATEYQQNK	1	C	0	n/a	0	n/a	0	n/a	0	n/a	0	n/a	0	n/a	1	C	0	n/a	0	n/a	0	n/a	1	C	0	n/a	0	n/a	0	n/a	0	n/a	0	n/a	0	n/a	0	n/a	0	n/a	0	n/a	0	n/a	0	n/a	KIF4A_HUMAN	KIF4A
COLO205	IIEDYYCTLSPLQVQLYEDFAK	1	M	1	M	1	M	0	n/a	0	n/a	0	n/a	1	M	0	n/a	0	n/a	0	n/a	0	n/a	0	n/a	0	n/a	0	n/a	0	n/a	0	n/a	0	n/a	0	n/a	0	n/a	0	n/a	0	n/a	0	n/a	0	n/a	BTAF1_HUMAN	BTAF1
COLO205	TDSTFNQVVLKR	1	MCX	1	MCX	0	n/a	0	n/a	0	n/a	0	n/a	0	n/a	1	MCX	0	n/a	0	n/a	0	n/a	1	MCX	0	n/a	0	n/a	0	n/a	0	n/a	0	n/a	0	n/a	0	n/a	0	n/a	0	n/a	0	n/a	0	n/a	RL18_HUMAN	RPL18
COLO205	MAALKDQLIYNLLKEEQTPQNK	1	M	1	M	0	n/a	0	n/a	0	n/a	0	n/a	0	n/a	1	M	0	n/a	0	n/a	0	n/a	1	M	0	n/a	0	n/a	0	n/a	0	n/a	0	n/a	0	n/a	0	n/a	0	n/a	0	n/a	0	n/a	0	n/a	LDHA_HUMAN	LDHA
COLO205	LAVIQGQAVR	1	M	1	M	1	M	0	n/a	0	n/a	0	n/a	1	M	0	n/a	0	n/a	0	n/a	0	n/a	0	n/a	0	n/a	0	n/a	0	n/a	0	n/a	0	n/a	0	n/a	0	n/a	0	n/a	0	n/a	0	n/a	0	n/a	MISP_HUMAN	MISP
COLO205	SPDDITNEEYGEFYK	1	M	1	M	1	M	1	M	0	n/a	0	n/a	1	M	0	n/a	0	n/a	0	n/a	0	n/a	0	n/a	0	n/a	0	n/a	0	n/a	0	n/a	0	n/a	0	n/a	0	n/a	0	n/a	0	n/a	0	n/a	0	n/a	HS90A_HUMAN	HSP90AA1
COLO205	IEGHLAVQPTFTEGSLFFLLR	1	M	1	M	1	M	0	n/a	0	n/a	0	n/a	1	M	1	M	0	n/a	0	n/a	0	n/a	1	M	0	n/a	1	M	0	n/a	0	n/a	0	n/a	0	n/a	0	n/a	0	n/a	0	n/a	0	n/a	0	n/a	ARM10_HUMAN	ARMC10
COLO205	QVHRLKNEMLVMSGK	1	M	1	M	0	n/a	0	n/a	0	n/a	0	n/a	0	n/a	1	M	0	n/a	0	n/a	0	n/a	1	M	0	n/a	0	n/a	0	n/a	0	n/a	0	n/a	0	n/a	0	n/a	0	n/a	0	n/a	0	n/a	0	n/a	DYH17_HUMAN	DNAH17
COLO205	QFQSPGLR	0	n/a	0	n/a	0	n/a	0	n/a	0	n/a	0	n/a	0	n/a	1	M	0	n/a	0	n/a	0	n/a	1	M	0	n/a	0	n/a	0	n/a	0	n/a	0	n/a	0	n/a	0	n/a	0	n/a	0	n/a	0	n/a	0	n/a	SMIM8_HUMAN	SMIM8
COLO205	HIAYLAGNPDLILPVPAFNVINGGSHAGNK	1	M	1	M	1	M	0	n/a	0	n/a	0	n/a	1	M	0	n/a	0	n/a	0	n/a	0	n/a	0	n/a	0	n/a	0	n/a	0	n/a	0	n/a	0	n/a	0	n/a	0	n/a	0	n/a	0	n/a	0	n/a	0	n/a	ENOB_HUMAN	ENO3
COLO205	QAGLVSKICPIETLVEEAIQCAEK	1	M	1	M	0	n/a	0	n/a	0	n/a	0	n/a	0	n/a	1	M	0	n/a	0	n/a	0	n/a	1	M	0	n/a	0	n/a	0	n/a	0	n/a	0	n/a	0	n/a	0	n/a	0	n/a	0	n/a	0	n/a	0	n/a	ECHM_HUMAN	ECHS1
COLO205	SEVDKLTLTSR	1	MC	1	MC	1	MC	0	n/a	0	n/a	0	n/a	1	MC	0	n/a	0	n/a	0	n/a	0	n/a	0	n/a	0	n/a	0	n/a	0	n/a	0	n/a	0	n/a	0	n/a	0	n/a	0	n/a	0	n/a	0	n/a	0	n/a	OAT_HUMAN	OAT
COLO205	FEDENFILKHTGPDILSMANAGPNTNGSQFFICTAK	1	CX	1	CX	0	n/a	0	n/a	0	n/a	0	n/a	0	n/a	1	CX	0	n/a	0	n/a	0	n/a	1	CX	0	n/a	0	n/a	0	n/a	0	n/a	0	n/a	0	n/a	0	n/a	0	n/a	0	n/a	0	n/a	0	n/a	PPIA_HUMAN	PPIA
COLO205	CSDAVQKEVVDMK	1	C	1	C	1	C	0	n/a	0	n/a	0	n/a	1	C	1	C	0	n/a	0	n/a	0	n/a	1	C	0	n/a	0	n/a	0	n/a	0	n/a	0	n/a	0	n/a	0	n/a	0	n/a	0	n/a	0	n/a	0	n/a	FMN2_HUMAN	FMN2
COLO205	EIYCPAPPQIDNGINQGERDHYGYR	2	M	2	M	2	M	0	n/a	0	n/a	0	n/a	2	M	0	n/a	0	n/a	0	n/a	0	n/a	0	n/a	0	n/a	0	n/a	0	n/a	0	n/a	0	n/a	0	n/a	0	n/a	0	n/a	0	n/a	0	n/a	0	n/a	DAF_HUMAN	CD55
COLO205	VGKETIQTTEDQILKR	1	M	1	M	0	n/a	0	n/a	0	n/a	0	n/a	0	n/a	1	M	0	n/a	0	n/a	0	n/a	1	M	0	n/a	0	n/a	0	n/a	0	n/a	0	n/a	0	n/a	0	n/a	0	n/a	0	n/a	0	n/a	0	n/a	VINC_HUMAN	VCL
COLO205	NDQEAAGEGPALYEDPPDQK	1	M	1	MX	0	n/a	0	n/a	0	n/a	0	n/a	0	n/a	1	MX	0	n/a	0	n/a	0	n/a	1	MX	0	n/a	0	n/a	0	n/a	0	n/a	0	n/a	0	n/a	0	n/a	0	n/a	0	n/a	0	n/a	0	n/a	APEX1_HUMAN	APEX1
COLO205	YSPGYNTEVGDQWIWLK	2	MC	2	MC	0	n/a	0	n/a	0	n/a	0	n/a	0	n/a	2	MC	0	n/a	0	n/a	0	n/a	2	MC	0	n/a	0	n/a	0	n/a	0	n/a	0	n/a	0	n/a	0	n/a	0	n/a	0	n/a	0	n/a	0	n/a	NDUAA_HUMAN	NDUFA10
COLO205	DKLSVLENGVDIVVGTPGRLDDLVSTGK	1	M	1	M	1	M	0	n/a	0	n/a	0	n/a	1	M	0	n/a	0	n/a	0	n/a	0	n/a	0	n/a	0	n/a	0	n/a	0	n/a	0	n/a	0	n/a	0	n/a	0	n/a	0	n/a	0	n/a	0	n/a	0	n/a	DDX1_HUMAN	DDX1
COLO205	KPKVQSGSETVIQEYVDLR	1	M	1	M	1	M	0	n/a	0	n/a	0	n/a	1	M	0	n/a	0	n/a	0	n/a	0	n/a	0	n/a	0	n/a	0	n/a	0	n/a	0	n/a	0	n/a	0	n/a	0	n/a	0	n/a	0	n/a	0	n/a	0	n/a	PLEC_HUMAN	PLEC
COLO205	RQLGQDPFFDMHMMVSK	0	n/a	0	n/a	1	M	0	n/a	0	n/a	0	n/a	1	M	0	n/a	0	n/a	0	n/a	0	n/a	0	n/a	0	n/a	0	n/a	0	n/a	0	n/a	0	n/a	0	n/a	0	n/a	0	n/a	0	n/a	0	n/a	0	n/a	RPEL1_HUMAN	RPEL1
COLO205	MEATANDVPSDR	1	M	1	M	1	M	0	n/a	0	n/a	0	n/a	1	M	0	n/a	0	n/a	0	n/a	0	n/a	0	n/a	0	n/a	0	n/a	0	n/a	0	n/a	0	n/a	0	n/a	0	n/a	0	n/a	0	n/a	0	n/a	0	n/a	PDIA4_HUMAN	PDIA4
COLO205	GHYTIGKDIIDLVLDR	1	M	1	M	1	M	0	n/a	0	n/a	0	n/a	1	M	0	n/a	0	n/a	0	n/a	0	n/a	0	n/a	0	n/a	0	n/a	0	n/a	0	n/a	0	n/a	0	n/a	0	n/a	0	n/a	0	n/a	0	n/a	0	n/a	TBA1A_HUMAN	TUBA1A
COLO205	KYEDVCPSTHNMDVPNIK	0	n/a	0	n/a	1	C	0	n/a	0	n/a	0	n/a	1	C	0	n/a	0	n/a	0	n/a	0	n/a	0	n/a	0	n/a	0	n/a	0	n/a	0	n/a	0	n/a	0	n/a	0	n/a	0	n/a	0	n/a	0	n/a	0	n/a	IF5A2_HUMAN	EIF5A2
COLO205	VSIEPNFHSLYSDFLDTLKNPEFNK	2	CX	2	CX	1	CX	0	n/a	0	n/a	0	n/a	1	CX	0	n/a	0	n/a	0	n/a	0	n/a	0	n/a	0	n/a	0	n/a	0	n/a	0	n/a	0	n/a	0	n/a	0	n/a	0	n/a	0	n/a	0	n/a	0	n/a	CNOT1_HUMAN	CNOT1
COLO205	CLELFSQLAEDKENYKK	1	M	1	M	1	M	1	M	0	n/a	0	n/a	1	M	0	n/a	0	n/a	0	n/a	0	n/a	0	n/a	0	n/a	0	n/a	0	n/a	0	n/a	0	n/a	0	n/a	0	n/a	0	n/a	0	n/a	0	n/a	0	n/a	HS90B_HUMAN	HSP90AB1
COLO205	TKHKLYVTSVEDYK	1	M	1	M	1	M	0	n/a	0	n/a	0	n/a	1	M	0	n/a	0	n/a	0	n/a	0	n/a	0	n/a	0	n/a	0	n/a	0	n/a	0	n/a	0	n/a	0	n/a	0	n/a	0	n/a	0	n/a	0	n/a	0	n/a	TCPE_HUMAN	CCT5
COLO205	MPPLAFFLFCSEYRPK	1	C	1	C	0	n/a	0	n/a	0	n/a	0	n/a	0	n/a	1	C	0	n/a	0	n/a	0	n/a	1	C	0	n/a	0	n/a	0	n/a	0	n/a	0	n/a	0	n/a	0	n/a	0	n/a	0	n/a	0	n/a	0	n/a	SP100_HUMAN	SP100
COLO205	LPLFSSCQIQELMKEPVLQDK	1	M	1	M	0	n/a	0	n/a	0	n/a	0	n/a	0	n/a	1	M	0	n/a	0	n/a	0	n/a	1	M	0	n/a	0	n/a	0	n/a	0	n/a	0	n/a	0	n/a	0	n/a	0	n/a	0	n/a	0	n/a	0	n/a	VPRBP_HUMAN	VPRBP
COLO205	HYMELLSDDFTNRCLLK	1	M	1	M	1	M	0	n/a	0	n/a	0	n/a	1	M	1	M	0	n/a	0	n/a	0	n/a	1	M	0	n/a	0	n/a	0	n/a	0	n/a	0	n/a	0	n/a	0	n/a	0	n/a	0	n/a	0	n/a	0	n/a	CTF18_HUMAN	CHTF18
COLO205	KPSETEELVQQVLSLATQDSDNPDLRDR	3	CX	3	CX	3	CX	0	n/a	0	n/a	0	n/a	3	CX	0	n/a	0	n/a	0	n/a	0	n/a	0	n/a	0	n/a	0	n/a	0	n/a	0	n/a	0	n/a	0	n/a	0	n/a	0	n/a	0	n/a	0	n/a	0	n/a	AP2B1_HUMAN	AP2B1
COLO205	VLGETANILETDETLEPAGAHLVLEEK	1	MCX	1	MCX	0	n/a	0	n/a	0	n/a	0	n/a	0	n/a	1	MCX	0	n/a	0	n/a	0	n/a	1	MCX	0	n/a	0	n/a	0	n/a	0	n/a	0	n/a	0	n/a	0	n/a	0	n/a	0	n/a	0	n/a	0	n/a	AKA12_HUMAN	AKAP12
COLO205	QLFHPDQLITGKEDAANNYAR	2	M	2	M	0	n/a	0	n/a	0	n/a	0	n/a	0	n/a	2	M	0	n/a	0	n/a	0	n/a	2	M	0	n/a	0	n/a	0	n/a	0	n/a	0	n/a	0	n/a	0	n/a	0	n/a	0	n/a	0	n/a	0	n/a	TBA4A_HUMAN	TUBA4A
COLO205	GCELVDLADEVASVYESYQPR	1	C	1	C	0	n/a	0	n/a	0	n/a	0	n/a	0	n/a	1	C	0	n/a	0	n/a	0	n/a	1	C	0	n/a	1	C	0	n/a	0	n/a	0	n/a	0	n/a	0	n/a	0	n/a	0	n/a	0	n/a	1	C	MAVS_HUMAN	MAVS
COLO205	VLGPAACRSPDIFTEVANCCIR	1	M	1	M	0	n/a	0	n/a	0	n/a	0	n/a	0	n/a	1	M	0	n/a	0	n/a	0	n/a	1	M	0	n/a	0	n/a	0	n/a	0	n/a	0	n/a	0	n/a	0	n/a	0	n/a	0	n/a	0	n/a	0	n/a	HUWE1_HUMAN	HUWE1
COLO205	VIHDNFGILEGLMTTVHAITATQK	2	MCX	2	MCX	2	MCX	0	n/a	0	n/a	0	n/a	2	MCX	0	n/a	0	n/a	0	n/a	0	n/a	0	n/a	0	n/a	0	n/a	0	n/a	0	n/a	0	n/a	0	n/a	0	n/a	0	n/a	0	n/a	0	n/a	0	n/a	G3P_HUMAN	GAPDH
COLO205	ELKLTKPMQFLGDEETVR	1	X	1	X	0	n/a	0	n/a	0	n/a	0	n/a	0	n/a	1	X	0	n/a	0	n/a	0	n/a	1	X	0	n/a	0	n/a	0	n/a	0	n/a	0	n/a	0	n/a	0	n/a	0	n/a	0	n/a	0	n/a	0	n/a	PGAM2_HUMAN	PGAM2
COLO205	QEIAEAEQLITICR	1	CX	1	C	0	n/a	0	n/a	0	n/a	0	n/a	0	n/a	1	C	0	n/a	0	n/a	0	n/a	1	CX	0	n/a	0	n/a	0	n/a	0	n/a	0	n/a	0	n/a	0	n/a	0	n/a	0	n/a	0	n/a	0	n/a	COPA_HUMAN	COPA
COLO205	VELSDGQNPAISITENVLHFK	0	n/a	0	n/a	0	n/a	0	n/a	0	n/a	0	n/a	0	n/a	0	n/a	0	n/a	0	n/a	0	n/a	0	n/a	0	n/a	0	n/a	0	n/a	0	n/a	0	n/a	0	n/a	1	M	0	n/a	0	n/a	0	n/a	0	n/a	HACD3_HUMAN	HACD3
COLO205	RCLSEKEK	1	M	1	M	0	n/a	0	n/a	0	n/a	0	n/a	0	n/a	1	M	0	n/a	0	n/a	0	n/a	1	M	0	n/a	0	n/a	0	n/a	0	n/a	0	n/a	0	n/a	0	n/a	0	n/a	0	n/a	0	n/a	0	n/a	BMS1_HUMAN	BMS1
COLO205	ICPIETLVEEAIQCAEK	1	M	1	M	0	n/a	0	n/a	0	n/a	0	n/a	0	n/a	1	M	0	n/a	0	n/a	0	n/a	1	M	0	n/a	0	n/a	0	n/a	0	n/a	0	n/a	0	n/a	0	n/a	0	n/a	0	n/a	0	n/a	0	n/a	ECHM_HUMAN	ECHS1
COLO205	HVQKQIGK	1	M	1	M	1	M	0	n/a	0	n/a	0	n/a	1	M	0	n/a	0	n/a	0	n/a	0	n/a	0	n/a	0	n/a	0	n/a	0	n/a	0	n/a	0	n/a	0	n/a	0	n/a	0	n/a	0	n/a	0	n/a	0	n/a	TITIN_HUMAN	TTN
COLO205	MAANMYRVGDYVYFENSSGNPYLIRR	0	n/a	0	n/a	0	n/a	0	n/a	0	n/a	0	n/a	1	C	0	n/a	0	n/a	0	n/a	0	n/a	0	n/a	0	n/a	0	n/a	0	n/a	0	n/a	0	n/a	0	n/a	0	n/a	0	n/a	0	n/a	0	n/a	0	n/a	MTA3_HUMAN	MTA3
COLO205	NLGRLCR	0	n/a	0	n/a	0	n/a	0	n/a	0	n/a	0	n/a	0	n/a	1	M	0	n/a	0	n/a	0	n/a	1	M	0	n/a	0	n/a	0	n/a	0	n/a	0	n/a	0	n/a	0	n/a	0	n/a	0	n/a	0	n/a	1	M	GPX4_HUMAN	GPX4
COLO205	YPMEHGIITNWDDMETIWHHTFYNELR	2	M	2	M	2	M	0	n/a	0	n/a	0	n/a	2	M	0	n/a	0	n/a	0	n/a	0	n/a	0	n/a	0	n/a	0	n/a	0	n/a	0	n/a	0	n/a	0	n/a	0	n/a	0	n/a	0	n/a	0	n/a	0	n/a	POTEJ_HUMAN	POTEJ
COLO205	ALQSSIIPFCDEVMQLLLENLGNENVHR	0	n/a	0	n/a	0	n/a	0	n/a	0	n/a	0	n/a	0	n/a	0	n/a	0	n/a	0	n/a	0	n/a	0	n/a	0	n/a	0	n/a	0	n/a	0	n/a	0	n/a	0	n/a	1	M	0	n/a	0	n/a	0	n/a	0	n/a	IMB1_HUMAN	KPNB1
COLO205	YENQVNQTLIIR	1	M	1	M	0	n/a	0	n/a	0	n/a	0	n/a	0	n/a	1	M	0	n/a	0	n/a	0	n/a	1	M	0	n/a	0	n/a	0	n/a	0	n/a	0	n/a	0	n/a	0	n/a	0	n/a	0	n/a	0	n/a	0	n/a	PCDAA_HUMAN	PCDHA10
COLO205	SHGFTFTRGLSVREILAELTGR	0	n/a	0	n/a	1	C	0	n/a	0	n/a	0	n/a	1	C	0	n/a	0	n/a	0	n/a	0	n/a	0	n/a	0	n/a	0	n/a	0	n/a	0	n/a	0	n/a	0	n/a	0	n/a	0	n/a	0	n/a	0	n/a	0	n/a	ODPA_HUMAN	PDHA1
COLO205	ATFIKVPQNQDGK	5	MCX	5	MCX	5	MCX	0	n/a	0	n/a	0	n/a	5	MCX	0	n/a	0	n/a	0	n/a	0	n/a	0	n/a	0	n/a	0	n/a	0	n/a	0	n/a	0	n/a	0	n/a	0	n/a	0	n/a	0	n/a	0	n/a	0	n/a	NUCL_HUMAN	NCL
COLO205	GLGTNEDSLIEIICSR	1	M	1	M	1	M	0	n/a	0	n/a	0	n/a	1	M	0	n/a	0	n/a	0	n/a	0	n/a	0	n/a	0	n/a	0	n/a	0	n/a	0	n/a	0	n/a	0	n/a	0	n/a	0	n/a	0	n/a	0	n/a	0	n/a	ANXA2_HUMAN	ANXA2
COLO205	SFSSPTQCSHCTALMVGLIR	1	C	1	C	0	n/a	0	n/a	0	n/a	0	n/a	0	n/a	1	C	0	n/a	0	n/a	0	n/a	1	C	0	n/a	0	n/a	0	n/a	0	n/a	0	n/a	0	n/a	0	n/a	0	n/a	0	n/a	0	n/a	0	n/a	MRCKB_HUMAN	CDC42BPB
COLO205	PVPSYIERPDYADHPLGMSESEQALK	1	M	1	M	1	M	0	n/a	0	n/a	0	n/a	1	M	0	n/a	0	n/a	0	n/a	0	n/a	0	n/a	0	n/a	0	n/a	0	n/a	0	n/a	0	n/a	0	n/a	0	n/a	0	n/a	0	n/a	0	n/a	0	n/a	MAP11_HUMAN	METAP1
COLO205	SQNKEDYDGLKEEFR	1	CX	1	CX	0	n/a	0	n/a	0	n/a	0	n/a	0	n/a	1	CX	0	n/a	0	n/a	0	n/a	1	CX	0	n/a	1	CX	0	n/a	0	n/a	0	n/a	0	n/a	0	n/a	0	n/a	0	n/a	0	n/a	1	X	GSTO1_HUMAN	GSTO1
COLO205	GPVTNVAYSHDGAFLAVCDASK	1	M	1	M	1	M	0	n/a	0	n/a	0	n/a	1	M	0	n/a	0	n/a	0	n/a	0	n/a	0	n/a	0	n/a	0	n/a	0	n/a	0	n/a	0	n/a	0	n/a	1	M	0	n/a	0	n/a	0	n/a	0	n/a	WDR1_HUMAN	WDR1
COLO205	LGFPGAQDLANMFR	1	MC	1	MC	0	n/a	0	n/a	0	n/a	0	n/a	0	n/a	1	MC	0	n/a	0	n/a	0	n/a	1	MC	0	n/a	1	MC	0	n/a	0	n/a	0	n/a	0	n/a	0	n/a	0	n/a	0	n/a	0	n/a	0	n/a	NMRL1_HUMAN	NMRAL1
COLO205	KAVDVFFPPEAQNDFPVAMQVSEK	1	CX	1	CX	0	n/a	0	n/a	0	n/a	0	n/a	0	n/a	1	CX	1	CX	0	n/a	0	n/a	1	CX	0	n/a	0	n/a	0	n/a	0	n/a	0	n/a	0	n/a	0	n/a	0	n/a	0	n/a	0	n/a	0	n/a	CLH1_HUMAN	CLTC
COLO205	SLIPVIKVNVNTGR	1	C	1	C	1	C	0	n/a	0	n/a	0	n/a	1	C	0	n/a	0	n/a	0	n/a	0	n/a	0	n/a	0	n/a	0	n/a	0	n/a	0	n/a	0	n/a	0	n/a	0	n/a	0	n/a	0	n/a	0	n/a	0	n/a	K1109_HUMAN	KIAA1109
COLO205	DALIPPLQNINSVQLK	1	M	1	M	1	M	0	n/a	0	n/a	0	n/a	1	M	0	n/a	0	n/a	0	n/a	0	n/a	0	n/a	0	n/a	0	n/a	0	n/a	0	n/a	0	n/a	0	n/a	0	n/a	0	n/a	0	n/a	0	n/a	0	n/a	CKAP5_HUMAN	CKAP5
COLO205	ETHEIVAIRK	1	M	1	M	0	n/a	0	n/a	0	n/a	0	n/a	0	n/a	1	M	0	n/a	0	n/a	0	n/a	1	M	0	n/a	0	n/a	0	n/a	0	n/a	0	n/a	0	n/a	0	n/a	0	n/a	0	n/a	0	n/a	0	n/a	CDKL5_HUMAN	CDKL5
COLO205	TVDLKNNSLEIDQTENVKPMLRGR	0	n/a	0	n/a	0	n/a	0	n/a	0	n/a	0	n/a	0	n/a	0	n/a	0	n/a	0	n/a	0	n/a	0	n/a	0	n/a	0	n/a	0	n/a	0	n/a	0	n/a	0	n/a	1	C	0	n/a	0	n/a	0	n/a	0	n/a	BDP1_HUMAN	BDP1
COLO205	ANDHQGFYLLNSVIEHMPPESVDQYRK	1	MCX	1	MCX	0	n/a	0	n/a	0	n/a	0	n/a	0	n/a	1	MCX	0	n/a	0	n/a	0	n/a	1	MCX	0	n/a	0	n/a	0	n/a	0	n/a	0	n/a	0	n/a	0	n/a	0	n/a	0	n/a	0	n/a	1	MX	XPO2_HUMAN	CSE1L
COLO205	YVKMFMKYIK	1	M	1	M	1	M	0	n/a	0	n/a	0	n/a	1	M	0	n/a	0	n/a	0	n/a	0	n/a	0	n/a	0	n/a	0	n/a	0	n/a	0	n/a	0	n/a	0	n/a	0	n/a	0	n/a	0	n/a	0	n/a	0	n/a	SUCO_HUMAN	SUCO
COLO205	FSHEEIAMAAVTALRR	0	n/a	0	n/a	0	n/a	0	n/a	0	n/a	0	n/a	0	n/a	0	n/a	0	n/a	0	n/a	0	n/a	0	n/a	0	n/a	0	n/a	0	n/a	0	n/a	0	n/a	0	n/a	1	MCX	0	n/a	0	n/a	0	n/a	0	n/a	ALDOA_HUMAN	ALDOA
COLO205	AEISCINNKDGTCTVTYLPTLPGDYSILVK	0	n/a	0	n/a	0	n/a	0	n/a	0	n/a	0	n/a	0	n/a	0	n/a	0	n/a	0	n/a	0	n/a	1	M	0	n/a	0	n/a	0	n/a	0	n/a	0	n/a	0	n/a	0	n/a	0	n/a	0	n/a	0	n/a	0	n/a	FLNB_HUMAN	FLNB
COLO205	GILTLKYPIEHGIVNNWDDMEK	2	M	0	n/a	0	n/a	0	n/a	0	n/a	0	n/a	0	n/a	0	n/a	0	n/a	0	n/a	0	n/a	0	n/a	0	n/a	2	M	0	n/a	0	n/a	0	n/a	0	n/a	0	n/a	0	n/a	0	n/a	0	n/a	0	n/a	ACTG_HUMAN	ACTG1
COLO205	VVAESTNSEEIIEGEYNTVMLAIGR	3	MCX	3	MCX	0	n/a	0	n/a	0	n/a	0	n/a	0	n/a	3	MCX	0	n/a	0	n/a	0	n/a	3	MCX	0	n/a	0	n/a	0	n/a	0	n/a	0	n/a	0	n/a	0	n/a	0	n/a	0	n/a	0	n/a	0	n/a	TRXR1_HUMAN	TXNRD1
COLO205	NGGSSESPIIGQYCGNSNPR	0	n/a	0	n/a	1	C	0	n/a	0	n/a	0	n/a	0	n/a	0	n/a	0	n/a	0	n/a	0	n/a	0	n/a	0	n/a	0	n/a	0	n/a	0	n/a	0	n/a	0	n/a	0	n/a	0	n/a	0	n/a	0	n/a	0	n/a	CUBN_HUMAN	CUBN
COLO205	TVYCNIHKHEPLVLFCESCDTLTCR	1	M	1	M	0	n/a	0	n/a	0	n/a	0	n/a	0	n/a	1	M	0	n/a	0	n/a	0	n/a	1	M	0	n/a	0	n/a	0	n/a	0	n/a	0	n/a	0	n/a	0	n/a	0	n/a	0	n/a	0	n/a	0	n/a	TIF1B_HUMAN	TRIM28
COLO205	KAPGFGGFGSSAVSGGSTAAMITDTIIETDKPK	1	MCX	1	MCX	1	MCX	0	n/a	0	n/a	0	n/a	1	MCX	0	n/a	0	n/a	0	n/a	0	n/a	0	n/a	0	n/a	0	n/a	0	n/a	0	n/a	0	n/a	0	n/a	0	n/a	0	n/a	0	n/a	0	n/a	0	n/a	COPD_HUMAN	ARCN1
COLO205	ATDAMSHVAGFTVAHDVSAR	2	MC	2	MC	2	MC	0	n/a	0	n/a	0	n/a	2	MC	0	n/a	0	n/a	0	n/a	0	n/a	0	n/a	0	n/a	0	n/a	0	n/a	0	n/a	0	n/a	0	n/a	0	n/a	0	n/a	0	n/a	0	n/a	0	n/a	FAH2B_HUMAN	FAHD2B
COLO205	LGMMMDLSYASDTLIR	1	M	1	M	0	n/a	0	n/a	0	n/a	0	n/a	0	n/a	1	M	0	n/a	0	n/a	0	n/a	1	M	0	n/a	0	n/a	0	n/a	0	n/a	0	n/a	0	n/a	0	n/a	0	n/a	0	n/a	0	n/a	0	n/a	DPEP3_HUMAN	DPEP3
COLO205	AVDFQEAESYADDNSLLFMETSAK	1	CX	1	CX	0	n/a	0	n/a	0	n/a	0	n/a	0	n/a	1	CX	0	n/a	0	n/a	0	n/a	1	CX	0	n/a	0	n/a	0	n/a	0	n/a	0	n/a	0	n/a	0	n/a	0	n/a	0	n/a	0	n/a	0	n/a	RAB5A_HUMAN	RAB5A
COLO205	TLGLYGKDQQEAALVDTVNDGVEDLR	1	MCX	1	MCX	0	n/a	0	n/a	0	n/a	0	n/a	0	n/a	1	MCX	0	n/a	0	n/a	0	n/a	1	MCX	0	n/a	0	n/a	0	n/a	0	n/a	0	n/a	0	n/a	0	n/a	0	n/a	0	n/a	0	n/a	0	n/a	GSTP1_HUMAN	GSTP1
COLO205	ITGMLLEIENSELLYMLESPESLR	1	M	1	M	0	n/a	0	n/a	0	n/a	0	n/a	0	n/a	2	M	0	n/a	0	n/a	0	n/a	2	M	0	n/a	0	n/a	0	n/a	0	n/a	0	n/a	0	n/a	0	n/a	0	n/a	0	n/a	0	n/a	0	n/a	PABP3_HUMAN	PABPC3
COLO205	IVVAGNNEDVSFSRPADLNLIQSTPFKPLALK	1	M	1	M	0	n/a	0	n/a	0	n/a	0	n/a	0	n/a	1	M	0	n/a	0	n/a	0	n/a	1	M	0	n/a	0	n/a	0	n/a	0	n/a	0	n/a	0	n/a	0	n/a	0	n/a	0	n/a	0	n/a	0	n/a	MFF_HUMAN	MFF
COLO205	HQGVMVEMGQKDSYVGDEAQSK	0	n/a	0	n/a	0	n/a	0	n/a	0	n/a	0	n/a	0	n/a	0	n/a	0	n/a	0	n/a	0	n/a	0	n/a	0	n/a	0	n/a	0	n/a	0	n/a	0	n/a	0	n/a	2	M	0	n/a	0	n/a	0	n/a	0	n/a	ACTA_HUMAN	ACTA2
COLO205	SLLPDVSPVMNK	0	n/a	0	n/a	0	n/a	0	n/a	0	n/a	0	n/a	0	n/a	0	n/a	0	n/a	0	n/a	0	n/a	1	C	0	n/a	0	n/a	0	n/a	0	n/a	0	n/a	0	n/a	0	n/a	0	n/a	0	n/a	0	n/a	0	n/a	SIA8C_HUMAN	ST8SIA3
COLO205	YVKLHIWDTAGQER	1	MCX	1	MCX	1	MC	0	n/a	0	n/a	0	n/a	1	MC	0	n/a	0	n/a	0	n/a	0	n/a	0	n/a	0	n/a	1	MCX	0	n/a	0	n/a	0	n/a	0	n/a	0	n/a	0	n/a	0	n/a	0	n/a	0	n/a	RAB4A_HUMAN	RAB4A
COLO205	LSQPFESYITAPPGTAAAPAKPATPATPGAPTSPAEHR	2	MCX	2	MCX	2	MC	0	n/a	0	n/a	0	n/a	2	MCX	2	MCX	0	n/a	0	n/a	0	n/a	2	MCX	0	n/a	2	MCX	0	n/a	0	n/a	0	n/a	0	n/a	0	n/a	0	n/a	0	n/a	0	n/a	2	MCX	TM261_HUMAN	TMEM261
COLO205	DPSKEAAVLQYASLVGQK	1	C	1	C	0	n/a	0	n/a	0	n/a	0	n/a	0	n/a	1	C	0	n/a	0	n/a	0	n/a	1	C	0	n/a	0	n/a	0	n/a	0	n/a	0	n/a	0	n/a	0	n/a	0	n/a	0	n/a	0	n/a	0	n/a	ATE1_HUMAN	ATE1
COLO205	APLVLDK	3	M	3	M	3	M	0	n/a	0	n/a	0	n/a	3	M	0	n/a	0	n/a	0	n/a	0	n/a	0	n/a	0	n/a	0	n/a	0	n/a	0	n/a	0	n/a	0	n/a	0	n/a	0	n/a	0	n/a	0	n/a	0	n/a	TDR10_HUMAN	TDRD10
COLO205	KSEEEAAAR	0	n/a	0	n/a	0	n/a	0	n/a	0	n/a	0	n/a	0	n/a	0	n/a	0	n/a	0	n/a	0	n/a	0	n/a	0	n/a	0	n/a	0	n/a	0	n/a	0	n/a	0	n/a	1	C	0	n/a	0	n/a	0	n/a	0	n/a	F186B_HUMAN	FAM186B
COLO205	QGAAQDAWAEPRLR	1	C	1	C	0	n/a	0	n/a	0	n/a	0	n/a	0	n/a	1	C	0	n/a	0	n/a	0	n/a	0	n/a	0	n/a	0	n/a	0	n/a	0	n/a	0	n/a	0	n/a	0	n/a	0	n/a	0	n/a	0	n/a	0	n/a	ATOH1_HUMAN	ATOH1
COLO205	QAVEMKNDKTEEEQSSSSVK	1	M	1	M	1	M	0	n/a	0	n/a	0	n/a	1	M	0	n/a	0	n/a	0	n/a	0	n/a	0	n/a	0	n/a	0	n/a	0	n/a	0	n/a	0	n/a	0	n/a	0	n/a	0	n/a	0	n/a	0	n/a	0	n/a	HNRPC_HUMAN	HNRNPC
COLO205	IEWLESHQDADIEDLKAK	1	M	1	M	1	M	0	n/a	0	n/a	0	n/a	1	M	0	n/a	0	n/a	0	n/a	0	n/a	0	n/a	0	n/a	0	n/a	0	n/a	0	n/a	0	n/a	0	n/a	0	n/a	0	n/a	0	n/a	0	n/a	0	n/a	GRP78_HUMAN	HSPA5
COLO205	HLRGWMAR	0	n/a	0	n/a	1	M	0	n/a	0	n/a	0	n/a	1	M	0	n/a	0	n/a	0	n/a	0	n/a	0	n/a	0	n/a	0	n/a	0	n/a	0	n/a	0	n/a	0	n/a	0	n/a	0	n/a	0	n/a	0	n/a	0	n/a	MYO5B_HUMAN	MYO5B
COLO205	AVDADSGYNAWLSYELQPATGGAR	0	n/a	1	C	0	n/a	0	n/a	0	n/a	0	n/a	0	n/a	1	C	0	n/a	0	n/a	0	n/a	1	C	0	n/a	0	n/a	0	n/a	0	n/a	0	n/a	0	n/a	0	n/a	0	n/a	0	n/a	0	n/a	0	n/a	PCDA4_HUMAN	PCDHA4
COLO205	AVCMLSNSTAIAEAWAR	2	MCX	2	MCX	2	MCX	0	n/a	0	n/a	0	n/a	2	MCX	0	n/a	0	n/a	0	n/a	0	n/a	0	n/a	0	n/a	0	n/a	0	n/a	0	n/a	0	n/a	0	n/a	0	n/a	0	n/a	0	n/a	0	n/a	0	n/a	TBA3C_HUMAN	TUBA3C
COLO205	WSLVLLPR	1	C	1	C	0	n/a	0	n/a	0	n/a	0	n/a	0	n/a	1	C	0	n/a	0	n/a	0	n/a	1	C	0	n/a	0	n/a	0	n/a	0	n/a	0	n/a	0	n/a	0	n/a	0	n/a	0	n/a	0	n/a	0	n/a	TM230_HUMAN	TMEM230
COLO205	TVSLGADAKDELHIVEAEAMNYEGSPIKVTLATLK	0	n/a	0	n/a	0	n/a	0	n/a	0	n/a	0	n/a	0	n/a	1	MC	1	MCX	0	n/a	0	n/a	1	MC	0	n/a	0	n/a	0	n/a	0	n/a	0	n/a	0	n/a	0	n/a	0	n/a	0	n/a	0	n/a	0	n/a	NPM_HUMAN	NPM1
COLO205	IKWGDAAAEYVVESTGVFTTMEK	1	M	1	M	1	M	0	n/a	0	n/a	0	n/a	1	M	0	n/a	0	n/a	0	n/a	0	n/a	0	n/a	0	n/a	0	n/a	0	n/a	0	n/a	0	n/a	0	n/a	0	n/a	0	n/a	0	n/a	0	n/a	0	n/a	G3P_HUMAN	GAPDH
COLO205	AGVNFSQFTGVWK	1	M	1	M	1	M	0	n/a	0	n/a	0	n/a	1	M	0	n/a	0	n/a	0	n/a	0	n/a	0	n/a	0	n/a	0	n/a	0	n/a	0	n/a	0	n/a	0	n/a	0	n/a	0	n/a	0	n/a	0	n/a	0	n/a	PDCD6_HUMAN	PDCD6
COLO205	MAAGLKTVEPLEYYR	1	M	1	M	0	n/a	0	n/a	0	n/a	0	n/a	0	n/a	1	M	0	n/a	0	n/a	0	n/a	1	M	0	n/a	0	n/a	0	n/a	0	n/a	0	n/a	0	n/a	0	n/a	0	n/a	0	n/a	0	n/a	0	n/a	EXOS8_HUMAN	EXOSC8
COLO205	IEDGNDFGVAVQEK	1	CX	1	C	1	C	0	n/a	0	n/a	0	n/a	1	C	0	n/a	0	n/a	0	n/a	0	n/a	0	n/a	0	n/a	0	n/a	0	n/a	0	n/a	0	n/a	0	n/a	0	n/a	0	n/a	0	n/a	0	n/a	0	n/a	PSME1_HUMAN	PSME1
COLO205	VCAEVQEQPRLFPPSADYPDLRK	0	n/a	0	n/a	0	n/a	0	n/a	0	n/a	0	n/a	0	n/a	0	n/a	0	n/a	0	n/a	0	n/a	0	n/a	0	n/a	1	C	0	n/a	0	n/a	0	n/a	0	n/a	0	n/a	0	n/a	0	n/a	0	n/a	0	n/a	KCRS_HUMAN	CKMT2
COLO205	CSYQPTMEGVHTMHVTFAGVPIPR	1	M	1	M	1	M	0	n/a	0	n/a	0	n/a	1	M	0	n/a	0	n/a	0	n/a	0	n/a	0	n/a	0	n/a	0	n/a	0	n/a	0	n/a	0	n/a	0	n/a	0	n/a	0	n/a	0	n/a	0	n/a	0	n/a	FLNA_HUMAN	FLNA
COLO205	AKLNWLSGDFNNWK	1	M	0	n/a	0	n/a	0	n/a	0	n/a	0	n/a	0	n/a	1	M	0	n/a	0	n/a	0	n/a	1	M	0	n/a	0	n/a	0	n/a	0	n/a	0	n/a	0	n/a	0	n/a	0	n/a	0	n/a	0	n/a	0	n/a	TEBP_HUMAN	PTGES3
COLO205	SLFTDLVGEK	3	MC	3	MC	0	n/a	0	n/a	0	n/a	0	n/a	0	n/a	4	MC	0	n/a	0	n/a	0	n/a	4	MC	0	n/a	0	n/a	0	n/a	0	n/a	0	n/a	0	n/a	0	n/a	0	n/a	0	n/a	0	n/a	0	n/a	PZP_HUMAN	PZP
COLO205	LTHDIELNLDYER	1	M	1	M	0	n/a	0	n/a	0	n/a	0	n/a	0	n/a	1	M	1	M	0	n/a	0	n/a	1	M	0	n/a	0	n/a	0	n/a	0	n/a	0	n/a	0	n/a	0	n/a	0	n/a	0	n/a	0	n/a	0	n/a	TFR1_HUMAN	TFRC
COLO205	TLNETELTAAVPDLR	0	n/a	0	n/a	1	M	0	n/a	0	n/a	0	n/a	0	n/a	0	n/a	0	n/a	0	n/a	0	n/a	0	n/a	0	n/a	0	n/a	0	n/a	0	n/a	0	n/a	0	n/a	0	n/a	0	n/a	0	n/a	0	n/a	0	n/a	K2C7_HUMAN	KRT7
COLO205	GGVDSEDIPLNLSR	2	M	2	M	0	n/a	0	n/a	0	n/a	0	n/a	0	n/a	2	M	0	n/a	0	n/a	0	n/a	2	M	0	n/a	0	n/a	0	n/a	0	n/a	0	n/a	0	n/a	0	n/a	0	n/a	0	n/a	0	n/a	0	n/a	TRAP1_HUMAN	TRAP1
COLO205	TVEEVIRK	3	MC	3	MC	3	MC	0	n/a	0	n/a	2	M	0	n/a	0	n/a	0	n/a	0	n/a	0	n/a	0	n/a	0	n/a	0	n/a	0	n/a	0	n/a	0	n/a	0	n/a	0	n/a	0	n/a	0	n/a	0	n/a	0	n/a	DYST_HUMAN	DST
COLO205	LFPIGYQCSCLYWSTVDAR	1	M	1	M	1	M	0	n/a	0	n/a	0	n/a	1	M	0	n/a	0	n/a	0	n/a	0	n/a	0	n/a	0	n/a	0	n/a	0	n/a	0	n/a	0	n/a	0	n/a	0	n/a	0	n/a	0	n/a	0	n/a	0	n/a	KMT2B_HUMAN	KMT2B
COLO205	TVSLGAGAKDELHIVEAEAMNYEDSPIKVTLATLK	2	MCX	2	MCX	2	MCX	2	MC	0	n/a	0	n/a	2	MCX	0	n/a	0	n/a	0	n/a	0	n/a	0	n/a	0	n/a	0	n/a	0	n/a	0	n/a	0	n/a	0	n/a	0	n/a	0	n/a	0	n/a	0	n/a	0	n/a	NPM_HUMAN	NPM1
COLO205	QFKPVTTPEEIAQVATISANGDKEIGNIISDAMKK	1	X	0	n/a	0	n/a	0	n/a	0	n/a	0	n/a	0	n/a	0	n/a	0	n/a	0	n/a	0	n/a	0	n/a	0	n/a	1	X	0	n/a	0	n/a	0	n/a	0	n/a	0	n/a	0	n/a	0	n/a	0	n/a	0	n/a	CH60_HUMAN	HSPD1
COLO205	EYAQNIWDVEPSDLK	1	C	1	C	1	C	0	n/a	0	n/a	0	n/a	1	C	0	n/a	0	n/a	0	n/a	0	n/a	0	n/a	0	n/a	0	n/a	0	n/a	0	n/a	0	n/a	0	n/a	0	n/a	0	n/a	0	n/a	0	n/a	0	n/a	PYGL_HUMAN	PYGL
COLO205	NLDLDSIIAEVNAQYEEIANR	1	MC	1	MC	1	MC	0	n/a	0	n/a	0	n/a	1	MC	0	n/a	0	n/a	0	n/a	0	n/a	0	n/a	0	n/a	0	n/a	0	n/a	0	n/a	0	n/a	0	n/a	0	n/a	0	n/a	0	n/a	0	n/a	0	n/a	K2C5_HUMAN	KRT5
COLO205	VETAVTMK	1	M	1	M	0	n/a	0	n/a	0	n/a	0	n/a	0	n/a	1	M	0	n/a	0	n/a	0	n/a	1	M	0	n/a	0	n/a	0	n/a	0	n/a	0	n/a	0	n/a	0	n/a	0	n/a	0	n/a	0	n/a	0	n/a	CHM1A_HUMAN	CHMP1A
COLO205	RDEHTGEVLSLVGK	0	n/a	0	n/a	0	n/a	0	n/a	0	n/a	0	n/a	0	n/a	0	n/a	0	n/a	0	n/a	0	n/a	0	n/a	0	n/a	0	n/a	0	n/a	0	n/a	0	n/a	0	n/a	1	M	0	n/a	0	n/a	0	n/a	0	n/a	U520_HUMAN	SNRNP200
COLO205	SLFTDLVGEKDLFHCVSFTLPR	2	MCX	2	MCX	0	n/a	0	n/a	0	n/a	0	n/a	0	n/a	2	MCX	0	n/a	0	n/a	0	n/a	2	MCX	0	n/a	0	n/a	0	n/a	0	n/a	0	n/a	0	n/a	0	n/a	0	n/a	0	n/a	0	n/a	0	n/a	PZP_HUMAN	PZP
COLO205	LVQAFQFTDKHGEVCPAGWKPGSDTMKPDVQK	1	M	1	M	1	M	0	n/a	0	n/a	0	n/a	1	M	0	n/a	0	n/a	0	n/a	0	n/a	0	n/a	0	n/a	0	n/a	0	n/a	0	n/a	0	n/a	0	n/a	0	n/a	0	n/a	0	n/a	0	n/a	0	n/a	PRDX1_HUMAN	PRDX1
COLO205	EFKYGIEEHGK	0	n/a	0	n/a	0	n/a	0	n/a	0	n/a	0	n/a	0	n/a	0	n/a	0	n/a	0	n/a	0	n/a	0	n/a	0	n/a	0	n/a	0	n/a	0	n/a	0	n/a	0	n/a	0	n/a	0	n/a	0	n/a	0	n/a	1	M	CXA1_HUMAN	GJA1
COLO205	ELGTLIPR	0	n/a	0	n/a	0	n/a	0	n/a	0	n/a	0	n/a	0	n/a	0	n/a	0	n/a	0	n/a	0	n/a	0	n/a	0	n/a	0	n/a	0	n/a	0	n/a	0	n/a	0	n/a	1	M	0	n/a	0	n/a	0	n/a	0	n/a	TFE3_HUMAN	TFE3
COLO205	QLLLTADDRVNPCIGGVILFHQTLYQK	0	n/a	0	n/a	0	n/a	0	n/a	0	n/a	0	n/a	0	n/a	0	n/a	0	n/a	0	n/a	0	n/a	0	n/a	0	n/a	0	n/a	0	n/a	0	n/a	0	n/a	0	n/a	0	n/a	0	n/a	0	n/a	0	n/a	1	M	ALDOA_HUMAN	ALDOA
COLO205	HSQLSELNVK	0	n/a	0	n/a	0	n/a	0	n/a	0	n/a	0	n/a	0	n/a	1	C	0	n/a	0	n/a	0	n/a	1	C	0	n/a	0	n/a	0	n/a	0	n/a	0	n/a	0	n/a	0	n/a	0	n/a	0	n/a	0	n/a	0	n/a	STAM1_HUMAN	STAM
COLO205	GENLVSMTVQGPPPKDTGIAR	0	n/a	0	n/a	0	n/a	0	n/a	0	n/a	0	n/a	0	n/a	0	n/a	0	n/a	0	n/a	0	n/a	0	n/a	0	n/a	0	n/a	0	n/a	0	n/a	0	n/a	0	n/a	2	M	0	n/a	0	n/a	0	n/a	0	n/a	RSMB_HUMAN	SNRPB
COLO205	APKPDGPGGGPGGSHMEGNYGDDR	1	M	1	M	0	n/a	0	n/a	0	n/a	0	n/a	0	n/a	1	M	1	M	0	n/a	0	n/a	1	M	0	n/a	0	n/a	0	n/a	0	n/a	0	n/a	0	n/a	0	n/a	0	n/a	0	n/a	0	n/a	0	n/a	FUS_HUMAN	FUS
COLO205	YNLGDYNGEIMSEVIAQR	1	C	1	C	0	n/a	0	n/a	0	n/a	0	n/a	0	n/a	1	C	0	n/a	0	n/a	0	n/a	1	C	0	n/a	0	n/a	0	n/a	0	n/a	0	n/a	0	n/a	0	n/a	0	n/a	0	n/a	0	n/a	0	n/a	EPC1_HUMAN	EPC1
COLO205	GSFFICQVVLTPK	1	MCX	1	MC	1	MC	0	n/a	0	n/a	0	n/a	1	MC	0	n/a	0	n/a	0	n/a	0	n/a	0	n/a	0	n/a	1	MCX	0	n/a	0	n/a	0	n/a	0	n/a	1	MCX	0	n/a	0	n/a	0	n/a	0	n/a	PLCX3_HUMAN	PLCXD3
COLO205	AVLIAESMQPIR	1	M	1	M	0	n/a	0	n/a	0	n/a	0	n/a	0	n/a	2	M	0	n/a	0	n/a	0	n/a	2	M	0	n/a	0	n/a	0	n/a	0	n/a	0	n/a	0	n/a	0	n/a	0	n/a	0	n/a	0	n/a	0	n/a	P210L_HUMAN	NUP210L
COLO205	SISLYYTGEKGENQDYR	1	M	1	M	1	M	0	n/a	0	n/a	0	n/a	1	M	0	n/a	0	n/a	0	n/a	0	n/a	0	n/a	0	n/a	0	n/a	0	n/a	0	n/a	0	n/a	0	n/a	0	n/a	0	n/a	0	n/a	0	n/a	0	n/a	NUCL_HUMAN	NCL
COLO205	SAECNIVVTQPR	1	C	1	C	1	MC	0	n/a	0	n/a	0	n/a	1	MC	0	n/a	0	n/a	0	n/a	0	n/a	0	n/a	0	n/a	0	n/a	0	n/a	0	n/a	0	n/a	0	n/a	0	n/a	0	n/a	0	n/a	0	n/a	0	n/a	DHX9_HUMAN	DHX9
COLO205	MQTEIITLAPSTMK	1	M	1	M	0	n/a	0	n/a	0	n/a	0	n/a	0	n/a	1	M	0	n/a	0	n/a	0	n/a	1	M	0	n/a	0	n/a	0	n/a	0	n/a	0	n/a	0	n/a	0	n/a	0	n/a	0	n/a	0	n/a	0	n/a	ACTBL_HUMAN	ACTBL2
COLO205	QEYDQSGPSIVHRK	2	X	2	X	0	n/a	0	n/a	0	n/a	0	n/a	0	n/a	2	X	0	n/a	0	n/a	0	n/a	2	X	0	n/a	0	n/a	0	n/a	0	n/a	0	n/a	0	n/a	0	n/a	0	n/a	0	n/a	0	n/a	0	n/a	ACTB_HUMAN	ACTB
[truncated: 18,886 more rows]
[truncated: 5 more columns]
