# Supplementary material for: Detecting protein variants by mass spectrometry: a comprehensive study in cancer cell-lines
Source: Genome Med. 2017 Jul 18;9:62. doi: 10.1186/s13073-017-0454-9 (PMC5514513; doi:10.1186/s13073-017-0454-9)
Supplement: Supplementary file 7 — Variant peptides detected in searches against the 59 shallow proteomes. (XLSX 13008 kb) [file 13073_2017_454_MOESM7_ESM.xlsx]

## Sheet: CL59_peptides
	Additional file 7: Variant peptides detected in searches against the 59 proteomes
	Definitions:
		#Spectra	Spectral count
		Algorithms	Algorithms that detected this peptide	M = MS-GF+	C = COMET	X = Tandem
		Combined		Combined personal		COSMIC-all		COSMIC-census		COSMIC-indel		COSMIC-other		COSMIC-SNV		dbSNP-ALL		dbSNP-census		dbSNP-indel		dbSNP-other		dbSNP-snv		ExomeSeq-all		ExomeSeq-general		ExomeSeq-indel		ExomeSeq-other		ExomeSeq-snv		RNASeq-all		RNASeq-general		RNASeq-fusions		RNASeq-other		RNASeq-snv		Uniprot Variants
Cell line	Peptide	#Spectra	Algorithms	#Spectra	Algorithms	#Spectra	Algorithms	#Spectra	Algorithms	#Spectra	Algorithms	#Spectra	Algorithms	#Spectra	Algorithms	#Spectra	Algorithms	#Spectra	Algorithms	#Spectra	Algorithms	#Spectra	Algorithms	#Spectra	Algorithms	#Spectra	Algorithms	#Spectra	Algorithms	#Spectra	Algorithms	#Spectra	Algorithms	#Spectra	Algorithms	#Spectra	Algorithms	#Spectra	Algorithms	#Spectra	Algorithms	#Spectra	Algorithms	#Spectra	Algorithms	#Spectra	Algorithms	UniProt Name	Gene Name
A498	AVFVDLEPTVIDDIR	4	MC	4	MC	6	MCX	0	n/a	0	n/a	0	n/a	6	MCX	0	n/a	0	n/a	0	n/a	0	n/a	0	n/a	0	n/a	6	MCX	0	n/a	0	n/a	0	n/a	0	n/a	0	n/a	0	n/a	0	n/a	0	n/a	0	n/a	TBA4A_HUMAN	TUBA4A
A498	KKGEGFMR	0	n/a	0	n/a	0	n/a	0	n/a	0	n/a	0	n/a	0	n/a	1	M	0	n/a	0	n/a	0	n/a	0	n/a	0	n/a	0	n/a	0	n/a	0	n/a	0	n/a	0	n/a	0	n/a	0	n/a	0	n/a	0	n/a	0	n/a	MTP_HUMAN	MTTP
A498	ENGGINTLER	0	n/a	0	n/a	0	n/a	0	n/a	0	n/a	0	n/a	0	n/a	1	M	0	n/a	0	n/a	0	n/a	1	M	0	n/a	0	n/a	0	n/a	0	n/a	0	n/a	0	n/a	0	n/a	0	n/a	0	n/a	0	n/a	0	n/a	KIF11_HUMAN	KIF11
A498	VSINKISLFWKTNLK	1	M	1	M	1	M	0	n/a	0	n/a	0	n/a	1	M	0	n/a	0	n/a	0	n/a	0	n/a	0	n/a	0	n/a	0	n/a	0	n/a	0	n/a	0	n/a	0	n/a	0	n/a	0	n/a	0	n/a	0	n/a	0	n/a	SR140_HUMAN	U2SURP
A498	GLFGQLFCDFGEEMILTDSNGEQPFSAMVSMVTK	1	C	1	C	0	n/a	0	n/a	0	n/a	0	n/a	0	n/a	1	C	0	n/a	0	n/a	0	n/a	1	C	0	n/a	0	n/a	0	n/a	0	n/a	0	n/a	0	n/a	0	n/a	0	n/a	0	n/a	0	n/a	0	n/a	UBA1_HUMAN	UBA1
A498	EAFLNTEDKGNSLDSVEALIK	1	M	1	M	1	M	0	n/a	0	n/a	0	n/a	1	M	0	n/a	0	n/a	0	n/a	0	n/a	0	n/a	0	n/a	0	n/a	0	n/a	0	n/a	0	n/a	0	n/a	0	n/a	0	n/a	0	n/a	0	n/a	0	n/a	SPTN1_HUMAN	SPTAN1
A498	QKDIAMLYQGLEKLK	1	M	1	M	1	M	0	n/a	0	n/a	0	n/a	1	M	0	n/a	0	n/a	0	n/a	0	n/a	0	n/a	0	n/a	0	n/a	0	n/a	0	n/a	0	n/a	0	n/a	0	n/a	0	n/a	0	n/a	0	n/a	0	n/a	QRIC2_HUMAN	QRICH2
A498	NSLSETVR	2	MC	2	MC	0	n/a	0	n/a	0	n/a	0	n/a	0	n/a	2	MC	0	n/a	0	n/a	0	n/a	2	MC	2	MC	2	MC	0	n/a	0	n/a	2	MC	0	n/a	0	n/a	0	n/a	0	n/a	0	n/a	2	MC	LMAN1_HUMAN	LMAN1
A498	TKTRIFNTSTGGLLLPSDTK	0	n/a	0	n/a	1	C	0	n/a	0	n/a	0	n/a	1	C	0	n/a	0	n/a	0	n/a	0	n/a	0	n/a	0	n/a	0	n/a	0	n/a	0	n/a	0	n/a	0	n/a	0	n/a	0	n/a	0	n/a	0	n/a	0	n/a	XRCC6_HUMAN	XRCC6
A498	EIEDKPVATSNIQELEAQISR	1	C	1	C	1	C	0	n/a	0	n/a	0	n/a	1	C	0	n/a	0	n/a	0	n/a	0	n/a	0	n/a	0	n/a	0	n/a	0	n/a	0	n/a	0	n/a	0	n/a	0	n/a	0	n/a	0	n/a	0	n/a	0	n/a	SYNE1_HUMAN	SYNE1
A498	AKLEAAIADAEERGELALK	1	C	1	C	1	C	0	n/a	0	n/a	0	n/a	1	C	0	n/a	0	n/a	0	n/a	0	n/a	0	n/a	0	n/a	0	n/a	0	n/a	0	n/a	0	n/a	0	n/a	0	n/a	0	n/a	0	n/a	0	n/a	0	n/a	K2C7_HUMAN	KRT7
A498	YLAEVATGDKK	0	n/a	0	n/a	0	n/a	0	n/a	1	X	0	n/a	0	n/a	0	n/a	0	n/a	0	n/a	0	n/a	0	n/a	0	n/a	1	X	0	n/a	0	n/a	0	n/a	0	n/a	0	n/a	0	n/a	0	n/a	0	n/a	0	n/a	1433S_HUMAN	SFN
A498	EALPLGAPDAGAPQHGGGAGRPPGRAGAHR	0	n/a	1	X	0	n/a	0	n/a	0	n/a	0	n/a	0	n/a	0	n/a	0	n/a	0	n/a	0	n/a	0	n/a	0	n/a	0	n/a	0	n/a	0	n/a	0	n/a	0	n/a	0	n/a	0	n/a	0	n/a	0	n/a	0	n/a	RUNX1_HUMAN	RUNX1
A498	LNLQAINYMAADGDFK	7	M	7	M	0	n/a	0	n/a	0	n/a	0	n/a	0	n/a	7	M	0	n/a	0	n/a	0	n/a	7	M	0	n/a	0	n/a	0	n/a	0	n/a	0	n/a	0	n/a	0	n/a	0	n/a	0	n/a	0	n/a	0	n/a	LEG1_HUMAN	LGALS1
A498	IIYVGSAESEEYNQVLDSVLVGPVPAGR	1	M	1	M	1	M	0	n/a	0	n/a	0	n/a	1	M	0	n/a	0	n/a	0	n/a	0	n/a	0	n/a	0	n/a	0	n/a	0	n/a	0	n/a	0	n/a	0	n/a	0	n/a	0	n/a	0	n/a	0	n/a	0	n/a	ASF1A_HUMAN	ASF1A
A498	TANDMIHSENMR	1	M	1	M	1	M	1	M	0	n/a	0	n/a	1	M	0	n/a	0	n/a	0	n/a	0	n/a	0	n/a	0	n/a	0	n/a	0	n/a	0	n/a	0	n/a	0	n/a	0	n/a	0	n/a	0	n/a	0	n/a	0	n/a	MOES_HUMAN	MSN
A498	KVLYANNVMSGGTTMYPGIADR	1	M	1	M	0	n/a	0	n/a	0	n/a	0	n/a	0	n/a	1	M	0	n/a	0	n/a	0	n/a	1	M	0	n/a	0	n/a	0	n/a	0	n/a	0	n/a	0	n/a	0	n/a	0	n/a	0	n/a	0	n/a	1	M	ACTS_HUMAN	ACTA1
A498	NGQGFALVYSITAKSTFNDLQDLR	5	MC	5	MC	5	M	0	n/a	0	n/a	0	n/a	5	MC	0	n/a	0	n/a	0	n/a	0	n/a	0	n/a	0	n/a	0	n/a	0	n/a	0	n/a	0	n/a	0	n/a	0	n/a	0	n/a	0	n/a	0	n/a	0	n/a	RAP1A_HUMAN	RAP1A
A498	VMISSNAEDTFLIKMLLR	1	M	1	M	0	n/a	0	n/a	0	n/a	0	n/a	0	n/a	1	M	0	n/a	0	n/a	0	n/a	1	M	0	n/a	0	n/a	0	n/a	0	n/a	0	n/a	0	n/a	0	n/a	0	n/a	0	n/a	0	n/a	0	n/a	RPC2_HUMAN	POLR3B
A498	QMEHISQFLQAAER	0	n/a	0	n/a	0	n/a	0	n/a	0	n/a	0	n/a	0	n/a	0	n/a	0	n/a	0	n/a	0	n/a	0	n/a	0	n/a	0	n/a	0	n/a	0	n/a	0	n/a	0	n/a	1	MCX	0	n/a	0	n/a	0	n/a	0	n/a	TAGL2_HUMAN	TAGLN2
A498	AMCMLSNTTAIAEAWAR	3	MCX	3	MCX	3	MCX	0	n/a	0	n/a	0	n/a	3	MCX	3	MCX	0	n/a	0	n/a	0	n/a	3	MCX	0	n/a	0	n/a	0	n/a	0	n/a	0	n/a	0	n/a	0	n/a	0	n/a	0	n/a	0	n/a	0	n/a	TBA4A_HUMAN TBA3C_HUMAN	TUBA4A TUBA3C
A498	SAQDPTMMQFKSTPDLLR	1	C	1	C	1	C	0	n/a	0	n/a	0	n/a	1	C	0	n/a	0	n/a	0	n/a	0	n/a	0	n/a	0	n/a	0	n/a	0	n/a	0	n/a	0	n/a	0	n/a	0	n/a	0	n/a	0	n/a	0	n/a	0	n/a	CING_HUMAN	CGN
A498	AAGIGKDLKENPNLR	3	M	3	M	3	M	0	n/a	0	n/a	0	n/a	3	M	0	n/a	0	n/a	0	n/a	0	n/a	0	n/a	0	n/a	0	n/a	0	n/a	0	n/a	0	n/a	0	n/a	3	M	0	n/a	0	n/a	0	n/a	3	M	PRP4B_HUMAN	PRPF4B
A498	VRKAAITMQR	0	n/a	0	n/a	0	n/a	0	n/a	0	n/a	0	n/a	0	n/a	1	C	0	n/a	0	n/a	0	n/a	1	C	0	n/a	0	n/a	0	n/a	0	n/a	0	n/a	0	n/a	0	n/a	0	n/a	0	n/a	0	n/a	0	n/a	MYO5A_HUMAN	MYO5A
A498	MIPASKYFSTGETSVVELTAEEVKVAETIK	1	M	1	M	1	M	0	n/a	0	n/a	0	n/a	1	M	0	n/a	0	n/a	0	n/a	0	n/a	0	n/a	0	n/a	0	n/a	0	n/a	0	n/a	0	n/a	0	n/a	0	n/a	0	n/a	0	n/a	0	n/a	0	n/a	AL1L2_HUMAN	ALDH1L2
A498	VLNGLHNELQTIGFQIETIGK	1	M	1	M	1	M	0	n/a	0	n/a	0	n/a	1	M	0	n/a	0	n/a	0	n/a	0	n/a	0	n/a	0	n/a	0	n/a	0	n/a	0	n/a	0	n/a	0	n/a	0	n/a	0	n/a	0	n/a	0	n/a	0	n/a	UGDH_HUMAN	UGDH
A498	TAFNDAIAELDTLNEDSYKDSTLIMQLLR	0	n/a	0	n/a	2	M	0	n/a	0	n/a	0	n/a	2	M	0	n/a	0	n/a	0	n/a	0	n/a	0	n/a	0	n/a	0	n/a	0	n/a	0	n/a	0	n/a	0	n/a	0	n/a	0	n/a	0	n/a	0	n/a	0	n/a	1433G_HUMAN	YWHAG
A498	VGSLCAATPSKDINQLQKANVR	1	M	1	M	0	n/a	0	n/a	0	n/a	0	n/a	0	n/a	1	M	0	n/a	0	n/a	0	n/a	1	M	0	n/a	0	n/a	0	n/a	0	n/a	0	n/a	0	n/a	0	n/a	0	n/a	0	n/a	0	n/a	0	n/a	VILL_HUMAN	VILL
A498	VEEDVASNLVMKVDALLSAQPK	1	M	1	M	0	n/a	0	n/a	0	n/a	0	n/a	0	n/a	1	M	0	n/a	0	n/a	0	n/a	1	M	0	n/a	0	n/a	0	n/a	0	n/a	0	n/a	0	n/a	0	n/a	0	n/a	0	n/a	0	n/a	0	n/a	UGGG1_HUMAN	UGGT1
A498	NTSEAATTKQHK	0	n/a	0	n/a	1	M	1	M	0	n/a	0	n/a	1	M	0	n/a	0	n/a	0	n/a	0	n/a	0	n/a	0	n/a	0	n/a	0	n/a	0	n/a	0	n/a	0	n/a	0	n/a	0	n/a	0	n/a	0	n/a	0	n/a	PTPRB_HUMAN	PTPRB
A498	AVAAAAAAAGPAGAGGGQAQR	0	n/a	0	n/a	0	n/a	0	n/a	0	n/a	0	n/a	0	n/a	0	n/a	0	n/a	0	n/a	0	n/a	0	n/a	0	n/a	0	n/a	0	n/a	0	n/a	0	n/a	0	n/a	1	M	0	n/a	0	n/a	0	n/a	0	n/a	SNTB1_HUMAN	SNTB1
A498	MAVSDVPSLLVGK	0	n/a	0	n/a	1	M	0	n/a	0	n/a	0	n/a	1	M	0	n/a	0	n/a	0	n/a	0	n/a	0	n/a	0	n/a	0	n/a	0	n/a	0	n/a	0	n/a	0	n/a	0	n/a	0	n/a	0	n/a	0	n/a	0	n/a	FOCAD_HUMAN	FOCAD
A498	LNQGTKRHLMHLELDISDSK	1	M	1	M	0	n/a	0	n/a	0	n/a	0	n/a	0	n/a	1	M	0	n/a	0	n/a	0	n/a	1	M	0	n/a	0	n/a	0	n/a	0	n/a	0	n/a	0	n/a	0	n/a	0	n/a	0	n/a	0	n/a	0	n/a	NCPR_HUMAN	POR
A498	ALMLQGVDLLADAVAVTMEPKGR	3	M	3	M	3	M	0	n/a	0	n/a	0	n/a	3	M	3	M	0	n/a	0	n/a	0	n/a	3	M	0	n/a	3	M	0	n/a	0	n/a	0	n/a	0	n/a	0	n/a	0	n/a	0	n/a	0	n/a	0	n/a	CH60_HUMAN	HSPD1
A498	RQLGVGAFPMESR	1	C	1	C	0	n/a	0	n/a	0	n/a	0	n/a	0	n/a	1	C	0	n/a	0	n/a	0	n/a	1	C	0	n/a	0	n/a	0	n/a	0	n/a	0	n/a	0	n/a	0	n/a	0	n/a	0	n/a	0	n/a	0	n/a	AL2CL_HUMAN	ALS2CL
A498	VTMQNLDDR	1	M	1	M	0	n/a	0	n/a	0	n/a	0	n/a	0	n/a	1	M	0	n/a	0	n/a	0	n/a	1	M	0	n/a	0	n/a	0	n/a	0	n/a	0	n/a	0	n/a	0	n/a	0	n/a	0	n/a	0	n/a	0	n/a	K1C16_HUMAN	KRT16
A498	DYKVHQEIINIMQDR	1	M	1	M	0	n/a	0	n/a	0	n/a	0	n/a	0	n/a	1	M	0	n/a	0	n/a	0	n/a	1	M	0	n/a	0	n/a	0	n/a	0	n/a	0	n/a	0	n/a	0	n/a	0	n/a	0	n/a	0	n/a	0	n/a	NDUBA_HUMAN	NDUFB10
A498	QVNEMKNSLSETVR	1	M	1	M	0	n/a	0	n/a	0	n/a	0	n/a	0	n/a	1	M	0	n/a	0	n/a	0	n/a	1	M	1	MX	1	M	0	n/a	0	n/a	1	MX	0	n/a	0	n/a	0	n/a	0	n/a	0	n/a	1	M	LMAN1_HUMAN	LMAN1
A498	ALDLFSDNAPPPELLEIIDEDIAK	1	C	1	C	0	n/a	0	n/a	0	n/a	0	n/a	0	n/a	1	C	0	n/a	0	n/a	0	n/a	1	C	0	n/a	0	n/a	0	n/a	0	n/a	0	n/a	0	n/a	0	n/a	0	n/a	0	n/a	0	n/a	0	n/a	PDIA6_HUMAN	PDIA6
A498	CAPASIHLMDNKQFQFGHALK	0	n/a	0	n/a	0	n/a	0	n/a	0	n/a	0	n/a	0	n/a	1	M	0	n/a	0	n/a	0	n/a	1	M	0	n/a	0	n/a	0	n/a	0	n/a	0	n/a	0	n/a	0	n/a	0	n/a	0	n/a	0	n/a	1	M	ADAS_HUMAN	AGPS
A498	WNAWNELKGTSKEDAMK	1	M	1	M	1	M	0	n/a	0	n/a	0	n/a	1	M	0	n/a	0	n/a	0	n/a	0	n/a	0	n/a	0	n/a	0	n/a	0	n/a	0	n/a	0	n/a	0	n/a	0	n/a	0	n/a	0	n/a	0	n/a	0	n/a	ACBP_HUMAN	DBI
A498	AGVVAPATQVAQVTLQSVQR	0	n/a	0	n/a	6	MCX	0	n/a	0	n/a	0	n/a	6	MCX	0	n/a	0	n/a	0	n/a	0	n/a	0	n/a	0	n/a	0	n/a	0	n/a	0	n/a	0	n/a	0	n/a	0	n/a	0	n/a	0	n/a	0	n/a	0	n/a	PLEC_HUMAN	PLEC
A498	QFLSDEQNILALRSIQDRQR	1	M	0	n/a	0	n/a	0	n/a	0	n/a	0	n/a	0	n/a	0	n/a	0	n/a	0	n/a	0	n/a	0	n/a	0	n/a	1	M	0	n/a	0	n/a	0	n/a	0	n/a	1	M	0	n/a	0	n/a	0	n/a	0	n/a	CASP_HUMAN|CUX1_HUMAN	CUX1
A498	TFPQVMIPVFDILLGR	1	M	1	M	0	n/a	0	n/a	0	n/a	0	n/a	0	n/a	1	M	0	n/a	0	n/a	0	n/a	1	M	0	n/a	0	n/a	0	n/a	0	n/a	0	n/a	0	n/a	0	n/a	0	n/a	0	n/a	0	n/a	0	n/a	UBE4A_HUMAN	UBE4A
A498	LHNKPTFSQSIVLLNLYR	0	n/a	0	n/a	0	n/a	0	n/a	0	n/a	0	n/a	0	n/a	1	C	0	n/a	0	n/a	0	n/a	1	C	0	n/a	0	n/a	0	n/a	0	n/a	0	n/a	0	n/a	0	n/a	0	n/a	0	n/a	0	n/a	0	n/a	U2AF4_HUMAN	U2AF1L4
A498	TTTTNTQVEGNDEAAFLER	1	M	1	M	1	M	0	n/a	0	n/a	0	n/a	1	M	0	n/a	0	n/a	0	n/a	0	n/a	0	n/a	0	n/a	0	n/a	0	n/a	0	n/a	0	n/a	0	n/a	0	n/a	0	n/a	0	n/a	0	n/a	0	n/a	CALD1_HUMAN	CALD1
A498	ETCLITFLHAGIECPR	1	M	1	M	0	n/a	0	n/a	0	n/a	0	n/a	0	n/a	1	M	1	M	0	n/a	0	n/a	1	M	0	n/a	0	n/a	0	n/a	0	n/a	0	n/a	0	n/a	0	n/a	0	n/a	0	n/a	0	n/a	0	n/a	SND1_HUMAN	SND1
A498	RMLWNVMVSIIR	1	M	1	M	0	n/a	0	n/a	0	n/a	0	n/a	0	n/a	1	M	0	n/a	0	n/a	0	n/a	1	M	0	n/a	0	n/a	0	n/a	0	n/a	0	n/a	0	n/a	0	n/a	0	n/a	0	n/a	0	n/a	0	n/a	ABCA4_HUMAN	ABCA4
A498	AAVANLVESTK	1	M	1	M	0	n/a	0	n/a	0	n/a	0	n/a	0	n/a	1	M	0	n/a	0	n/a	0	n/a	1	M	0	n/a	0	n/a	0	n/a	0	n/a	0	n/a	0	n/a	0	n/a	0	n/a	0	n/a	0	n/a	0	n/a	RP1_HUMAN	RP1
A498	KVFANPEDCVSFGK	2	MC	2	MC	2	MC	0	n/a	0	n/a	0	n/a	2	MC	0	n/a	0	n/a	0	n/a	0	n/a	0	n/a	0	n/a	0	n/a	0	n/a	0	n/a	0	n/a	0	n/a	0	n/a	0	n/a	0	n/a	0	n/a	0	n/a	MGST1_HUMAN	MGST1
A498	AALIPAGLSDGQFYSPPESEAGSEEAEEK	0	n/a	0	n/a	0	n/a	0	n/a	0	n/a	0	n/a	0	n/a	1	C	0	n/a	0	n/a	0	n/a	1	C	0	n/a	0	n/a	0	n/a	0	n/a	0	n/a	0	n/a	0	n/a	0	n/a	0	n/a	0	n/a	0	n/a	MENTO_HUMAN	STARD3NL
A498	VAPEDHPVLLTEAPLNPK	0	n/a	0	n/a	2	M	0	n/a	0	n/a	0	n/a	2	M	0	n/a	0	n/a	0	n/a	0	n/a	0	n/a	0	n/a	0	n/a	0	n/a	0	n/a	0	n/a	0	n/a	0	n/a	0	n/a	0	n/a	0	n/a	0	n/a	ACTG_HUMAN	ACTG1
A498	AISYMR	0	n/a	0	n/a	1	M	0	n/a	0	n/a	0	n/a	0	n/a	0	n/a	0	n/a	0	n/a	0	n/a	0	n/a	0	n/a	0	n/a	0	n/a	0	n/a	0	n/a	0	n/a	0	n/a	0	n/a	0	n/a	0	n/a	0	n/a	PK1L1_HUMAN	PKD1L1
A498	EVAAFAQFGSDLHAATQQLLSR	1	M	1	M	0	n/a	0	n/a	0	n/a	0	n/a	0	n/a	1	M	0	n/a	0	n/a	0	n/a	1	M	0	n/a	0	n/a	0	n/a	0	n/a	0	n/a	0	n/a	0	n/a	0	n/a	0	n/a	0	n/a	0	n/a	ATPA_HUMAN	ATP5A1
A498	MMQGRFHMYK	0	n/a	0	n/a	0	n/a	0	n/a	0	n/a	0	n/a	0	n/a	1	M	0	n/a	0	n/a	0	n/a	1	M	0	n/a	0	n/a	0	n/a	0	n/a	0	n/a	0	n/a	0	n/a	0	n/a	0	n/a	0	n/a	0	n/a	PNPH_HUMAN	PNP
A498	LADLCTGLQGFLIFHSFGGGTGSGFTSLLMER	1	M	1	M	0	n/a	0	n/a	0	n/a	0	n/a	0	n/a	1	M	0	n/a	0	n/a	0	n/a	1	M	0	n/a	0	n/a	0	n/a	0	n/a	0	n/a	0	n/a	0	n/a	0	n/a	0	n/a	0	n/a	0	n/a	TBA3E_HUMAN	TUBA3E
A498	QEYDQSGPSIVHR	4	M	4	M	0	n/a	0	n/a	0	n/a	0	n/a	0	n/a	4	M	0	n/a	0	n/a	0	n/a	4	M	0	n/a	0	n/a	0	n/a	0	n/a	0	n/a	0	n/a	0	n/a	0	n/a	0	n/a	0	n/a	0	n/a	ACTB_HUMAN	ACTB
A498	NYNVVAPGCLSQSSISYTEAVEILK	1	M	0	n/a	0	n/a	0	n/a	0	n/a	0	n/a	0	n/a	0	n/a	0	n/a	0	n/a	0	n/a	0	n/a	0	n/a	0	n/a	0	n/a	0	n/a	0	n/a	0	n/a	1	M	0	n/a	0	n/a	0	n/a	0	n/a	SYNM_HUMAN-SCFD2_HUMAN	NARS2-SCFD2
A498	SYFMECLADARMLDHLTK	0	n/a	0	n/a	0	n/a	0	n/a	0	n/a	0	n/a	1	C	0	n/a	0	n/a	0	n/a	0	n/a	0	n/a	0	n/a	0	n/a	0	n/a	0	n/a	0	n/a	0	n/a	0	n/a	0	n/a	0	n/a	0	n/a	0	n/a	LIPA2_HUMAN	PPFIA2
A498	WYFEFEAVTTGKMR	0	n/a	0	n/a	0	n/a	0	n/a	0	n/a	0	n/a	1	C	0	n/a	0	n/a	0	n/a	0	n/a	0	n/a	0	n/a	0	n/a	0	n/a	0	n/a	0	n/a	0	n/a	0	n/a	0	n/a	0	n/a	0	n/a	0	n/a	RYR1_HUMAN	RYR1
A498	AIEVQGPSLESGDHGKIKFPTMK	1	M	1	M	0	n/a	0	n/a	0	n/a	0	n/a	0	n/a	1	M	0	n/a	0	n/a	0	n/a	1	M	0	n/a	0	n/a	0	n/a	0	n/a	0	n/a	0	n/a	0	n/a	0	n/a	0	n/a	0	n/a	0	n/a	AHNK_HUMAN	AHNAK
A498	MVAAATNNLCESANAAVQGHASQEK	2	MC	2	MC	2	MC	0	n/a	0	n/a	0	n/a	2	MC	0	n/a	0	n/a	0	n/a	0	n/a	0	n/a	0	n/a	0	n/a	0	n/a	0	n/a	0	n/a	0	n/a	0	n/a	0	n/a	0	n/a	0	n/a	0	n/a	TLN1_HUMAN	TLN1
A498	GDQPAASGDSDDNEPPPLPR	0	n/a	0	n/a	1	M	0	n/a	0	n/a	0	n/a	1	M	0	n/a	0	n/a	0	n/a	0	n/a	0	n/a	0	n/a	0	n/a	0	n/a	0	n/a	0	n/a	0	n/a	0	n/a	0	n/a	0	n/a	0	n/a	0	n/a	PGRC1_HUMAN	PGRMC1
A498	VDIVAINDPFINLNYMVYMFQYDSTHGK	4	M	4	M	0	n/a	0	n/a	0	n/a	0	n/a	0	n/a	4	M	0	n/a	0	n/a	0	n/a	4	M	0	n/a	0	n/a	0	n/a	0	n/a	0	n/a	0	n/a	0	n/a	0	n/a	0	n/a	0	n/a	0	n/a	G3P_HUMAN	GAPDH
A498	IFINDEWHDSVSGK	0	n/a	0	n/a	0	n/a	0	n/a	0	n/a	0	n/a	0	n/a	0	n/a	0	n/a	0	n/a	0	n/a	0	n/a	0	n/a	0	n/a	0	n/a	0	n/a	0	n/a	0	n/a	1	C	0	n/a	0	n/a	0	n/a	0	n/a	AL1A1_HUMAN	ALDH1A1
A498	NFVAEPMGEKPVGSLAGIGEVLGK	1	M	1	M	0	n/a	0	n/a	0	n/a	0	n/a	0	n/a	1	M	0	n/a	0	n/a	0	n/a	1	M	0	n/a	0	n/a	0	n/a	0	n/a	0	n/a	0	n/a	0	n/a	0	n/a	0	n/a	0	n/a	0	n/a	BAF_HUMAN	BANF1
A498	NCGSFTLEEADEYIDIGALNGIFVLGR	2	M	2	M	2	M	0	n/a	0	n/a	0	n/a	2	M	0	n/a	0	n/a	0	n/a	0	n/a	0	n/a	0	n/a	0	n/a	0	n/a	0	n/a	0	n/a	0	n/a	0	n/a	0	n/a	0	n/a	0	n/a	0	n/a	ACLY_HUMAN	ACLY
A498	ESGLLNQHACAVMKNFGTR	1	C	1	C	0	n/a	0	n/a	0	n/a	0	n/a	0	n/a	1	C	0	n/a	0	n/a	0	n/a	1	C	0	n/a	0	n/a	0	n/a	0	n/a	0	n/a	0	n/a	0	n/a	0	n/a	0	n/a	0	n/a	0	n/a	FETA_HUMAN	AFP
A498	ALDQKEHR	0	n/a	0	n/a	1	C	0	n/a	0	n/a	0	n/a	1	C	0	n/a	0	n/a	0	n/a	0	n/a	0	n/a	0	n/a	0	n/a	0	n/a	0	n/a	0	n/a	0	n/a	0	n/a	0	n/a	0	n/a	0	n/a	0	n/a	ROAA_HUMAN	HNRNPAB
A498	LGGHITAEIPEIFDAVFECTLNMINK	1	C	1	C	0	n/a	0	n/a	0	n/a	0	n/a	0	n/a	0	n/a	0	n/a	0	n/a	0	n/a	0	n/a	0	n/a	0	n/a	0	n/a	0	n/a	0	n/a	0	n/a	0	n/a	0	n/a	0	n/a	0	n/a	0	n/a	XPO1_HUMAN	XPO1
A498	MTQIMFETFDTPAMYVAIQAVLSLYASGR	7	MCX	7	MCX	7	MCX	0	n/a	0	n/a	0	n/a	7	MCX	0	n/a	0	n/a	0	n/a	0	n/a	0	n/a	0	n/a	0	n/a	0	n/a	0	n/a	0	n/a	0	n/a	0	n/a	0	n/a	0	n/a	0	n/a	0	n/a	ACTB_HUMAN	ACTB
A498	VVDPIVSDFLQSFETAIEHNKEVEPLLGR	0	n/a	0	n/a	0	n/a	0	n/a	0	n/a	0	n/a	0	n/a	0	n/a	0	n/a	0	n/a	0	n/a	0	n/a	0	n/a	0	n/a	0	n/a	0	n/a	0	n/a	0	n/a	1	M	0	n/a	0	n/a	0	n/a	0	n/a	RPC1_HUMAN	POLR3A
A498	FLDPKNRMCFK	1	M	1	M	0	n/a	0	n/a	0	n/a	0	n/a	0	n/a	1	M	0	n/a	0	n/a	0	n/a	1	M	0	n/a	0	n/a	0	n/a	0	n/a	0	n/a	0	n/a	0	n/a	0	n/a	0	n/a	0	n/a	0	n/a	CAZA2_HUMAN	CAPZA2
A498	TITLQVEPSDTIENVK	1	M	1	M	2	M	0	n/a	0	n/a	0	n/a	2	M	0	n/a	0	n/a	0	n/a	0	n/a	0	n/a	0	n/a	0	n/a	0	n/a	0	n/a	0	n/a	0	n/a	0	n/a	0	n/a	0	n/a	0	n/a	0	n/a	UBC_HUMAN	UBC
A498	DLKLDNVMLNSEGHIK	0	n/a	0	n/a	0	n/a	0	n/a	0	n/a	0	n/a	0	n/a	0	n/a	0	n/a	0	n/a	0	n/a	0	n/a	0	n/a	0	n/a	0	n/a	0	n/a	0	n/a	0	n/a	1	M	0	n/a	0	n/a	0	n/a	0	n/a	KPCB_HUMAN	PRKCB
A498	ATQADLMELDMAMEPDRKAAVSHGIHSGATTTAPSLSGK	0	n/a	0	n/a	0	n/a	1	X	0	n/a	0	n/a	0	n/a	0	n/a	0	n/a	0	n/a	0	n/a	0	n/a	0	n/a	0	n/a	0	n/a	0	n/a	0	n/a	0	n/a	0	n/a	0	n/a	0	n/a	0	n/a	0	n/a	CTNB1_HUMAN	CTNNB1
A498	DIDKAITISSALQAGTVWVNCYGMVSAQCPFGGFK	1	M	1	M	0	n/a	0	n/a	0	n/a	0	n/a	0	n/a	1	M	0	n/a	0	n/a	0	n/a	1	M	0	n/a	0	n/a	0	n/a	0	n/a	0	n/a	0	n/a	0	n/a	0	n/a	0	n/a	0	n/a	0	n/a	AL1A1_HUMAN	ALDH1A1
A498	IVQDYLEILEFPELK	0	n/a	0	n/a	1	MC	0	n/a	0	n/a	0	n/a	1	MC	0	n/a	0	n/a	0	n/a	0	n/a	0	n/a	0	n/a	0	n/a	0	n/a	0	n/a	0	n/a	0	n/a	0	n/a	0	n/a	0	n/a	0	n/a	0	n/a	DI3L1_HUMAN	DIS3L
A498	FDDENLIRKHTSSGILSMANAGPNTNGSQFFICTAK	1	M	1	M	1	M	0	n/a	0	n/a	0	n/a	1	M	0	n/a	0	n/a	0	n/a	0	n/a	0	n/a	0	n/a	0	n/a	0	n/a	0	n/a	0	n/a	0	n/a	0	n/a	0	n/a	0	n/a	0	n/a	0	n/a	PAL4G_HUMAN	PPIAL4G
A498	TNGTKPVAHIDQFTADMLGSAELAEEVNLNGSGK	1	X	1	X	0	n/a	0	n/a	0	n/a	0	n/a	0	n/a	1	X	0	n/a	0	n/a	0	n/a	1	X	0	n/a	0	n/a	0	n/a	0	n/a	0	n/a	0	n/a	0	n/a	0	n/a	0	n/a	0	n/a	0	n/a	TCPD_HUMAN	CCT4
A498	VAKLDLPEEK	0	n/a	0	n/a	0	n/a	0	n/a	0	n/a	0	n/a	0	n/a	1	M	0	n/a	0	n/a	0	n/a	2	M	0	n/a	0	n/a	0	n/a	0	n/a	0	n/a	0	n/a	0	n/a	0	n/a	0	n/a	0	n/a	0	n/a	CMYA5_HUMAN	CMYA5
A498	QLEVQHPAAK	1	M	1	M	1	M	0	n/a	0	n/a	0	n/a	1	M	0	n/a	0	n/a	0	n/a	0	n/a	0	n/a	0	n/a	0	n/a	0	n/a	0	n/a	0	n/a	0	n/a	0	n/a	0	n/a	0	n/a	0	n/a	0	n/a	TCPQ_HUMAN	CCT8
A498	LQDEELDPEFVQKVADFCSYIFSNSK	2	MCX	2	MCX	0	n/a	0	n/a	0	n/a	0	n/a	0	n/a	2	MCX	0	n/a	0	n/a	0	n/a	2	MCX	0	n/a	2	MX	0	n/a	0	n/a	0	n/a	0	n/a	2	MX	0	n/a	0	n/a	0	n/a	0	n/a	GBP3_HUMAN GBP1_HUMAN	GBP3 GBP1
A498	TEFKVDSDDQWGEYSCVFLPKPMGTANIQLHGPPR	1	M	1	M	0	n/a	0	n/a	0	n/a	0	n/a	0	n/a	1	M	0	n/a	0	n/a	0	n/a	1	M	0	n/a	0	n/a	0	n/a	0	n/a	0	n/a	0	n/a	0	n/a	0	n/a	0	n/a	0	n/a	1	M	BASI_HUMAN	BSG
A498	VAAGVLCELAEDKEAAEAIEAEGATAPLTELLHSR	5	MCX	5	MCX	5	MCX	1	M	0	n/a	0	n/a	5	MCX	0	n/a	0	n/a	0	n/a	0	n/a	0	n/a	0	n/a	0	n/a	0	n/a	0	n/a	0	n/a	0	n/a	0	n/a	0	n/a	0	n/a	0	n/a	0	n/a	CTNB1_HUMAN	CTNNB1
A498	IATAQDDVTGDGTTSNVLIIGELLK	1	MX	1	MX	1	M	0	n/a	0	n/a	0	n/a	1	M	0	n/a	0	n/a	0	n/a	0	n/a	0	n/a	0	n/a	0	n/a	0	n/a	0	n/a	0	n/a	0	n/a	0	n/a	0	n/a	0	n/a	0	n/a	0	n/a	TCPW_HUMAN	CCT6B
A498	NVFIIGATNRPDIIDPAILRPGRLDELIYIPLPDEK	0	n/a	0	n/a	0	n/a	0	n/a	0	n/a	0	n/a	0	n/a	0	n/a	0	n/a	0	n/a	0	n/a	0	n/a	0	n/a	0	n/a	0	n/a	0	n/a	0	n/a	0	n/a	1	CX	0	n/a	0	n/a	0	n/a	0	n/a	TERA_HUMAN	VCP
A498	SSILLDVKPWDNETDMAKLEECVR	2	M	2	M	2	M	0	n/a	0	n/a	0	n/a	2	M	0	n/a	0	n/a	0	n/a	0	n/a	0	n/a	0	n/a	0	n/a	0	n/a	0	n/a	0	n/a	0	n/a	0	n/a	0	n/a	0	n/a	0	n/a	0	n/a	EF1B_HUMAN	EEF1B2
A498	GLVEPVDVVDNANGTQTVNYVPSR	2	M	2	M	2	M	0	n/a	0	n/a	0	n/a	2	M	0	n/a	0	n/a	0	n/a	0	n/a	0	n/a	0	n/a	0	n/a	0	n/a	0	n/a	0	n/a	0	n/a	0	n/a	0	n/a	0	n/a	0	n/a	0	n/a	FLNA_HUMAN	FLNA
A498	MQQVLENLTELPSSTGAQEIDLIFLK	1	M	1	M	1	M	0	n/a	0	n/a	0	n/a	1	M	0	n/a	0	n/a	0	n/a	0	n/a	0	n/a	0	n/a	0	n/a	0	n/a	0	n/a	0	n/a	0	n/a	0	n/a	0	n/a	0	n/a	0	n/a	0	n/a	MPP6_HUMAN	MPP6
A498	VSMMDGVIQVR	0	n/a	0	n/a	0	n/a	0	n/a	0	n/a	0	n/a	0	n/a	1	M	1	M	0	n/a	0	n/a	1	M	0	n/a	0	n/a	0	n/a	0	n/a	0	n/a	0	n/a	0	n/a	0	n/a	0	n/a	0	n/a	0	n/a	AFAD_HUMAN	MLLT4
A498	LENKMEGKGLK	1	M	1	M	0	n/a	0	n/a	0	n/a	0	n/a	0	n/a	1	M	0	n/a	0	n/a	0	n/a	1	M	0	n/a	0	n/a	0	n/a	0	n/a	0	n/a	0	n/a	0	n/a	0	n/a	0	n/a	0	n/a	0	n/a	PRAF3_HUMAN	ARL6IP5
A498	AEMLDNLLDIEVAYSLLR	3	MCX	3	MCX	0	n/a	0	n/a	0	n/a	0	n/a	0	n/a	3	MCX	0	n/a	0	n/a	0	n/a	3	MCX	3	MCX	2	MCX	0	n/a	0	n/a	3	MCX	0	n/a	0	n/a	0	n/a	0	n/a	0	n/a	2	MCX	PARP1_HUMAN	PARP1
A498	VAPDEHPVLLTEAPLNPK	2	M	2	M	0	n/a	0	n/a	0	n/a	0	n/a	0	n/a	2	M	0	n/a	0	n/a	0	n/a	2	M	0	n/a	0	n/a	0	n/a	0	n/a	0	n/a	0	n/a	0	n/a	0	n/a	0	n/a	0	n/a	0	n/a	ACTBL_HUMAN	ACTBL2
A498	FINVTAHHFQK	1	M	1	M	0	n/a	0	n/a	0	n/a	0	n/a	0	n/a	1	M	1	M	0	n/a	0	n/a	1	M	0	n/a	0	n/a	0	n/a	0	n/a	0	n/a	0	n/a	0	n/a	0	n/a	0	n/a	0	n/a	0	n/a	RN213_HUMAN	RNF213
A498	AQIHDVILVGGSTR	1	C	1	C	1	MC	0	n/a	0	n/a	0	n/a	1	MC	0	n/a	0	n/a	0	n/a	0	n/a	0	n/a	0	n/a	0	n/a	0	n/a	0	n/a	0	n/a	0	n/a	0	n/a	0	n/a	0	n/a	0	n/a	0	n/a	HSP76_HUMAN	HSPA6
A498	YTAVRDAGVKIQAMVAENAELFR	1	C	1	C	0	n/a	0	n/a	0	n/a	0	n/a	0	n/a	1	C	0	n/a	0	n/a	0	n/a	1	C	0	n/a	0	n/a	0	n/a	0	n/a	0	n/a	0	n/a	0	n/a	0	n/a	0	n/a	0	n/a	0	n/a	DYH17_HUMAN	DNAH17
A498	VDPHLVLDQLR	1	M	1	M	1	M	0	n/a	0	n/a	0	n/a	2	M	0	n/a	0	n/a	0	n/a	0	n/a	0	n/a	0	n/a	0	n/a	0	n/a	0	n/a	0	n/a	0	n/a	0	n/a	0	n/a	0	n/a	0	n/a	0	n/a	MYH10_HUMAN	MYH10
A498	NSSFHFNLRELSR	0	n/a	0	n/a	0	n/a	0	n/a	1	M	0	n/a	0	n/a	0	n/a	0	n/a	0	n/a	0	n/a	0	n/a	0	n/a	0	n/a	0	n/a	0	n/a	0	n/a	0	n/a	0	n/a	0	n/a	0	n/a	0	n/a	0	n/a	NOTC1_HUMAN	NOTCH1
A498	MDQWMDK	1	C	1	C	1	C	0	n/a	0	n/a	0	n/a	0	n/a	0	n/a	0	n/a	0	n/a	0	n/a	0	n/a	0	n/a	0	n/a	0	n/a	0	n/a	0	n/a	0	n/a	0	n/a	0	n/a	0	n/a	0	n/a	0	n/a	HSP74_HUMAN	HSPA4
A498	AIAAAHTFLLKHPDEEMMKR	0	n/a	0	n/a	0	n/a	0	n/a	0	n/a	0	n/a	0	n/a	1	M	0	n/a	0	n/a	0	n/a	1	M	0	n/a	0	n/a	0	n/a	0	n/a	0	n/a	0	n/a	0	n/a	0	n/a	0	n/a	0	n/a	0	n/a	CRTAP_HUMAN	CRTAP
A498	ISTSLNPGNPVNNEIFLQEYVANLLK	2	MC	2	MC	0	n/a	0	n/a	0	n/a	0	n/a	0	n/a	3	MC	2	M	0	n/a	0	n/a	3	MC	0	n/a	0	n/a	0	n/a	0	n/a	0	n/a	0	n/a	0	n/a	0	n/a	0	n/a	0	n/a	0	n/a	XPO1_HUMAN	XPO1
A498	ARVEAGGLR	0	n/a	0	n/a	0	n/a	0	n/a	0	n/a	0	n/a	0	n/a	0	n/a	0	n/a	0	n/a	0	n/a	0	n/a	0	n/a	0	n/a	0	n/a	0	n/a	0	n/a	0	n/a	1	M	0	n/a	0	n/a	0	n/a	0	n/a	NTKL_HUMAN	SCYL1
A498	LLFNLLEVK	0	n/a	0	n/a	0	n/a	0	n/a	0	n/a	0	n/a	0	n/a	0	n/a	0	n/a	0	n/a	0	n/a	0	n/a	0	n/a	0	n/a	0	n/a	0	n/a	0	n/a	0	n/a	1	M	0	n/a	0	n/a	0	n/a	0	n/a	MMS22_HUMAN	MMS22L
A498	LFCDIEGMLLK	1	C	1	C	0	n/a	0	n/a	0	n/a	0	n/a	0	n/a	1	C	0	n/a	0	n/a	0	n/a	1	C	0	n/a	0	n/a	0	n/a	0	n/a	0	n/a	0	n/a	0	n/a	0	n/a	0	n/a	0	n/a	0	n/a	M3K4_HUMAN	MAP3K4
A498	ARLADDLNEKMAQR	0	n/a	0	n/a	1	M	1	M	0	n/a	0	n/a	1	M	0	n/a	0	n/a	0	n/a	0	n/a	0	n/a	0	n/a	0	n/a	0	n/a	0	n/a	0	n/a	0	n/a	0	n/a	0	n/a	0	n/a	0	n/a	0	n/a	MKL1_HUMAN	MKL1
A498	VFCSLPYLVGR	0	n/a	0	n/a	0	n/a	0	n/a	0	n/a	0	n/a	0	n/a	0	n/a	0	n/a	0	n/a	0	n/a	0	n/a	0	n/a	0	n/a	0	n/a	0	n/a	0	n/a	0	n/a	1	X	0	n/a	0	n/a	0	n/a	0	n/a	PR14L_HUMAN	PRR14L
A498	PGPGPAAGAALPDQSFLWNVFQR	4	MCX	4	MCX	4	MCX	0	n/a	4	MCX	0	n/a	0	n/a	4	MCX	0	n/a	4	MCX	0	n/a	0	n/a	0	n/a	4	MCX	0	n/a	0	n/a	0	n/a	0	n/a	0	n/a	0	n/a	0	n/a	0	n/a	0	n/a	PDCD6_HUMAN	PDCD6
A498	YIESLIAVFQK	1	M	1	M	0	n/a	0	n/a	0	n/a	0	n/a	0	n/a	1	M	0	n/a	0	n/a	0	n/a	1	M	0	n/a	0	n/a	0	n/a	0	n/a	0	n/a	0	n/a	0	n/a	0	n/a	0	n/a	0	n/a	0	n/a	S10AB_HUMAN	S100A11
A498	TVFDEAIAELDTLNEDSYKDSTLIMQLLR	3	MCX	3	MCX	0	n/a	0	n/a	0	n/a	0	n/a	0	n/a	4	MCX	0	n/a	0	n/a	0	n/a	4	MCX	0	n/a	0	n/a	0	n/a	0	n/a	0	n/a	0	n/a	0	n/a	0	n/a	0	n/a	0	n/a	0	n/a	1433T_HUMAN	YWHAQ
A498	TEFKVDSDDQWGEYSCVFLLEPMGTANIQLHGPPR	1	C	1	C	1	MC	0	n/a	0	n/a	0	n/a	1	MC	0	n/a	0	n/a	0	n/a	0	n/a	0	n/a	0	n/a	0	n/a	0	n/a	0	n/a	0	n/a	0	n/a	0	n/a	0	n/a	0	n/a	0	n/a	0	n/a	BASI_HUMAN	BSG
A498	ATAGDTHLGGEDFNNR	0	n/a	0	n/a	0	n/a	0	n/a	0	n/a	0	n/a	1	M	0	n/a	0	n/a	0	n/a	0	n/a	0	n/a	0	n/a	0	n/a	0	n/a	0	n/a	0	n/a	0	n/a	0	n/a	0	n/a	0	n/a	0	n/a	0	n/a	HS71L_HUMAN	HSPA1L
A498	MTQIMFETFNVPAMYMAIQAVLSLYASGR	0	n/a	0	n/a	1	M	0	n/a	0	n/a	0	n/a	1	M	0	n/a	0	n/a	0	n/a	0	n/a	0	n/a	0	n/a	0	n/a	0	n/a	0	n/a	0	n/a	0	n/a	0	n/a	0	n/a	0	n/a	0	n/a	0	n/a	ACTS_HUMAN	ACTA1
A498	NAVLSAMAEMVLQVLSGDQLEAAAR	2	C	2	C	2	C	0	n/a	0	n/a	0	n/a	2	C	0	n/a	0	n/a	0	n/a	0	n/a	0	n/a	0	n/a	0	n/a	0	n/a	0	n/a	0	n/a	0	n/a	0	n/a	0	n/a	0	n/a	0	n/a	0	n/a	CND1_HUMAN	NCAPD2
A498	ADQELLMFSHDNIICGITSVAFSR	1	MX	1	MX	1	MX	0	n/a	0	n/a	0	n/a	1	MX	0	n/a	0	n/a	0	n/a	0	n/a	0	n/a	0	n/a	0	n/a	0	n/a	0	n/a	0	n/a	0	n/a	0	n/a	0	n/a	0	n/a	0	n/a	0	n/a	GBB2_HUMAN	GNB2
A498	ARGALVDSCAPGLCPDWESWDPQKPVDNAR	2	MC	2	MC	0	n/a	0	n/a	0	n/a	0	n/a	0	n/a	2	MC	0	n/a	0	n/a	0	n/a	2	MC	0	n/a	0	n/a	0	n/a	0	n/a	0	n/a	0	n/a	0	n/a	0	n/a	0	n/a	0	n/a	2	MC	FLNB_HUMAN	FLNB
A498	EHLSFPGLFLK	0	n/a	0	n/a	0	n/a	0	n/a	0	n/a	0	n/a	1	M	0	n/a	0	n/a	0	n/a	0	n/a	0	n/a	0	n/a	0	n/a	0	n/a	0	n/a	0	n/a	0	n/a	0	n/a	0	n/a	0	n/a	0	n/a	0	n/a	TEX11_HUMAN	TEX11
A498	DLSKAPFSWPAGALVAQACHAATAALHTHR	1	M	1	M	1	M	0	n/a	0	n/a	0	n/a	1	M	0	n/a	0	n/a	0	n/a	0	n/a	0	n/a	0	n/a	0	n/a	0	n/a	0	n/a	0	n/a	0	n/a	0	n/a	0	n/a	0	n/a	0	n/a	0	n/a	PTRD1_HUMAN	PTRHD1
A498	KSPFLSSGEGAVPK	1	C	1	C	0	n/a	0	n/a	0	n/a	0	n/a	0	n/a	0	n/a	0	n/a	0	n/a	0	n/a	0	n/a	0	n/a	0	n/a	0	n/a	0	n/a	0	n/a	0	n/a	0	n/a	0	n/a	0	n/a	0	n/a	0	n/a	ANR11_HUMAN	ANKRD11
A498	ERISFEVMVLAELFLEMLQRDFGYK	0	n/a	0	n/a	0	n/a	0	n/a	0	n/a	0	n/a	0	n/a	1	M	0	n/a	0	n/a	0	n/a	1	M	0	n/a	0	n/a	0	n/a	0	n/a	0	n/a	0	n/a	0	n/a	0	n/a	0	n/a	0	n/a	0	n/a	CCAR2_HUMAN	CCAR2
A498	TQLGSIYIDASCLTWEGQQFQGK	2	MC	3	MC	0	n/a	0	n/a	0	n/a	0	n/a	0	n/a	3	MCX	0	n/a	0	n/a	0	n/a	3	MCX	0	n/a	0	n/a	0	n/a	0	n/a	0	n/a	0	n/a	0	n/a	0	n/a	0	n/a	0	n/a	0	n/a	NTF2_HUMAN	NUTF2
A498	LLEMNLMHAPEVADAILGNQMFTHYDR	2	C	2	C	2	C	0	n/a	0	n/a	0	n/a	2	C	0	n/a	0	n/a	0	n/a	0	n/a	0	n/a	0	n/a	0	n/a	0	n/a	0	n/a	0	n/a	0	n/a	0	n/a	0	n/a	0	n/a	0	n/a	0	n/a	CLH1_HUMAN	CLTC
A498	SDVHCEVCEFLVK	2	M	2	M	0	n/a	0	n/a	0	n/a	0	n/a	0	n/a	2	M	0	n/a	0	n/a	0	n/a	2	M	0	n/a	0	n/a	0	n/a	0	n/a	0	n/a	0	n/a	0	n/a	0	n/a	0	n/a	0	n/a	0	n/a	SAP_HUMAN	PSAP
A498	IGCIIIAR	0	n/a	0	n/a	0	n/a	0	n/a	0	n/a	0	n/a	0	n/a	1	M	0	n/a	0	n/a	0	n/a	1	M	0	n/a	0	n/a	0	n/a	0	n/a	0	n/a	0	n/a	0	n/a	0	n/a	0	n/a	0	n/a	0	n/a	AIMP1_HUMAN	AIMP1
A498	VTHCPTEPGNYIINIK	11	M	11	M	0	n/a	0	n/a	0	n/a	0	n/a	0	n/a	11	M	0	n/a	0	n/a	0	n/a	11	M	0	n/a	0	n/a	0	n/a	0	n/a	0	n/a	0	n/a	0	n/a	0	n/a	0	n/a	0	n/a	0	n/a	FLNA_HUMAN	FLNA
A498	DVVVQWGEMPTSVAYIR	1	C	1	C	0	n/a	0	n/a	0	n/a	0	n/a	0	n/a	0	n/a	0	n/a	0	n/a	0	n/a	0	n/a	0	n/a	0	n/a	0	n/a	0	n/a	0	n/a	0	n/a	0	n/a	0	n/a	0	n/a	0	n/a	0	n/a	M4K4_HUMAN	MAP4K4
A498	VINEPTAAALAYGLDKSEDEVIAVYDLGGGTFDISILEIQK	1	C	1	C	0	n/a	0	n/a	0	n/a	0	n/a	0	n/a	1	CX	0	n/a	0	n/a	0	n/a	1	C	0	n/a	0	n/a	0	n/a	0	n/a	0	n/a	0	n/a	0	n/a	0	n/a	0	n/a	0	n/a	0	n/a	GRP75_HUMAN	HSPA9
A498	GSYGSGGGSYGSGGGGGGHGSYGSGSSSGGYR	2	MCX	2	MCX	2	MCX	0	n/a	2	MCX	0	n/a	0	n/a	2	MCX	0	n/a	2	MC	0	n/a	0	n/a	0	n/a	0	n/a	0	n/a	0	n/a	0	n/a	0	n/a	0	n/a	0	n/a	0	n/a	0	n/a	0	n/a	K2C1_HUMAN	KRT1
A498	GGVEVPAVDISSSLGGR	1	CX	1	CX	1	CX	0	n/a	0	n/a	0	n/a	1	CX	0	n/a	0	n/a	0	n/a	0	n/a	0	n/a	0	n/a	0	n/a	0	n/a	0	n/a	0	n/a	0	n/a	0	n/a	0	n/a	0	n/a	0	n/a	0	n/a	AHNK_HUMAN	AHNAK
A498	SIAATDHEPTDAR	1	MCX	1	MCX	0	n/a	0	n/a	0	n/a	0	n/a	0	n/a	1	MX	0	n/a	0	n/a	0	n/a	1	MX	0	n/a	0	n/a	0	n/a	0	n/a	0	n/a	0	n/a	0	n/a	0	n/a	0	n/a	0	n/a	1	MX	AMPE_HUMAN	ENPEP
A498	LLAENDEIISNIRDSVINLSESVEDGPK	2	CX	2	CX	2	CX	0	n/a	0	n/a	0	n/a	2	CX	0	n/a	0	n/a	0	n/a	0	n/a	0	n/a	0	n/a	0	n/a	0	n/a	0	n/a	0	n/a	0	n/a	0	n/a	0	n/a	0	n/a	0	n/a	0	n/a	MA2A1_HUMAN	MAN2A1
A498	DGSCSVEYIPYEAGTYSLNVTYGGHKVPGSPFK	9	MCX	9	MCX	0	n/a	0	n/a	0	n/a	0	n/a	0	n/a	9	MCX	0	n/a	0	n/a	0	n/a	9	MCX	0	n/a	0	n/a	0	n/a	0	n/a	0	n/a	0	n/a	0	n/a	0	n/a	0	n/a	0	n/a	0	n/a	FLNA_HUMAN	FLNA
A498	VAECKALVLECER	1	M	1	M	0	n/a	0	n/a	0	n/a	0	n/a	0	n/a	1	M	0	n/a	0	n/a	0	n/a	1	M	0	n/a	0	n/a	0	n/a	0	n/a	0	n/a	0	n/a	0	n/a	0	n/a	0	n/a	0	n/a	0	n/a	UACA_HUMAN	UACA
A498	VMEWLRYVDLAEYAPNLR	0	n/a	0	n/a	0	n/a	0	n/a	0	n/a	0	n/a	0	n/a	0	n/a	0	n/a	0	n/a	0	n/a	0	n/a	0	n/a	0	n/a	0	n/a	0	n/a	0	n/a	0	n/a	1	M	0	n/a	0	n/a	0	n/a	0	n/a	LIPB2_HUMAN	PPFIBP2
A498	KNSYMNPQK	1	M	1	M	1	M	0	n/a	0	n/a	0	n/a	1	M	0	n/a	0	n/a	0	n/a	0	n/a	0	n/a	0	n/a	0	n/a	0	n/a	0	n/a	0	n/a	0	n/a	0	n/a	0	n/a	0	n/a	0	n/a	0	n/a	NEP_HUMAN	MME
A498	ALSIGYETCR	0	n/a	0	n/a	1	C	0	n/a	0	n/a	0	n/a	0	n/a	0	n/a	0	n/a	0	n/a	0	n/a	0	n/a	0	n/a	0	n/a	0	n/a	0	n/a	0	n/a	0	n/a	0	n/a	0	n/a	0	n/a	0	n/a	0	n/a	CD44_HUMAN	CD44
A498	KAPVLFSKEMIESMK	1	C	1	C	0	n/a	0	n/a	0	n/a	0	n/a	0	n/a	0	n/a	0	n/a	0	n/a	0	n/a	0	n/a	0	n/a	0	n/a	0	n/a	0	n/a	0	n/a	0	n/a	0	n/a	0	n/a	0	n/a	0	n/a	0	n/a	NNTM_HUMAN	NNT
A498	ASALLDMMR	1	M	1	M	1	M	0	n/a	0	n/a	0	n/a	1	M	0	n/a	0	n/a	0	n/a	0	n/a	0	n/a	0	n/a	0	n/a	0	n/a	0	n/a	0	n/a	0	n/a	0	n/a	0	n/a	0	n/a	0	n/a	0	n/a	XPOT_HUMAN	XPOT
A498	QLPPTIISMK	0	n/a	0	n/a	0	n/a	0	n/a	0	n/a	0	n/a	0	n/a	0	n/a	0	n/a	0	n/a	0	n/a	0	n/a	0	n/a	0	n/a	0	n/a	0	n/a	0	n/a	0	n/a	1	C	0	n/a	0	n/a	0	n/a	0	n/a	SETX_HUMAN	SETX
A498	TVSLVVK	0	n/a	0	n/a	0	n/a	0	n/a	0	n/a	0	n/a	0	n/a	0	n/a	0	n/a	0	n/a	0	n/a	0	n/a	0	n/a	0	n/a	0	n/a	0	n/a	0	n/a	0	n/a	0	n/a	0	n/a	0	n/a	0	n/a	1	M	CLCN5_HUMAN	CLCN5
A498	VFDKDSNGFVSAAELR	0	n/a	0	n/a	0	n/a	0	n/a	0	n/a	0	n/a	0	n/a	1	M	0	n/a	0	n/a	0	n/a	1	M	0	n/a	0	n/a	0	n/a	0	n/a	0	n/a	0	n/a	0	n/a	0	n/a	0	n/a	0	n/a	0	n/a	CALL3_HUMAN	CALML3
A498	AGTNMTMVGVHGPK	1	MC	1	MC	0	n/a	0	n/a	0	n/a	0	n/a	0	n/a	1	MC	0	n/a	0	n/a	0	n/a	1	MC	0	n/a	0	n/a	0	n/a	0	n/a	0	n/a	0	n/a	0	n/a	0	n/a	0	n/a	0	n/a	0	n/a	FLNC_HUMAN	FLNC
A498	MAALKDQLIYNLLKEEQTPQNK	2	MC	2	MC	0	n/a	0	n/a	0	n/a	0	n/a	0	n/a	2	MC	0	n/a	0	n/a	0	n/a	2	MC	0	n/a	0	n/a	0	n/a	0	n/a	0	n/a	0	n/a	0	n/a	0	n/a	0	n/a	0	n/a	0	n/a	LDHA_HUMAN	LDHA
A498	YHKEVRPVYNWNK	1	M	1	M	1	M	0	n/a	0	n/a	0	n/a	1	M	0	n/a	0	n/a	0	n/a	0	n/a	0	n/a	0	n/a	0	n/a	0	n/a	0	n/a	0	n/a	0	n/a	0	n/a	0	n/a	0	n/a	0	n/a	0	n/a	5HT3B_HUMAN	HTR3B
A498	YICPHAPVRPVTLNMNMAMPSWFDIIGLSPDSQEDESGIK	1	C	1	C	0	n/a	0	n/a	0	n/a	0	n/a	0	n/a	1	C	0	n/a	0	n/a	0	n/a	1	C	0	n/a	0	n/a	0	n/a	0	n/a	0	n/a	0	n/a	0	n/a	0	n/a	0	n/a	0	n/a	0	n/a	LYPA1_HUMAN	LYPLA1
A498	EAPPPLSPPQLASPAEEDKMPPYDEQTQAFIDAAQEAR	1	M	1	M	0	n/a	0	n/a	0	n/a	0	n/a	0	n/a	1	M	0	n/a	0	n/a	0	n/a	1	M	0	n/a	0	n/a	0	n/a	0	n/a	0	n/a	0	n/a	0	n/a	0	n/a	0	n/a	0	n/a	0	n/a	GLU2B_HUMAN	PRKCSH
A498	HIAYLAGNPDLILPVPAFNVINGGSHAGNK	1	C	1	C	1	C	0	n/a	0	n/a	0	n/a	1	C	0	n/a	0	n/a	0	n/a	0	n/a	0	n/a	0	n/a	0	n/a	0	n/a	0	n/a	0	n/a	0	n/a	0	n/a	0	n/a	0	n/a	0	n/a	0	n/a	ENOB_HUMAN	ENO3
A498	QSEQVEKNKIDNR	1	X	1	X	0	n/a	0	n/a	0	n/a	0	n/a	0	n/a	1	X	0	n/a	0	n/a	0	n/a	1	X	0	n/a	0	n/a	0	n/a	0	n/a	0	n/a	0	n/a	0	n/a	0	n/a	0	n/a	0	n/a	0	n/a	CLCB_HUMAN	CLTB
A498	TLLIVSHDQGFLDDVCTDIIHLNAQR	1	M	1	M	0	n/a	0	n/a	0	n/a	0	n/a	0	n/a	1	M	0	n/a	0	n/a	0	n/a	1	M	0	n/a	0	n/a	0	n/a	0	n/a	0	n/a	0	n/a	0	n/a	0	n/a	0	n/a	0	n/a	0	n/a	ABCF1_HUMAN	ABCF1
A498	FEDENFILKHTGPDILSMANAGPNTNGSQFFICTAK	1	M	1	M	0	n/a	0	n/a	0	n/a	0	n/a	0	n/a	1	M	0	n/a	0	n/a	0	n/a	1	M	0	n/a	0	n/a	0	n/a	0	n/a	0	n/a	0	n/a	0	n/a	0	n/a	0	n/a	0	n/a	0	n/a	PPIA_HUMAN	PPIA
A498	KAVKEASAYEFIMK	0	n/a	0	n/a	0	n/a	0	n/a	0	n/a	0	n/a	0	n/a	1	M	0	n/a	0	n/a	0	n/a	1	M	0	n/a	0	n/a	0	n/a	0	n/a	0	n/a	0	n/a	0	n/a	0	n/a	0	n/a	0	n/a	0	n/a	MDR3_HUMAN	ABCB4
A498	DKLSVLENGVDIVVGTPGRLDDLVSTGK	4	MC	4	MC	4	MC	0	n/a	0	n/a	0	n/a	4	MC	0	n/a	0	n/a	0	n/a	0	n/a	0	n/a	0	n/a	0	n/a	0	n/a	0	n/a	0	n/a	0	n/a	0	n/a	0	n/a	0	n/a	0	n/a	0	n/a	DDX1_HUMAN	DDX1
A498	AITISSALQAGTVWVNCYGVVSAQCPYGGFK	13	MCX	13	MCX	0	n/a	0	n/a	0	n/a	0	n/a	0	n/a	13	MCX	0	n/a	0	n/a	0	n/a	13	MCX	0	n/a	0	n/a	0	n/a	0	n/a	0	n/a	0	n/a	0	n/a	0	n/a	0	n/a	0	n/a	0	n/a	AL1A1_HUMAN	ALDH1A1
A498	LALYTACGGMNPQECLPVILDVGTKNEELLKDPLYIGLR	1	M	1	M	1	M	0	n/a	0	n/a	0	n/a	1	M	0	n/a	0	n/a	0	n/a	0	n/a	0	n/a	0	n/a	0	n/a	0	n/a	0	n/a	0	n/a	0	n/a	0	n/a	0	n/a	0	n/a	0	n/a	0	n/a	MAOX_HUMAN	ME1
A498	CLELFSQLAEDKENYKK	1	M	1	M	1	M	1	M	0	n/a	0	n/a	1	M	0	n/a	0	n/a	0	n/a	0	n/a	0	n/a	0	n/a	0	n/a	0	n/a	0	n/a	0	n/a	0	n/a	0	n/a	0	n/a	0	n/a	0	n/a	0	n/a	HS90B_HUMAN	HSP90AB1
A498	ALEMVPLLTSTKDLGISLSGILHK	2	C	2	C	1	C	0	n/a	0	n/a	0	n/a	1	C	1	C	0	n/a	0	n/a	0	n/a	2	C	0	n/a	0	n/a	0	n/a	0	n/a	0	n/a	0	n/a	0	n/a	0	n/a	0	n/a	0	n/a	0	n/a	KNTC1_HUMAN	KNTC1
A498	ENAEQGEVNMESHR	1	M	1	M	0	n/a	0	n/a	0	n/a	0	n/a	0	n/a	1	M	0	n/a	0	n/a	0	n/a	1	M	0	n/a	0	n/a	0	n/a	0	n/a	0	n/a	0	n/a	0	n/a	0	n/a	0	n/a	0	n/a	0	n/a	CD99_HUMAN	CD99
A498	GCELVDLADEVASVYESYQPR	1	C	1	C	0	n/a	0	n/a	0	n/a	0	n/a	0	n/a	1	C	0	n/a	0	n/a	0	n/a	1	C	0	n/a	1	C	0	n/a	0	n/a	0	n/a	0	n/a	0	n/a	0	n/a	0	n/a	0	n/a	1	C	MAVS_HUMAN	MAVS
A498	QYDADLEKILIQWITTQCRK	2	M	2	MC	0	n/a	0	n/a	0	n/a	0	n/a	0	n/a	2	MC	0	n/a	0	n/a	0	n/a	2	MC	0	n/a	0	n/a	0	n/a	0	n/a	0	n/a	0	n/a	0	n/a	0	n/a	0	n/a	0	n/a	0	n/a	TAGL2_HUMAN	TAGLN2
A498	VIHDNFGILEGLMTTVHAITATQK	2	M	2	M	3	M	0	n/a	0	n/a	0	n/a	3	M	0	n/a	0	n/a	0	n/a	0	n/a	0	n/a	0	n/a	0	n/a	0	n/a	0	n/a	0	n/a	0	n/a	0	n/a	0	n/a	0	n/a	0	n/a	0	n/a	G3P_HUMAN	GAPDH
A498	SADFVVEAIGDNVGTLGFSVEGPSQAK	18	M	18	M	18	M	0	n/a	0	n/a	0	n/a	18	M	18	M	0	n/a	0	n/a	0	n/a	18	M	0	n/a	0	n/a	0	n/a	0	n/a	0	n/a	0	n/a	0	n/a	0	n/a	0	n/a	0	n/a	0	n/a	FLNA_HUMAN	FLNA
A498	IIGPLEDSELFNQDDFHLLKNIILK	1	M	1	M	1	M	0	n/a	0	n/a	0	n/a	1	M	1	M	0	n/a	0	n/a	0	n/a	1	M	0	n/a	0	n/a	0	n/a	0	n/a	0	n/a	0	n/a	0	n/a	0	n/a	0	n/a	0	n/a	0	n/a	UGGG1_HUMAN	UGGT1
A498	SYELPDGQVITIANER	1	M	1	M	0	n/a	0	n/a	0	n/a	0	n/a	0	n/a	1	MX	0	n/a	0	n/a	0	n/a	1	MX	0	n/a	0	n/a	0	n/a	0	n/a	0	n/a	0	n/a	0	n/a	0	n/a	0	n/a	0	n/a	0	n/a	ACTH_HUMAN	ACTG2
A498	VLVPTTGIIEYPFDLENIIFR	1	M	1	M	1	M	1	M	0	n/a	0	n/a	1	M	0	n/a	0	n/a	0	n/a	0	n/a	0	n/a	0	n/a	0	n/a	0	n/a	0	n/a	0	n/a	0	n/a	0	n/a	0	n/a	0	n/a	0	n/a	0	n/a	GNA11_HUMAN	GNA11
A498	MVVFSPLFIMR	1	C	1	C	0	n/a	0	n/a	0	n/a	0	n/a	0	n/a	1	C	0	n/a	0	n/a	0	n/a	1	C	0	n/a	0	n/a	0	n/a	0	n/a	0	n/a	0	n/a	0	n/a	0	n/a	0	n/a	0	n/a	0	n/a	VP13B_HUMAN	VPS13B
A498	IPRANHWDLQLLTPGNLERECLEER	0	n/a	0	n/a	1	M	0	n/a	0	n/a	0	n/a	1	M	0	n/a	0	n/a	0	n/a	0	n/a	0	n/a	0	n/a	0	n/a	0	n/a	0	n/a	0	n/a	0	n/a	0	n/a	0	n/a	0	n/a	0	n/a	0	n/a	TMG2_HUMAN	PRRG2
A498	KFPVFNPATEEELCQVEEGNKEDVDK	3	M	3	M	3	M	0	n/a	0	n/a	0	n/a	3	M	0	n/a	0	n/a	0	n/a	0	n/a	0	n/a	0	n/a	0	n/a	0	n/a	0	n/a	0	n/a	0	n/a	0	n/a	0	n/a	0	n/a	0	n/a	0	n/a	AL1A1_HUMAN	ALDH1A1
A498	VIPATDLSQQISTAGTEASGTGNMK	1	M	1	M	0	n/a	0	n/a	0	n/a	0	n/a	0	n/a	1	M	0	n/a	0	n/a	0	n/a	1	M	0	n/a	0	n/a	0	n/a	0	n/a	0	n/a	0	n/a	0	n/a	0	n/a	0	n/a	0	n/a	0	n/a	PYGB_HUMAN	PYGB
A498	AHAFVVQQK	2	MCX	2	MCX	0	n/a	0	n/a	0	n/a	0	n/a	0	n/a	2	MCX	0	n/a	0	n/a	0	n/a	2	MCX	0	n/a	3	MCX	0	n/a	0	n/a	0	n/a	0	n/a	0	n/a	0	n/a	0	n/a	0	n/a	2	MCX	PLEC_HUMAN	PLEC
A498	EIFDIAFPDEQAQALAVER	0	n/a	0	n/a	0	n/a	0	n/a	0	n/a	0	n/a	0	n/a	0	n/a	0	n/a	0	n/a	0	n/a	0	n/a	0	n/a	0	n/a	0	n/a	0	n/a	0	n/a	0	n/a	1	M	0	n/a	0	n/a	0	n/a	0	n/a	LONM_HUMAN	LONP1
A498	GLGTNEDSLIEIICSR	1	M	1	M	1	M	0	n/a	0	n/a	0	n/a	1	M	0	n/a	0	n/a	0	n/a	0	n/a	0	n/a	0	n/a	0	n/a	0	n/a	0	n/a	0	n/a	0	n/a	0	n/a	0	n/a	0	n/a	0	n/a	0	n/a	ANXA2_HUMAN	ANXA2
A498	FELSGIPPVPR	0	n/a	0	n/a	1	C	0	n/a	0	n/a	0	n/a	0	n/a	0	n/a	0	n/a	0	n/a	0	n/a	0	n/a	0	n/a	0	n/a	0	n/a	0	n/a	0	n/a	0	n/a	0	n/a	0	n/a	0	n/a	0	n/a	0	n/a	HSP76_HUMAN	HSPA6
A498	SPFLQVFNNSPNESSYYR	1	M	1	M	0	n/a	0	n/a	0	n/a	0	n/a	0	n/a	1	M	0	n/a	0	n/a	0	n/a	1	M	0	n/a	0	n/a	0	n/a	0	n/a	0	n/a	0	n/a	0	n/a	0	n/a	0	n/a	0	n/a	0	n/a	SC23B_HUMAN	SEC23B
A498	KQNNGAFNEMLFR	0	n/a	0	n/a	0	n/a	0	n/a	0	n/a	0	n/a	0	n/a	0	n/a	1	C	0	n/a	0	n/a	0	n/a	0	n/a	0	n/a	0	n/a	0	n/a	0	n/a	0	n/a	0	n/a	0	n/a	0	n/a	0	n/a	0	n/a	TFR1_HUMAN	TFRC
A498	LMRECNKK	1	M	1	M	0	n/a	0	n/a	0	n/a	0	n/a	0	n/a	1	M	0	n/a	0	n/a	0	n/a	1	M	0	n/a	0	n/a	0	n/a	0	n/a	0	n/a	0	n/a	0	n/a	0	n/a	0	n/a	0	n/a	0	n/a	AT1A3_HUMAN	ATP1A3
A498	TLGAGAFR	0	n/a	0	n/a	0	n/a	0	n/a	0	n/a	0	n/a	0	n/a	0	n/a	0	n/a	0	n/a	0	n/a	0	n/a	0	n/a	0	n/a	0	n/a	0	n/a	0	n/a	0	n/a	0	n/a	0	n/a	0	n/a	0	n/a	1	M	KIT_HUMAN	KIT
A498	CAPGVVGPAEADIDFNIIKNDNDTFTVK	1	M	1	M	1	M	0	n/a	0	n/a	0	n/a	1	M	0	n/a	0	n/a	0	n/a	0	n/a	0	n/a	0	n/a	0	n/a	0	n/a	0	n/a	0	n/a	0	n/a	0	n/a	0	n/a	0	n/a	0	n/a	0	n/a	FLNC_HUMAN	FLNC
A498	VVAESTNSEEIIEGEYNTVMLAIGR	2	MC	2	MC	0	n/a	0	n/a	0	n/a	0	n/a	0	n/a	2	MC	0	n/a	0	n/a	0	n/a	2	MC	0	n/a	0	n/a	0	n/a	0	n/a	0	n/a	0	n/a	0	n/a	0	n/a	0	n/a	0	n/a	0	n/a	TRXR1_HUMAN	TXNRD1
A498	MLEEETDQSYENVLAEIQSFELPVEATLR	0	n/a	0	n/a	0	n/a	0	n/a	0	n/a	0	n/a	0	n/a	1	C	0	n/a	0	n/a	0	n/a	1	C	0	n/a	0	n/a	0	n/a	0	n/a	0	n/a	0	n/a	0	n/a	0	n/a	0	n/a	0	n/a	0	n/a	EXOC6_HUMAN	EXOC6
A498	AAPSGGVNCQEFAEFQELLK	1	M	1	M	1	M	0	n/a	0	n/a	0	n/a	1	M	0	n/a	0	n/a	0	n/a	0	n/a	0	n/a	0	n/a	0	n/a	0	n/a	0	n/a	0	n/a	0	n/a	0	n/a	0	n/a	0	n/a	0	n/a	0	n/a	CCD58_HUMAN	CCDC58
A498	NPVNYFAEVEQIAFNPSNMPPGIEASPDK	1	M	1	M	1	M	0	n/a	0	n/a	0	n/a	1	M	1	M	0	n/a	0	n/a	0	n/a	1	M	0	n/a	0	n/a	0	n/a	0	n/a	0	n/a	0	n/a	0	n/a	0	n/a	0	n/a	0	n/a	0	n/a	CATA_HUMAN	CAT
A498	KEPEAFDWSPVVTYVCNLEGNRVK	1	M	0	n/a	0	n/a	0	n/a	0	n/a	0	n/a	0	n/a	0	n/a	0	n/a	0	n/a	0	n/a	0	n/a	0	n/a	1	M	0	n/a	0	n/a	0	n/a	0	n/a	1	M	0	n/a	0	n/a	0	n/a	0	n/a	NNMT_HUMAN	NNMT
A498	ERRYLHLSQAR	0	n/a	0	n/a	1	C	0	n/a	0	n/a	0	n/a	1	C	0	n/a	0	n/a	0	n/a	0	n/a	0	n/a	0	n/a	0	n/a	0	n/a	0	n/a	0	n/a	0	n/a	0	n/a	0	n/a	0	n/a	0	n/a	0	n/a	METH_HUMAN	MTR
A498	HQGVMVEMGQKDSYVGDEAQSK	0	n/a	0	n/a	0	n/a	0	n/a	0	n/a	0	n/a	0	n/a	0	n/a	0	n/a	0	n/a	0	n/a	0	n/a	0	n/a	0	n/a	0	n/a	0	n/a	0	n/a	0	n/a	1	M	0	n/a	0	n/a	0	n/a	0	n/a	ACTA_HUMAN	ACTA2
A498	MEDIKILLPQPQFQCAK	0	n/a	0	n/a	0	n/a	0	n/a	0	n/a	0	n/a	0	n/a	1	C	0	n/a	0	n/a	0	n/a	1	C	0	n/a	0	n/a	0	n/a	0	n/a	0	n/a	0	n/a	0	n/a	0	n/a	0	n/a	0	n/a	0	n/a	BEST3_HUMAN	BEST3
A498	AESLNPLIKYLSATTGFGRNYIMTQK	1	C	1	C	0	n/a	0	n/a	0	n/a	0	n/a	0	n/a	1	C	0	n/a	0	n/a	0	n/a	1	C	0	n/a	0	n/a	0	n/a	0	n/a	0	n/a	0	n/a	0	n/a	0	n/a	0	n/a	0	n/a	0	n/a	DHB7_HUMAN	HSD17B7
A498	GTCVLIWNIRRNK	1	M	1	M	1	M	0	n/a	0	n/a	0	n/a	1	M	0	n/a	0	n/a	0	n/a	0	n/a	0	n/a	0	n/a	0	n/a	0	n/a	0	n/a	0	n/a	0	n/a	0	n/a	0	n/a	0	n/a	0	n/a	0	n/a	MORC4_HUMAN	MORC4
A498	SYELPDGQIITIGNER	0	n/a	0	n/a	0	n/a	0	n/a	0	n/a	0	n/a	0	n/a	1	M	0	n/a	0	n/a	0	n/a	1	M	0	n/a	0	n/a	0	n/a	0	n/a	0	n/a	0	n/a	0	n/a	0	n/a	0	n/a	0	n/a	0	n/a	ACTS_HUMAN	ACTA1
A498	EKLCYVALDFQQEMATAASSSSLEK	1	M	1	M	1	M	0	n/a	0	n/a	0	n/a	1	M	0	n/a	0	n/a	0	n/a	0	n/a	0	n/a	0	n/a	0	n/a	0	n/a	0	n/a	0	n/a	0	n/a	0	n/a	0	n/a	0	n/a	0	n/a	0	n/a	ACTB_HUMAN	ACTB
A498	YVVSAYK	0	n/a	0	n/a	0	n/a	0	n/a	0	n/a	0	n/a	0	n/a	0	n/a	0	n/a	0	n/a	0	n/a	0	n/a	0	n/a	0	n/a	0	n/a	0	n/a	0	n/a	0	n/a	1	M	0	n/a	0	n/a	0	n/a	0	n/a	NOL9_HUMAN	NOL9
A498	ADIDNKEQSELDEDLDDVEEVEEEETGEETK	1	X	1	X	0	n/a	0	n/a	0	n/a	0	n/a	0	n/a	1	X	0	n/a	0	n/a	0	n/a	1	X	0	n/a	0	n/a	0	n/a	0	n/a	0	n/a	0	n/a	0	n/a	0	n/a	0	n/a	0	n/a	0	n/a	NP1L1_HUMAN	NAP1L1
A498	DLIDDLKSELSGNFEQVIVGMMMPTVLYDVQELR	4	MC	4	MC	0	n/a	0	n/a	0	n/a	0	n/a	0	n/a	4	MC	0	n/a	0	n/a	0	n/a	4	MC	4	MCX	4	MCX	0	n/a	0	n/a	4	MCX	0	n/a	0	n/a	0	n/a	0	n/a	0	n/a	4	MC	ANXA4_HUMAN	ANXA4
A498	TTGIVMDSGDRVTHTVPIYEGYALPHAILR	0	n/a	0	n/a	1	M	0	n/a	0	n/a	0	n/a	1	M	0	n/a	0	n/a	0	n/a	0	n/a	0	n/a	0	n/a	0	n/a	0	n/a	0	n/a	0	n/a	0	n/a	0	n/a	0	n/a	0	n/a	0	n/a	0	n/a	ACTG_HUMAN ACTB_HUMAN	ACTG1 ACTB
A498	LFGIQSSSGTILWK	1	M	1	M	1	M	0	n/a	0	n/a	0	n/a	1	M	0	n/a	0	n/a	0	n/a	0	n/a	0	n/a	0	n/a	0	n/a	0	n/a	0	n/a	0	n/a	0	n/a	0	n/a	0	n/a	0	n/a	0	n/a	0	n/a	EMC1_HUMAN	EMC1
A498	QVINNACATKAIVSVLLNCTHQDVHLGETLSEFK	1	M	1	M	0	n/a	0	n/a	0	n/a	0	n/a	0	n/a	1	M	0	n/a	0	n/a	0	n/a	1	M	0	n/a	0	n/a	0	n/a	0	n/a	0	n/a	0	n/a	0	n/a	0	n/a	0	n/a	0	n/a	0	n/a	UCHL5_HUMAN	UCHL5
A498	ALEIAGKK	1	M	1	M	1	M	0	n/a	0	n/a	0	n/a	1	M	1	M	0	n/a	0	n/a	0	n/a	1	M	0	n/a	0	n/a	0	n/a	0	n/a	0	n/a	0	n/a	0	n/a	0	n/a	0	n/a	0	n/a	0	n/a	GDE_HUMAN	AGL
A498	NKMASTLVVADFRISGIYICIASNK	1	M	1	M	1	M	0	n/a	0	n/a	0	n/a	1	M	0	n/a	0	n/a	0	n/a	0	n/a	0	n/a	0	n/a	0	n/a	0	n/a	0	n/a	0	n/a	0	n/a	0	n/a	0	n/a	0	n/a	0	n/a	0	n/a	VGFR1_HUMAN	FLT1
A498	GAPEAIAGLCKPETVPVNFQNVLEDFTK	1	M	1	M	0	n/a	0	n/a	0	n/a	0	n/a	0	n/a	1	M	0	n/a	0	n/a	0	n/a	1	M	0	n/a	0	n/a	0	n/a	0	n/a	0	n/a	0	n/a	0	n/a	0	n/a	0	n/a	0	n/a	0	n/a	AT133_HUMAN	ATP13A3
A498	QLLLTADDRVNPCIGGVILFHQTLYQK	0	n/a	0	n/a	0	n/a	0	n/a	0	n/a	0	n/a	0	n/a	0	n/a	0	n/a	0	n/a	0	n/a	0	n/a	0	n/a	0	n/a	0	n/a	0	n/a	0	n/a	0	n/a	0	n/a	0	n/a	0	n/a	0	n/a	2	M	ALDOA_HUMAN	ALDOA
A498	MLVVLLQANRDPDAGIDEAQVELDAQALFQAGELK	0	n/a	0	n/a	0	n/a	0	n/a	0	n/a	0	n/a	0	n/a	0	n/a	0	n/a	0	n/a	0	n/a	0	n/a	0	n/a	0	n/a	0	n/a	0	n/a	0	n/a	0	n/a	1	C	0	n/a	0	n/a	0	n/a	0	n/a	ANXA5_HUMAN	ANXA5
A498	EEEALASKHFR	1	M	1	M	1	M	0	n/a	0	n/a	0	n/a	1	M	0	n/a	0	n/a	0	n/a	0	n/a	0	n/a	0	n/a	0	n/a	0	n/a	0	n/a	0	n/a	0	n/a	0	n/a	0	n/a	0	n/a	0	n/a	0	n/a	SMTN_HUMAN	SMTN
A498	ATAGDTHLGGENFDNR	1	M	1	M	0	n/a	0	n/a	0	n/a	0	n/a	0	n/a	1	M	0	n/a	0	n/a	0	n/a	1	M	0	n/a	0	n/a	0	n/a	0	n/a	0	n/a	0	n/a	0	n/a	0	n/a	0	n/a	0	n/a	0	n/a	HSP76_HUMAN	HSPA6
A498	MTQMMFETFNVPAMYVAIQAVLSLYASGR	1	M	1	M	0	n/a	0	n/a	0	n/a	0	n/a	0	n/a	1	M	0	n/a	0	n/a	0	n/a	1	M	0	n/a	0	n/a	0	n/a	0	n/a	0	n/a	0	n/a	0	n/a	0	n/a	0	n/a	0	n/a	0	n/a	ACTC_HUMAN	ACTC1
A498	AHGAIAMASIAK	0	n/a	0	n/a	0	n/a	0	n/a	0	n/a	0	n/a	0	n/a	3	C	0	n/a	0	n/a	0	n/a	4	C	0	n/a	0	n/a	0	n/a	0	n/a	0	n/a	0	n/a	0	n/a	0	n/a	0	n/a	0	n/a	0	n/a	ECM29_HUMAN	ECM29
A498	VITVGSGGVGK	1	MC	1	MC	1	MC	0	n/a	0	n/a	0	n/a	1	M	0	n/a	0	n/a	0	n/a	0	n/a	0	n/a	0	n/a	0	n/a	0	n/a	0	n/a	0	n/a	0	n/a	0	n/a	0	n/a	0	n/a	0	n/a	0	n/a	RALB_HUMAN	RALB
A498	DLEAHVDSANKNR	2	MCX	2	MCX	0	n/a	0	n/a	0	n/a	0	n/a	0	n/a	2	MCX	2	M	0	n/a	0	n/a	2	MCX	2	MCX	3	MCX	0	n/a	0	n/a	2	MCX	0	n/a	0	n/a	0	n/a	0	n/a	0	n/a	3	MCX	MYH9_HUMAN	MYH9
A498	APFAAPLPFAELVLPPQQ	0	n/a	0	n/a	0	n/a	0	n/a	0	n/a	0	n/a	0	n/a	0	n/a	0	n/a	0	n/a	0	n/a	0	n/a	0	n/a	0	n/a	0	n/a	0	n/a	0	n/a	0	n/a	0	n/a	0	n/a	0	n/a	0	n/a	3	CX	TYPH_HUMAN	TYMP
A498	WQPWKMYTEVRGQLR	1	M	1	M	1	M	0	n/a	0	n/a	0	n/a	1	M	0	n/a	0	n/a	0	n/a	0	n/a	0	n/a	0	n/a	0	n/a	0	n/a	0	n/a	0	n/a	0	n/a	0	n/a	0	n/a	0	n/a	0	n/a	0	n/a	BBX_HUMAN	BBX
A498	GTCDYYANAYSFWLATIER	1	CX	1	CX	1	CX	0	n/a	0	n/a	0	n/a	1	CX	0	n/a	0	n/a	0	n/a	0	n/a	0	n/a	0	n/a	0	n/a	0	n/a	0	n/a	0	n/a	0	n/a	0	n/a	0	n/a	0	n/a	0	n/a	0	n/a	CO4A1_HUMAN	COL4A1
A498	MRQISLSSSEEELASK	1	M	1	M	1	M	0	n/a	0	n/a	0	n/a	1	M	0	n/a	0	n/a	0	n/a	0	n/a	0	n/a	0	n/a	0	n/a	0	n/a	0	n/a	0	n/a	0	n/a	0	n/a	0	n/a	0	n/a	0	n/a	0	n/a	RIMS2_HUMAN	RIMS2
A498	DMAISTGGAVFGEEGLTLNLEDVQPHDLGK	1	C	1	C	0	n/a	0	n/a	0	n/a	0	n/a	0	n/a	1	C	0	n/a	0	n/a	0	n/a	1	C	0	n/a	0	n/a	0	n/a	0	n/a	0	n/a	0	n/a	0	n/a	0	n/a	0	n/a	0	n/a	0	n/a	CH60_HUMAN	HSPD1
A498	LAPDEHPILLTEAPLNPK	0	n/a	0	n/a	1	M	0	n/a	0	n/a	0	n/a	1	M	0	n/a	0	n/a	0	n/a	0	n/a	0	n/a	0	n/a	0	n/a	0	n/a	0	n/a	0	n/a	0	n/a	0	n/a	0	n/a	0	n/a	0	n/a	0	n/a	ACTBL_HUMAN	ACTBL2
A498	AKTSDVANAVLDGADCIMLSGETAKGNFPVEAVK	0	n/a	0	n/a	0	n/a	0	n/a	0	n/a	0	n/a	1	M	0	n/a	0	n/a	0	n/a	0	n/a	0	n/a	0	n/a	0	n/a	0	n/a	0	n/a	0	n/a	0	n/a	0	n/a	0	n/a	0	n/a	0	n/a	0	n/a	KPYR_HUMAN	PKLR
A498	GILVDTSR	0	n/a	0	n/a	0	n/a	0	n/a	0	n/a	0	n/a	0	n/a	0	n/a	0	n/a	0	n/a	0	n/a	0	n/a	0	n/a	0	n/a	0	n/a	0	n/a	0	n/a	0	n/a	0	n/a	0	n/a	0	n/a	0	n/a	1	C	HEXB_HUMAN	HEXB
A498	RGHQLLSADVDIKELAMETK	1	M	1	M	0	n/a	0	n/a	0	n/a	0	n/a	0	n/a	1	M	0	n/a	0	n/a	0	n/a	1	M	0	n/a	0	n/a	0	n/a	0	n/a	0	n/a	0	n/a	0	n/a	0	n/a	0	n/a	0	n/a	0	n/a	NSF_HUMAN	NSF
A498	FKLPPGEYILVPSTFKPNKDGDFCIR	1	M	1	M	1	M	0	n/a	0	n/a	0	n/a	1	M	0	n/a	0	n/a	0	n/a	0	n/a	0	n/a	0	n/a	0	n/a	0	n/a	0	n/a	0	n/a	0	n/a	0	n/a	0	n/a	0	n/a	0	n/a	0	n/a	CAN2_HUMAN	CAPN2
A498	EIIDTNGAGDAFVGGFLSELVSDKPLTECIR	1	CX	1	CX	1	CX	0	n/a	0	n/a	0	n/a	1	CX	0	n/a	0	n/a	0	n/a	0	n/a	0	n/a	0	n/a	0	n/a	0	n/a	0	n/a	0	n/a	0	n/a	0	n/a	0	n/a	0	n/a	0	n/a	0	n/a	ADK_HUMAN	ADK
A498	SYPFVLSADLHGGSLVVNYPFDDDEQGLATYSK	1	CX	1	CX	0	n/a	0	n/a	0	n/a	0	n/a	0	n/a	1	CX	0	n/a	0	n/a	0	n/a	1	CX	0	n/a	0	n/a	0	n/a	0	n/a	0	n/a	0	n/a	0	n/a	0	n/a	0	n/a	0	n/a	0	n/a	CBPD_HUMAN	CPD
A498	MGQTMERIGSGVERMGAGMGFSLER	0	n/a	0	n/a	0	n/a	0	n/a	0	n/a	0	n/a	0	n/a	1	M	0	n/a	0	n/a	0	n/a	1	M	0	n/a	0	n/a	0	n/a	0	n/a	0	n/a	0	n/a	0	n/a	0	n/a	0	n/a	0	n/a	0	n/a	HNRPM_HUMAN	HNRNPM
A498	ILFIFINSDHTDNQR	6	M	6	M	6	M	0	n/a	0	n/a	0	n/a	6	M	6	M	0	n/a	0	n/a	0	n/a	6	M	0	n/a	0	n/a	0	n/a	0	n/a	0	n/a	0	n/a	0	n/a	0	n/a	0	n/a	0	n/a	0	n/a	PDIA1_HUMAN	P4HB
A498	MQQNIKELEEQLEEEESAR	0	n/a	1	C	1	C	0	n/a	0	n/a	0	n/a	1	C	0	n/a	0	n/a	0	n/a	0	n/a	0	n/a	0	n/a	0	n/a	0	n/a	0	n/a	0	n/a	0	n/a	0	n/a	0	n/a	0	n/a	0	n/a	0	n/a	MYH9_HUMAN	MYH9
A498	LIYTNGTLLLRAVK	1	C	1	C	1	MC	0	n/a	0	n/a	0	n/a	1	MC	0	n/a	0	n/a	0	n/a	0	n/a	0	n/a	0	n/a	0	n/a	0	n/a	0	n/a	0	n/a	0	n/a	0	n/a	0	n/a	0	n/a	0	n/a	0	n/a	DSCL1_HUMAN	DSCAML1
A498	CELLVFMDSAFRLSDCLTNSSWLLR	0	n/a	0	n/a	1	M	0	n/a	0	n/a	0	n/a	1	M	0	n/a	0	n/a	0	n/a	0	n/a	0	n/a	0	n/a	0	n/a	0	n/a	0	n/a	0	n/a	0	n/a	0	n/a	0	n/a	0	n/a	0	n/a	0	n/a	ZBED5_HUMAN	ZBED5
A498	HGEVCPAGWKPGSNTIKPDVQK	1	M	1	M	3	M	0	n/a	0	n/a	0	n/a	3	M	0	n/a	0	n/a	0	n/a	0	n/a	0	n/a	0	n/a	0	n/a	0	n/a	0	n/a	0	n/a	0	n/a	0	n/a	0	n/a	0	n/a	0	n/a	0	n/a	PRDX1_HUMAN	PRDX1
A498	QVLATHSRK	1	M	1	M	0	n/a	0	n/a	0	n/a	0	n/a	0	n/a	1	M	0	n/a	0	n/a	0	n/a	1	M	0	n/a	0	n/a	0	n/a	0	n/a	0	n/a	0	n/a	0	n/a	0	n/a	0	n/a	0	n/a	0	n/a	MPPA_HUMAN	PMPCA
A498	VPPEEHPVLLTEAPLNPK	2	MC	2	MC	0	n/a	0	n/a	0	n/a	0	n/a	0	n/a	2	MC	0	n/a	0	n/a	0	n/a	2	MC	0	n/a	0	n/a	0	n/a	0	n/a	0	n/a	0	n/a	0	n/a	0	n/a	0	n/a	0	n/a	0	n/a	ACTB_HUMAN	ACTB
A498	RYNGGLLDFHKSLQEIGDK	0	n/a	0	n/a	0	n/a	0	n/a	0	n/a	0	n/a	0	n/a	0	n/a	0	n/a	0	n/a	0	n/a	0	n/a	0	n/a	0	n/a	0	n/a	0	n/a	0	n/a	0	n/a	1	M	0	n/a	0	n/a	0	n/a	0	n/a	DZIP3_HUMAN	DZIP3
A498	SARGPAIGVDLGTTYSCVGVFQHGK	1	M	1	M	0	n/a	0	n/a	0	n/a	0	n/a	0	n/a	1	M	0	n/a	0	n/a	0	n/a	1	M	0	n/a	0	n/a	0	n/a	0	n/a	0	n/a	0	n/a	0	n/a	0	n/a	0	n/a	0	n/a	0	n/a	HSP72_HUMAN	HSPA2
A498	MLEHLSSLPTK	1	X	0	n/a	1	X	0	n/a	0	n/a	0	n/a	1	X	0	n/a	0	n/a	0	n/a	0	n/a	0	n/a	0	n/a	0	n/a	0	n/a	0	n/a	0	n/a	0	n/a	0	n/a	0	n/a	0	n/a	0	n/a	0	n/a	SPCS1_HUMAN	SPCS1
A498	PYSSHLKK	1	M	1	M	1	M	0	n/a	0	n/a	0	n/a	1	M	0	n/a	0	n/a	0	n/a	0	n/a	0	n/a	0	n/a	1	M	0	n/a	0	n/a	0	n/a	0	n/a	0	n/a	0	n/a	0	n/a	0	n/a	0	n/a	ARHL2_HUMAN	ADPRHL2
A498	SFCSEFLPEEQAEIDQLFDALSSDKNSPNVSSK	1	M	1	M	0	n/a	0	n/a	0	n/a	0	n/a	0	n/a	1	M	0	n/a	0	n/a	0	n/a	1	M	0	n/a	0	n/a	0	n/a	0	n/a	0	n/a	0	n/a	0	n/a	0	n/a	0	n/a	0	n/a	0	n/a	TLDC1_HUMAN	TLDC1
A498	SPEMPVILEVSLEGSHDTANCEACTLGICGQGLKNCMTKPSK	0	n/a	0	n/a	0	n/a	0	n/a	0	n/a	0	n/a	0	n/a	0	n/a	0	n/a	0	n/a	0	n/a	0	n/a	0	n/a	1	C	0	n/a	0	n/a	0	n/a	0	n/a	0	n/a	0	n/a	0	n/a	0	n/a	1	C	RTP4_HUMAN	RTP4
A498	DLEAHVDSANK	6	MCX	6	MCX	0	n/a	0	n/a	0	n/a	0	n/a	0	n/a	6	MCX	6	M	0	n/a	0	n/a	6	MCX	6	MCX	8	MCX	0	n/a	0	n/a	6	MCX	0	n/a	0	n/a	0	n/a	0	n/a	0	n/a	7	MCX	MYH9_HUMAN	MYH9
A498	QKMVSYIQMK	0	n/a	0	n/a	0	n/a	0	n/a	0	n/a	0	n/a	0	n/a	0	n/a	0	n/a	0	n/a	0	n/a	0	n/a	0	n/a	0	n/a	0	n/a	0	n/a	0	n/a	0	n/a	1	M	0	n/a	0	n/a	0	n/a	0	n/a	TWF2_HUMAN	TWF2
A498	GTQLMNGTSMSSR	0	n/a	0	n/a	0	n/a	0	n/a	0	n/a	0	n/a	0	n/a	0	n/a	0	n/a	0	n/a	0	n/a	0	n/a	0	n/a	0	n/a	0	n/a	0	n/a	0	n/a	0	n/a	1	C	0	n/a	0	n/a	0	n/a	0	n/a	TPP2_HUMAN	TPP2
A498	FVSSSSSGGYGGGYGGVLTASDGLLAGNEK	1	M	1	M	0	n/a	0	n/a	0	n/a	0	n/a	0	n/a	1	M	0	n/a	0	n/a	0	n/a	1	M	1	M	1	M	0	n/a	0	n/a	1	M	0	n/a	0	n/a	0	n/a	0	n/a	0	n/a	1	M	K1C19_HUMAN	KRT19
A498	DYSPLLARQGQDVAPPPNPGDQIFNKSK	1	M	1	M	1	M	0	n/a	0	n/a	0	n/a	1	M	0	n/a	0	n/a	0	n/a	0	n/a	0	n/a	0	n/a	0	n/a	0	n/a	0	n/a	0	n/a	0	n/a	0	n/a	0	n/a	0	n/a	0	n/a	0	n/a	MARE3_HUMAN	MAPRE3
A498	TTGIVMDSEDGVTHTVPIYEGYALPHAILR	5	M	5	M	5	M	0	n/a	0	n/a	0	n/a	5	M	0	n/a	0	n/a	0	n/a	0	n/a	0	n/a	0	n/a	0	n/a	0	n/a	0	n/a	0	n/a	0	n/a	0	n/a	0	n/a	0	n/a	0	n/a	0	n/a	ACTG_HUMAN	ACTG1
A498	AQGALVDSCAPGLCPDWESWDPQKPVDNAR	0	n/a	0	n/a	0	n/a	0	n/a	0	n/a	0	n/a	0	n/a	1	M	0	n/a	0	n/a	0	n/a	1	M	0	n/a	0	n/a	0	n/a	0	n/a	0	n/a	0	n/a	0	n/a	0	n/a	0	n/a	0	n/a	0	n/a	FLNB_HUMAN	FLNB
A498	LSPSAASDAVLSALLSIFSRYVRHMR	0	n/a	0	n/a	0	n/a	0	n/a	0	n/a	0	n/a	0	n/a	0	n/a	0	n/a	0	n/a	0	n/a	0	n/a	0	n/a	0	n/a	0	n/a	0	n/a	0	n/a	0	n/a	1	M	0	n/a	0	n/a	0	n/a	0	n/a	INT1_HUMAN	INTS1
A498	PQNSSSASTGGK	1	M	1	M	0	n/a	0	n/a	0	n/a	0	n/a	0	n/a	1	M	0	n/a	0	n/a	0	n/a	1	M	0	n/a	0	n/a	0	n/a	0	n/a	0	n/a	0	n/a	0	n/a	0	n/a	0	n/a	0	n/a	0	n/a	CYTSA_HUMAN	SPECC1L
A498	VIMELVDNDQVGKDEFLGR	0	n/a	0	n/a	1	M	0	n/a	0	n/a	0	n/a	1	M	0	n/a	0	n/a	0	n/a	0	n/a	0	n/a	0	n/a	0	n/a	0	n/a	0	n/a	0	n/a	0	n/a	0	n/a	0	n/a	0	n/a	0	n/a	0	n/a	MYOF_HUMAN	MYOF
A498	GRLLCMLGLTFMFMVLEVVVSR	1	M	1	M	0	n/a	0	n/a	0	n/a	0	n/a	0	n/a	1	M	0	n/a	0	n/a	0	n/a	1	M	0	n/a	0	n/a	0	n/a	0	n/a	0	n/a	0	n/a	0	n/a	0	n/a	0	n/a	0	n/a	0	n/a	ZNT1_HUMAN	SLC30A1
A498	AEDGSVINYELIDQDAR	2	M	2	M	0	n/a	0	n/a	0	n/a	0	n/a	0	n/a	2	M	0	n/a	0	n/a	0	n/a	2	M	0	n/a	0	n/a	0	n/a	0	n/a	0	n/a	0	n/a	0	n/a	0	n/a	0	n/a	0	n/a	0	n/a	ANXA2_HUMAN	ANXA2
A498	SLAYLTAATHGLDEEAQSLKETFDPEKETIPDIDPNAK	1	M	1	M	1	M	0	n/a	0	n/a	0	n/a	1	M	0	n/a	0	n/a	0	n/a	0	n/a	0	n/a	0	n/a	0	n/a	0	n/a	0	n/a	0	n/a	0	n/a	0	n/a	0	n/a	0	n/a	0	n/a	0	n/a	COPA_HUMAN	COPA
A498	MAPYQGPDAVPGALNYK	1	M	1	M	1	M	0	n/a	0	n/a	0	n/a	1	M	0	n/a	0	n/a	0	n/a	0	n/a	0	n/a	0	n/a	0	n/a	0	n/a	0	n/a	0	n/a	0	n/a	0	n/a	0	n/a	0	n/a	0	n/a	0	n/a	ACTN4_HUMAN	ACTN4
A498	TLLPEDTQKLDNFLGEVR	2	MC	2	MC	0	n/a	0	n/a	0	n/a	0	n/a	0	n/a	3	MC	0	n/a	0	n/a	0	n/a	2	MC	3	MC	2	MC	0	n/a	0	n/a	3	MC	0	n/a	0	n/a	0	n/a	0	n/a	0	n/a	2	MC	MACF1_HUMAN	MACF1
A498	QKMQQLEQK	0	n/a	0	n/a	0	n/a	1	M	0	n/a	0	n/a	0	n/a	0	n/a	0	n/a	0	n/a	0	n/a	0	n/a	0	n/a	0	n/a	0	n/a	0	n/a	0	n/a	0	n/a	0	n/a	0	n/a	0	n/a	0	n/a	0	n/a	STAT3_HUMAN	STAT3
A498	LQAIQNHVNHR	1	M	1	M	1	M	0	n/a	0	n/a	0	n/a	1	M	0	n/a	0	n/a	0	n/a	0	n/a	0	n/a	0	n/a	0	n/a	0	n/a	0	n/a	0	n/a	0	n/a	0	n/a	0	n/a	0	n/a	0	n/a	0	n/a	UNC79_HUMAN	UNC79
A498	MNMDHEVNLLVEEIHR	1	M	1	M	0	n/a	0	n/a	0	n/a	0	n/a	0	n/a	1	M	0	n/a	0	n/a	0	n/a	1	M	0	n/a	0	n/a	0	n/a	0	n/a	0	n/a	0	n/a	0	n/a	0	n/a	0	n/a	0	n/a	0	n/a	ABRAL_HUMAN	ABRACL
A498	IDNSQVESGSLEDNWDFLPPKK	3	M	3	M	0	n/a	0	n/a	0	n/a	0	n/a	0	n/a	3	M	3	M	0	n/a	0	n/a	3	M	0	n/a	0	n/a	0	n/a	0	n/a	0	n/a	0	n/a	0	n/a	0	n/a	0	n/a	0	n/a	0	n/a	CALR_HUMAN	CALR
A498	IFEEDPAVGAIVLTGGDKAFAAGADIK	2	M	2	M	0	n/a	0	n/a	0	n/a	0	n/a	0	n/a	2	M	0	n/a	0	n/a	0	n/a	2	M	2	M	2	M	0	n/a	0	n/a	2	M	0	n/a	0	n/a	0	n/a	0	n/a	0	n/a	2	M	ECHM_HUMAN	ECHS1
A498	SSVQKMMQADK	1	M	1	M	1	M	0	n/a	0	n/a	0	n/a	1	M	0	n/a	0	n/a	0	n/a	0	n/a	0	n/a	0	n/a	0	n/a	0	n/a	0	n/a	0	n/a	0	n/a	0	n/a	0	n/a	0	n/a	0	n/a	0	n/a	FIGL1_HUMAN	FIGNL1
A498	QVVIDGETCLLDILDTAGEEEYSAMR	1	CX	1	CX	1	CX	0	n/a	0	n/a	0	n/a	1	CX	1	CX	0	n/a	0	n/a	0	n/a	1	CX	0	n/a	0	n/a	0	n/a	0	n/a	0	n/a	0	n/a	0	n/a	0	n/a	0	n/a	0	n/a	0	n/a	RASK_HUMAN RASH_HUMAN RASN_HUMAN	KRAS HRAS NRAS
A498	LSKASPDLVPMGEWTAR	0	n/a	0	n/a	1	M	0	n/a	0	n/a	0	n/a	1	M	0	n/a	0	n/a	0	n/a	0	n/a	0	n/a	0	n/a	0	n/a	0	n/a	0	n/a	0	n/a	0	n/a	0	n/a	0	n/a	0	n/a	0	n/a	0	n/a	AP2A1_HUMAN	AP2A1
A498	SVHLYEVAEVIALPVEQGNFPYLQWVR	1	M	1	M	0	n/a	0	n/a	0	n/a	0	n/a	0	n/a	1	M	0	n/a	0	n/a	0	n/a	1	M	0	n/a	0	n/a	0	n/a	0	n/a	0	n/a	0	n/a	0	n/a	0	n/a	0	n/a	0	n/a	0	n/a	CUTA_HUMAN	CUTA
A498	TVEELLETGLIQVATKEEELNAIRTQNSSLTK	1	M	1	M	0	n/a	0	n/a	0	n/a	0	n/a	0	n/a	1	M	1	M	0	n/a	0	n/a	1	M	0	n/a	0	n/a	0	n/a	0	n/a	0	n/a	0	n/a	0	n/a	0	n/a	0	n/a	0	n/a	0	n/a	KTN1_HUMAN	KTN1
A498	FLNEHPGGEELLLEQAGVDASESFEDVGHSSDAR	1	M	1	M	0	n/a	0	n/a	0	n/a	0	n/a	0	n/a	1	M	0	n/a	0	n/a	0	n/a	1	M	0	n/a	0	n/a	0	n/a	0	n/a	0	n/a	0	n/a	0	n/a	0	n/a	0	n/a	0	n/a	0	n/a	CYB5B_HUMAN	CYB5B
A498	GETITGLLQEFDVQEQDIKTLHGSVHVTLCGTPK	2	M	2	M	2	M	2	M	0	n/a	0	n/a	2	M	0	n/a	0	n/a	0	n/a	0	n/a	0	n/a	0	n/a	0	n/a	0	n/a	0	n/a	0	n/a	0	n/a	0	n/a	0	n/a	0	n/a	0	n/a	0	n/a	NDRG1_HUMAN	NDRG1
A498	VFIMDSCGELIPEYLNFIR	7	M	7	M	7	M	7	M	0	n/a	0	n/a	7	M	0	n/a	0	n/a	0	n/a	0	n/a	0	n/a	0	n/a	0	n/a	0	n/a	0	n/a	0	n/a	0	n/a	0	n/a	0	n/a	0	n/a	0	n/a	0	n/a	HS90B_HUMAN	HSP90AB1
A498	AEIADLPAGSSGNILVELDEAQKPYLVQR	1	M	1	M	1	M	0	n/a	0	n/a	0	n/a	1	M	0	n/a	0	n/a	0	n/a	0	n/a	0	n/a	0	n/a	0	n/a	0	n/a	0	n/a	0	n/a	0	n/a	0	n/a	0	n/a	0	n/a	0	n/a	0	n/a	BTAF1_HUMAN	BTAF1
A498	MEKDGLILTSR	1	M	1	M	0	n/a	0	n/a	0	n/a	0	n/a	0	n/a	1	M	0	n/a	0	n/a	0	n/a	1	M	0	n/a	0	n/a	0	n/a	0	n/a	0	n/a	0	n/a	0	n/a	0	n/a	0	n/a	0	n/a	0	n/a	PARK7_HUMAN	PARK7
A498	AIISSNIMYIVGQYPR	2	X	2	X	2	X	0	n/a	0	n/a	0	n/a	2	X	0	n/a	0	n/a	0	n/a	0	n/a	0	n/a	0	n/a	0	n/a	0	n/a	0	n/a	0	n/a	0	n/a	0	n/a	0	n/a	0	n/a	0	n/a	0	n/a	XPO1_HUMAN	XPO1
A498	ALGSLVDSCAPGLCPDWDSWDASKPVTNAR	0	n/a	0	n/a	0	n/a	0	n/a	0	n/a	0	n/a	0	n/a	0	n/a	0	n/a	0	n/a	0	n/a	0	n/a	0	n/a	0	n/a	0	n/a	0	n/a	0	n/a	0	n/a	0	n/a	0	n/a	0	n/a	0	n/a	5	MCX	FLNA_HUMAN	FLNA
A498	SIAATDHEPTDARK	3	M	3	M	0	n/a	0	n/a	0	n/a	0	n/a	0	n/a	3	MC	0	n/a	0	n/a	0	n/a	3	MC	0	n/a	0	n/a	0	n/a	0	n/a	0	n/a	0	n/a	0	n/a	0	n/a	0	n/a	0	n/a	3	MC	AMPE_HUMAN	ENPEP
A498	PGFGVGRGLVPR	5	M	5	M	0	n/a	0	n/a	0	n/a	0	n/a	0	n/a	5	M	0	n/a	0	n/a	0	n/a	5	M	0	n/a	0	n/a	0	n/a	0	n/a	0	n/a	0	n/a	0	n/a	0	n/a	0	n/a	0	n/a	0	n/a	G3BP1_HUMAN	G3BP1
A498	FAEALIAFVSDNSVLHR	2	MC	2	MC	0	n/a	0	n/a	0	n/a	0	n/a	0	n/a	2	MC	0	n/a	0	n/a	0	n/a	2	MC	2	MC	2	MC	0	n/a	0	n/a	2	MC	0	n/a	0	n/a	0	n/a	0	n/a	0	n/a	0	n/a	CTL1_HUMAN	SLC44A1
A498	IYMNLEKPDFIDVCQCLIFLDDPQAVSDILEK	1	M	1	M	1	M	0	n/a	0	n/a	0	n/a	1	M	0	n/a	0	n/a	0	n/a	0	n/a	0	n/a	0	n/a	0	n/a	0	n/a	0	n/a	0	n/a	0	n/a	0	n/a	0	n/a	0	n/a	0	n/a	0	n/a	PSMD1_HUMAN	PSMD1
A498	LCYVVLDFEQEMATAASSSSLEK	1	C	1	C	0	n/a	0	n/a	0	n/a	0	n/a	0	n/a	1	CX	0	n/a	0	n/a	0	n/a	1	C	0	n/a	0	n/a	0	n/a	0	n/a	0	n/a	0	n/a	0	n/a	0	n/a	0	n/a	0	n/a	0	n/a	ACTB_HUMAN	ACTB
A498	VLGTLLKKGTWLPR	0	n/a	0	n/a	0	n/a	0	n/a	0	n/a	0	n/a	0	n/a	1	C	0	n/a	0	n/a	0	n/a	1	C	0	n/a	0	n/a	0	n/a	0	n/a	0	n/a	0	n/a	0	n/a	0	n/a	0	n/a	0	n/a	0	n/a	NALDL_HUMAN	NAALADL1
A498	SGMTTDDDTVSEMK	0	n/a	0	n/a	1	C	0	n/a	0	n/a	0	n/a	1	C	0	n/a	0	n/a	0	n/a	0	n/a	0	n/a	0	n/a	0	n/a	0	n/a	0	n/a	0	n/a	0	n/a	0	n/a	0	n/a	0	n/a	0	n/a	0	n/a	PZRN3_HUMAN	PDZRN3
A498	ETIENVEEMLNNLPGVTSVHSR	1	M	1	M	0	n/a	0	n/a	0	n/a	0	n/a	0	n/a	1	M	0	n/a	0	n/a	0	n/a	1	M	0	n/a	0	n/a	0	n/a	0	n/a	0	n/a	0	n/a	0	n/a	0	n/a	0	n/a	0	n/a	0	n/a	PSD13_HUMAN	PSMD13
A498	TTPYKVAAEISQELAESTVIAK	1	M	1	M	0	n/a	0	n/a	0	n/a	0	n/a	0	n/a	1	M	0	n/a	0	n/a	0	n/a	1	M	0	n/a	0	n/a	0	n/a	0	n/a	0	n/a	0	n/a	0	n/a	0	n/a	0	n/a	0	n/a	0	n/a	SYTC2_HUMAN	TARSL2
A498	LMVALAKGGR	3	CX	3	CX	0	n/a	0	n/a	0	n/a	0	n/a	0	n/a	4	MCX	0	n/a	0	n/a	0	n/a	4	MCX	0	n/a	0	n/a	0	n/a	0	n/a	0	n/a	0	n/a	0	n/a	0	n/a	0	n/a	0	n/a	0	n/a	ANXA2_HUMAN	ANXA2
A498	FIQSPAHINLLK	1	C	1	C	1	C	0	n/a	0	n/a	0	n/a	1	C	0	n/a	0	n/a	0	n/a	0	n/a	0	n/a	0	n/a	0	n/a	0	n/a	0	n/a	0	n/a	0	n/a	0	n/a	0	n/a	0	n/a	0	n/a	0	n/a	EPG5_HUMAN	EPG5
A498	TIDWVAFAEIIPQNQEAIASSLK	7	MCX	7	MCX	0	n/a	0	n/a	0	n/a	0	n/a	0	n/a	0	n/a	0	n/a	0	n/a	0	n/a	0	n/a	7	MCX	7	MCX	0	n/a	0	n/a	7	MCX	0	n/a	0	n/a	0	n/a	0	n/a	0	n/a	0	n/a	ATP5H_HUMAN	ATP5H
A498	IVGPSGAAVPCKVEPDLGADNSVVR	1	C	1	CX	1	C	0	n/a	0	n/a	0	n/a	1	C	0	n/a	0	n/a	0	n/a	0	n/a	0	n/a	0	n/a	0	n/a	0	n/a	0	n/a	0	n/a	0	n/a	0	n/a	0	n/a	0	n/a	0	n/a	0	n/a	FLNA_HUMAN	FLNA
A498	LNLQAINYMAADGDFKIK	2	M	2	M	0	n/a	0	n/a	0	n/a	0	n/a	0	n/a	2	M	0	n/a	0	n/a	0	n/a	2	M	0	n/a	0	n/a	0	n/a	0	n/a	0	n/a	0	n/a	0	n/a	0	n/a	0	n/a	0	n/a	0	n/a	LEG1_HUMAN	LGALS1
A498	HTGPGILSMANAGPITNGSQFFICTAK	2	M	2	M	0	n/a	0	n/a	0	n/a	0	n/a	0	n/a	2	M	0	n/a	0	n/a	0	n/a	2	M	0	n/a	0	n/a	0	n/a	0	n/a	0	n/a	0	n/a	0	n/a	0	n/a	0	n/a	0	n/a	0	n/a	PPIA_HUMAN	PPIA
A498	MIVVFGEIGGTEEYKICR	1	M	1	M	0	n/a	0	n/a	0	n/a	0	n/a	0	n/a	1	M	0	n/a	0	n/a	0	n/a	1	M	0	n/a	0	n/a	0	n/a	0	n/a	0	n/a	0	n/a	0	n/a	0	n/a	0	n/a	0	n/a	0	n/a	ACLY_HUMAN	ACLY
A498	GAQAAIVVYDITNQESFAR	1	M	1	M	1	M	0	n/a	0	n/a	0	n/a	1	M	0	n/a	0	n/a	0	n/a	0	n/a	0	n/a	0	n/a	0	n/a	0	n/a	0	n/a	0	n/a	0	n/a	0	n/a	0	n/a	0	n/a	0	n/a	0	n/a	RAB5B_HUMAN	RAB5B
A498	FQTATVTEK	1	M	1	M	0	n/a	0	n/a	0	n/a	0	n/a	0	n/a	1	M	0	n/a	0	n/a	0	n/a	1	M	1	M	1	M	0	n/a	0	n/a	1	M	0	n/a	0	n/a	0	n/a	0	n/a	0	n/a	1	M	PSB4_HUMAN	PSMB4
A498	VMIFYGFLKPWLGDGLLLSGGDK	1	MC	1	MC	1	MC	0	n/a	0	n/a	0	n/a	1	MC	0	n/a	0	n/a	0	n/a	0	n/a	0	n/a	0	n/a	0	n/a	0	n/a	0	n/a	0	n/a	0	n/a	0	n/a	0	n/a	0	n/a	0	n/a	0	n/a	CP4FB_HUMAN	CYP4F11
A498	TYVNMKQKPVWNDLKPK	1	C	1	C	1	C	0	n/a	0	n/a	0	n/a	1	C	0	n/a	0	n/a	0	n/a	0	n/a	0	n/a	0	n/a	0	n/a	0	n/a	0	n/a	0	n/a	0	n/a	0	n/a	0	n/a	0	n/a	0	n/a	0	n/a	DYH11_HUMAN	DNAH11
A498	RPVSAESAIMNPASK	1	MCX	1	MCX	0	n/a	0	n/a	0	n/a	0	n/a	0	n/a	1	MCX	1	M	0	n/a	0	n/a	1	MCX	0	n/a	0	n/a	0	n/a	0	n/a	0	n/a	0	n/a	0	n/a	0	n/a	0	n/a	0	n/a	0	n/a	CLH2_HUMAN	CLTCL1
A498	EVVEEAEDGR	5	MC	5	MC	0	n/a	0	n/a	0	n/a	0	n/a	0	n/a	5	MCX	0	n/a	0	n/a	0	n/a	5	MCX	0	n/a	0	n/a	0	n/a	0	n/a	0	n/a	0	n/a	0	n/a	0	n/a	0	n/a	0	n/a	0	n/a	PTMA_HUMAN	PTMA
A498	CLDYITQSLQQQGVQAENITVTKDFR	1	M	1	M	0	n/a	0	n/a	0	n/a	0	n/a	0	n/a	1	M	0	n/a	0	n/a	0	n/a	1	M	0	n/a	0	n/a	0	n/a	0	n/a	0	n/a	0	n/a	0	n/a	0	n/a	0	n/a	0	n/a	0	n/a	IKBP1_HUMAN	IRAK1BP1
A498	KYTLPPGVDPTQVFSSLSPEGTLTVEAPMPK	0	n/a	0	n/a	0	n/a	0	n/a	0	n/a	0	n/a	0	n/a	1	M	0	n/a	0	n/a	0	n/a	1	M	0	n/a	0	n/a	0	n/a	0	n/a	0	n/a	0	n/a	0	n/a	0	n/a	0	n/a	0	n/a	0	n/a	HSPB1_HUMAN	HSPB1
A498	LATALQKLEEAEKAANESER	3	M	3	M	3	M	0	n/a	0	n/a	0	n/a	3	M	0	n/a	0	n/a	0	n/a	0	n/a	0	n/a	0	n/a	0	n/a	0	n/a	0	n/a	0	n/a	0	n/a	0	n/a	0	n/a	0	n/a	0	n/a	0	n/a	TPM2_HUMAN	TPM2
A498	AFNQGADAIYDHINEGK	1	M	1	M	1	M	0	n/a	0	n/a	0	n/a	1	M	0	n/a	0	n/a	0	n/a	0	n/a	0	n/a	0	n/a	0	n/a	0	n/a	0	n/a	0	n/a	0	n/a	0	n/a	0	n/a	0	n/a	0	n/a	0	n/a	QCR9_HUMAN	UQCR10
A498	QITDNIFLTTAEVIAQKVSDKHLEEGR	4	MC	4	MC	4	MC	0	n/a	0	n/a	0	n/a	4	MC	0	n/a	0	n/a	0	n/a	0	n/a	0	n/a	0	n/a	0	n/a	0	n/a	0	n/a	0	n/a	0	n/a	0	n/a	0	n/a	0	n/a	0	n/a	0	n/a	MAOX_HUMAN	ME1
A498	ALYTYEDGSNDLK	0	n/a	0	n/a	0	n/a	0	n/a	0	n/a	0	n/a	0	n/a	0	n/a	0	n/a	0	n/a	0	n/a	0	n/a	0	n/a	0	n/a	0	n/a	0	n/a	0	n/a	0	n/a	1	C	0	n/a	0	n/a	0	n/a	0	n/a	DREB_HUMAN	DBN1
A498	MAKRLCAGSSLCVR	0	n/a	0	n/a	0	n/a	0	n/a	0	n/a	0	n/a	0	n/a	0	n/a	0	n/a	0	n/a	0	n/a	0	n/a	0	n/a	0	n/a	0	n/a	0	n/a	0	n/a	1	M	0	n/a	0	n/a	0	n/a	1	M	0	n/a	LAMA5_HUMAN	LAMA5
A498	TPAVEGLTEAEEEELRAQLTKVEEEIVTLR	2	M	2	M	2	M	0	n/a	0	n/a	0	n/a	2	M	0	n/a	0	n/a	0	n/a	0	n/a	0	n/a	0	n/a	0	n/a	0	n/a	0	n/a	0	n/a	0	n/a	0	n/a	0	n/a	0	n/a	0	n/a	0	n/a	TPD54_HUMAN	TPD52L2
A498	SIYGEKFENENFILK	2	M	2	M	2	M	0	n/a	0	n/a	0	n/a	2	M	0	n/a	0	n/a	0	n/a	0	n/a	0	n/a	0	n/a	0	n/a	0	n/a	0	n/a	0	n/a	0	n/a	0	n/a	0	n/a	0	n/a	0	n/a	0	n/a	PPIA_HUMAN	PPIA
A498	VEDMAELTCLNEASVLHDLK	1	C	1	C	1	C	0	n/a	0	n/a	0	n/a	1	C	0	n/a	0	n/a	0	n/a	0	n/a	0	n/a	0	n/a	0	n/a	0	n/a	0	n/a	0	n/a	0	n/a	0	n/a	0	n/a	0	n/a	0	n/a	0	n/a	MYH10_HUMAN	MYH10
A498	VPSMVSTSRNAEALQYLQGYLQAASVTLL	0	n/a	0	n/a	0	n/a	0	n/a	0	n/a	0	n/a	0	n/a	0	n/a	0	n/a	0	n/a	0	n/a	0	n/a	0	n/a	0	n/a	0	n/a	0	n/a	0	n/a	0	n/a	1	C	0	n/a	0	n/a	0	n/a	0	n/a	XPO2_HUMAN	CSE1L
A498	SYELPNGQVITIGNER	1	M	1	M	1	M	0	n/a	0	n/a	0	n/a	1	M	1	M	0	n/a	0	n/a	0	n/a	1	M	0	n/a	0	n/a	0	n/a	0	n/a	0	n/a	0	n/a	0	n/a	0	n/a	0	n/a	0	n/a	0	n/a	ACTC_HUMAN POTEE_HUMAN	ACTC1 POTEE
A498	VLYRTAGQQGKGITFIFTDNEFK	1	C	1	C	0	n/a	0	n/a	0	n/a	0	n/a	0	n/a	1	C	0	n/a	0	n/a	0	n/a	1	C	0	n/a	0	n/a	0	n/a	0	n/a	0	n/a	0	n/a	0	n/a	0	n/a	0	n/a	0	n/a	0	n/a	DYH5_HUMAN	DNAH5
A498	QENCSPILQSR	0	n/a	0	n/a	0	n/a	0	n/a	0	n/a	0	n/a	0	n/a	0	n/a	0	n/a	0	n/a	0	n/a	1	M	0	n/a	0	n/a	0	n/a	0	n/a	0	n/a	0	n/a	0	n/a	0	n/a	0	n/a	0	n/a	0	n/a	CPPED_HUMAN	CPPED1
A498	GIEGVEVIPLIPGAGEIIIADNIIK	1	CX	1	CX	0	n/a	0	n/a	0	n/a	0	n/a	0	n/a	1	CX	0	n/a	0	n/a	0	n/a	1	CX	0	n/a	0	n/a	0	n/a	0	n/a	0	n/a	0	n/a	0	n/a	0	n/a	0	n/a	0	n/a	0	n/a	ABCD3_HUMAN	ABCD3
A498	MNLVLFDDALEHLSRVHR	2	MC	2	MC	2	MC	0	n/a	0	n/a	0	n/a	3	MC	0	n/a	0	n/a	0	n/a	0	n/a	0	n/a	0	n/a	0	n/a	0	n/a	0	n/a	0	n/a	0	n/a	0	n/a	0	n/a	0	n/a	0	n/a	0	n/a	DYH10_HUMAN	DNAH10
A498	FTLSMDVEGGRLVLLRR	0	n/a	0	n/a	0	n/a	0	n/a	0	n/a	0	n/a	0	n/a	0	n/a	0	n/a	0	n/a	0	n/a	0	n/a	0	n/a	0	n/a	0	n/a	0	n/a	0	n/a	0	n/a	1	M	0	n/a	0	n/a	0	n/a	0	n/a	SHIP2_HUMAN	INPPL1
A498	ECASGYLELLDHVLLTLQKPSPELK	7	M	7	M	0	n/a	0	n/a	0	n/a	0	n/a	0	n/a	7	M	0	n/a	0	n/a	0	n/a	7	M	0	n/a	0	n/a	0	n/a	0	n/a	0	n/a	0	n/a	0	n/a	0	n/a	0	n/a	0	n/a	0	n/a	TLN1_HUMAN	TLN1
A498	SLGQNPTEAELQDMINEVDADGNDTIDFPEFLTMMAR	0	n/a	0	n/a	1	C	0	n/a	0	n/a	0	n/a	1	C	0	n/a	0	n/a	0	n/a	0	n/a	0	n/a	0	n/a	0	n/a	0	n/a	0	n/a	0	n/a	0	n/a	0	n/a	0	n/a	0	n/a	0	n/a	0	n/a	CALM_HUMAN	CALM1
A498	IEDDTLASKTK	1	M	1	M	0	n/a	0	n/a	0	n/a	0	n/a	0	n/a	1	M	0	n/a	0	n/a	0	n/a	1	M	0	n/a	0	n/a	0	n/a	0	n/a	0	n/a	0	n/a	0	n/a	0	n/a	0	n/a	0	n/a	0	n/a	APOB_HUMAN	APOB
A498	QRGGGAAGAR	0	n/a	0	n/a	0	n/a	0	n/a	0	n/a	0	n/a	0	n/a	0	n/a	0	n/a	0	n/a	0	n/a	0	n/a	0	n/a	0	n/a	0	n/a	0	n/a	0	n/a	0	n/a	1	M	0	n/a	0	n/a	0	n/a	0	n/a	TPRN_HUMAN	TPRN
A498	FIDQVVEKIEDLLQSEENKNLDLEPCTGFER	1	C	1	C	0	n/a	0	n/a	0	n/a	0	n/a	0	n/a	1	C	0	n/a	0	n/a	0	n/a	1	C	0	n/a	0	n/a	0	n/a	0	n/a	0	n/a	0	n/a	0	n/a	0	n/a	0	n/a	0	n/a	0	n/a	PARN_HUMAN	PARN
A498	RIGDVVRISSDDSNLYLTASK	0	n/a	0	n/a	0	n/a	0	n/a	0	n/a	0	n/a	0	n/a	0	n/a	0	n/a	0	n/a	0	n/a	0	n/a	0	n/a	0	n/a	0	n/a	0	n/a	0	n/a	0	n/a	1	M	0	n/a	0	n/a	0	n/a	0	n/a	RAB34_HUMAN	RAB34
A498	CPQEAWLLNR	13	M	13	M	0	n/a	0	n/a	0	n/a	0	n/a	0	n/a	13	M	0	n/a	0	n/a	0	n/a	13	M	0	n/a	0	n/a	0	n/a	0	n/a	0	n/a	0	n/a	0	n/a	0	n/a	0	n/a	0	n/a	0	n/a	CP131_HUMAN	CEP131
A498	IQDMSGWYQTDLPGR	1	M	1	M	0	n/a	0	n/a	0	n/a	0	n/a	0	n/a	1	M	0	n/a	0	n/a	0	n/a	1	M	0	n/a	1	M	0	n/a	0	n/a	0	n/a	0	n/a	0	n/a	0	n/a	0	n/a	0	n/a	1	M	LAMA2_HUMAN	LAMA2
A498	KAFSEYLGTDQSK	1	MCX	1	MCX	0	n/a	0	n/a	0	n/a	0	n/a	0	n/a	1	MCX	0	n/a	0	n/a	0	n/a	1	MCX	1	MCX	1	MCX	0	n/a	0	n/a	1	MCX	0	n/a	0	n/a	0	n/a	0	n/a	0	n/a	1	MCX	ESTD_HUMAN	ESD
A498	LEGWHQLQPRR	0	n/a	0	n/a	0	n/a	0	n/a	0	n/a	0	n/a	0	n/a	1	M	0	n/a	0	n/a	0	n/a	1	M	0	n/a	0	n/a	0	n/a	0	n/a	0	n/a	0	n/a	0	n/a	0	n/a	0	n/a	0	n/a	0	n/a	PMYT1_HUMAN	PKMYT1
A498	GASQEGMTGYGMPR	1	C	1	C	0	n/a	0	n/a	0	n/a	0	n/a	0	n/a	1	C	0	n/a	0	n/a	0	n/a	1	C	0	n/a	0	n/a	0	n/a	0	n/a	0	n/a	0	n/a	0	n/a	0	n/a	0	n/a	0	n/a	0	n/a	TAGL3_HUMAN	TAGLN3
A498	FGAQLAHIQALISGIEAQLGDVRANSER	1	M	1	M	1	M	0	n/a	0	n/a	0	n/a	1	M	0	n/a	0	n/a	0	n/a	0	n/a	0	n/a	0	n/a	0	n/a	0	n/a	0	n/a	0	n/a	0	n/a	0	n/a	0	n/a	0	n/a	0	n/a	0	n/a	K1C19_HUMAN	KRT19
A498	FAIQTNPNSNDGLVTVVKPIDFETNR	1	M	1	M	0	n/a	0	n/a	0	n/a	0	n/a	0	n/a	1	M	0	n/a	0	n/a	0	n/a	1	M	0	n/a	0	n/a	0	n/a	0	n/a	0	n/a	0	n/a	0	n/a	0	n/a	0	n/a	0	n/a	0	n/a	CADH2_HUMAN	CDH2
A498	APVIRPGGTLGLSEAADSDAR	1	MC	1	MCX	0	n/a	0	n/a	0	n/a	0	n/a	0	n/a	1	MCX	0	n/a	0	n/a	0	n/a	1	MCX	1	MCX	1	MCX	0	n/a	0	n/a	1	MCX	0	n/a	0	n/a	0	n/a	0	n/a	0	n/a	0	n/a	TB182_HUMAN	TNKS1BP1
A498	SSIALPQGSMSSVKCLQTTEEPPSR	0	n/a	0	n/a	0	n/a	0	n/a	0	n/a	0	n/a	0	n/a	1	M	0	n/a	0	n/a	0	n/a	1	M	0	n/a	0	n/a	0	n/a	0	n/a	0	n/a	0	n/a	0	n/a	0	n/a	0	n/a	0	n/a	0	n/a	CF010_HUMAN	C6orf10
A498	GYIFLEYASPAHAVNAVK	1	M	1	M	0	n/a	0	n/a	0	n/a	0	n/a	0	n/a	1	M	0	n/a	0	n/a	0	n/a	1	M	0	n/a	0	n/a	0	n/a	0	n/a	0	n/a	0	n/a	0	n/a	0	n/a	0	n/a	0	n/a	0	n/a	EIF3B_HUMAN	EIF3B
A498	MTEIMFETFNVPAMYVAIQAVLSLYASGR	1	M	1	M	1	M	0	n/a	0	n/a	0	n/a	1	M	0	n/a	0	n/a	0	n/a	0	n/a	0	n/a	0	n/a	0	n/a	0	n/a	0	n/a	0	n/a	0	n/a	0	n/a	0	n/a	0	n/a	0	n/a	0	n/a	ACTA_HUMAN	ACTA2
A498	TAFDNAIAELDTLNEDSYK	1	M	1	M	1	M	0	n/a	0	n/a	0	n/a	1	M	0	n/a	0	n/a	0	n/a	0	n/a	0	n/a	0	n/a	0	n/a	0	n/a	0	n/a	0	n/a	0	n/a	0	n/a	0	n/a	0	n/a	0	n/a	0	n/a	1433G_HUMAN	YWHAG
A498	TIDDLKNEILNLTTDNANILLQIDNAR	5	CX	5	CX	5	CX	0	n/a	0	n/a	0	n/a	5	CX	0	n/a	0	n/a	0	n/a	0	n/a	0	n/a	0	n/a	0	n/a	0	n/a	0	n/a	0	n/a	0	n/a	0	n/a	0	n/a	0	n/a	0	n/a	0	n/a	K1C10_HUMAN	KRT10
A498	QRGLEEK	1	M	1	M	1	M	0	n/a	0	n/a	0	n/a	1	M	0	n/a	0	n/a	0	n/a	0	n/a	0	n/a	0	n/a	0	n/a	0	n/a	0	n/a	0	n/a	0	n/a	0	n/a	0	n/a	0	n/a	0	n/a	0	n/a	CC88B_HUMAN	CCDC88B
A498	SLPIVFNEFVDMDFGTGAVK	1	M	1	M	1	M	0	n/a	0	n/a	0	n/a	1	M	0	n/a	0	n/a	0	n/a	0	n/a	0	n/a	0	n/a	0	n/a	0	n/a	0	n/a	0	n/a	0	n/a	0	n/a	0	n/a	0	n/a	0	n/a	0	n/a	SYVC_HUMAN	VARS
A498	TLVLLMGKQGVHGGLINK	1	M	1	M	1	M	0	n/a	0	n/a	0	n/a	1	M	0	n/a	0	n/a	0	n/a	0	n/a	0	n/a	0	n/a	0	n/a	0	n/a	0	n/a	0	n/a	0	n/a	0	n/a	0	n/a	0	n/a	0	n/a	0	n/a	PROF1_HUMAN	PFN1
A498	IKEEMEIIEGEVVEIQIDRPATGTGSKVGK	0	n/a	0	n/a	0	n/a	0	n/a	0	n/a	0	n/a	0	n/a	0	n/a	0	n/a	0	n/a	0	n/a	0	n/a	0	n/a	0	n/a	0	n/a	0	n/a	0	n/a	0	n/a	1	M	0	n/a	0	n/a	0	n/a	0	n/a	RUVB2_HUMAN	RUVBL2
A498	IFEEDPAVGAIVLTGGDK	3	MCX	3	MCX	0	n/a	0	n/a	0	n/a	0	n/a	0	n/a	3	MCX	0	n/a	0	n/a	0	n/a	3	MCX	3	MCX	3	MCX	0	n/a	0	n/a	3	MCX	0	n/a	0	n/a	0	n/a	0	n/a	0	n/a	3	MCX	ECHM_HUMAN	ECHS1
A498	AEQAADKYLYVDKNFINNPLAQADWAAK	1	X	1	X	0	n/a	0	n/a	0	n/a	0	n/a	0	n/a	2	X	0	n/a	0	n/a	0	n/a	2	X	0	n/a	2	X	0	n/a	0	n/a	0	n/a	0	n/a	0	n/a	0	n/a	0	n/a	0	n/a	0	n/a	MYH9_HUMAN	MYH9
A498	LDHKFDLMYSK	2	M	2	M	0	n/a	0	n/a	0	n/a	0	n/a	0	n/a	2	M	0	n/a	0	n/a	0	n/a	2	M	0	n/a	0	n/a	0	n/a	0	n/a	0	n/a	0	n/a	0	n/a	0	n/a	0	n/a	0	n/a	0	n/a	TBAL3_HUMAN	TUBAL3
A498	FSEEKFHFSDKPQPDSKPTYSRER	0	n/a	0	n/a	0	n/a	0	n/a	0	n/a	0	n/a	0	n/a	0	n/a	0	n/a	0	n/a	0	n/a	1	C	0	n/a	0	n/a	0	n/a	0	n/a	0	n/a	0	n/a	0	n/a	0	n/a	0	n/a	0	n/a	0	n/a	BAZ1A_HUMAN	BAZ1A
A498	LGVVFEKEKDQTQR	1	M	1	M	0	n/a	0	n/a	0	n/a	0	n/a	0	n/a	1	M	0	n/a	0	n/a	0	n/a	1	M	0	n/a	0	n/a	0	n/a	0	n/a	0	n/a	0	n/a	0	n/a	0	n/a	0	n/a	0	n/a	0	n/a	SHIP2_HUMAN	INPPL1
A498	VTDPVGDIVSFMHSYEEK	1	MC	1	MC	0	n/a	0	n/a	0	n/a	0	n/a	0	n/a	2	MC	0	n/a	0	n/a	0	n/a	2	MC	0	n/a	0	n/a	0	n/a	0	n/a	0	n/a	0	n/a	0	n/a	0	n/a	0	n/a	0	n/a	0	n/a	FAF2_HUMAN	FAF2
A498	MFDTVTVK	0	n/a	0	n/a	1	C	0	n/a	0	n/a	0	n/a	1	C	0	n/a	0	n/a	0	n/a	0	n/a	0	n/a	0	n/a	0	n/a	0	n/a	0	n/a	0	n/a	0	n/a	0	n/a	0	n/a	0	n/a	0	n/a	0	n/a	R3HD1_HUMAN	R3HDM1
A498	ATAQVLIR	4	M	4	M	0	n/a	0	n/a	0	n/a	0	n/a	0	n/a	4	M	0	n/a	0	n/a	0	n/a	4	M	0	n/a	0	n/a	0	n/a	0	n/a	0	n/a	0	n/a	0	n/a	0	n/a	0	n/a	0	n/a	0	n/a	ALDR_HUMAN	AKR1B1
A498	LGHVVMGDNAVSPYQQVIEK	2	CX	2	CX	0	n/a	0	n/a	0	n/a	0	n/a	0	n/a	2	CX	0	n/a	0	n/a	0	n/a	2	CX	0	n/a	0	n/a	0	n/a	0	n/a	0	n/a	0	n/a	0	n/a	0	n/a	0	n/a	0	n/a	0	n/a	EIF3E_HUMAN	EIF3E
A498	TPNNPGNPSNPGPPR	0	n/a	0	n/a	1	C	0	n/a	0	n/a	0	n/a	0	n/a	0	n/a	0	n/a	0	n/a	0	n/a	0	n/a	0	n/a	0	n/a	0	n/a	0	n/a	0	n/a	0	n/a	0	n/a	0	n/a	0	n/a	0	n/a	0	n/a	CAC1A_HUMAN	CACNA1A
A498	NVEDMVQFINNILDGTVQAQGGDSILQR	0	n/a	0	n/a	0	n/a	0	n/a	0	n/a	0	n/a	0	n/a	0	n/a	0	n/a	0	n/a	0	n/a	0	n/a	0	n/a	0	n/a	0	n/a	0	n/a	0	n/a	0	n/a	1	M	0	n/a	0	n/a	0	n/a	0	n/a	TMX3_HUMAN	TMX3
A498	VVDNPIYLSDMGAALTGAESHELQDVLEETDIPK	1	X	1	X	0	n/a	0	n/a	0	n/a	0	n/a	0	n/a	1	CX	0	n/a	0	n/a	0	n/a	1	CX	0	n/a	0	n/a	0	n/a	0	n/a	0	n/a	0	n/a	0	n/a	0	n/a	0	n/a	0	n/a	0	n/a	LONM_HUMAN	LONP1
A498	VAAGVLCELAQDKESAEAIEAEGATAPLTELLHSR	1	M	1	M	1	M	1	M	0	n/a	0	n/a	1	M	0	n/a	0	n/a	0	n/a	0	n/a	0	n/a	0	n/a	0	n/a	0	n/a	0	n/a	0	n/a	0	n/a	0	n/a	0	n/a	0	n/a	0	n/a	0	n/a	CTNB1_HUMAN	CTNNB1
A498	MASGLVASNLNLKPGECLR	1	M	1	M	0	n/a	0	n/a	0	n/a	0	n/a	0	n/a	1	M	0	n/a	0	n/a	0	n/a	1	M	0	n/a	0	n/a	0	n/a	0	n/a	0	n/a	0	n/a	0	n/a	0	n/a	0	n/a	0	n/a	0	n/a	LEG1_HUMAN	LGALS1
A498	RAVSPSDPK	0	n/a	0	n/a	0	n/a	0	n/a	0	n/a	0	n/a	0	n/a	1	C	0	n/a	0	n/a	0	n/a	1	C	0	n/a	0	n/a	0	n/a	0	n/a	0	n/a	0	n/a	0	n/a	0	n/a	0	n/a	0	n/a	0	n/a	MAP7_HUMAN	MAP7
A498	AGVTCIILPAENKK	2	MC	2	MC	0	n/a	0	n/a	0	n/a	0	n/a	0	n/a	2	MC	0	n/a	0	n/a	0	n/a	2	MC	2	MC	2	MC	0	n/a	0	n/a	2	MC	0	n/a	0	n/a	0	n/a	0	n/a	0	n/a	2	MC	LONM_HUMAN	LONP1
A498	DLKPENLLIDQKGYIQVTDFGFAK	2	MC	2	M	0	n/a	0	n/a	0	n/a	0	n/a	0	n/a	2	M	0	n/a	0	n/a	0	n/a	2	MC	0	n/a	0	n/a	0	n/a	0	n/a	0	n/a	0	n/a	0	n/a	0	n/a	0	n/a	0	n/a	0	n/a	KAPCA_HUMAN	PRKACA
A498	QKMAGPEAQK	0	n/a	0	n/a	0	n/a	0	n/a	0	n/a	0	n/a	0	n/a	1	M	0	n/a	0	n/a	0	n/a	1	M	0	n/a	0	n/a	0	n/a	0	n/a	0	n/a	0	n/a	0	n/a	0	n/a	0	n/a	0	n/a	0	n/a	PTN14_HUMAN	PTPN14
A498	FGADVTCGEMAICTNLLQGQMSEWALLKR	0	n/a	0	n/a	0	n/a	0	n/a	0	n/a	0	n/a	0	n/a	0	n/a	0	n/a	0	n/a	0	n/a	0	n/a	0	n/a	0	n/a	0	n/a	0	n/a	0	n/a	0	n/a	1	M	0	n/a	0	n/a	0	n/a	0	n/a	DUS3L_HUMAN	DUS3L
A498	EATSNDPWGPSGSLMTEIADLTYNVVAFSEIMSMVWK	1	M	1	M	0	n/a	0	n/a	0	n/a	0	n/a	0	n/a	1	M	0	n/a	0	n/a	0	n/a	1	M	0	n/a	0	n/a	0	n/a	0	n/a	0	n/a	0	n/a	0	n/a	0	n/a	0	n/a	0	n/a	0	n/a	EPN2_HUMAN	EPN2
A498	SGCIVDNLAEFTVDPK	1	CX	1	CX	1	CX	0	n/a	0	n/a	0	n/a	1	CX	0	n/a	0	n/a	0	n/a	0	n/a	0	n/a	0	n/a	0	n/a	0	n/a	0	n/a	0	n/a	0	n/a	0	n/a	0	n/a	0	n/a	0	n/a	0	n/a	FLNB_HUMAN	FLNB
A498	MEELSARQR	0	n/a	0	n/a	0	n/a	0	n/a	0	n/a	0	n/a	0	n/a	1	M	0	n/a	0	n/a	0	n/a	1	M	0	n/a	0	n/a	0	n/a	0	n/a	0	n/a	0	n/a	0	n/a	0	n/a	0	n/a	0	n/a	0	n/a	CAMP1_HUMAN	CAMSAP1
A498	LYSLLYHSDIIFKLSPQGYHFQK	0	n/a	0	n/a	0	n/a	0	n/a	0	n/a	0	n/a	1	C	0	n/a	0	n/a	0	n/a	0	n/a	0	n/a	0	n/a	0	n/a	0	n/a	0	n/a	0	n/a	0	n/a	0	n/a	0	n/a	0	n/a	0	n/a	0	n/a	CP4X1_HUMAN	CYP4X1
A498	LTQAQIFDYSEIPNFPR	3	MCX	3	MCX	0	n/a	0	n/a	0	n/a	0	n/a	0	n/a	3	MCX	0	n/a	0	n/a	0	n/a	3	MCX	3	MCX	3	MCX	0	n/a	0	n/a	3	MCX	0	n/a	0	n/a	0	n/a	0	n/a	0	n/a	3	MCX	PNPH_HUMAN	PNP
A498	FNDEHIPDSPFVVPVASLSNDAR	0	n/a	0	n/a	0	n/a	0	n/a	0	n/a	0	n/a	0	n/a	0	n/a	0	n/a	0	n/a	0	n/a	0	n/a	0	n/a	1	M	0	n/a	0	n/a	0	n/a	0	n/a	0	n/a	0	n/a	0	n/a	0	n/a	0	n/a	FLNC_HUMAN	FLNC
A498	ERPPPAPADSLAVGNSGSSCSSSGRSRR	0	n/a	0	n/a	0	n/a	0	n/a	0	n/a	0	n/a	0	n/a	1	C	0	n/a	0	n/a	0	n/a	1	C	0	n/a	0	n/a	0	n/a	0	n/a	0	n/a	0	n/a	0	n/a	0	n/a	0	n/a	0	n/a	0	n/a	PPRC1_HUMAN	PPRC1
A498	AITISSALQAGTMWVNCYGVVSAQCPFGGFK	1	MCX	1	MCX	1	MCX	0	n/a	0	n/a	0	n/a	1	MCX	0	n/a	0	n/a	0	n/a	0	n/a	0	n/a	0	n/a	0	n/a	0	n/a	0	n/a	0	n/a	0	n/a	0	n/a	0	n/a	0	n/a	0	n/a	0	n/a	AL1A1_HUMAN	ALDH1A1
A498	FLEAGIYEVPIIITDSGDPPK	1	C	1	C	0	n/a	0	n/a	0	n/a	0	n/a	0	n/a	1	C	0	n/a	0	n/a	0	n/a	1	C	0	n/a	0	n/a	0	n/a	0	n/a	0	n/a	0	n/a	0	n/a	0	n/a	0	n/a	0	n/a	0	n/a	CADH2_HUMAN	CDH2
A498	ALQEAFYR	0	n/a	0	n/a	0	n/a	0	n/a	0	n/a	0	n/a	0	n/a	0	n/a	0	n/a	0	n/a	0	n/a	0	n/a	0	n/a	0	n/a	0	n/a	0	n/a	0	n/a	0	n/a	1	M	0	n/a	0	n/a	0	n/a	0	n/a	S61A1_HUMAN	SEC61A1
A498	QAAAQVPAAFSVARR	0	n/a	0	n/a	1	M	1	M	0	n/a	0	n/a	0	n/a	0	n/a	0	n/a	0	n/a	0	n/a	0	n/a	0	n/a	0	n/a	0	n/a	0	n/a	0	n/a	0	n/a	0	n/a	0	n/a	0	n/a	0	n/a	0	n/a	CLIP1_HUMAN	CLIP1
A498	SEYLLTALEPDSPYK	0	n/a	0	n/a	0	n/a	0	n/a	0	n/a	0	n/a	0	n/a	1	M	0	n/a	0	n/a	0	n/a	1	M	0	n/a	0	n/a	0	n/a	0	n/a	0	n/a	0	n/a	0	n/a	0	n/a	0	n/a	0	n/a	0	n/a	FLRT3_HUMAN	FLRT3
A498	IFQNLSGALDEVVLK	0	n/a	0	n/a	0	n/a	0	n/a	0	n/a	0	n/a	0	n/a	1	M	0	n/a	0	n/a	0	n/a	1	M	0	n/a	0	n/a	0	n/a	0	n/a	0	n/a	0	n/a	0	n/a	0	n/a	0	n/a	0	n/a	1	M	PLOD3_HUMAN	PLOD3
A498	EQEDVGAGGEIAR	1	M	1	M	0	n/a	0	n/a	0	n/a	0	n/a	0	n/a	1	M	0	n/a	1	M	0	n/a	0	n/a	0	n/a	0	n/a	0	n/a	0	n/a	0	n/a	0	n/a	0	n/a	0	n/a	0	n/a	0	n/a	0	n/a	GG6L2_HUMAN	GOLGA6L2
A498	VSRSSNAK	1	M	1	M	1	M	0	n/a	0	n/a	0	n/a	1	M	0	n/a	0	n/a	0	n/a	0	n/a	0	n/a	0	n/a	0	n/a	0	n/a	0	n/a	0	n/a	0	n/a	0	n/a	0	n/a	0	n/a	0	n/a	0	n/a	PC11X_HUMAN	PCDH11X
A498	GVPQIEVTFDIDANGILSVTATVR	1	C	1	C	0	n/a	0	n/a	0	n/a	0	n/a	0	n/a	1	C	0	n/a	0	n/a	0	n/a	1	C	0	n/a	0	n/a	0	n/a	0	n/a	0	n/a	0	n/a	0	n/a	0	n/a	0	n/a	0	n/a	0	n/a	HSP76_HUMAN	HSPA6
A498	KVMDLLR	0	n/a	0	n/a	0	n/a	0	n/a	0	n/a	0	n/a	0	n/a	1	M	0	n/a	0	n/a	0	n/a	1	M	0	n/a	0	n/a	0	n/a	0	n/a	0	n/a	0	n/a	0	n/a	0	n/a	0	n/a	0	n/a	0	n/a	LAMC1_HUMAN	LAMC1
A498	RLVNGARGVVVGFEAEGR	1	C	1	C	1	C	0	n/a	0	n/a	0	n/a	1	C	0	n/a	0	n/a	0	n/a	0	n/a	0	n/a	0	n/a	0	n/a	0	n/a	0	n/a	0	n/a	0	n/a	0	n/a	0	n/a	0	n/a	0	n/a	0	n/a	PIF1_HUMAN	PIF1
A498	EPPLCLRRMMR	1	M	1	M	1	M	1	M	0	n/a	1	M	0	n/a	0	n/a	0	n/a	0	n/a	0	n/a	0	n/a	0	n/a	0	n/a	0	n/a	0	n/a	0	n/a	0	n/a	0	n/a	0	n/a	0	n/a	0	n/a	0	n/a	CALR_HUMAN	CALR
A498	EITFENGEELTEEGLLFLILFHMK	1	M	1	M	1	M	0	n/a	0	n/a	0	n/a	1	M	0	n/a	0	n/a	0	n/a	0	n/a	0	n/a	0	n/a	0	n/a	0	n/a	0	n/a	0	n/a	0	n/a	0	n/a	0	n/a	0	n/a	0	n/a	0	n/a	ERP44_HUMAN	ERP44
A498	GLQLQPQDNNGLCDPYIK	1	M	1	M	1	M	0	n/a	0	n/a	0	n/a	1	M	0	n/a	0	n/a	0	n/a	0	n/a	0	n/a	0	n/a	0	n/a	0	n/a	0	n/a	0	n/a	0	n/a	0	n/a	0	n/a	0	n/a	0	n/a	0	n/a	MYOF_HUMAN	MYOF
A498	GLRTTVTTLQDSIRK	0	n/a	0	n/a	0	n/a	0	n/a	0	n/a	0	n/a	0	n/a	1	M	0	n/a	0	n/a	0	n/a	1	M	0	n/a	0	n/a	0	n/a	0	n/a	0	n/a	0	n/a	0	n/a	0	n/a	0	n/a	0	n/a	0	n/a	TSP1_HUMAN	THBS1
A498	TPNISMPDIDLNLTGPKIKGDVDVTGPK	0	n/a	0	n/a	1	C	0	n/a	0	n/a	0	n/a	1	C	0	n/a	0	n/a	0	n/a	0	n/a	0	n/a	0	n/a	0	n/a	0	n/a	0	n/a	0	n/a	0	n/a	0	n/a	0	n/a	0	n/a	0	n/a	0	n/a	AHNK_HUMAN	AHNAK
A498	DGVANVSIEDSVISLSGDHCIIGR	1	M	1	M	0	n/a	0	n/a	0	n/a	0	n/a	0	n/a	1	M	0	n/a	0	n/a	0	n/a	1	M	0	n/a	0	n/a	0	n/a	0	n/a	0	n/a	0	n/a	0	n/a	0	n/a	0	n/a	0	n/a	0	n/a	SODC_HUMAN	SOD1
A498	TNEKVELQELNDRFANYVEK	1	M	1	M	0	n/a	0	n/a	0	n/a	0	n/a	0	n/a	1	M	0	n/a	0	n/a	0	n/a	1	M	0	n/a	0	n/a	0	n/a	0	n/a	0	n/a	0	n/a	0	n/a	0	n/a	0	n/a	0	n/a	0	n/a	DESM_HUMAN	DES
A498	AGVAAPATQVVQVTLQSVQR	8	MCX	8	MCX	0	n/a	0	n/a	0	n/a	0	n/a	0	n/a	9	MCX	0	n/a	0	n/a	0	n/a	9	MCX	9	MCX	9	MCX	0	n/a	0	n/a	9	MCX	0	n/a	0	n/a	0	n/a	0	n/a	0	n/a	7	MCX	PLEC_HUMAN	PLEC
A498	VSMPEVDLNLK	1	C	1	C	0	n/a	0	n/a	0	n/a	0	n/a	0	n/a	0	n/a	0	n/a	0	n/a	0	n/a	0	n/a	0	n/a	0	n/a	0	n/a	0	n/a	0	n/a	0	n/a	0	n/a	0	n/a	0	n/a	0	n/a	0	n/a	AHNK_HUMAN	AHNAK
A498	AITISSALQAGTVWVNCYGMVSAQCPFGGFK	0	n/a	0	n/a	0	n/a	0	n/a	0	n/a	0	n/a	0	n/a	1	M	0	n/a	0	n/a	0	n/a	1	M	0	n/a	0	n/a	0	n/a	0	n/a	0	n/a	0	n/a	0	n/a	0	n/a	0	n/a	0	n/a	0	n/a	AL1A1_HUMAN	ALDH1A1
A498	ILIERQDK	1	M	1	M	1	M	0	n/a	0	n/a	0	n/a	1	M	0	n/a	0	n/a	0	n/a	0	n/a	0	n/a	0	n/a	0	n/a	0	n/a	0	n/a	0	n/a	0	n/a	0	n/a	0	n/a	0	n/a	0	n/a	0	n/a	S26A2_HUMAN	SLC26A2
A498	MSLPNVDLDLKGPK	1	M	1	M	1	M	0	n/a	0	n/a	0	n/a	1	M	0	n/a	0	n/a	0	n/a	0	n/a	0	n/a	0	n/a	0	n/a	0	n/a	0	n/a	0	n/a	0	n/a	0	n/a	0	n/a	0	n/a	0	n/a	0	n/a	AHNK_HUMAN	AHNAK
A498	TALAEAELQYNPEHVSR	1	M	1	M	0	n/a	0	n/a	0	n/a	0	n/a	0	n/a	1	M	0	n/a	0	n/a	0	n/a	1	M	0	n/a	0	n/a	0	n/a	0	n/a	0	n/a	0	n/a	0	n/a	0	n/a	0	n/a	0	n/a	0	n/a	SYIM_HUMAN	IARS2
A498	RLHGSRAIHEEHR	1	M	1	M	0	n/a	0	n/a	0	n/a	0	n/a	0	n/a	1	M	0	n/a	0	n/a	0	n/a	1	M	0	n/a	0	n/a	0	n/a	0	n/a	0	n/a	0	n/a	0	n/a	0	n/a	0	n/a	0	n/a	0	n/a	TB10B_HUMAN	TBC1D10B
A498	FSLNNPEMVEGLVLINVNPCAEGWMDWAASK	8	MX	8	MX	0	n/a	0	n/a	0	n/a	0	n/a	0	n/a	9	MX	8	M	0	n/a	0	n/a	9	MX	0	n/a	0	n/a	0	n/a	0	n/a	0	n/a	0	n/a	0	n/a	0	n/a	0	n/a	0	n/a	0	n/a	NDRG1_HUMAN	NDRG1
A498	LRTQLLFSHK	1	M	1	M	0	n/a	0	n/a	0	n/a	0	n/a	0	n/a	1	M	1	M	0	n/a	0	n/a	1	M	0	n/a	0	n/a	0	n/a	0	n/a	0	n/a	0	n/a	0	n/a	0	n/a	0	n/a	0	n/a	0	n/a	AKAP9_HUMAN	AKAP9
A498	LHLGIPEAVFVEDVDSFMKQPGDETADTVLK	0	n/a	0	n/a	0	n/a	0	n/a	0	n/a	0	n/a	0	n/a	0	n/a	0	n/a	0	n/a	0	n/a	0	n/a	0	n/a	0	n/a	0	n/a	0	n/a	0	n/a	0	n/a	1	C	0	n/a	0	n/a	0	n/a	0	n/a	PFD3_HUMAN	VBP1
A498	NGQGFALVYSITAQSTFNNLQDLR	0	n/a	0	n/a	0	n/a	0	n/a	0	n/a	0	n/a	0	n/a	0	n/a	0	n/a	0	n/a	0	n/a	0	n/a	0	n/a	0	n/a	0	n/a	0	n/a	0	n/a	0	n/a	1	M	0	n/a	0	n/a	0	n/a	0	n/a	RAP1A_HUMAN	RAP1A
A498	LLLEVTYEAIVDGGINPNSLR	0	n/a	0	n/a	0	n/a	0	n/a	0	n/a	0	n/a	0	n/a	0	n/a	0	n/a	0	n/a	0	n/a	0	n/a	0	n/a	0	n/a	0	n/a	0	n/a	0	n/a	0	n/a	1	M	0	n/a	0	n/a	0	n/a	0	n/a	FAS_HUMAN	FASN
A498	NEALAALLRDGETLQELMKLSPEELLLR	1	M	1	M	2	M	0	n/a	0	n/a	0	n/a	2	M	0	n/a	0	n/a	0	n/a	0	n/a	0	n/a	0	n/a	0	n/a	0	n/a	0	n/a	0	n/a	0	n/a	0	n/a	0	n/a	0	n/a	0	n/a	0	n/a	PLST_HUMAN	PLS3
A498	SALQSINEWAAQTTNGKLPEVTKDVER	3	M	0	n/a	0	n/a	0	n/a	0	n/a	0	n/a	0	n/a	0	n/a	0	n/a	0	n/a	0	n/a	0	n/a	0	n/a	3	M	0	n/a	0	n/a	0	n/a	0	n/a	3	M	0	n/a	0	n/a	0	n/a	0	n/a	SERPH_HUMAN	SERPINH1
A498	FVFSLVNAMNGKEGVVECSFVK	1	M	1	M	0	n/a	0	n/a	0	n/a	0	n/a	0	n/a	1	M	0	n/a	0	n/a	0	n/a	1	M	0	n/a	0	n/a	0	n/a	0	n/a	0	n/a	0	n/a	0	n/a	0	n/a	0	n/a	0	n/a	0	n/a	MDHM_HUMAN	MDH2
A498	APIANPSGASTECFVTDNADGTYQVEYTPFEK	0	n/a	0	n/a	0	n/a	0	n/a	0	n/a	0	n/a	0	n/a	1	M	0	n/a	0	n/a	0	n/a	1	M	0	n/a	0	n/a	0	n/a	0	n/a	0	n/a	0	n/a	0	n/a	0	n/a	0	n/a	0	n/a	0	n/a	FLNB_HUMAN	FLNB
A498	LSELDDRADALQAGASQFQTSAAK	1	M	1	M	1	M	0	n/a	0	n/a	0	n/a	1	M	0	n/a	0	n/a	0	n/a	0	n/a	0	n/a	0	n/a	0	n/a	0	n/a	0	n/a	0	n/a	0	n/a	0	n/a	0	n/a	0	n/a	0	n/a	0	n/a	VAMP3_HUMAN	VAMP3
A498	VLADPSNDTKGFFDPNTHENLTYR	1	M	1	M	1	M	0	n/a	0	n/a	0	n/a	1	M	1	M	0	n/a	0	n/a	0	n/a	1	M	0	n/a	0	n/a	0	n/a	0	n/a	0	n/a	0	n/a	0	n/a	0	n/a	0	n/a	0	n/a	0	n/a	PLEC_HUMAN	PLEC
A498	IASPLEAPVFVAAPHSTFFDGIACVVAGLPSIVSR	2	M	2	M	0	n/a	0	n/a	0	n/a	0	n/a	0	n/a	2	M	0	n/a	0	n/a	0	n/a	2	M	2	M	2	M	0	n/a	0	n/a	2	M	0	n/a	0	n/a	0	n/a	0	n/a	0	n/a	2	M	PCAT2_HUMAN	LPCAT2
A498	GLAAAEATANGGLALASIEDQGAAAGGYCGSR	1	M	1	M	0	n/a	0	n/a	0	n/a	0	n/a	0	n/a	1	M	0	n/a	0	n/a	0	n/a	1	M	0	n/a	1	M	0	n/a	0	n/a	0	n/a	0	n/a	0	n/a	0	n/a	0	n/a	0	n/a	1	M	AAAT_HUMAN	SLC1A5
A498	GLVGNPLPSVCRK	0	n/a	0	n/a	0	n/a	0	n/a	0	n/a	0	n/a	0	n/a	1	M	0	n/a	0	n/a	0	n/a	1	M	0	n/a	0	n/a	0	n/a	0	n/a	0	n/a	0	n/a	0	n/a	0	n/a	0	n/a	0	n/a	0	n/a	HEAT1_HUMAN	HEATR1
A498	AEGSDVANAVLNGADCIMLSGETAK	1	M	1	M	1	M	0	n/a	0	n/a	0	n/a	1	M	0	n/a	0	n/a	0	n/a	0	n/a	0	n/a	0	n/a	0	n/a	0	n/a	0	n/a	0	n/a	0	n/a	0	n/a	0	n/a	0	n/a	0	n/a	0	n/a	KPYM_HUMAN	PKM
A498	LLIVSNPVDILTYVSWK	13	MCX	13	MCX	0	n/a	0	n/a	0	n/a	0	n/a	0	n/a	13	MCX	0	n/a	0	n/a	0	n/a	13	MCX	0	n/a	0	n/a	0	n/a	0	n/a	0	n/a	0	n/a	0	n/a	0	n/a	0	n/a	0	n/a	0	n/a	LDHA_HUMAN	LDHA
A498	STLKKTCK	0	n/a	0	n/a	0	n/a	0	n/a	0	n/a	0	n/a	0	n/a	0	n/a	0	n/a	0	n/a	0	n/a	1	M	0	n/a	0	n/a	0	n/a	0	n/a	0	n/a	0	n/a	0	n/a	0	n/a	0	n/a	0	n/a	0	n/a	BBX_HUMAN	BBX
A498	VQVERDNLAEDIMR	1	M	1	M	0	n/a	0	n/a	0	n/a	0	n/a	0	n/a	1	M	0	n/a	0	n/a	0	n/a	1	M	0	n/a	0	n/a	0	n/a	0	n/a	0	n/a	0	n/a	0	n/a	0	n/a	0	n/a	0	n/a	0	n/a	VIME_HUMAN	VIM
A498	VAEVLFDAADANAIEEVNLAYEDVK	1	CX	1	CX	1	CX	0	n/a	0	n/a	0	n/a	1	CX	0	n/a	0	n/a	0	n/a	0	n/a	0	n/a	0	n/a	0	n/a	0	n/a	0	n/a	0	n/a	0	n/a	0	n/a	0	n/a	0	n/a	0	n/a	0	n/a	DYHC1_HUMAN	DYNC1H1
A498	VYAEADSKESADHLAHEVSLAVFQLAGGIGERPQPGF	0	n/a	2	C	0	n/a	0	n/a	0	n/a	0	n/a	0	n/a	1	C	0	n/a	0	n/a	0	n/a	0	n/a	0	n/a	0	n/a	0	n/a	0	n/a	0	n/a	0	n/a	0	n/a	0	n/a	0	n/a	0	n/a	0	n/a	AGM1_HUMAN	PGM3
A498	DSSSTLASKVDQLEGMLK	0	n/a	0	n/a	0	n/a	0	n/a	0	n/a	0	n/a	1	C	0	n/a	0	n/a	0	n/a	0	n/a	0	n/a	0	n/a	0	n/a	0	n/a	0	n/a	0	n/a	0	n/a	0	n/a	0	n/a	0	n/a	0	n/a	0	n/a	SI1L1_HUMAN	SIPA1L1
A498	FCLMVNK	0	n/a	0	n/a	1	M	0	n/a	0	n/a	0	n/a	1	M	0	n/a	0	n/a	0	n/a	0	n/a	0	n/a	0	n/a	0	n/a	0	n/a	0	n/a	0	n/a	0	n/a	0	n/a	0	n/a	0	n/a	0	n/a	0	n/a	PDE2A_HUMAN	PDE2A
A498	VSQQHKINLMTADNLTICFWPTLMR	1	M	1	M	1	M	0	n/a	0	n/a	0	n/a	1	M	0	n/a	0	n/a	0	n/a	0	n/a	0	n/a	0	n/a	0	n/a	0	n/a	0	n/a	0	n/a	0	n/a	0	n/a	0	n/a	0	n/a	0	n/a	0	n/a	RHG05_HUMAN	ARHGAP5
A498	YPSSNPESPVVIFYSEIGSEEFSDFHR	0	n/a	0	n/a	0	n/a	0	n/a	0	n/a	0	n/a	0	n/a	0	n/a	0	n/a	0	n/a	0	n/a	0	n/a	0	n/a	0	n/a	0	n/a	0	n/a	0	n/a	0	n/a	1	M	0	n/a	0	n/a	0	n/a	0	n/a	UGGG1_HUMAN	UGGT1
A498	LGLGIDEDEVAAEEPNAAVPDEIPPLEGNEDASR	1	M	1	M	0	n/a	0	n/a	0	n/a	0	n/a	0	n/a	1	M	1	M	0	n/a	0	n/a	1	M	0	n/a	0	n/a	0	n/a	0	n/a	0	n/a	0	n/a	0	n/a	0	n/a	0	n/a	0	n/a	0	n/a	HS90B_HUMAN	HSP90AB1
A498	TYGAQEDGSVGEGDLSCILK	2	MCX	2	MCX	0	n/a	0	n/a	0	n/a	0	n/a	0	n/a	2	MCX	0	n/a	0	n/a	0	n/a	2	MCX	2	MCX	2	MCX	0	n/a	0	n/a	2	MCX	0	n/a	0	n/a	0	n/a	0	n/a	0	n/a	0	n/a	PCAT1_HUMAN	LPCAT1
A498	EAVFPFQPGSVAQVCITFDQANLTVK	5	M	5	M	5	M	0	n/a	0	n/a	0	n/a	5	M	0	n/a	0	n/a	0	n/a	0	n/a	0	n/a	0	n/a	0	n/a	0	n/a	0	n/a	0	n/a	0	n/a	0	n/a	0	n/a	0	n/a	0	n/a	0	n/a	LEG1_HUMAN	LGALS1
A498	TGKATVASGIPAGWMGLDCGPESSKK	1	MC	1	M	0	n/a	0	n/a	0	n/a	0	n/a	0	n/a	1	M	0	n/a	0	n/a	0	n/a	1	MC	0	n/a	0	n/a	0	n/a	0	n/a	0	n/a	0	n/a	0	n/a	0	n/a	0	n/a	0	n/a	0	n/a	PGK1_HUMAN	PGK1
A498	VKNALEFWLQAGVDGFQVR	0	n/a	0	n/a	2	M	0	n/a	0	n/a	0	n/a	2	M	0	n/a	0	n/a	0	n/a	0	n/a	0	n/a	0	n/a	0	n/a	0	n/a	0	n/a	0	n/a	0	n/a	0	n/a	0	n/a	0	n/a	0	n/a	0	n/a	4F2_HUMAN	SLC3A2
A498	MIPCDFLIPVQTQHPIWK	1	M	1	M	0	n/a	0	n/a	0	n/a	0	n/a	0	n/a	1	M	0	n/a	0	n/a	0	n/a	0	n/a	0	n/a	0	n/a	0	n/a	0	n/a	0	n/a	0	n/a	0	n/a	0	n/a	0	n/a	0	n/a	0	n/a	G6PI_HUMAN	GPI
A498	TVQSLEINLDSMR	1	M	1	M	0	n/a	0	n/a	0	n/a	0	n/a	0	n/a	1	M	0	n/a	0	n/a	0	n/a	1	M	0	n/a	0	n/a	0	n/a	0	n/a	0	n/a	0	n/a	0	n/a	0	n/a	0	n/a	0	n/a	0	n/a	K1C18_HUMAN	KRT18
A498	NMITGTSQADCSVLIVAAGVGEFEAGISK	0	n/a	0	n/a	0	n/a	0	n/a	0	n/a	0	n/a	0	n/a	0	n/a	0	n/a	0	n/a	0	n/a	0	n/a	0	n/a	0	n/a	0	n/a	0	n/a	0	n/a	0	n/a	37	MCX	0	n/a	0	n/a	0	n/a	0	n/a	EF1A2_HUMAN	EEF1A2
A498	SPQLILVNMASFPECTAAAIKAIRER	1	M	1	M	1	M	0	n/a	0	n/a	0	n/a	1	M	0	n/a	0	n/a	0	n/a	0	n/a	0	n/a	0	n/a	0	n/a	0	n/a	0	n/a	0	n/a	0	n/a	0	n/a	0	n/a	0	n/a	0	n/a	0	n/a	RRFM_HUMAN	MRRF
A498	VSSTEGAAKEEK	0	n/a	0	n/a	0	n/a	0	n/a	0	n/a	0	n/a	0	n/a	0	n/a	0	n/a	0	n/a	0	n/a	0	n/a	0	n/a	1	M	0	n/a	0	n/a	0	n/a	0	n/a	0	n/a	0	n/a	0	n/a	0	n/a	0	n/a	HMGN1_HUMAN	HMGN1
A498	SICTTVLELLDKYLISNATNPESK	2	C	2	C	2	C	0	n/a	0	n/a	0	n/a	2	C	0	n/a	0	n/a	0	n/a	0	n/a	0	n/a	0	n/a	0	n/a	0	n/a	0	n/a	0	n/a	0	n/a	0	n/a	0	n/a	0	n/a	0	n/a	0	n/a	1433T_HUMAN	YWHAQ
A498	YENEKAMVTK	1	M	1	M	1	M	0	n/a	0	n/a	0	n/a	1	M	0	n/a	0	n/a	0	n/a	0	n/a	0	n/a	0	n/a	0	n/a	0	n/a	0	n/a	0	n/a	0	n/a	0	n/a	0	n/a	0	n/a	0	n/a	0	n/a	BICD2_HUMAN	BICD2
A498	ALGALVDSCAPGLCPDWESWDLQKPVDNAR	2	M	2	M	0	n/a	0	n/a	0	n/a	0	n/a	0	n/a	2	M	0	n/a	0	n/a	0	n/a	2	M	0	n/a	0	n/a	0	n/a	0	n/a	0	n/a	0	n/a	0	n/a	0	n/a	0	n/a	0	n/a	0	n/a	FLNB_HUMAN	FLNB
A498	IAPVHINTESISALIK	1	M	1	M	1	M	0	n/a	0	n/a	0	n/a	1	M	0	n/a	0	n/a	0	n/a	0	n/a	0	n/a	0	n/a	0	n/a	0	n/a	0	n/a	0	n/a	0	n/a	0	n/a	0	n/a	0	n/a	0	n/a	0	n/a	PDS5B_HUMAN	PDS5B
A498	ATAVTPDGQFK	1	MC	1	MC	1	MC	0	n/a	0	n/a	0	n/a	1	MC	0	n/a	0	n/a	0	n/a	0	n/a	0	n/a	0	n/a	0	n/a	0	n/a	0	n/a	0	n/a	0	n/a	0	n/a	0	n/a	0	n/a	0	n/a	0	n/a	PRDX1_HUMAN	PRDX1
A498	KIEDLTEILDHYVQEQIPGAK	1	M	1	M	1	M	0	n/a	0	n/a	0	n/a	1	M	0	n/a	0	n/a	0	n/a	0	n/a	0	n/a	0	n/a	0	n/a	0	n/a	0	n/a	0	n/a	0	n/a	0	n/a	0	n/a	0	n/a	0	n/a	0	n/a	PCD15_HUMAN	PCDH15
A498	GLELEPGAGLFVAEAGGADPDKFQGVIAELK	1	C	1	C	1	C	0	n/a	0	n/a	0	n/a	1	C	0	n/a	0	n/a	0	n/a	0	n/a	0	n/a	0	n/a	0	n/a	0	n/a	0	n/a	0	n/a	0	n/a	0	n/a	0	n/a	0	n/a	0	n/a	0	n/a	COIA1_HUMAN	COL18A1
A498	IVDRINNDGDGFVTTEELK	0	n/a	1	M	1	M	0	n/a	0	n/a	0	n/a	1	M	1	M	0	n/a	0	n/a	0	n/a	1	M	0	n/a	0	n/a	0	n/a	0	n/a	0	n/a	0	n/a	0	n/a	0	n/a	0	n/a	0	n/a	0	n/a	RCN1_HUMAN	RCN1
A498	QVVIDGETCLLDILNTAGQEEYSAMR	1	M	1	M	1	M	1	M	0	n/a	0	n/a	1	M	0	n/a	0	n/a	0	n/a	0	n/a	0	n/a	0	n/a	0	n/a	0	n/a	0	n/a	0	n/a	0	n/a	0	n/a	0	n/a	0	n/a	0	n/a	0	n/a	RASK_HUMAN	KRAS
A498	VSYGPDWKDFYIVEPLAFEGTPEQK	1	M	1	M	2	MCX	0	n/a	0	n/a	0	n/a	2	MCX	0	n/a	0	n/a	0	n/a	0	n/a	0	n/a	0	n/a	0	n/a	0	n/a	0	n/a	0	n/a	0	n/a	0	n/a	0	n/a	0	n/a	0	n/a	0	n/a	HEXA_HUMAN	HEXA
A498	LATTALYFTYSALQEEMER	1	M	1	M	0	n/a	0	n/a	0	n/a	0	n/a	0	n/a	1	M	0	n/a	0	n/a	0	n/a	1	M	0	n/a	0	n/a	0	n/a	0	n/a	0	n/a	0	n/a	0	n/a	0	n/a	0	n/a	0	n/a	0	n/a	HMOX2_HUMAN	HMOX2
A498	GLVVDMDGFEKER	1	M	1	M	1	M	0	n/a	0	n/a	0	n/a	1	M	0	n/a	0	n/a	0	n/a	0	n/a	0	n/a	0	n/a	0	n/a	0	n/a	0	n/a	0	n/a	0	n/a	0	n/a	0	n/a	0	n/a	0	n/a	0	n/a	SYAC_HUMAN	AARS
A498	KDEHGFISR	1	M	1	M	1	M	0	n/a	0	n/a	0	n/a	1	M	0	n/a	0	n/a	0	n/a	0	n/a	0	n/a	0	n/a	0	n/a	0	n/a	0	n/a	0	n/a	0	n/a	0	n/a	0	n/a	0	n/a	0	n/a	0	n/a	CRYAB_HUMAN	CRYAB
A498	ALPFSLISMLVTQGLVYQGYLAANSR	1	M	1	M	0	n/a	0	n/a	0	n/a	0	n/a	0	n/a	1	M	0	n/a	0	n/a	0	n/a	1	M	0	n/a	0	n/a	0	n/a	0	n/a	0	n/a	0	n/a	0	n/a	0	n/a	0	n/a	0	n/a	0	n/a	OCAD2_HUMAN	OCIAD2
A498	ILSAITQPVVMVAIVGLYR	1	M	1	M	0	n/a	0	n/a	0	n/a	0	n/a	0	n/a	1	M	0	n/a	0	n/a	0	n/a	1	M	0	n/a	0	n/a	0	n/a	0	n/a	0	n/a	0	n/a	0	n/a	0	n/a	0	n/a	0	n/a	0	n/a	GBP3_HUMAN	GBP3
A498	IAILPDGNLR	1	C	1	C	0	n/a	0	n/a	0	n/a	0	n/a	0	n/a	1	C	0	n/a	0	n/a	0	n/a	1	C	0	n/a	0	n/a	0	n/a	0	n/a	0	n/a	0	n/a	0	n/a	0	n/a	0	n/a	0	n/a	0	n/a	CNTN5_HUMAN	CNTN5
A498	GCSQSTSSSWPR	1	C	1	C	1	C	0	n/a	0	n/a	0	n/a	0	n/a	0	n/a	0	n/a	0	n/a	0	n/a	0	n/a	0	n/a	0	n/a	0	n/a	0	n/a	0	n/a	0	n/a	0	n/a	0	n/a	0	n/a	0	n/a	0	n/a	STAT6_HUMAN	STAT6
A498	AIFLANGNVFTTGFSR	0	n/a	0	n/a	1	M	0	n/a	0	n/a	0	n/a	1	M	0	n/a	0	n/a	0	n/a	0	n/a	0	n/a	0	n/a	0	n/a	0	n/a	0	n/a	0	n/a	0	n/a	0	n/a	0	n/a	0	n/a	0	n/a	0	n/a	COR1C_HUMAN	CORO1C
A498	ALGALVDNCAPGLCPNWEAWDPNQPVENAR	1	M	1	M	1	M	0	n/a	0	n/a	0	n/a	1	M	0	n/a	0	n/a	0	n/a	0	n/a	0	n/a	0	n/a	0	n/a	0	n/a	0	n/a	0	n/a	0	n/a	0	n/a	0	n/a	0	n/a	0	n/a	0	n/a	FLNC_HUMAN	FLNC
A498	VVFALGTDGKKLR	1	C	1	C	1	C	0	n/a	0	n/a	0	n/a	1	C	0	n/a	0	n/a	0	n/a	0	n/a	0	n/a	0	n/a	0	n/a	0	n/a	0	n/a	0	n/a	0	n/a	0	n/a	0	n/a	0	n/a	0	n/a	0	n/a	LAMA3_HUMAN	LAMA3
A498	GGMGSGGLAGMGGIQNEK	1	X	0	n/a	0	n/a	0	n/a	0	n/a	0	n/a	0	n/a	1	X	0	n/a	2	X	0	n/a	0	n/a	0	n/a	0	n/a	0	n/a	0	n/a	0	n/a	0	n/a	0	n/a	0	n/a	0	n/a	0	n/a	0	n/a	K1C18_HUMAN	KRT18
A498	KPLVIIAENVDGEALSTLVLNR	23	M	23	M	23	M	0	n/a	0	n/a	0	n/a	23	M	0	n/a	0	n/a	0	n/a	0	n/a	0	n/a	0	n/a	0	n/a	0	n/a	0	n/a	0	n/a	0	n/a	0	n/a	0	n/a	0	n/a	0	n/a	0	n/a	CH60_HUMAN	HSPD1
A498	NPDDITQDEYGEFYK	0	n/a	0	n/a	0	n/a	1	X	0	n/a	0	n/a	0	n/a	0	n/a	0	n/a	0	n/a	0	n/a	0	n/a	0	n/a	0	n/a	0	n/a	0	n/a	0	n/a	0	n/a	0	n/a	0	n/a	0	n/a	0	n/a	0	n/a	HS90B_HUMAN	HSP90AB1
A498	TRLQQELDNLLVDLDHQR	0	n/a	0	n/a	0	n/a	0	n/a	0	n/a	0	n/a	0	n/a	0	n/a	0	n/a	0	n/a	0	n/a	0	n/a	0	n/a	0	n/a	0	n/a	0	n/a	0	n/a	0	n/a	0	n/a	0	n/a	0	n/a	0	n/a	2	M	MYH9_HUMAN	MYH9
A498	LLLSPGVNFEDCTGRQR	0	n/a	0	n/a	0	n/a	0	n/a	0	n/a	0	n/a	0	n/a	0	n/a	0	n/a	0	n/a	0	n/a	0	n/a	0	n/a	0	n/a	0	n/a	0	n/a	0	n/a	0	n/a	1	M	0	n/a	0	n/a	0	n/a	0	n/a	CADH1_HUMAN-TNG6_HUMAN	CDH1-TANGO6
A498	HVVGEIQR	0	n/a	0	n/a	0	n/a	0	n/a	0	n/a	0	n/a	0	n/a	1	M	0	n/a	0	n/a	0	n/a	1	M	0	n/a	0	n/a	0	n/a	0	n/a	0	n/a	0	n/a	0	n/a	0	n/a	0	n/a	0	n/a	0	n/a	GALK1_HUMAN	GALK1
A498	QLCLHGFPLSPLRPPK	0	n/a	0	n/a	0	n/a	0	n/a	0	n/a	0	n/a	0	n/a	0	n/a	0	n/a	0	n/a	0	n/a	0	n/a	0	n/a	1	M	0	n/a	0	n/a	0	n/a	0	n/a	0	n/a	0	n/a	0	n/a	0	n/a	0	n/a	AVL9_HUMAN	AVL9
A498	VVLLLGLLNEDDACHSSFLR	0	n/a	0	n/a	0	n/a	0	n/a	0	n/a	0	n/a	0	n/a	0	n/a	0	n/a	0	n/a	0	n/a	0	n/a	0	n/a	0	n/a	0	n/a	0	n/a	0	n/a	0	n/a	1	M	0	n/a	0	n/a	0	n/a	0	n/a	RN213_HUMAN	RNF213
A498	KVQDDYR	0	n/a	0	n/a	1	C	0	n/a	0	n/a	0	n/a	1	C	0	n/a	0	n/a	0	n/a	0	n/a	0	n/a	0	n/a	0	n/a	0	n/a	0	n/a	0	n/a	0	n/a	0	n/a	0	n/a	0	n/a	0	n/a	0	n/a	IQGA3_HUMAN	IQGAP3
A498	NTPENNPDTPFDFTPENYKR	1	M	1	M	0	n/a	0	n/a	0	n/a	0	n/a	0	n/a	1	M	0	n/a	0	n/a	0	n/a	1	M	0	n/a	0	n/a	0	n/a	0	n/a	0	n/a	0	n/a	0	n/a	0	n/a	0	n/a	0	n/a	0	n/a	NDUV2_HUMAN	NDUFV2
A498	KSMEALLTVIPAK	1	M	1	M	1	M	0	n/a	0	n/a	0	n/a	1	M	0	n/a	0	n/a	0	n/a	0	n/a	0	n/a	0	n/a	0	n/a	0	n/a	0	n/a	0	n/a	0	n/a	0	n/a	0	n/a	0	n/a	0	n/a	0	n/a	PRTG_HUMAN	PRTG
A498	LYSTWIGGSILASLNTFK	1	M	1	M	1	M	0	n/a	0	n/a	0	n/a	1	M	0	n/a	0	n/a	0	n/a	0	n/a	0	n/a	0	n/a	0	n/a	0	n/a	0	n/a	0	n/a	0	n/a	0	n/a	0	n/a	0	n/a	0	n/a	0	n/a	ACTZ_HUMAN	ACTR1A
A498	TSRPENAIIYNNNENFQVGQAK	2	M	2	M	0	n/a	0	n/a	0	n/a	0	n/a	0	n/a	2	M	0	n/a	0	n/a	0	n/a	2	M	0	n/a	0	n/a	0	n/a	0	n/a	0	n/a	0	n/a	0	n/a	0	n/a	0	n/a	0	n/a	0	n/a	TKT_HUMAN	TKT
A498	LVNEITEFAK	3	MC	3	MC	0	n/a	0	n/a	0	n/a	0	n/a	0	n/a	3	MC	0	n/a	0	n/a	0	n/a	3	MC	0	n/a	0	n/a	0	n/a	0	n/a	0	n/a	0	n/a	0	n/a	0	n/a	0	n/a	0	n/a	0	n/a	ALBU_HUMAN	ALB
A498	HIAEDANRKYEEVAR	1	M	1	M	0	n/a	0	n/a	0	n/a	0	n/a	0	n/a	1	M	0	n/a	0	n/a	0	n/a	1	M	0	n/a	0	n/a	0	n/a	0	n/a	0	n/a	0	n/a	0	n/a	0	n/a	0	n/a	0	n/a	0	n/a	TPM1_HUMAN	TPM1
A498	YLLEDDEIPLYLKGGVADALLYR	1	M	1	M	0	n/a	0	n/a	0	n/a	0	n/a	0	n/a	1	M	0	n/a	0	n/a	0	n/a	1	M	0	n/a	0	n/a	0	n/a	0	n/a	0	n/a	0	n/a	0	n/a	0	n/a	0	n/a	0	n/a	0	n/a	CX7A2_HUMAN	COX7A2
A498	QAFQGDSIPVFDLLILGVGPDDHTCSLFPDHPLLQER	1	M	1	M	1	M	0	n/a	0	n/a	0	n/a	1	M	0	n/a	0	n/a	0	n/a	0	n/a	0	n/a	0	n/a	0	n/a	0	n/a	0	n/a	0	n/a	0	n/a	0	n/a	0	n/a	0	n/a	0	n/a	0	n/a	6PGL_HUMAN	PGLS
A498	GLVGNPLPSVRCK	1	M	1	M	1	M	0	n/a	0	n/a	0	n/a	1	M	0	n/a	0	n/a	0	n/a	0	n/a	0	n/a	0	n/a	0	n/a	0	n/a	0	n/a	0	n/a	0	n/a	0	n/a	0	n/a	0	n/a	0	n/a	0	n/a	HEAT1_HUMAN	HEATR1
A498	TSSSESSAVISAFFECLR	2	M	2	M	0	n/a	0	n/a	0	n/a	0	n/a	0	n/a	2	M	0	n/a	0	n/a	0	n/a	2	M	2	M	2	M	0	n/a	0	n/a	2	M	0	n/a	0	n/a	0	n/a	0	n/a	0	n/a	2	M	LTN1_HUMAN	LTN1
A498	ALQEAGVPVDLVGGTSIGSFIGALYAEER	0	n/a	0	n/a	1	M	0	n/a	0	n/a	0	n/a	1	M	0	n/a	0	n/a	0	n/a	0	n/a	0	n/a	0	n/a	0	n/a	0	n/a	0	n/a	0	n/a	0	n/a	0	n/a	0	n/a	0	n/a	0	n/a	0	n/a	PLPL6_HUMAN	PNPLA6
A498	MPLSNGQMGQPLRPQASVATHPSR	1	C	1	C	0	n/a	0	n/a	0	n/a	0	n/a	0	n/a	1	C	0	n/a	0	n/a	0	n/a	1	C	0	n/a	0	n/a	0	n/a	0	n/a	0	n/a	0	n/a	0	n/a	0	n/a	0	n/a	0	n/a	0	n/a	LAP2_HUMAN	ERBB2IP
A498	TSNIPKLSWITWMKNGPQNMPAR	0	n/a	0	n/a	0	n/a	0	n/a	0	n/a	0	n/a	0	n/a	0	n/a	0	n/a	0	n/a	0	n/a	0	n/a	0	n/a	0	n/a	0	n/a	0	n/a	0	n/a	0	n/a	1	M	0	n/a	0	n/a	0	n/a	0	n/a	EGLN1_HUMAN-ODR4_HUMAN	EGLN1-ODR4
A498	AQMKNLILER	0	n/a	0	n/a	0	n/a	0	n/a	0	n/a	0	n/a	0	n/a	0	n/a	0	n/a	0	n/a	0	n/a	0	n/a	0	n/a	0	n/a	0	n/a	0	n/a	0	n/a	0	n/a	1	M	0	n/a	0	n/a	0	n/a	0	n/a	STXB1_HUMAN	STXBP1
A498	NPHNLKASFLVQNLMK	0	n/a	0	n/a	0	n/a	0	n/a	0	n/a	1	M	0	n/a	0	n/a	0	n/a	0	n/a	0	n/a	0	n/a	0	n/a	0	n/a	0	n/a	0	n/a	0	n/a	0	n/a	0	n/a	0	n/a	0	n/a	0	n/a	0	n/a	SETD2_HUMAN	SETD2
A498	AAMAAAQSGTPGPVFVELPVDVLYPYFMVKK	2	M	2	M	2	M	0	n/a	0	n/a	0	n/a	2	M	0	n/a	0	n/a	0	n/a	0	n/a	0	n/a	0	n/a	0	n/a	0	n/a	0	n/a	0	n/a	0	n/a	0	n/a	0	n/a	0	n/a	0	n/a	0	n/a	ILVBL_HUMAN	ILVBL
A498	GDADSHASMNSLLTSRPEDTTHNRRSR	1	C	1	C	0	n/a	0	n/a	0	n/a	0	n/a	0	n/a	0	n/a	0	n/a	0	n/a	0	n/a	0	n/a	0	n/a	0	n/a	0	n/a	0	n/a	0	n/a	0	n/a	0	n/a	0	n/a	0	n/a	0	n/a	0	n/a	FHOD1_HUMAN	FHOD1
A498	HELVNVR	0	n/a	0	n/a	0	n/a	0	n/a	0	n/a	0	n/a	0	n/a	1	M	0	n/a	0	n/a	0	n/a	1	M	0	n/a	0	n/a	0	n/a	0	n/a	0	n/a	0	n/a	0	n/a	0	n/a	0	n/a	0	n/a	0	n/a	TDRD7_HUMAN	TDRD7
A498	LDTHPSMVTVLEMGAAR	1	MC	1	MC	0	n/a	0	n/a	0	n/a	0	n/a	0	n/a	1	MC	0	n/a	0	n/a	0	n/a	1	MC	0	n/a	0	n/a	0	n/a	0	n/a	0	n/a	0	n/a	0	n/a	0	n/a	0	n/a	0	n/a	0	n/a	TRAP1_HUMAN	TRAP1
A498	GEQILLSNNAASLAVQAFLQMCNLPIK	1	M	1	M	0	n/a	0	n/a	0	n/a	0	n/a	0	n/a	1	M	0	n/a	0	n/a	0	n/a	1	M	0	n/a	0	n/a	0	n/a	0	n/a	0	n/a	0	n/a	0	n/a	0	n/a	0	n/a	0	n/a	0	n/a	MTX2_HUMAN	MTX2
A498	EALKDEYNDLSDLTAAQQETLSDWESQFTFK	1	M	1	M	1	M	0	n/a	0	n/a	0	n/a	1	M	0	n/a	0	n/a	0	n/a	0	n/a	0	n/a	0	n/a	0	n/a	0	n/a	0	n/a	0	n/a	0	n/a	0	n/a	0	n/a	0	n/a	0	n/a	0	n/a	PGRC1_HUMAN	PGRMC1
A498	PNMVTLGHACPIKYTPEEIAMATVTALR	0	n/a	0	n/a	0	n/a	0	n/a	0	n/a	0	n/a	0	n/a	1	M	0	n/a	0	n/a	0	n/a	1	M	0	n/a	0	n/a	0	n/a	0	n/a	0	n/a	0	n/a	0	n/a	0	n/a	0	n/a	0	n/a	0	n/a	ALDOC_HUMAN	ALDOC
A498	WFEVQRR	0	n/a	0	n/a	0	n/a	0	n/a	0	n/a	0	n/a	1	M	0	n/a	0	n/a	0	n/a	0	n/a	0	n/a	0	n/a	0	n/a	0	n/a	0	n/a	0	n/a	0	n/a	0	n/a	0	n/a	0	n/a	0	n/a	0	n/a	DOCK3_HUMAN	DOCK3
A498	QELPFMATENIIMAMFK	2	M	2	M	2	M	0	n/a	0	n/a	0	n/a	2	M	0	n/a	0	n/a	0	n/a	0	n/a	0	n/a	0	n/a	2	M	0	n/a	0	n/a	0	n/a	0	n/a	3	MC	0	n/a	0	n/a	0	n/a	0	n/a	PUR8_HUMAN	ADSL
A498	KMLALKDPVHTVSLQQFVYEK	0	n/a	0	n/a	0	n/a	0	n/a	0	n/a	0	n/a	0	n/a	0	n/a	0	n/a	0	n/a	0	n/a	0	n/a	0	n/a	0	n/a	0	n/a	0	n/a	0	n/a	0	n/a	0	n/a	0	n/a	0	n/a	0	n/a	1	M	IPO11_HUMAN	IPO11
A498	KIHEGASLPFFEVFVDAPLHVCEQR	1	M	1	M	1	MC	0	n/a	0	n/a	0	n/a	1	MC	0	n/a	0	n/a	0	n/a	0	n/a	0	n/a	0	n/a	0	n/a	0	n/a	0	n/a	0	n/a	0	n/a	0	n/a	0	n/a	0	n/a	0	n/a	0	n/a	PAPS1_HUMAN	PAPSS1
A498	FEDKGLDCVFLETNMSMKK	1	M	1	M	0	n/a	0	n/a	0	n/a	0	n/a	0	n/a	1	M	0	n/a	0	n/a	0	n/a	1	M	0	n/a	0	n/a	0	n/a	0	n/a	0	n/a	0	n/a	0	n/a	0	n/a	0	n/a	0	n/a	0	n/a	C19L2_HUMAN	CWF19L2
A498	VPIPVDRSCGGLWVWAVNPQPTNIETTNHHVTTR	0	n/a	0	n/a	0	n/a	0	n/a	0	n/a	0	n/a	0	n/a	0	n/a	0	n/a	0	n/a	1	C	0	n/a	0	n/a	0	n/a	0	n/a	0	n/a	0	n/a	0	n/a	0	n/a	0	n/a	0	n/a	0	n/a	0	n/a	GPDM_HUMAN	GPD2
A498	PPPPATPSSMDVNSLQLVGGSQAFYQR	0	n/a	0	n/a	0	n/a	0	n/a	0	n/a	0	n/a	0	n/a	0	n/a	0	n/a	0	n/a	0	n/a	0	n/a	0	n/a	0	n/a	0	n/a	0	n/a	0	n/a	0	n/a	1	M	0	n/a	0	n/a	0	n/a	0	n/a	KMT2D_HUMAN	KMT2D
A498	AVRLFHNTPGHQAMVEEMQGHLK	1	M	1	M	0	n/a	0	n/a	0	n/a	0	n/a	0	n/a	1	M	0	n/a	0	n/a	0	n/a	1	M	0	n/a	0	n/a	0	n/a	0	n/a	0	n/a	0	n/a	0	n/a	0	n/a	0	n/a	0	n/a	0	n/a	TBL2_HUMAN	TBL2
A498	MAWGLPTIASLAR	1	M	1	M	0	n/a	0	n/a	0	n/a	0	n/a	0	n/a	1	M	0	n/a	0	n/a	0	n/a	1	M	0	n/a	1	M	0	n/a	0	n/a	0	n/a	0	n/a	0	n/a	0	n/a	0	n/a	0	n/a	0	n/a	CTR4_HUMAN	SLC7A4
A498	YQVAAAHAKSK	1	M	1	M	0	n/a	0	n/a	0	n/a	0	n/a	0	n/a	1	M	0	n/a	0	n/a	0	n/a	1	M	0	n/a	0	n/a	0	n/a	0	n/a	0	n/a	0	n/a	0	n/a	0	n/a	0	n/a	0	n/a	0	n/a	C2D1A_HUMAN	CC2D1A
A498	KLDLEAWFPGSEAFR	2	MC	2	MCX	0	n/a	0	n/a	0	n/a	0	n/a	0	n/a	2	MCX	0	n/a	0	n/a	0	n/a	2	MCX	2	MCX	2	MCX	0	n/a	0	n/a	2	MCX	0	n/a	0	n/a	0	n/a	0	n/a	0	n/a	0	n/a	SYSC_HUMAN	SARS
A498	DGSPGQPGANGLPGAAGERGAPGFR	1	C	1	C	0	n/a	0	n/a	0	n/a	0	n/a	0	n/a	0	n/a	0	n/a	0	n/a	0	n/a	0	n/a	0	n/a	0	n/a	0	n/a	0	n/a	0	n/a	0	n/a	0	n/a	0	n/a	0	n/a	0	n/a	0	n/a	CO3A1_HUMAN	COL3A1
A498	LPHVFGFTLLGDFIYWTDWQR	1	M	1	M	0	n/a	0	n/a	0	n/a	0	n/a	0	n/a	1	M	0	n/a	0	n/a	0	n/a	1	M	0	n/a	0	n/a	0	n/a	0	n/a	0	n/a	0	n/a	0	n/a	0	n/a	0	n/a	0	n/a	0	n/a	LRP5_HUMAN	LRP5
A498	MVVTAVGMNSQTGIIFTLLGAGGEEEEK	1	M	1	M	1	M	1	M	0	n/a	0	n/a	1	M	1	M	1	M	0	n/a	0	n/a	1	M	0	n/a	0	n/a	0	n/a	0	n/a	0	n/a	0	n/a	0	n/a	0	n/a	0	n/a	0	n/a	0	n/a	AT2B3_HUMAN	ATP2B3
A498	ECANGYLQLLDHVLLTLQKPSPELK	3	M	3	M	0	n/a	0	n/a	0	n/a	0	n/a	0	n/a	3	M	0	n/a	0	n/a	0	n/a	3	M	0	n/a	0	n/a	0	n/a	0	n/a	0	n/a	0	n/a	0	n/a	0	n/a	0	n/a	0	n/a	0	n/a	TLN1_HUMAN	TLN1
A498	ATTPVIMVDPGTGVAPFIGFIQER	1	MCX	1	MCX	0	n/a	0	n/a	0	n/a	0	n/a	0	n/a	1	MCX	0	n/a	0	n/a	0	n/a	1	MCX	0	n/a	0	n/a	0	n/a	0	n/a	0	n/a	0	n/a	0	n/a	0	n/a	0	n/a	0	n/a	0	n/a	NCPR_HUMAN	POR
A498	MVNMMDLPRSRINAGMLAQFIDK	0	n/a	0	n/a	1	M	0	n/a	0	n/a	0	n/a	1	M	0	n/a	0	n/a	0	n/a	0	n/a	0	n/a	0	n/a	0	n/a	0	n/a	0	n/a	0	n/a	0	n/a	0	n/a	0	n/a	0	n/a	0	n/a	0	n/a	RFA3_HUMAN	RPA3
A498	LRVGSTDAGIAFALVYSMGAPSSK	0	n/a	0	n/a	0	n/a	0	n/a	0	n/a	0	n/a	0	n/a	0	n/a	0	n/a	0	n/a	0	n/a	0	n/a	0	n/a	0	n/a	0	n/a	0	n/a	0	n/a	0	n/a	1	C	0	n/a	0	n/a	0	n/a	0	n/a	JHD2C_HUMAN	JMJD1C
A498	EAFVIVPVSPAEVR	1	M	1	M	1	M	0	n/a	0	n/a	0	n/a	1	M	0	n/a	0	n/a	0	n/a	0	n/a	0	n/a	0	n/a	0	n/a	0	n/a	0	n/a	0	n/a	0	n/a	0	n/a	0	n/a	0	n/a	0	n/a	0	n/a	ITPR1_HUMAN	ITPR1
A498	TPQVSPVPRISPSQSDEKK	1	M	1	M	0	n/a	0	n/a	0	n/a	0	n/a	0	n/a	1	M	1	M	0	n/a	0	n/a	1	M	0	n/a	0	n/a	0	n/a	0	n/a	0	n/a	0	n/a	0	n/a	0	n/a	0	n/a	0	n/a	0	n/a	ZN521_HUMAN	ZNF521
A498	TLTIVDTGIEMTKADLINNLGTIAK	1	M	1	M	1	M	1	M	0	n/a	0	n/a	1	M	0	n/a	0	n/a	0	n/a	0	n/a	0	n/a	0	n/a	0	n/a	0	n/a	0	n/a	0	n/a	0	n/a	0	n/a	0	n/a	0	n/a	0	n/a	0	n/a	HS90A_HUMAN	HSP90AA1
A498	LNSNTQVVLLSATMPSDVLQVTKK	1	M	1	M	1	M	0	n/a	0	n/a	0	n/a	1	M	0	n/a	0	n/a	0	n/a	0	n/a	0	n/a	0	n/a	0	n/a	0	n/a	0	n/a	0	n/a	0	n/a	0	n/a	0	n/a	0	n/a	0	n/a	0	n/a	IF4A1_HUMAN	EIF4A1
A498	RMSVIIPGMTLNHK	0	n/a	0	n/a	1	M	0	n/a	0	n/a	0	n/a	1	M	0	n/a	0	n/a	0	n/a	0	n/a	0	n/a	0	n/a	0	n/a	0	n/a	0	n/a	0	n/a	0	n/a	0	n/a	0	n/a	0	n/a	0	n/a	0	n/a	TULP3_HUMAN	TULP3
A498	QAFLNTEDKGDSLDSVEALIK	0	n/a	0	n/a	0	n/a	0	n/a	0	n/a	0	n/a	0	n/a	0	n/a	0	n/a	0	n/a	0	n/a	0	n/a	0	n/a	0	n/a	0	n/a	0	n/a	0	n/a	0	n/a	3	M	0	n/a	0	n/a	0	n/a	0	n/a	SPTN1_HUMAN	SPTAN1
A498	IPNNCRGVR	1	M	1	M	0	n/a	0	n/a	0	n/a	0	n/a	0	n/a	1	M	0	n/a	0	n/a	0	n/a	1	M	0	n/a	0	n/a	0	n/a	0	n/a	0	n/a	0	n/a	0	n/a	0	n/a	0	n/a	0	n/a	0	n/a	KPCD1_HUMAN	PRKD1
A498	QADETVDFEEQILEAAK	2	M	2	M	2	M	0	n/a	0	n/a	0	n/a	2	M	0	n/a	0	n/a	0	n/a	0	n/a	0	n/a	0	n/a	0	n/a	0	n/a	0	n/a	0	n/a	0	n/a	0	n/a	0	n/a	0	n/a	0	n/a	0	n/a	TLN2_HUMAN	TLN2
A498	EWFINITDIK	1	X	1	X	0	n/a	0	n/a	0	n/a	0	n/a	0	n/a	0	n/a	0	n/a	0	n/a	0	n/a	0	n/a	0	n/a	0	n/a	0	n/a	0	n/a	0	n/a	0	n/a	0	n/a	0	n/a	0	n/a	0	n/a	0	n/a	SYIM_HUMAN	IARS2
A498	EITALAPSTTK	2	MC	2	MC	0	n/a	0	n/a	0	n/a	0	n/a	0	n/a	2	MC	0	n/a	0	n/a	0	n/a	2	MC	0	n/a	0	n/a	0	n/a	0	n/a	0	n/a	0	n/a	0	n/a	0	n/a	0	n/a	0	n/a	0	n/a	ACTA_HUMAN	ACTA2
A498	MLTKMTLHPQQIMIGPRFNR	1	M	1	M	0	n/a	0	n/a	0	n/a	0	n/a	0	n/a	1	M	0	n/a	0	n/a	0	n/a	1	M	0	n/a	0	n/a	0	n/a	0	n/a	0	n/a	0	n/a	0	n/a	0	n/a	0	n/a	0	n/a	0	n/a	LRC4C_HUMAN	LRRC4C
A498	SGEAGYVPCNILGEARPEDAGAPFEQAGQK	1	C	1	C	0	n/a	0	n/a	0	n/a	0	n/a	0	n/a	2	CX	0	n/a	0	n/a	0	n/a	2	CX	0	n/a	0	n/a	0	n/a	0	n/a	0	n/a	0	n/a	0	n/a	0	n/a	0	n/a	0	n/a	0	n/a	ES8L2_HUMAN	EPS8L2
A498	AFCGYEDPR	2	MC	2	MC	2	MC	0	n/a	0	n/a	0	n/a	2	MC	0	n/a	0	n/a	0	n/a	0	n/a	0	n/a	0	n/a	0	n/a	0	n/a	0	n/a	0	n/a	0	n/a	0	n/a	0	n/a	0	n/a	0	n/a	0	n/a	PLEC_HUMAN	PLEC
A498	HVGDLGNVTADKDAVADVSIEDSVISLSGDHCIIGR	1	M	1	M	0	n/a	0	n/a	0	n/a	0	n/a	0	n/a	1	M	0	n/a	0	n/a	0	n/a	1	M	0	n/a	0	n/a	0	n/a	0	n/a	0	n/a	0	n/a	0	n/a	0	n/a	0	n/a	0	n/a	1	M	SODC_HUMAN	SOD1
A498	FGHGQTPAAFLSALLPSQPPPAAVNALGLPK	1	C	1	C	0	n/a	0	n/a	0	n/a	0	n/a	0	n/a	1	CX	0	n/a	0	n/a	0	n/a	1	CX	0	n/a	0	n/a	0	n/a	0	n/a	0	n/a	0	n/a	0	n/a	0	n/a	0	n/a	0	n/a	0	n/a	PALLD_HUMAN	PALLD
A498	QLFHPEKLITGKEDAANNYAR	2	MC	2	MC	2	MC	0	n/a	0	n/a	0	n/a	2	MC	0	n/a	0	n/a	0	n/a	0	n/a	0	n/a	0	n/a	0	n/a	0	n/a	0	n/a	0	n/a	0	n/a	0	n/a	0	n/a	0	n/a	0	n/a	0	n/a	TBA8_HUMAN	TUBA8
A498	LTDVCSGLQGFLIFHSFGGGTGSGFTSLLMER	8	MC	8	MC	0	n/a	0	n/a	0	n/a	0	n/a	0	n/a	6	MC	0	n/a	0	n/a	0	n/a	6	MC	0	n/a	11	MCX	0	n/a	0	n/a	0	n/a	0	n/a	0	n/a	0	n/a	0	n/a	0	n/a	10	MCX	TBA8_HUMAN	TUBA8
A498	QEMDKTTNKMK	2	C	2	C	0	n/a	0	n/a	0	n/a	0	n/a	0	n/a	2	C	0	n/a	0	n/a	0	n/a	2	C	0	n/a	0	n/a	0	n/a	0	n/a	0	n/a	0	n/a	0	n/a	0	n/a	0	n/a	0	n/a	0	n/a	TXLNB_HUMAN	TXLNB
A498	CSYTEDAQCIEGTIEVPK	1	MC	1	MC	1	MC	0	n/a	0	n/a	0	n/a	1	MC	0	n/a	0	n/a	0	n/a	0	n/a	0	n/a	0	n/a	0	n/a	0	n/a	0	n/a	0	n/a	0	n/a	0	n/a	0	n/a	0	n/a	0	n/a	0	n/a	APOH_HUMAN	APOH
A498	EGTEDSALHGIEELQK	0	n/a	0	n/a	0	n/a	0	n/a	0	n/a	0	n/a	0	n/a	0	n/a	0	n/a	0	n/a	0	n/a	0	n/a	0	n/a	1	C	0	n/a	0	n/a	0	n/a	0	n/a	0	n/a	0	n/a	0	n/a	0	n/a	0	n/a	GCKR_HUMAN	GCKR
A498	ASVPGLNTTGVPASLPVEFTIDAK	1	MCX	1	MCX	1	MCX	0	n/a	0	n/a	0	n/a	1	MCX	0	n/a	0	n/a	0	n/a	0	n/a	0	n/a	0	n/a	0	n/a	0	n/a	0	n/a	0	n/a	0	n/a	0	n/a	0	n/a	0	n/a	0	n/a	0	n/a	FLNA_HUMAN	FLNA
A498	AGYTDKVVIGMDVAASQFFR	1	M	1	M	0	n/a	0	n/a	0	n/a	0	n/a	0	n/a	1	M	0	n/a	0	n/a	0	n/a	1	M	0	n/a	0	n/a	0	n/a	0	n/a	0	n/a	0	n/a	0	n/a	0	n/a	0	n/a	0	n/a	0	n/a	ENOA_HUMAN	ENO1
A498	VSYGIGEEEHDQEGR	1	MC	1	MC	0	n/a	0	n/a	0	n/a	0	n/a	0	n/a	1	MC	0	n/a	0	n/a	0	n/a	1	MC	1	MC	1	MC	0	n/a	0	n/a	1	MC	0	n/a	0	n/a	0	n/a	0	n/a	0	n/a	1	MC	APEX1_HUMAN	APEX1
A498	TLDFIDVLLLSKDEDGKELSNEDIR	1	M	1	M	0	n/a	0	n/a	0	n/a	0	n/a	0	n/a	1	M	0	n/a	0	n/a	0	n/a	1	M	0	n/a	0	n/a	0	n/a	0	n/a	0	n/a	0	n/a	0	n/a	0	n/a	0	n/a	0	n/a	0	n/a	CP4FB_HUMAN	CYP4F11
A498	NLEAVETLGSTSTICSDKTGTLTKNR	1	MC	1	MC	1	MC	1	M	0	n/a	0	n/a	1	MC	0	n/a	0	n/a	0	n/a	0	n/a	0	n/a	0	n/a	0	n/a	0	n/a	0	n/a	0	n/a	0	n/a	0	n/a	0	n/a	0	n/a	0	n/a	0	n/a	AT1A1_HUMAN	ATP1A1
A498	SNTSPQELGPLANQLTSDYGR	1	M	1	M	1	M	0	n/a	0	n/a	0	n/a	1	M	0	n/a	0	n/a	0	n/a	0	n/a	0	n/a	0	n/a	0	n/a	0	n/a	0	n/a	0	n/a	0	n/a	0	n/a	0	n/a	0	n/a	0	n/a	0	n/a	TLN1_HUMAN	TLN1
A498	MRMVLGVIVPGRGCAITNR	1	M	1	M	1	M	0	n/a	0	n/a	0	n/a	1	M	0	n/a	0	n/a	0	n/a	0	n/a	0	n/a	0	n/a	0	n/a	0	n/a	0	n/a	0	n/a	0	n/a	0	n/a	0	n/a	0	n/a	0	n/a	0	n/a	HGF_HUMAN	HGF
A498	NMITGTSQADCAVLIVAAGVGEFKAGISK	2	M	2	M	2	M	0	n/a	0	n/a	0	n/a	2	M	0	n/a	0	n/a	0	n/a	0	n/a	0	n/a	0	n/a	0	n/a	0	n/a	0	n/a	0	n/a	0	n/a	0	n/a	0	n/a	0	n/a	0	n/a	0	n/a	EF1A1_HUMAN	EEF1A1
A498	ALEAANADLEVK	0	n/a	0	n/a	0	n/a	0	n/a	0	n/a	0	n/a	0	n/a	0	n/a	0	n/a	0	n/a	0	n/a	0	n/a	0	n/a	0	n/a	0	n/a	0	n/a	0	n/a	0	n/a	7	MCX	0	n/a	0	n/a	0	n/a	0	n/a	K1C13_HUMAN	KRT13
A498	MDILVSECSAR	1	MX	1	M	0	n/a	0	n/a	0	n/a	0	n/a	0	n/a	1	MX	0	n/a	0	n/a	0	n/a	1	MX	0	n/a	1	MX	0	n/a	0	n/a	0	n/a	0	n/a	0	n/a	0	n/a	0	n/a	0	n/a	1	MX	SYRC_HUMAN	RARS
A498	SALTIKLIQNHFVDEYDPTIEDSYR	1	M	1	M	1	M	1	M	0	n/a	0	n/a	1	M	1	M	1	M	0	n/a	0	n/a	1	M	0	n/a	0	n/a	0	n/a	0	n/a	0	n/a	0	n/a	0	n/a	0	n/a	0	n/a	0	n/a	1	M	RASK_HUMAN RASN_HUMAN RASH_HUMAN	KRAS NRAS HRAS
A498	SLGNVIHPDVVVNGGEDQSK	0	n/a	0	n/a	0	n/a	0	n/a	0	n/a	0	n/a	0	n/a	0	n/a	0	n/a	0	n/a	0	n/a	0	n/a	0	n/a	0	n/a	0	n/a	0	n/a	0	n/a	0	n/a	1	MCX	0	n/a	0	n/a	0	n/a	0	n/a	SYIM_HUMAN	IARS2
A498	EETLLQESAPK	0	n/a	0	n/a	0	n/a	0	n/a	0	n/a	0	n/a	0	n/a	0	n/a	0	n/a	0	n/a	0	n/a	0	n/a	0	n/a	0	n/a	0	n/a	0	n/a	0	n/a	0	n/a	1	M	0	n/a	0	n/a	0	n/a	0	n/a	BICD1_HUMAN	BICD1
A498	TNQVIQSLIALVNDPQPEHPLRADLAEEYSK	3	M	3	M	3	M	0	n/a	0	n/a	0	n/a	3	M	0	n/a	0	n/a	0	n/a	0	n/a	0	n/a	0	n/a	0	n/a	0	n/a	0	n/a	0	n/a	0	n/a	0	n/a	0	n/a	0	n/a	0	n/a	0	n/a	UB2L3_HUMAN	UBE2L3
A498	ACNVLQSSHLEDYPFDAEY	0	n/a	0	n/a	0	n/a	0	n/a	0	n/a	0	n/a	0	n/a	0	n/a	0	n/a	0	n/a	0	n/a	0	n/a	0	n/a	0	n/a	0	n/a	0	n/a	0	n/a	0	n/a	0	n/a	0	n/a	0	n/a	0	n/a	9	MCX	AK1BA_HUMAN	AKR1B10
A498	AQYDELAQK	1	M	1	M	0	n/a	0	n/a	0	n/a	0	n/a	0	n/a	1	M	0	n/a	0	n/a	0	n/a	1	M	0	n/a	0	n/a	0	n/a	0	n/a	0	n/a	0	n/a	0	n/a	0	n/a	0	n/a	0	n/a	2	M	K1C18_HUMAN	KRT18
A498	AAAAAAAAAPAAAATAATTAATTAATAAQ	0	n/a	0	n/a	0	n/a	0	n/a	0	n/a	0	n/a	0	n/a	0	n/a	0	n/a	0	n/a	0	n/a	0	n/a	0	n/a	0	n/a	0	n/a	0	n/a	0	n/a	0	n/a	0	n/a	0	n/a	0	n/a	0	n/a	3	MCX	SRP14_HUMAN	SRP14
A498	KDIENQYETKITQIEHEVSSSGQEVQSSAK	1	C	1	C	1	MC	0	n/a	0	n/a	0	n/a	1	M	0	n/a	0	n/a	0	n/a	0	n/a	0	n/a	0	n/a	0	n/a	0	n/a	0	n/a	0	n/a	0	n/a	0	n/a	0	n/a	0	n/a	0	n/a	0	n/a	K1C9_HUMAN	KRT9
A498	KTPESFLGPNAALVDLDSLVSRPGPMPPGAK	0	n/a	0	n/a	1	C	0	n/a	0	n/a	0	n/a	1	C	0	n/a	0	n/a	0	n/a	0	n/a	0	n/a	0	n/a	0	n/a	0	n/a	0	n/a	0	n/a	0	n/a	0	n/a	0	n/a	0	n/a	0	n/a	0	n/a	EPN1_HUMAN	EPN1
A498	RSQLWRMTGAGMLAHEGSSVPHNPNK	1	M	1	M	1	M	0	n/a	0	n/a	0	n/a	1	M	0	n/a	0	n/a	0	n/a	0	n/a	0	n/a	0	n/a	0	n/a	0	n/a	0	n/a	0	n/a	0	n/a	0	n/a	0	n/a	0	n/a	0	n/a	0	n/a	VP13D_HUMAN	VPS13D
A498	ALLVEPVINSYLLAQRDLYLENPEIK	1	M	1	M	1	M	0	n/a	0	n/a	0	n/a	1	M	0	n/a	0	n/a	0	n/a	0	n/a	0	n/a	0	n/a	0	n/a	0	n/a	0	n/a	0	n/a	0	n/a	0	n/a	0	n/a	0	n/a	0	n/a	0	n/a	TGM2_HUMAN	TGM2
A498	CPQALFQPCFLGMESCGIHETTFNSIMK	1	C	1	C	0	n/a	0	n/a	0	n/a	0	n/a	0	n/a	1	C	0	n/a	0	n/a	0	n/a	1	C	0	n/a	0	n/a	0	n/a	0	n/a	0	n/a	0	n/a	0	n/a	0	n/a	0	n/a	0	n/a	0	n/a	POTEI_HUMAN POTEF_HUMAN	POTEI POTEF
A498	DALQAVKK	2	M	2	M	0	n/a	0	n/a	0	n/a	0	n/a	0	n/a	2	M	0	n/a	0	n/a	0	n/a	2	M	0	n/a	0	n/a	0	n/a	0	n/a	0	n/a	0	n/a	0	n/a	0	n/a	0	n/a	0	n/a	0	n/a	TOM1_HUMAN	TOM1
A498	SITIIGGGFLGSELACSLGR	1	MCX	1	MCX	1	MCX	0	n/a	0	n/a	0	n/a	1	MCX	0	n/a	0	n/a	0	n/a	0	n/a	0	n/a	0	n/a	0	n/a	0	n/a	0	n/a	0	n/a	0	n/a	0	n/a	0	n/a	0	n/a	0	n/a	0	n/a	AIFM1_HUMAN	AIFM1
A498	ADMSAEQAQGLLEK	1	MCX	1	MC	0	n/a	0	n/a	0	n/a	0	n/a	0	n/a	1	MCX	0	n/a	0	n/a	0	n/a	1	MCX	0	n/a	0	n/a	0	n/a	0	n/a	0	n/a	0	n/a	0	n/a	0	n/a	0	n/a	0	n/a	0	n/a	GSTK1_HUMAN	GSTK1
A498	LHEEEIQELKAQIQEQHVQIDVDVSKPDLTAALR	5	M	5	MC	5	MC	0	n/a	0	n/a	0	n/a	5	MC	0	n/a	0	n/a	0	n/a	0	n/a	0	n/a	0	n/a	0	n/a	0	n/a	0	n/a	0	n/a	0	n/a	0	n/a	0	n/a	0	n/a	0	n/a	0	n/a	VIME_HUMAN	VIM
A498	MTLGMIWTIILLFAIQDISVEETSAK	0	n/a	0	n/a	1	M	0	n/a	0	n/a	0	n/a	1	M	0	n/a	0	n/a	0	n/a	0	n/a	0	n/a	0	n/a	0	n/a	0	n/a	0	n/a	0	n/a	0	n/a	0	n/a	0	n/a	0	n/a	0	n/a	0	n/a	ACTN1_HUMAN	ACTN1
A498	GFDLASFNPHGISTFIDNNDTVYLFVVNHPEFK	1	M	1	M	0	n/a	0	n/a	0	n/a	0	n/a	0	n/a	1	M	0	n/a	0	n/a	0	n/a	1	M	0	n/a	0	n/a	0	n/a	0	n/a	0	n/a	0	n/a	0	n/a	0	n/a	0	n/a	0	n/a	0	n/a	PON2_HUMAN	PON2
A498	TAVLNFIEDYLK	1	M	1	M	0	n/a	0	n/a	0	n/a	0	n/a	0	n/a	1	M	0	n/a	0	n/a	0	n/a	1	M	0	n/a	0	n/a	0	n/a	0	n/a	0	n/a	0	n/a	0	n/a	0	n/a	0	n/a	0	n/a	0	n/a	STX18_HUMAN	STX18
A498	DLIDDLKSELSGNFEQVIVGMMMPTVLYDVQELRR	3	MCX	3	MCX	0	n/a	0	n/a	0	n/a	0	n/a	0	n/a	3	MCX	0	n/a	0	n/a	0	n/a	3	MCX	3	MCX	3	MCX	0	n/a	0	n/a	3	MCX	0	n/a	0	n/a	0	n/a	0	n/a	0	n/a	2	MCX	ANXA4_HUMAN	ANXA4
A498	QYDADLEKILIQWITTQCR	6	MC	6	M	0	n/a	0	n/a	0	n/a	0	n/a	0	n/a	6	MC	0	n/a	0	n/a	0	n/a	6	MC	0	n/a	0	n/a	0	n/a	0	n/a	0	n/a	0	n/a	0	n/a	0	n/a	0	n/a	0	n/a	0	n/a	TAGL2_HUMAN	TAGLN2
A498	VLGILAMIDEGETNWK	1	M	1	M	1	M	0	n/a	0	n/a	0	n/a	1	M	1	M	0	n/a	0	n/a	0	n/a	1	M	0	n/a	0	n/a	0	n/a	0	n/a	0	n/a	0	n/a	0	n/a	0	n/a	0	n/a	0	n/a	0	n/a	IPYR_HUMAN	PPA1
A498	DLADELALVDVIEDKLKEEMMDLQHGSLFLR	1	M	1	M	1	M	0	n/a	0	n/a	0	n/a	1	M	0	n/a	0	n/a	0	n/a	0	n/a	0	n/a	0	n/a	0	n/a	0	n/a	0	n/a	0	n/a	0	n/a	0	n/a	0	n/a	0	n/a	0	n/a	0	n/a	LDHA_HUMAN	LDHA
A498	SLNFVSTLLQITMSEELDLPVR	1	M	1	M	0	n/a	0	n/a	0	n/a	0	n/a	0	n/a	1	M	0	n/a	0	n/a	0	n/a	1	M	0	n/a	0	n/a	0	n/a	0	n/a	0	n/a	0	n/a	0	n/a	0	n/a	0	n/a	0	n/a	0	n/a	IPO7_HUMAN	IPO7
A498	VTEDENDEPIEIPSEDNGTVLLSTVTAQFPGACGLR	2	M	2	M	0	n/a	0	n/a	0	n/a	0	n/a	0	n/a	2	M	0	n/a	0	n/a	0	n/a	2	M	0	n/a	0	n/a	0	n/a	0	n/a	0	n/a	0	n/a	0	n/a	0	n/a	0	n/a	0	n/a	0	n/a	TADBP_HUMAN	TARDBP
A498	CVSDRQVDSSRCVCPEELKPMK	0	n/a	0	n/a	0	n/a	0	n/a	0	n/a	0	n/a	0	n/a	1	M	0	n/a	0	n/a	0	n/a	1	M	0	n/a	0	n/a	0	n/a	0	n/a	0	n/a	0	n/a	0	n/a	0	n/a	0	n/a	0	n/a	0	n/a	ASTN2_HUMAN	ASTN2
A498	DIQNTECLLNVEHLSAGCPHVTLQFADSK	1	CX	1	CX	1	CX	0	n/a	0	n/a	0	n/a	1	CX	0	n/a	0	n/a	0	n/a	0	n/a	0	n/a	0	n/a	0	n/a	0	n/a	0	n/a	0	n/a	0	n/a	0	n/a	0	n/a	0	n/a	0	n/a	0	n/a	SND1_HUMAN	SND1
A498	FDEARARFYAAEIISALMFLNDK	0	n/a	0	n/a	1	C	0	n/a	0	n/a	0	n/a	1	C	0	n/a	0	n/a	0	n/a	0	n/a	0	n/a	0	n/a	0	n/a	0	n/a	0	n/a	0	n/a	0	n/a	0	n/a	0	n/a	0	n/a	0	n/a	0	n/a	KPCL_HUMAN	PRKCH
A498	MLTQPYLLDPSITLGQYVQPQGVSVVDFVR	1	M	1	M	0	n/a	0	n/a	0	n/a	0	n/a	0	n/a	1	M	0	n/a	0	n/a	0	n/a	1	M	0	n/a	0	n/a	0	n/a	0	n/a	0	n/a	0	n/a	0	n/a	0	n/a	0	n/a	0	n/a	0	n/a	EFTS_HUMAN	TSFM
A498	ATTNIFSNCGCVR	0	n/a	0	n/a	0	n/a	0	n/a	0	n/a	0	n/a	0	n/a	0	n/a	0	n/a	0	n/a	0	n/a	1	M	0	n/a	0	n/a	0	n/a	0	n/a	0	n/a	0	n/a	0	n/a	0	n/a	0	n/a	0	n/a	0	n/a	ATX10_HUMAN	ATXN10
A498	HMAEKQAR	0	n/a	0	n/a	0	n/a	0	n/a	0	n/a	0	n/a	0	n/a	0	n/a	0	n/a	0	n/a	0	n/a	0	n/a	0	n/a	0	n/a	0	n/a	0	n/a	0	n/a	0	n/a	0	n/a	0	n/a	0	n/a	0	n/a	1	M	SCN5A_HUMAN	SCN5A
A498	RWIQLFKGITNLVK	1	C	1	C	1	C	0	n/a	0	n/a	0	n/a	1	C	0	n/a	0	n/a	0	n/a	0	n/a	0	n/a	0	n/a	0	n/a	0	n/a	0	n/a	0	n/a	0	n/a	0	n/a	0	n/a	0	n/a	0	n/a	0	n/a	UBE3C_HUMAN	UBE3C
A498	LSNVEAGKENVSQPKR	1	M	1	M	0	n/a	0	n/a	0	n/a	0	n/a	0	n/a	1	M	0	n/a	0	n/a	0	n/a	1	M	0	n/a	0	n/a	0	n/a	0	n/a	0	n/a	0	n/a	0	n/a	0	n/a	0	n/a	0	n/a	0	n/a	KI20B_HUMAN	KIF20B
A498	HPAELAMEPTPELPAEVLMVEVEDVVHEDFQVTEEVK	0	n/a	0	n/a	0	n/a	0	n/a	0	n/a	0	n/a	0	n/a	1	C	0	n/a	0	n/a	0	n/a	1	C	0	n/a	0	n/a	0	n/a	0	n/a	0	n/a	0	n/a	0	n/a	0	n/a	0	n/a	0	n/a	0	n/a	LONM_HUMAN	LONP1
A498	QETMIEVELTNIQK	1	M	1	M	1	M	0	n/a	0	n/a	0	n/a	1	M	0	n/a	0	n/a	0	n/a	0	n/a	0	n/a	0	n/a	0	n/a	0	n/a	0	n/a	0	n/a	0	n/a	0	n/a	0	n/a	0	n/a	0	n/a	0	n/a	CHD8_HUMAN	CHD8
A498	LVNQKLLADPLVPPQLTIKDFYMTDSISR	1	M	1	M	0	n/a	0	n/a	0	n/a	0	n/a	0	n/a	1	M	0	n/a	0	n/a	0	n/a	1	M	0	n/a	0	n/a	0	n/a	0	n/a	0	n/a	0	n/a	0	n/a	0	n/a	0	n/a	0	n/a	0	n/a	NDUS1_HUMAN	NDUFS1
A498	VLGAHILGAGAGEMVNEAALALEYGASCEDIAR	0	n/a	0	n/a	0	n/a	0	n/a	0	n/a	0	n/a	0	n/a	0	n/a	0	n/a	0	n/a	0	n/a	0	n/a	0	n/a	0	n/a	0	n/a	0	n/a	0	n/a	0	n/a	2	M	0	n/a	0	n/a	0	n/a	0	n/a	DLDH_HUMAN	DLD
A498	IDGNKDGFVTVDELKDWIK	0	n/a	0	n/a	0	n/a	0	n/a	0	n/a	0	n/a	0	n/a	0	n/a	0	n/a	0	n/a	0	n/a	0	n/a	0	n/a	0	n/a	0	n/a	0	n/a	0	n/a	0	n/a	3	M	0	n/a	0	n/a	0	n/a	0	n/a	CALU_HUMAN	CALU
A498	FVASPLTK	1	M	1	M	1	M	0	n/a	0	n/a	0	n/a	1	M	0	n/a	0	n/a	0	n/a	0	n/a	0	n/a	0	n/a	0	n/a	0	n/a	0	n/a	0	n/a	0	n/a	0	n/a	0	n/a	0	n/a	0	n/a	0	n/a	CERS3_HUMAN	CERS3
A498	KGVTIPSERR	0	n/a	0	n/a	1	M	1	M	0	n/a	0	n/a	1	M	0	n/a	0	n/a	0	n/a	0	n/a	0	n/a	0	n/a	0	n/a	0	n/a	0	n/a	0	n/a	0	n/a	0	n/a	0	n/a	0	n/a	0	n/a	0	n/a	PTEN_HUMAN	PTEN
A498	LQAAYAGDKANDIQKR	2	M	2	M	2	M	0	n/a	0	n/a	0	n/a	2	M	2	M	0	n/a	0	n/a	0	n/a	2	M	0	n/a	2	M	0	n/a	0	n/a	0	n/a	0	n/a	0	n/a	0	n/a	0	n/a	0	n/a	0	n/a	SPTB2_HUMAN	SPTBN1
A498	TLNEADCATIPPAIR	1	C	1	C	0	n/a	0	n/a	0	n/a	0	n/a	0	n/a	1	C	0	n/a	0	n/a	0	n/a	1	C	1	MCX	1	MC	0	n/a	0	n/a	1	MCX	0	n/a	0	n/a	0	n/a	0	n/a	0	n/a	1	MC	SDHA_HUMAN	SDHA
A498	ELTNNGELILTMTADDVVCTR	4	M	4	M	0	n/a	0	n/a	0	n/a	0	n/a	0	n/a	4	M	0	n/a	0	n/a	0	n/a	4	M	0	n/a	0	n/a	0	n/a	0	n/a	0	n/a	0	n/a	0	n/a	0	n/a	0	n/a	0	n/a	0	n/a	RABP2_HUMAN	CRABP2
A498	AVFVDLEPTVVEEVR	23	MX	23	MX	0	n/a	0	n/a	0	n/a	0	n/a	0	n/a	23	MX	0	n/a	0	n/a	0	n/a	23	MX	0	n/a	0	n/a	0	n/a	0	n/a	0	n/a	0	n/a	0	n/a	0	n/a	0	n/a	0	n/a	0	n/a	TBA3E_HUMAN	TUBA3E
A498	LAVNNIAGIEQVNMIKDDGTVIHFNNPK	1	M	1	M	1	M	0	n/a	0	n/a	0	n/a	1	M	0	n/a	0	n/a	0	n/a	0	n/a	0	n/a	0	n/a	0	n/a	0	n/a	0	n/a	0	n/a	0	n/a	0	n/a	0	n/a	0	n/a	0	n/a	0	n/a	BT3L4_HUMAN	BTF3L4
A498	LYQGINQLPNLYRLWKNMK	0	n/a	0	n/a	0	n/a	0	n/a	0	n/a	0	n/a	0	n/a	0	n/a	1	M	0	n/a	1	M	0	n/a	0	n/a	0	n/a	0	n/a	0	n/a	0	n/a	0	n/a	0	n/a	0	n/a	0	n/a	0	n/a	0	n/a	MSH2_HUMAN	MSH2
A498	PSFIQPLSSLWVHNGETVR	0	n/a	0	n/a	1	M	0	n/a	0	n/a	0	n/a	2	M	0	n/a	0	n/a	0	n/a	0	n/a	0	n/a	0	n/a	0	n/a	0	n/a	0	n/a	0	n/a	0	n/a	0	n/a	0	n/a	0	n/a	0	n/a	0	n/a	TITIN_HUMAN	TTN
A498	SSKGILVGVCLLR	0	n/a	0	n/a	0	n/a	0	n/a	0	n/a	0	n/a	0	n/a	0	n/a	0	n/a	0	n/a	0	n/a	0	n/a	0	n/a	0	n/a	0	n/a	0	n/a	0	n/a	0	n/a	1	C	0	n/a	0	n/a	0	n/a	0	n/a	TTYH3_HUMAN	TTYH3
A498	TITLEVEPSNTIENVK	3	M	3	M	3	M	0	n/a	0	n/a	0	n/a	3	M	0	n/a	0	n/a	0	n/a	0	n/a	0	n/a	0	n/a	0	n/a	0	n/a	0	n/a	0	n/a	0	n/a	0	n/a	0	n/a	0	n/a	0	n/a	0	n/a	UBC_HUMAN	UBC
A498	GVGTNEACLIEILASR	11	MCX	11	MCX	0	n/a	0	n/a	0	n/a	0	n/a	0	n/a	11	MCX	0	n/a	0	n/a	0	n/a	11	MCX	0	n/a	0	n/a	0	n/a	0	n/a	0	n/a	0	n/a	0	n/a	0	n/a	0	n/a	0	n/a	0	n/a	ANX11_HUMAN	ANXA11
A498	FYIFSQFMYDEHMKSR	0	n/a	0	n/a	1	M	0	n/a	0	n/a	0	n/a	1	M	0	n/a	0	n/a	0	n/a	0	n/a	0	n/a	0	n/a	0	n/a	0	n/a	0	n/a	0	n/a	0	n/a	0	n/a	0	n/a	0	n/a	0	n/a	0	n/a	WASH7_HUMAN	KIAA1033
A498	SPLPPGAAEDSK	0	n/a	0	n/a	1	M	0	n/a	0	n/a	0	n/a	1	M	0	n/a	0	n/a	0	n/a	0	n/a	0	n/a	0	n/a	0	n/a	0	n/a	0	n/a	0	n/a	0	n/a	0	n/a	0	n/a	0	n/a	0	n/a	0	n/a	TBR1_HUMAN	TBR1
A498	FGVELDVDMVFASFIR	2	C	2	C	0	n/a	0	n/a	0	n/a	0	n/a	0	n/a	2	CX	0	n/a	0	n/a	0	n/a	2	CX	0	n/a	0	n/a	0	n/a	0	n/a	0	n/a	0	n/a	0	n/a	0	n/a	0	n/a	0	n/a	0	n/a	KPYM_HUMAN	PKM
A498	LSSGDPSRVK	0	n/a	0	n/a	0	n/a	0	n/a	0	n/a	0	n/a	0	n/a	0	n/a	1	M	0	n/a	0	n/a	0	n/a	0	n/a	0	n/a	0	n/a	0	n/a	0	n/a	0	n/a	0	n/a	0	n/a	0	n/a	0	n/a	0	n/a	ASPC1_HUMAN	ASPSCR1
A498	LCSVALDFEQEMATAASSSSLEK	0	n/a	0	n/a	0	n/a	0	n/a	0	n/a	0	n/a	0	n/a	1	M	0	n/a	0	n/a	0	n/a	1	M	0	n/a	0	n/a	0	n/a	0	n/a	0	n/a	0	n/a	0	n/a	0	n/a	0	n/a	0	n/a	0	n/a	ACTB_HUMAN	ACTB
A498	YMEFVSVSVTHPELK	0	n/a	0	n/a	0	n/a	0	n/a	0	n/a	0	n/a	0	n/a	0	n/a	0	n/a	0	n/a	0	n/a	0	n/a	0	n/a	0	n/a	0	n/a	0	n/a	0	n/a	0	n/a	1	MC	0	n/a	0	n/a	0	n/a	0	n/a	ERAP1_HUMAN	ERAP1
A498	IMSPLGISMLRCVRLLR	0	n/a	0	n/a	1	M	0	n/a	0	n/a	0	n/a	0	n/a	0	n/a	0	n/a	0	n/a	0	n/a	0	n/a	0	n/a	0	n/a	0	n/a	0	n/a	0	n/a	0	n/a	0	n/a	0	n/a	0	n/a	0	n/a	0	n/a	CAC1C_HUMAN	CACNA1C
A498	EMEENVAVEAANYQDTIGR	1	C	1	C	0	n/a	0	n/a	0	n/a	0	n/a	0	n/a	1	C	0	n/a	0	n/a	0	n/a	1	C	0	n/a	0	n/a	0	n/a	0	n/a	0	n/a	0	n/a	0	n/a	0	n/a	0	n/a	0	n/a	0	n/a	VIME_HUMAN	VIM
A498	YAVDNVQYVDEIASVLTSQKPSVLLTLR	2	M	2	M	0	n/a	0	n/a	0	n/a	0	n/a	0	n/a	2	M	0	n/a	0	n/a	0	n/a	2	M	0	n/a	0	n/a	0	n/a	0	n/a	0	n/a	0	n/a	0	n/a	0	n/a	0	n/a	0	n/a	0	n/a	PEPD_HUMAN	PEPD
A498	MNVNIAPLR	1	M	1	M	1	M	0	n/a	0	n/a	0	n/a	1	M	0	n/a	0	n/a	0	n/a	0	n/a	0	n/a	0	n/a	0	n/a	0	n/a	0	n/a	0	n/a	0	n/a	0	n/a	0	n/a	0	n/a	0	n/a	0	n/a	PRAF3_HUMAN	ARL6IP5
A498	QVQSLTCEVDSLKGTNESLER	1	M	1	M	1	M	0	n/a	0	n/a	0	n/a	1	M	0	n/a	0	n/a	0	n/a	0	n/a	0	n/a	0	n/a	0	n/a	0	n/a	0	n/a	0	n/a	0	n/a	0	n/a	0	n/a	0	n/a	0	n/a	0	n/a	VIME_HUMAN	VIM
A498	WASVTARPK	1	M	1	M	0	n/a	0	n/a	0	n/a	0	n/a	0	n/a	1	M	0	n/a	0	n/a	1	M	0	n/a	0	n/a	0	n/a	0	n/a	0	n/a	0	n/a	0	n/a	0	n/a	0	n/a	0	n/a	0	n/a	0	n/a	CROCC_HUMAN	CROCC
A498	VVSILGVESKAVSLAACHLLQVMFDALKEGVK	1	M	1	M	0	n/a	0	n/a	0	n/a	0	n/a	0	n/a	1	M	0	n/a	0	n/a	0	n/a	1	M	0	n/a	0	n/a	0	n/a	0	n/a	0	n/a	0	n/a	0	n/a	0	n/a	0	n/a	0	n/a	0	n/a	UN45A_HUMAN	UNC45A
A498	KFSMEPEEFDSDTLREFVTAFK	1	M	1	M	0	n/a	0	n/a	0	n/a	0	n/a	0	n/a	1	M	0	n/a	0	n/a	0	n/a	1	M	0	n/a	0	n/a	0	n/a	0	n/a	0	n/a	0	n/a	0	n/a	0	n/a	0	n/a	0	n/a	0	n/a	PDIA4_HUMAN	PDIA4
A498	NEYIENR	1	M	1	M	0	n/a	0	n/a	0	n/a	0	n/a	0	n/a	1	M	0	n/a	0	n/a	0	n/a	1	M	0	n/a	1	MC	0	n/a	0	n/a	0	n/a	0	n/a	0	n/a	0	n/a	0	n/a	0	n/a	0	n/a	COXM2_HUMAN	CMC2
A498	VWYAAFYAKKMHK	1	M	1	M	1	M	0	n/a	0	n/a	0	n/a	1	M	0	n/a	0	n/a	0	n/a	0	n/a	0	n/a	0	n/a	0	n/a	0	n/a	0	n/a	0	n/a	0	n/a	0	n/a	0	n/a	0	n/a	0	n/a	0	n/a	PRD15_HUMAN	PRDM15
A498	VFSAGLRLTYGMMGILVK	1	C	1	C	0	n/a	0	n/a	0	n/a	0	n/a	0	n/a	0	n/a	0	n/a	0	n/a	0	n/a	0	n/a	0	n/a	0	n/a	0	n/a	0	n/a	0	n/a	0	n/a	0	n/a	0	n/a	0	n/a	0	n/a	0	n/a	MMS22_HUMAN	MMS22L
A498	DLYANTVLSGGTTMYPGIANR	1	M	1	M	1	M	0	n/a	0	n/a	0	n/a	1	M	0	n/a	0	n/a	0	n/a	0	n/a	0	n/a	0	n/a	0	n/a	0	n/a	0	n/a	0	n/a	0	n/a	0	n/a	0	n/a	0	n/a	0	n/a	0	n/a	ACTG_HUMAN	ACTG1
A498	HLEGLSEEAIMELDLPTGIPIVYELDK	1	C	1	CX	0	n/a	0	n/a	0	n/a	0	n/a	0	n/a	1	CX	0	n/a	0	n/a	0	n/a	1	CX	0	n/a	1	CX	0	n/a	0	n/a	0	n/a	0	n/a	0	n/a	0	n/a	0	n/a	0	n/a	0	n/a	PGAM1_HUMAN	PGAM1
A498	DESPCHLPAPASPAAAAAGAVG	0	n/a	0	n/a	0	n/a	0	n/a	0	n/a	0	n/a	0	n/a	0	n/a	0	n/a	0	n/a	0	n/a	0	n/a	0	n/a	0	n/a	0	n/a	2	X	0	n/a	0	n/a	0	n/a	0	n/a	0	n/a	0	n/a	0	n/a	ATG9B_HUMAN	ATG9B
A498	VNVGEGSHPK	1	C	1	C	0	n/a	0	n/a	0	n/a	0	n/a	0	n/a	1	C	0	n/a	0	n/a	0	n/a	1	C	0	n/a	0	n/a	0	n/a	0	n/a	0	n/a	0	n/a	0	n/a	0	n/a	0	n/a	0	n/a	0	n/a	FLNC_HUMAN	FLNC
A498	FGSAIAPLGDLNQDGFNDIAIAAPYGGEDKK	1	M	1	M	0	n/a	0	n/a	0	n/a	0	n/a	0	n/a	1	M	0	n/a	0	n/a	0	n/a	1	M	0	n/a	0	n/a	0	n/a	0	n/a	0	n/a	0	n/a	0	n/a	0	n/a	0	n/a	0	n/a	0	n/a	ITAV_HUMAN	ITGAV
A498	HEPLVLFCESCNTLTCR	1	M	1	M	1	M	0	n/a	0	n/a	0	n/a	1	M	0	n/a	0	n/a	0	n/a	0	n/a	0	n/a	0	n/a	0	n/a	0	n/a	0	n/a	0	n/a	0	n/a	0	n/a	0	n/a	0	n/a	0	n/a	0	n/a	TIF1B_HUMAN	TRIM28
A498	TLHSTFQPDISQGK	1	C	1	C	0	n/a	0	n/a	0	n/a	0	n/a	0	n/a	1	C	0	n/a	0	n/a	0	n/a	1	C	0	n/a	0	n/a	0	n/a	0	n/a	0	n/a	0	n/a	0	n/a	0	n/a	0	n/a	0	n/a	0	n/a	MYOF_HUMAN	MYOF
A498	SEYLITALEPDSPYK	0	n/a	0	n/a	1	M	0	n/a	0	n/a	0	n/a	1	M	0	n/a	0	n/a	0	n/a	0	n/a	0	n/a	0	n/a	0	n/a	0	n/a	0	n/a	0	n/a	0	n/a	0	n/a	0	n/a	0	n/a	0	n/a	0	n/a	FLRT3_HUMAN	FLRT3
A498	TLCLSSFMGMDIPPPSGPLWILGDVFIGR	2	M	2	M	3	M	0	n/a	0	n/a	0	n/a	3	M	0	n/a	0	n/a	0	n/a	0	n/a	0	n/a	0	n/a	0	n/a	0	n/a	0	n/a	0	n/a	0	n/a	0	n/a	0	n/a	0	n/a	0	n/a	0	n/a	CATD_HUMAN	CTSD
A498	SLPPVMAKNLSIPLAFACLLHLANEK	2	M	2	MC	2	MC	0	n/a	0	n/a	0	n/a	2	MC	0	n/a	0	n/a	0	n/a	0	n/a	0	n/a	0	n/a	0	n/a	0	n/a	0	n/a	0	n/a	0	n/a	0	n/a	0	n/a	0	n/a	0	n/a	0	n/a	CND2_HUMAN	NCAPH
A498	LVFAETLR	0	n/a	0	n/a	0	n/a	0	n/a	0	n/a	0	n/a	0	n/a	1	C	0	n/a	0	n/a	0	n/a	1	C	0	n/a	0	n/a	0	n/a	0	n/a	0	n/a	0	n/a	0	n/a	0	n/a	0	n/a	0	n/a	0	n/a	DPOG2_HUMAN	POLG2
A498	KMGSMAKPDCIITCDGK	1	C	1	C	0	n/a	0	n/a	0	n/a	0	n/a	0	n/a	1	C	0	n/a	0	n/a	0	n/a	1	C	0	n/a	0	n/a	0	n/a	0	n/a	0	n/a	0	n/a	0	n/a	0	n/a	0	n/a	0	n/a	0	n/a	FABP5_HUMAN	FABP5
A498	NFVNSPIIVDITK	0	n/a	0	n/a	0	n/a	0	n/a	0	n/a	0	n/a	0	n/a	0	n/a	0	n/a	0	n/a	0	n/a	0	n/a	0	n/a	0	n/a	0	n/a	0	n/a	0	n/a	0	n/a	0	n/a	0	n/a	0	n/a	0	n/a	1	M	GLCM_HUMAN	GBA
A498	QLWGLLIEETQKR	0	n/a	0	n/a	0	n/a	0	n/a	0	n/a	0	n/a	0	n/a	0	n/a	0	n/a	0	n/a	0	n/a	0	n/a	0	n/a	0	n/a	0	n/a	0	n/a	0	n/a	0	n/a	1	M	0	n/a	0	n/a	0	n/a	0	n/a	SPTB2_HUMAN	SPTBN1
A498	KIQVLQQQADNAEER	0	n/a	0	n/a	1	M	1	M	0	n/a	0	n/a	1	M	0	n/a	0	n/a	0	n/a	0	n/a	0	n/a	0	n/a	0	n/a	0	n/a	0	n/a	0	n/a	0	n/a	0	n/a	0	n/a	0	n/a	0	n/a	0	n/a	TPM3_HUMAN	TPM3
A498	EGVKTENNNHINLK	1	M	1	M	0	n/a	0	n/a	0	n/a	0	n/a	0	n/a	1	M	0	n/a	0	n/a	0	n/a	1	M	0	n/a	0	n/a	0	n/a	0	n/a	0	n/a	0	n/a	0	n/a	0	n/a	0	n/a	0	n/a	1	M	SUMO2_HUMAN	SUMO2
A498	QITDNIFLTTAEVIAQKVSDK	1	M	1	M	1	M	0	n/a	0	n/a	0	n/a	1	M	0	n/a	0	n/a	0	n/a	0	n/a	0	n/a	0	n/a	0	n/a	0	n/a	0	n/a	0	n/a	0	n/a	0	n/a	0	n/a	0	n/a	0	n/a	0	n/a	MAOX_HUMAN	ME1
A498	EIENIQTYR	0	n/a	0	n/a	0	n/a	0	n/a	0	n/a	0	n/a	0	n/a	0	n/a	0	n/a	0	n/a	0	n/a	0	n/a	0	n/a	1	M	0	n/a	0	n/a	0	n/a	0	n/a	0	n/a	0	n/a	0	n/a	0	n/a	0	n/a	CC110_HUMAN	CCDC110
A498	VAAGVAGAAGDGGSIGASK	0	n/a	0	n/a	0	n/a	0	n/a	0	n/a	0	n/a	0	n/a	0	n/a	0	n/a	0	n/a	0	n/a	0	n/a	0	n/a	0	n/a	0	n/a	0	n/a	0	n/a	0	n/a	1	M	0	n/a	0	n/a	0	n/a	0	n/a	CBX6_HUMAN	CBX6
A498	LVVTDSK	1	M	1	M	1	M	0	n/a	0	n/a	0	n/a	1	M	0	n/a	0	n/a	0	n/a	0	n/a	0	n/a	0	n/a	0	n/a	0	n/a	0	n/a	0	n/a	0	n/a	0	n/a	0	n/a	0	n/a	0	n/a	0	n/a	DIP2B_HUMAN	DIP2B
A498	AWFLRAGVYPEK	1	M	1	M	0	n/a	0	n/a	0	n/a	0	n/a	0	n/a	1	M	1	M	0	n/a	0	n/a	1	M	0	n/a	0	n/a	0	n/a	0	n/a	0	n/a	0	n/a	0	n/a	0	n/a	0	n/a	0	n/a	1	M	DYN2_HUMAN	DNM2
A498	LNHSTDFFSEAFEHNGRPYSLLVYIPSR	1	M	1	M	0	n/a	0	n/a	0	n/a	0	n/a	0	n/a	1	M	0	n/a	0	n/a	0	n/a	1	M	0	n/a	0	n/a	0	n/a	0	n/a	0	n/a	0	n/a	0	n/a	0	n/a	0	n/a	0	n/a	0	n/a	GLGB_HUMAN	GBE1
A498	QRTNFVEKMATYAK	1	M	1	M	1	M	0	n/a	0	n/a	0	n/a	1	M	0	n/a	0	n/a	0	n/a	0	n/a	0	n/a	0	n/a	0	n/a	0	n/a	0	n/a	0	n/a	0	n/a	0	n/a	0	n/a	0	n/a	0	n/a	0	n/a	F186A_HUMAN	FAM186A
A498	ICDQWDALGSLTHSGR	3	MC	3	MC	3	MC	0	n/a	0	n/a	0	n/a	3	MC	0	n/a	0	n/a	0	n/a	0	n/a	0	n/a	0	n/a	0	n/a	0	n/a	0	n/a	0	n/a	0	n/a	0	n/a	0	n/a	0	n/a	0	n/a	0	n/a	ACTN4_HUMAN	ACTN4
A498	NLHLCEAKETFEIGLLTK	0	n/a	0	n/a	0	n/a	0	n/a	0	n/a	0	n/a	0	n/a	1	C	0	n/a	0	n/a	0	n/a	1	C	0	n/a	0	n/a	0	n/a	0	n/a	0	n/a	0	n/a	0	n/a	0	n/a	0	n/a	0	n/a	0	n/a	ALPK1_HUMAN	ALPK1
A498	DIENQYETKITQIEHEVSSSGQEVQSSAK	8	MCX	8	MCX	9	MCX	0	n/a	0	n/a	0	n/a	9	MCX	0	n/a	0	n/a	0	n/a	0	n/a	0	n/a	0	n/a	0	n/a	0	n/a	0	n/a	0	n/a	0	n/a	0	n/a	0	n/a	0	n/a	0	n/a	0	n/a	K1C9_HUMAN	KRT9
A498	VDLTQVMDDEVFVAFASYATIILSK	2	MX	2	MX	0	n/a	0	n/a	0	n/a	0	n/a	0	n/a	2	MX	0	n/a	0	n/a	0	n/a	2	MX	0	n/a	0	n/a	0	n/a	0	n/a	0	n/a	0	n/a	0	n/a	0	n/a	0	n/a	0	n/a	0	n/a	MGST1_HUMAN	MGST1
A498	ATSPPSTPHR	1	M	1	M	1	M	0	n/a	0	n/a	1	M	0	n/a	0	n/a	0	n/a	0	n/a	0	n/a	0	n/a	0	n/a	0	n/a	0	n/a	0	n/a	0	n/a	0	n/a	0	n/a	0	n/a	0	n/a	0	n/a	0	n/a	THMS2_HUMAN	THEMIS2
A498	LSLEQIR	0	n/a	0	n/a	0	n/a	0	n/a	0	n/a	0	n/a	0	n/a	0	n/a	0	n/a	0	n/a	0	n/a	0	n/a	0	n/a	0	n/a	0	n/a	0	n/a	0	n/a	0	n/a	2	M	0	n/a	0	n/a	0	n/a	0	n/a	BRSK1_HUMAN	BRSK1
A498	ENLCLQIEELGGIDR	2	M	2	M	2	M	0	n/a	0	n/a	0	n/a	2	M	0	n/a	0	n/a	0	n/a	0	n/a	0	n/a	0	n/a	0	n/a	0	n/a	0	n/a	0	n/a	0	n/a	0	n/a	0	n/a	0	n/a	0	n/a	0	n/a	IMA8_HUMAN	KPNA7
A498	ITGEAFVQFASQELAQK	2	M	2	M	2	M	0	n/a	0	n/a	0	n/a	2	M	0	n/a	0	n/a	0	n/a	0	n/a	0	n/a	0	n/a	0	n/a	0	n/a	0	n/a	0	n/a	0	n/a	0	n/a	0	n/a	0	n/a	0	n/a	0	n/a	HNRPF_HUMAN	HNRNPF
A498	SADLAFSLYQAMAKDQAVENILVSPVVVASSLGLVSLGGK	1	MC	1	MC	1	MC	0	n/a	0	n/a	0	n/a	1	MC	0	n/a	0	n/a	0	n/a	0	n/a	0	n/a	0	n/a	0	n/a	0	n/a	0	n/a	0	n/a	0	n/a	0	n/a	0	n/a	0	n/a	0	n/a	0	n/a	SERPH_HUMAN	SERPINH1
A498	IISNASCTTNCLAPLSK	4	MCX	4	MCX	0	n/a	0	n/a	0	n/a	0	n/a	0	n/a	4	MCX	0	n/a	0	n/a	0	n/a	4	MCX	0	n/a	0	n/a	0	n/a	0	n/a	0	n/a	0	n/a	0	n/a	0	n/a	0	n/a	0	n/a	0	n/a	G3P_HUMAN	GAPDH
A498	MVSDINNGWQHLEEAEKGYEEWLLNEIR	1	M	1	M	0	n/a	0	n/a	0	n/a	0	n/a	0	n/a	1	M	0	n/a	0	n/a	0	n/a	1	M	0	n/a	0	n/a	0	n/a	0	n/a	0	n/a	0	n/a	0	n/a	0	n/a	0	n/a	0	n/a	0	n/a	ACTN4_HUMAN	ACTN4
A498	VDIMIDFAR	0	n/a	0	n/a	0	n/a	0	n/a	0	n/a	0	n/a	0	n/a	1	C	0	n/a	0	n/a	0	n/a	1	C	0	n/a	0	n/a	0	n/a	0	n/a	0	n/a	0	n/a	0	n/a	0	n/a	0	n/a	0	n/a	0	n/a	MMP11_HUMAN	MMP11
A498	ASGANYSFHKESGRFQDMGPQAPVGSVYQK	0	n/a	0	n/a	0	n/a	0	n/a	0	n/a	0	n/a	0	n/a	0	n/a	0	n/a	0	n/a	0	n/a	0	n/a	0	n/a	1	C	0	n/a	0	n/a	0	n/a	0	n/a	0	n/a	0	n/a	0	n/a	0	n/a	0	n/a	DBNL_HUMAN	DBNL
A498	IGAVNCGDDTMLCR	1	M	1	M	1	M	0	n/a	0	n/a	0	n/a	1	M	0	n/a	0	n/a	0	n/a	0	n/a	0	n/a	0	n/a	0	n/a	0	n/a	0	n/a	0	n/a	0	n/a	0	n/a	0	n/a	0	n/a	0	n/a	0	n/a	DJC10_HUMAN	DNAJC10
A498	ILEAAEGEIR	0	n/a	0	n/a	0	n/a	0	n/a	0	n/a	0	n/a	0	n/a	1	M	0	n/a	0	n/a	0	n/a	1	M	0	n/a	0	n/a	0	n/a	0	n/a	0	n/a	0	n/a	0	n/a	0	n/a	0	n/a	0	n/a	0	n/a	MRP3_HUMAN	ABCC3
A498	IRATFTVLRAFGSMSMAHSR	1	M	1	M	1	M	0	n/a	0	n/a	0	n/a	1	M	0	n/a	0	n/a	0	n/a	0	n/a	0	n/a	0	n/a	0	n/a	0	n/a	0	n/a	0	n/a	0	n/a	0	n/a	0	n/a	0	n/a	0	n/a	0	n/a	MY18B_HUMAN	MYO18B
A498	YSPNCKLLIISNPVDILTYVAWK	3	M	3	M	0	n/a	0	n/a	0	n/a	0	n/a	0	n/a	3	M	0	n/a	0	n/a	0	n/a	3	M	0	n/a	0	n/a	0	n/a	0	n/a	0	n/a	0	n/a	0	n/a	0	n/a	0	n/a	0	n/a	0	n/a	LDHA_HUMAN	LDHA
A498	IKPDTDGAVVK	1	C	1	C	0	n/a	0	n/a	0	n/a	0	n/a	0	n/a	1	C	0	n/a	0	n/a	0	n/a	1	C	0	n/a	0	n/a	0	n/a	0	n/a	0	n/a	0	n/a	0	n/a	0	n/a	0	n/a	0	n/a	0	n/a	DD19B_HUMAN	DDX19B
A498	NIQEFEEEKVK	1	M	1	M	1	M	0	n/a	0	n/a	0	n/a	1	M	0	n/a	0	n/a	0	n/a	0	n/a	0	n/a	0	n/a	0	n/a	0	n/a	0	n/a	0	n/a	0	n/a	0	n/a	0	n/a	0	n/a	0	n/a	1	M	SMC1A_HUMAN	SMC1A
A498	FALNNPEMVEGLVLINVNPCAEGWMDWASSK	2	M	0	n/a	0	n/a	0	n/a	0	n/a	0	n/a	0	n/a	0	n/a	0	n/a	0	n/a	0	n/a	0	n/a	0	n/a	2	M	0	n/a	0	n/a	0	n/a	0	n/a	2	M	0	n/a	0	n/a	0	n/a	0	n/a	NDRG1_HUMAN	NDRG1
A498	NTVCVIVELTAEQWKK	1	M	1	M	1	M	1	M	0	n/a	0	n/a	1	M	0	n/a	0	n/a	0	n/a	0	n/a	0	n/a	0	n/a	0	n/a	0	n/a	0	n/a	0	n/a	0	n/a	0	n/a	0	n/a	0	n/a	0	n/a	0	n/a	KINH_HUMAN	KIF5B
A498	FELMLEMNVQSVR	0	n/a	0	n/a	0	n/a	0	n/a	0	n/a	0	n/a	0	n/a	0	n/a	0	n/a	0	n/a	0	n/a	0	n/a	0	n/a	0	n/a	0	n/a	0	n/a	0	n/a	0	n/a	1	C	0	n/a	0	n/a	0	n/a	0	n/a	VPS52_HUMAN	VPS52
A498	SGPFGQIFRPDNFVFGQSGAGDNWAK	8	MCX	8	MCX	0	n/a	0	n/a	0	n/a	0	n/a	0	n/a	8	MCX	0	n/a	0	n/a	0	n/a	8	MCX	0	n/a	0	n/a	0	n/a	0	n/a	0	n/a	0	n/a	0	n/a	0	n/a	0	n/a	0	n/a	0	n/a	TBB4B_HUMAN	TUBB4B
A498	LALYTACGGMNPQECLPVILDVGTENQELLKDPLYIGLR	1	M	1	M	0	n/a	0	n/a	0	n/a	0	n/a	0	n/a	1	M	0	n/a	0	n/a	0	n/a	1	M	0	n/a	0	n/a	0	n/a	0	n/a	0	n/a	0	n/a	0	n/a	0	n/a	0	n/a	0	n/a	0	n/a	MAOX_HUMAN	ME1
A498	DIDKAITISSALQAGTVWVNCYGVVSAQCPYGGFK	2	M	2	M	0	n/a	0	n/a	0	n/a	0	n/a	0	n/a	2	MC	0	n/a	0	n/a	0	n/a	2	MC	0	n/a	0	n/a	0	n/a	0	n/a	0	n/a	0	n/a	0	n/a	0	n/a	0	n/a	0	n/a	0	n/a	AL1A1_HUMAN	ALDH1A1
A498	FSMPGFKAQGPEVDVNLPK	2	M	2	M	0	n/a	0	n/a	0	n/a	0	n/a	0	n/a	2	M	0	n/a	0	n/a	0	n/a	2	M	0	n/a	0	n/a	0	n/a	0	n/a	0	n/a	0	n/a	0	n/a	0	n/a	0	n/a	0	n/a	0	n/a	AHNK_HUMAN	AHNAK
A498	VGINTPDIDIHGPEGK	1	MX	1	MX	0	n/a	0	n/a	0	n/a	0	n/a	0	n/a	1	MX	0	n/a	0	n/a	0	n/a	1	MX	0	n/a	0	n/a	0	n/a	0	n/a	0	n/a	0	n/a	0	n/a	0	n/a	0	n/a	0	n/a	0	n/a	AHNK_HUMAN	AHNAK
A498	RYTLDVLEDLGDGQKANDDIIVNWVNR	1	C	0	n/a	0	n/a	0	n/a	0	n/a	0	n/a	0	n/a	0	n/a	0	n/a	0	n/a	0	n/a	0	n/a	0	n/a	1	C	0	n/a	0	n/a	0	n/a	0	n/a	1	C	0	n/a	0	n/a	0	n/a	0	n/a	PLST_HUMAN	PLS3
A498	LDSEDKNKEGKPLLK	2	M	2	M	0	n/a	0	n/a	0	n/a	0	n/a	0	n/a	2	M	0	n/a	0	n/a	0	n/a	2	M	0	n/a	0	n/a	0	n/a	0	n/a	0	n/a	0	n/a	0	n/a	0	n/a	0	n/a	0	n/a	0	n/a	EF2_HUMAN	EEF2
A498	LGKDLATGVLSQECMK	0	n/a	0	n/a	1	M	0	n/a	0	n/a	0	n/a	1	M	0	n/a	0	n/a	0	n/a	0	n/a	0	n/a	0	n/a	0	n/a	0	n/a	0	n/a	0	n/a	0	n/a	0	n/a	0	n/a	0	n/a	0	n/a	0	n/a	ITB2_HUMAN	ITGB2
A498	ILNSKLLDRIPFAVVGADQEHLVNGR	1	M	1	M	1	M	0	n/a	0	n/a	0	n/a	1	M	0	n/a	0	n/a	0	n/a	0	n/a	0	n/a	0	n/a	0	n/a	0	n/a	0	n/a	0	n/a	0	n/a	0	n/a	0	n/a	0	n/a	0	n/a	0	n/a	SEP12_HUMAN	SEPT12
A498	CSSVLGFCK	0	n/a	0	n/a	0	n/a	0	n/a	0	n/a	0	n/a	0	n/a	1	M	0	n/a	0	n/a	0	n/a	1	M	0	n/a	0	n/a	0	n/a	0	n/a	0	n/a	0	n/a	0	n/a	0	n/a	0	n/a	0	n/a	0	n/a	XRCC5_HUMAN	XRCC5
A498	VVDNPIYLSDMGAALTGAESHELQDVLKETNIPK	1	M	1	M	0	n/a	0	n/a	0	n/a	0	n/a	0	n/a	1	M	0	n/a	0	n/a	0	n/a	1	M	0	n/a	0	n/a	0	n/a	0	n/a	0	n/a	0	n/a	0	n/a	0	n/a	0	n/a	0	n/a	0	n/a	LONM_HUMAN	LONP1
A498	NLNLDSIIAEVK	1	M	1	M	1	M	0	n/a	0	n/a	0	n/a	1	M	0	n/a	0	n/a	0	n/a	0	n/a	0	n/a	0	n/a	0	n/a	0	n/a	0	n/a	0	n/a	0	n/a	0	n/a	0	n/a	0	n/a	0	n/a	0	n/a	K22E_HUMAN	KRT2
A498	KGDMDELEKEMLLVEK	1	M	1	M	1	M	0	n/a	0	n/a	0	n/a	1	M	0	n/a	0	n/a	0	n/a	0	n/a	0	n/a	0	n/a	0	n/a	0	n/a	0	n/a	0	n/a	0	n/a	0	n/a	0	n/a	0	n/a	0	n/a	0	n/a	SMC1A_HUMAN	SMC1A
A498	KGYEVIYLTEPVDEYCIQALLEFDGKR	2	M	1	M	2	M	0	n/a	0	n/a	0	n/a	2	M	0	n/a	0	n/a	0	n/a	0	n/a	0	n/a	0	n/a	0	n/a	0	n/a	0	n/a	0	n/a	0	n/a	0	n/a	0	n/a	0	n/a	0	n/a	0	n/a	ENPL_HUMAN	HSP90B1
A498	VVSPIINVINMDNFQYVGASADLK	1	M	1	M	1	M	0	n/a	0	n/a	0	n/a	1	M	0	n/a	0	n/a	0	n/a	0	n/a	0	n/a	0	n/a	0	n/a	0	n/a	0	n/a	0	n/a	0	n/a	0	n/a	0	n/a	0	n/a	0	n/a	0	n/a	GALT2_HUMAN	GALNT2
A498	AILDAVSQK	2	M	2	M	0	n/a	0	n/a	0	n/a	0	n/a	0	n/a	2	M	0	n/a	0	n/a	0	n/a	2	M	0	n/a	0	n/a	0	n/a	0	n/a	0	n/a	0	n/a	0	n/a	0	n/a	0	n/a	0	n/a	0	n/a	MCF2L_HUMAN	MCF2L
A498	LLKEDIANR	1	M	1	M	1	M	0	n/a	0	n/a	0	n/a	1	M	0	n/a	0	n/a	0	n/a	0	n/a	0	n/a	0	n/a	0	n/a	0	n/a	0	n/a	0	n/a	0	n/a	0	n/a	0	n/a	0	n/a	0	n/a	0	n/a	ZC3H1_HUMAN	ZFC3H1
A498	CTQQKVSPWVGLR	1	M	1	M	0	n/a	0	n/a	0	n/a	0	n/a	0	n/a	1	M	0	n/a	0	n/a	0	n/a	1	M	0	n/a	0	n/a	0	n/a	0	n/a	0	n/a	0	n/a	0	n/a	0	n/a	0	n/a	0	n/a	0	n/a	ATRN1_HUMAN	ATRNL1
A498	AFVHWYVGEGMEEGQFSEAR	1	M	1	M	1	M	0	n/a	0	n/a	0	n/a	1	M	0	n/a	0	n/a	0	n/a	0	n/a	0	n/a	0	n/a	0	n/a	0	n/a	0	n/a	0	n/a	0	n/a	0	n/a	0	n/a	0	n/a	0	n/a	0	n/a	TBA3C_HUMAN	TUBA3C
A498	NPPETTPVEVVEKKPAPEK	1	M	1	M	1	M	1	M	0	n/a	0	n/a	1	M	0	n/a	0	n/a	0	n/a	0	n/a	0	n/a	0	n/a	0	n/a	0	n/a	0	n/a	0	n/a	0	n/a	0	n/a	0	n/a	0	n/a	0	n/a	0	n/a	MINT_HUMAN	SPEN
A498	LNFCGSNRIRHFLCDIK	0	n/a	0	n/a	1	M	0	n/a	0	n/a	0	n/a	1	M	0	n/a	0	n/a	0	n/a	0	n/a	0	n/a	0	n/a	0	n/a	0	n/a	0	n/a	0	n/a	0	n/a	0	n/a	0	n/a	0	n/a	0	n/a	0	n/a	O12D2_HUMAN	OR12D2
A498	NIWFGTPEGEFVSMGVISDGNSYGVPDDLLYSFPVVIK	1	M	1	M	0	n/a	0	n/a	0	n/a	0	n/a	0	n/a	1	M	0	n/a	0	n/a	0	n/a	1	M	0	n/a	0	n/a	0	n/a	0	n/a	0	n/a	0	n/a	0	n/a	0	n/a	0	n/a	0	n/a	0	n/a	MDHC_HUMAN	MDH1
A498	VVPPSPMTDPTMLTDTMK	1	C	1	C	0	n/a	0	n/a	0	n/a	0	n/a	0	n/a	1	C	0	n/a	0	n/a	0	n/a	1	C	0	n/a	0	n/a	0	n/a	0	n/a	0	n/a	0	n/a	0	n/a	0	n/a	0	n/a	0	n/a	0	n/a	EMC3_HUMAN	EMC3
A498	KTANDMIHSENMR	1	M	1	M	1	M	1	M	0	n/a	0	n/a	1	M	0	n/a	0	n/a	0	n/a	0	n/a	0	n/a	0	n/a	0	n/a	0	n/a	0	n/a	0	n/a	0	n/a	0	n/a	0	n/a	0	n/a	0	n/a	0	n/a	MOES_HUMAN	MSN
A498	NPTDAYLDAMMDEAPGPINFTMFLTMFGEK	1	M	1	M	0	n/a	0	n/a	0	n/a	0	n/a	0	n/a	1	M	0	n/a	0	n/a	0	n/a	1	M	0	n/a	0	n/a	0	n/a	0	n/a	0	n/a	0	n/a	0	n/a	0	n/a	0	n/a	0	n/a	0	n/a	ML12B_HUMAN	MYL12B
A498	MGSMAKPDCIITCDGK	1	CX	1	CX	0	n/a	0	n/a	0	n/a	0	n/a	0	n/a	1	CX	0	n/a	0	n/a	0	n/a	1	CX	0	n/a	0	n/a	0	n/a	0	n/a	0	n/a	0	n/a	0	n/a	0	n/a	0	n/a	0	n/a	0	n/a	FABP5_HUMAN	FABP5
A498	NHLLHVFNEYKR	0	n/a	0	n/a	0	n/a	0	n/a	0	n/a	0	n/a	0	n/a	0	n/a	0	n/a	0	n/a	0	n/a	0	n/a	0	n/a	1	M	0	n/a	0	n/a	0	n/a	0	n/a	0	n/a	0	n/a	0	n/a	0	n/a	0	n/a	ANXA4_HUMAN	ANXA4
A498	VDVEVPDVNLEGPEGK	2	CX	2	CX	1	X	0	n/a	0	n/a	0	n/a	1	X	0	n/a	0	n/a	0	n/a	0	n/a	0	n/a	0	n/a	0	n/a	0	n/a	0	n/a	0	n/a	0	n/a	0	n/a	0	n/a	0	n/a	0	n/a	0	n/a	AHNK_HUMAN	AHNAK
A498	TAFDEAIAELDTLNEESYKDSSLIMQLLR	6	MX	6	MX	6	MCX	0	n/a	0	n/a	0	n/a	6	MCX	0	n/a	0	n/a	0	n/a	0	n/a	0	n/a	0	n/a	0	n/a	0	n/a	0	n/a	0	n/a	0	n/a	0	n/a	0	n/a	0	n/a	0	n/a	0	n/a	1433B_HUMAN	YWHAB
A498	TTGIMMDSGDGVTHIVPIYEGYALPHAILR	6	MC	6	MC	0	n/a	0	n/a	0	n/a	0	n/a	0	n/a	7	MC	0	n/a	0	n/a	0	n/a	7	MC	0	n/a	0	n/a	0	n/a	0	n/a	0	n/a	0	n/a	0	n/a	0	n/a	0	n/a	0	n/a	0	n/a	ACTBL_HUMAN	ACTBL2
A498	LMDIEDAKAHHRNK	1	M	1	M	0	n/a	0	n/a	0	n/a	0	n/a	0	n/a	1	M	0	n/a	0	n/a	0	n/a	1	M	0	n/a	0	n/a	0	n/a	0	n/a	0	n/a	0	n/a	0	n/a	0	n/a	0	n/a	0	n/a	0	n/a	SL9A8_HUMAN	SLC9A8
A498	RRLVLQQAGK	1	M	1	M	1	M	0	n/a	0	n/a	0	n/a	1	M	0	n/a	0	n/a	0	n/a	0	n/a	0	n/a	0	n/a	0	n/a	0	n/a	0	n/a	0	n/a	0	n/a	0	n/a	0	n/a	0	n/a	0	n/a	0	n/a	OBSCN_HUMAN	OBSCN
A498	LCYVALNFENEMATAASSSSLEK	2	MC	2	MC	2	MC	0	n/a	0	n/a	0	n/a	2	MC	0	n/a	0	n/a	0	n/a	0	n/a	0	n/a	0	n/a	0	n/a	0	n/a	0	n/a	0	n/a	0	n/a	0	n/a	0	n/a	0	n/a	0	n/a	0	n/a	ACTC_HUMAN	ACTC1
A498	FNLSQNHPLGMAIFLK	1	M	1	M	1	M	0	n/a	0	n/a	0	n/a	1	M	0	n/a	0	n/a	0	n/a	0	n/a	0	n/a	0	n/a	0	n/a	0	n/a	0	n/a	0	n/a	0	n/a	0	n/a	0	n/a	0	n/a	0	n/a	0	n/a	FAS_HUMAN	FASN
A498	SNTGDQAFPQCVFDHWQILPGDPFDNSSRPSQVVAETR	0	n/a	0	n/a	0	n/a	0	n/a	0	n/a	0	n/a	0	n/a	0	n/a	0	n/a	0	n/a	0	n/a	0	n/a	0	n/a	0	n/a	0	n/a	0	n/a	0	n/a	0	n/a	2	M	0	n/a	0	n/a	0	n/a	0	n/a	EF2_HUMAN	EEF2
A498	FMQDASNVMELLLK	1	M	1	M	0	n/a	0	n/a	0	n/a	0	n/a	0	n/a	1	MX	0	n/a	0	n/a	0	n/a	1	MX	0	n/a	0	n/a	0	n/a	0	n/a	0	n/a	0	n/a	0	n/a	0	n/a	0	n/a	0	n/a	0	n/a	RNBP6_HUMAN	RANBP6
A498	FKEFYLAK	0	n/a	0	n/a	0	n/a	0	n/a	0	n/a	0	n/a	0	n/a	0	n/a	0	n/a	0	n/a	0	n/a	0	n/a	0	n/a	0	n/a	0	n/a	0	n/a	0	n/a	0	n/a	1	M	0	n/a	0	n/a	0	n/a	0	n/a	RABE1_HUMAN	RABEP1
A498	IISDGAAILR	0	n/a	0	n/a	0	n/a	0	n/a	0	n/a	0	n/a	1	M	0	n/a	0	n/a	0	n/a	0	n/a	0	n/a	0	n/a	0	n/a	0	n/a	0	n/a	0	n/a	0	n/a	0	n/a	0	n/a	0	n/a	0	n/a	0	n/a	PP2BC_HUMAN	PPP3CC
A498	SSAGAAAAPR	0	n/a	0	n/a	0	n/a	0	n/a	0	n/a	0	n/a	0	n/a	0	n/a	0	n/a	0	n/a	0	n/a	0	n/a	0	n/a	0	n/a	0	n/a	0	n/a	0	n/a	0	n/a	1	M	0	n/a	0	n/a	0	n/a	0	n/a	COQ7_HUMAN	COQ7
A498	VYIVLCGDSGLSETKELSCPEKPLFERNSR	1	M	1	M	0	n/a	0	n/a	0	n/a	0	n/a	0	n/a	1	M	0	n/a	0	n/a	0	n/a	1	M	0	n/a	0	n/a	0	n/a	0	n/a	0	n/a	0	n/a	0	n/a	0	n/a	0	n/a	0	n/a	0	n/a	PK1L1_HUMAN	PKD1L1
A498	ADLDISGPKVDVDVPDVNIEGPDAK	1	M	1	M	1	M	0	n/a	0	n/a	0	n/a	1	M	1	M	0	n/a	0	n/a	0	n/a	1	M	0	n/a	0	n/a	0	n/a	0	n/a	0	n/a	0	n/a	0	n/a	0	n/a	0	n/a	0	n/a	0	n/a	AHNK_HUMAN	AHNAK
A498	DAIILIFANKQNLPDAMKPHEIQEK	0	n/a	0	n/a	0	n/a	0	n/a	0	n/a	0	n/a	0	n/a	0	n/a	0	n/a	0	n/a	0	n/a	0	n/a	0	n/a	0	n/a	0	n/a	0	n/a	0	n/a	0	n/a	1	M	0	n/a	0	n/a	0	n/a	0	n/a	ARF6_HUMAN	ARF6
A498	IAARMLWHILNGHSLTRR	1	C	1	C	0	n/a	0	n/a	0	n/a	0	n/a	0	n/a	1	C	0	n/a	0	n/a	0	n/a	1	C	0	n/a	0	n/a	0	n/a	0	n/a	0	n/a	0	n/a	0	n/a	0	n/a	0	n/a	0	n/a	0	n/a	LETM1_HUMAN	LETM1
A498	GVGIISEGTETAEEVAAQLKIPISK	0	n/a	0	n/a	0	n/a	0	n/a	0	n/a	0	n/a	0	n/a	1	C	0	n/a	0	n/a	0	n/a	1	C	0	n/a	0	n/a	0	n/a	0	n/a	0	n/a	0	n/a	0	n/a	0	n/a	0	n/a	0	n/a	0	n/a	AT1A4_HUMAN	ATP1A4
A498	ALGRSQLR	0	n/a	0	n/a	0	n/a	0	n/a	0	n/a	0	n/a	0	n/a	1	M	0	n/a	0	n/a	0	n/a	1	M	0	n/a	0	n/a	0	n/a	0	n/a	0	n/a	0	n/a	0	n/a	0	n/a	0	n/a	0	n/a	0	n/a	FUT2_HUMAN	FUT2
A498	FNFILASTNSDQLFVVNQVK	1	M	1	M	1	M	0	n/a	0	n/a	0	n/a	1	M	0	n/a	0	n/a	0	n/a	0	n/a	0	n/a	0	n/a	0	n/a	0	n/a	0	n/a	0	n/a	0	n/a	0	n/a	0	n/a	0	n/a	0	n/a	0	n/a	DC4L1_HUMAN	DCAF4L1
A498	TNLEMQIEGLKEELAYLKK	2	M	2	M	0	n/a	0	n/a	0	n/a	0	n/a	0	n/a	2	M	0	n/a	0	n/a	0	n/a	2	M	0	n/a	0	n/a	0	n/a	0	n/a	0	n/a	0	n/a	0	n/a	0	n/a	0	n/a	0	n/a	0	n/a	K1C19_HUMAN	KRT19
A498	LSSLGAVSR	0	n/a	0	n/a	0	n/a	0	n/a	0	n/a	0	n/a	0	n/a	0	n/a	0	n/a	0	n/a	0	n/a	0	n/a	0	n/a	0	n/a	0	n/a	0	n/a	0	n/a	0	n/a	2	M	0	n/a	0	n/a	0	n/a	0	n/a	UBR1_HUMAN	UBR1
A498	INALTAASEAACLIVSVDETIKNLR	0	n/a	0	n/a	0	n/a	0	n/a	0	n/a	0	n/a	0	n/a	0	n/a	0	n/a	0	n/a	0	n/a	0	n/a	0	n/a	0	n/a	0	n/a	0	n/a	0	n/a	0	n/a	1	MC	0	n/a	0	n/a	0	n/a	0	n/a	TCPH_HUMAN	CCT7
A498	HTGPGILSMTNAGPNTNGSQFFICTAK	3	M	3	M	0	n/a	0	n/a	0	n/a	0	n/a	0	n/a	3	M	0	n/a	0	n/a	0	n/a	3	M	0	n/a	0	n/a	0	n/a	0	n/a	0	n/a	0	n/a	0	n/a	0	n/a	0	n/a	0	n/a	0	n/a	PPIA_HUMAN	PPIA
A498	AVFMKASQK	0	n/a	0	n/a	0	n/a	0	n/a	0	n/a	0	n/a	0	n/a	0	n/a	0	n/a	0	n/a	0	n/a	0	n/a	0	n/a	1	M	0	n/a	0	n/a	0	n/a	0	n/a	0	n/a	0	n/a	0	n/a	0	n/a	0	n/a	TGM7_HUMAN	TGM7
A498	AAYSYRPGPGPAAGAALPDQSFLWNVFQR	5	MX	5	MX	5	MX	0	n/a	5	MX	0	n/a	0	n/a	5	MX	0	n/a	5	MX	0	n/a	0	n/a	0	n/a	5	MX	0	n/a	0	n/a	0	n/a	0	n/a	0	n/a	0	n/a	0	n/a	0	n/a	0	n/a	PDCD6_HUMAN	PDCD6
A498	QWVAVCMQEQKVLLEK	1	C	1	C	0	n/a	0	n/a	0	n/a	0	n/a	0	n/a	0	n/a	0	n/a	0	n/a	0	n/a	0	n/a	0	n/a	0	n/a	0	n/a	0	n/a	0	n/a	0	n/a	0	n/a	0	n/a	0	n/a	0	n/a	0	n/a	ZN174_HUMAN	ZNF174
A498	AKRLCAGSSLCVR	0	n/a	0	n/a	0	n/a	0	n/a	0	n/a	0	n/a	0	n/a	0	n/a	0	n/a	0	n/a	0	n/a	0	n/a	0	n/a	0	n/a	0	n/a	0	n/a	0	n/a	1	M	0	n/a	0	n/a	0	n/a	1	M	0	n/a	LAMA5_HUMAN	LAMA5
A498	NPPGFAFVEFEDPRDEADAVR	0	n/a	0	n/a	1	C	0	n/a	0	n/a	0	n/a	1	C	0	n/a	0	n/a	0	n/a	0	n/a	0	n/a	0	n/a	0	n/a	0	n/a	0	n/a	0	n/a	0	n/a	0	n/a	0	n/a	0	n/a	0	n/a	0	n/a	SRSF3_HUMAN	SRSF3
A498	STVVQLLERFYDPLAGTVFVDFGFQLLDGQDAK	1	C	1	C	1	C	0	n/a	0	n/a	0	n/a	1	C	0	n/a	0	n/a	0	n/a	0	n/a	0	n/a	0	n/a	0	n/a	0	n/a	0	n/a	0	n/a	0	n/a	0	n/a	0	n/a	0	n/a	0	n/a	0	n/a	MDR3_HUMAN	ABCB4
A498	AEISCTDNQDGTCSMSYLPVLPGDYSILVK	1	MC	1	MC	0	n/a	0	n/a	0	n/a	0	n/a	0	n/a	1	M	0	n/a	0	n/a	0	n/a	1	M	0	n/a	0	n/a	0	n/a	0	n/a	0	n/a	0	n/a	0	n/a	0	n/a	0	n/a	0	n/a	0	n/a	FLNA_HUMAN	FLNA
A498	ISGQDSPLR	1	M	1	M	0	n/a	0	n/a	0	n/a	0	n/a	0	n/a	1	M	0	n/a	0	n/a	0	n/a	1	M	0	n/a	0	n/a	0	n/a	0	n/a	0	n/a	0	n/a	0	n/a	0	n/a	0	n/a	0	n/a	0	n/a	KCNU1_HUMAN	KCNU1
A498	AADLLEMATSLQKR	2	M	2	M	0	n/a	0	n/a	0	n/a	0	n/a	0	n/a	2	M	0	n/a	0	n/a	0	n/a	2	M	0	n/a	0	n/a	0	n/a	0	n/a	0	n/a	0	n/a	0	n/a	0	n/a	0	n/a	0	n/a	0	n/a	CFA43_HUMAN	CFAP43
A498	HLAELAMEPTPELPAEVLMVEVENVVHEDFQVTEEVK	1	M	1	M	1	M	0	n/a	0	n/a	0	n/a	1	M	1	M	0	n/a	0	n/a	0	n/a	1	M	0	n/a	0	n/a	0	n/a	0	n/a	0	n/a	0	n/a	0	n/a	0	n/a	0	n/a	0	n/a	0	n/a	LONM_HUMAN	LONP1
A498	MIDKRMLQSMCPLR	0	n/a	0	n/a	0	n/a	0	n/a	0	n/a	0	n/a	0	n/a	0	n/a	0	n/a	0	n/a	0	n/a	0	n/a	0	n/a	0	n/a	0	n/a	0	n/a	0	n/a	0	n/a	1	M	0	n/a	0	n/a	0	n/a	0	n/a	U520_HUMAN	SNRNP200
A498	VYVQQNNVEDVYNLGLIIFR	1	C	1	C	1	C	0	n/a	0	n/a	0	n/a	1	C	0	n/a	0	n/a	0	n/a	0	n/a	0	n/a	0	n/a	0	n/a	0	n/a	0	n/a	0	n/a	0	n/a	0	n/a	0	n/a	0	n/a	0	n/a	0	n/a	CUL3_HUMAN	CUL3
A498	HQGVMVDMGQKDSYVGDEAQSKR	1	M	1	M	0	n/a	0	n/a	0	n/a	0	n/a	0	n/a	1	M	0	n/a	0	n/a	0	n/a	1	M	0	n/a	0	n/a	0	n/a	0	n/a	0	n/a	0	n/a	0	n/a	0	n/a	0	n/a	0	n/a	0	n/a	ACTS_HUMAN ACTG_HUMAN	ACTA1 ACTG1
A498	SVVLMSHLGRPDGVLMPDKYSLEPVAVELK	3	MC	3	MC	0	n/a	0	n/a	0	n/a	0	n/a	0	n/a	3	MC	0	n/a	0	n/a	0	n/a	3	MC	0	n/a	0	n/a	0	n/a	0	n/a	0	n/a	0	n/a	0	n/a	0	n/a	0	n/a	0	n/a	0	n/a	PGK1_HUMAN	PGK1
A498	EILEILNSTGVEYETFDILEDEEVRQGLK	1	M	1	M	0	n/a	0	n/a	0	n/a	0	n/a	0	n/a	1	M	0	n/a	0	n/a	0	n/a	1	M	0	n/a	0	n/a	0	n/a	0	n/a	0	n/a	0	n/a	0	n/a	0	n/a	0	n/a	0	n/a	0	n/a	GLRX3_HUMAN	GLRX3
A498	DKPRAIVVNVER	0	n/a	0	n/a	0	n/a	0	n/a	0	n/a	0	n/a	0	n/a	0	n/a	0	n/a	0	n/a	0	n/a	0	n/a	0	n/a	0	n/a	0	n/a	0	n/a	0	n/a	0	n/a	1	M	0	n/a	0	n/a	0	n/a	0	n/a	LRP5_HUMAN	LRP5
A498	AHIANPSGSSTECFVTDNADGTYQVEYTPFEK	1	M	1	M	0	n/a	0	n/a	0	n/a	0	n/a	0	n/a	1	M	0	n/a	0	n/a	0	n/a	1	M	0	n/a	0	n/a	0	n/a	0	n/a	0	n/a	0	n/a	0	n/a	0	n/a	0	n/a	0	n/a	0	n/a	FLNB_HUMAN	FLNB
A498	QNLSKVPEADSVSFLQELLALR	1	M	1	M	1	M	0	n/a	0	n/a	0	n/a	1	M	0	n/a	0	n/a	0	n/a	0	n/a	0	n/a	0	n/a	0	n/a	0	n/a	0	n/a	0	n/a	0	n/a	0	n/a	0	n/a	0	n/a	0	n/a	0	n/a	TRI47_HUMAN	TRIM47
A498	VHIEIGPNGR	1	M	1	M	1	M	0	n/a	0	n/a	0	n/a	1	M	0	n/a	0	n/a	0	n/a	0	n/a	0	n/a	0	n/a	0	n/a	0	n/a	0	n/a	0	n/a	0	n/a	0	n/a	0	n/a	0	n/a	0	n/a	0	n/a	HNRH2_HUMAN	HNRNPH2
A498	TLCLSGFMGMDIPPPSVPLWILGDVFIGR	1	C	1	C	1	C	0	n/a	0	n/a	0	n/a	1	C	0	n/a	0	n/a	0	n/a	0	n/a	0	n/a	0	n/a	0	n/a	0	n/a	0	n/a	0	n/a	0	n/a	0	n/a	0	n/a	0	n/a	0	n/a	0	n/a	CATD_HUMAN	CTSD
A498	LHLIYLINDVLHYCQR	0	n/a	0	n/a	1	M	0	n/a	0	n/a	0	n/a	1	M	0	n/a	0	n/a	0	n/a	0	n/a	0	n/a	0	n/a	0	n/a	0	n/a	0	n/a	0	n/a	0	n/a	0	n/a	0	n/a	0	n/a	0	n/a	0	n/a	CHERP_HUMAN	CHERP
A498	VGAPAAPSVKPQQQQEPLASVRPPLGDLSTK	1	C	1	C	1	C	0	n/a	0	n/a	0	n/a	1	C	0	n/a	0	n/a	0	n/a	0	n/a	0	n/a	0	n/a	0	n/a	0	n/a	0	n/a	0	n/a	0	n/a	0	n/a	0	n/a	0	n/a	0	n/a	0	n/a	OBSCN_HUMAN	OBSCN
A498	SLNIDTAK	0	n/a	0	n/a	0	n/a	0	n/a	0	n/a	0	n/a	0	n/a	0	n/a	0	n/a	0	n/a	0	n/a	0	n/a	0	n/a	0	n/a	0	n/a	0	n/a	0	n/a	0	n/a	1	M	0	n/a	0	n/a	0	n/a	0	n/a	DCNL5_HUMAN	DCUN1D5
A498	AHRFPALAQEQK	1	M	1	M	1	M	0	n/a	0	n/a	0	n/a	1	M	0	n/a	0	n/a	0	n/a	0	n/a	0	n/a	0	n/a	0	n/a	0	n/a	0	n/a	0	n/a	0	n/a	0	n/a	0	n/a	0	n/a	0	n/a	0	n/a	ALDOB_HUMAN	ALDOB
A498	ILEFIAISQLR	0	n/a	0	n/a	0	n/a	0	n/a	0	n/a	0	n/a	0	n/a	0	n/a	0	n/a	0	n/a	0	n/a	1	M	0	n/a	0	n/a	0	n/a	0	n/a	0	n/a	0	n/a	0	n/a	0	n/a	0	n/a	0	n/a	0	n/a	LONM_HUMAN	LONP1
A498	KHAEEEIQELQAQIQEQHVQIDVDVSKPDLTAALR	0	n/a	0	n/a	0	n/a	0	n/a	0	n/a	0	n/a	0	n/a	0	n/a	0	n/a	0	n/a	0	n/a	0	n/a	0	n/a	0	n/a	0	n/a	0	n/a	0	n/a	0	n/a	2	M	0	n/a	0	n/a	0	n/a	0	n/a	JIP4_HUMAN-VIME_HUMAN	SPAG9-VIM
A498	LAVWLNAGIHSR	1	M	1	M	0	n/a	0	n/a	0	n/a	0	n/a	0	n/a	1	M	0	n/a	0	n/a	0	n/a	1	M	0	n/a	0	n/a	0	n/a	0	n/a	0	n/a	0	n/a	0	n/a	0	n/a	0	n/a	0	n/a	0	n/a	CBPA4_HUMAN	CPA4
A498	ADLEMKIESLTEELAYLK	1	MC	1	MC	0	n/a	0	n/a	0	n/a	0	n/a	0	n/a	1	M	0	n/a	0	n/a	0	n/a	1	M	0	n/a	0	n/a	0	n/a	0	n/a	0	n/a	0	n/a	0	n/a	0	n/a	0	n/a	0	n/a	0	n/a	K1C10_HUMAN	KRT10
A498	TTGIVMDSGDGVTHAVPIYEGYALPHAILR	2	MC	2	MC	2	M	0	n/a	0	n/a	0	n/a	2	M	0	n/a	0	n/a	0	n/a	0	n/a	0	n/a	0	n/a	0	n/a	0	n/a	0	n/a	0	n/a	0	n/a	0	n/a	0	n/a	0	n/a	0	n/a	0	n/a	ACTB_HUMAN	ACTB
A498	PSPANPITVEMKDLK	1	M	1	M	1	M	0	n/a	0	n/a	0	n/a	1	M	0	n/a	0	n/a	0	n/a	0	n/a	0	n/a	0	n/a	0	n/a	0	n/a	0	n/a	0	n/a	0	n/a	0	n/a	0	n/a	0	n/a	0	n/a	0	n/a	LRC8C_HUMAN	LRRC8C
A498	QSTWEKPNDLKTPAEQLLSK	1	M	1	M	1	M	0	n/a	0	n/a	0	n/a	1	M	0	n/a	0	n/a	0	n/a	0	n/a	0	n/a	0	n/a	0	n/a	0	n/a	0	n/a	0	n/a	0	n/a	0	n/a	0	n/a	0	n/a	0	n/a	0	n/a	PR40A_HUMAN	PRPF40A
A498	MQQQQDEYQELLDIK	1	M	1	M	1	M	1	M	0	n/a	0	n/a	1	M	0	n/a	0	n/a	0	n/a	0	n/a	0	n/a	0	n/a	0	n/a	0	n/a	0	n/a	0	n/a	0	n/a	0	n/a	0	n/a	0	n/a	0	n/a	0	n/a	LMNA_HUMAN	LMNA
A498	DTLMNLVQGTREEGYTDPAMAAQDEMVLWEACQQKTGEHK	0	n/a	0	n/a	1	C	0	n/a	0	n/a	0	n/a	1	C	0	n/a	0	n/a	0	n/a	0	n/a	0	n/a	0	n/a	0	n/a	0	n/a	0	n/a	0	n/a	0	n/a	0	n/a	0	n/a	0	n/a	0	n/a	0	n/a	ANX10_HUMAN	ANXA10
A498	MSSFNLSRIDTLTPFCTIANK	0	n/a	0	n/a	0	n/a	0	n/a	0	n/a	0	n/a	0	n/a	0	n/a	0	n/a	0	n/a	0	n/a	0	n/a	0	n/a	0	n/a	0	n/a	0	n/a	0	n/a	0	n/a	1	M	0	n/a	0	n/a	0	n/a	0	n/a	VP13C_HUMAN	VPS13C
A498	YASICQQNGIVPIVEPEILPNGDHDLKR	1	M	1	M	1	M	0	n/a	0	n/a	0	n/a	1	M	0	n/a	0	n/a	0	n/a	0	n/a	0	n/a	0	n/a	0	n/a	0	n/a	0	n/a	0	n/a	0	n/a	0	n/a	0	n/a	0	n/a	0	n/a	0	n/a	ALDOA_HUMAN	ALDOA
A498	EVAAFAQFGSDLNAATQQLLSR	6	M	6	M	6	M	0	n/a	0	n/a	0	n/a	6	M	0	n/a	0	n/a	0	n/a	0	n/a	0	n/a	0	n/a	0	n/a	0	n/a	0	n/a	0	n/a	0	n/a	0	n/a	0	n/a	0	n/a	0	n/a	0	n/a	ATPA_HUMAN	ATP5A1
A498	VLLCGPVGPR	1	MC	1	MC	0	n/a	0	n/a	0	n/a	0	n/a	0	n/a	1	MC	0	n/a	0	n/a	0	n/a	1	MC	0	n/a	1	MC	0	n/a	0	n/a	0	n/a	0	n/a	0	n/a	0	n/a	0	n/a	0	n/a	1	MC	ADPGK_HUMAN	ADPGK
A498	ENTEQPQFPGKSKK	1	M	1	M	0	n/a	0	n/a	0	n/a	0	n/a	0	n/a	1	M	0	n/a	0	n/a	0	n/a	1	M	0	n/a	0	n/a	0	n/a	0	n/a	0	n/a	0	n/a	0	n/a	0	n/a	0	n/a	0	n/a	0	n/a	BRPF3_HUMAN	BRPF3
A498	DFSWSPGGNIIAFWVPKDKDIPAR	1	M	1	M	1	M	0	n/a	0	n/a	0	n/a	1	M	0	n/a	0	n/a	0	n/a	0	n/a	0	n/a	0	n/a	0	n/a	0	n/a	0	n/a	0	n/a	0	n/a	0	n/a	0	n/a	0	n/a	0	n/a	0	n/a	EIF3B_HUMAN	EIF3B
A498	TVAAVMSCR	1	MC	1	MC	0	n/a	0	n/a	0	n/a	0	n/a	0	n/a	1	MC	0	n/a	0	n/a	0	n/a	1	MC	0	n/a	0	n/a	0	n/a	0	n/a	0	n/a	0	n/a	0	n/a	0	n/a	0	n/a	0	n/a	0	n/a	EMC1_HUMAN	EMC1
A498	KGNGIGVNSSNR	1	M	1	M	0	n/a	0	n/a	0	n/a	0	n/a	0	n/a	1	M	0	n/a	0	n/a	0	n/a	1	M	0	n/a	0	n/a	0	n/a	0	n/a	0	n/a	0	n/a	0	n/a	0	n/a	0	n/a	0	n/a	0	n/a	KPCL_HUMAN	PRKCH
A498	LSEKMDQLEK	0	n/a	0	n/a	0	n/a	0	n/a	0	n/a	0	n/a	0	n/a	0	n/a	1	M	0	n/a	0	n/a	0	n/a	0	n/a	0	n/a	0	n/a	0	n/a	0	n/a	0	n/a	0	n/a	0	n/a	0	n/a	0	n/a	0	n/a	TRAF7_HUMAN	TRAF7
A498	LQQQLDDLLVDLDHQR	3	M	3	M	4	M	4	M	0	n/a	0	n/a	4	M	0	n/a	0	n/a	0	n/a	0	n/a	0	n/a	0	n/a	0	n/a	0	n/a	0	n/a	0	n/a	0	n/a	0	n/a	0	n/a	0	n/a	0	n/a	0	n/a	MYH9_HUMAN	MYH9
A498	FHVEVASRGRECVSGTPK	1	M	1	M	0	n/a	0	n/a	0	n/a	0	n/a	0	n/a	1	M	0	n/a	0	n/a	0	n/a	1	M	0	n/a	1	M	0	n/a	0	n/a	0	n/a	0	n/a	0	n/a	0	n/a	0	n/a	0	n/a	0	n/a	B4GN2_HUMAN	B4GALNT2
A498	LQQMPSKEDAIEHFMK	0	n/a	0	n/a	1	M	0	n/a	0	n/a	0	n/a	0	n/a	0	n/a	0	n/a	0	n/a	0	n/a	0	n/a	0	n/a	1	M	0	n/a	0	n/a	0	n/a	0	n/a	1	M	0	n/a	0	n/a	0	n/a	0	n/a	PARP1_HUMAN	PARP1
A498	VQKPLLQTPFLPPK	1	C	1	C	0	n/a	0	n/a	0	n/a	0	n/a	0	n/a	1	C	0	n/a	0	n/a	0	n/a	1	C	0	n/a	0	n/a	0	n/a	0	n/a	0	n/a	0	n/a	0	n/a	0	n/a	0	n/a	0	n/a	0	n/a	RHBT1_HUMAN	RHOBTB1
A498	KADYQAVDDEIEANLEEFDISEDNIDDGFRR	1	M	1	M	1	M	0	n/a	0	n/a	0	n/a	1	M	0	n/a	0	n/a	0	n/a	0	n/a	0	n/a	0	n/a	0	n/a	0	n/a	0	n/a	0	n/a	0	n/a	0	n/a	0	n/a	0	n/a	0	n/a	0	n/a	CAN2_HUMAN	CAPN2
A498	AEAMDVDTPSGTNSGAGKK	1	X	0	n/a	0	n/a	0	n/a	0	n/a	0	n/a	0	n/a	0	n/a	0	n/a	0	n/a	0	n/a	0	n/a	0	n/a	1	X	0	n/a	0	n/a	0	n/a	0	n/a	0	n/a	0	n/a	0	n/a	0	n/a	0	n/a	RBX1_HUMAN	RBX1
A498	ADLEMKIESLTEELAYLKK	1	M	1	M	0	n/a	0	n/a	0	n/a	0	n/a	0	n/a	1	MC	0	n/a	0	n/a	0	n/a	1	MC	0	n/a	0	n/a	0	n/a	0	n/a	0	n/a	0	n/a	0	n/a	0	n/a	0	n/a	0	n/a	0	n/a	K1C10_HUMAN	KRT10
A498	DLLGSGDPK	0	n/a	0	n/a	1	M	0	n/a	0	n/a	0	n/a	1	M	0	n/a	0	n/a	0	n/a	0	n/a	0	n/a	0	n/a	0	n/a	0	n/a	0	n/a	0	n/a	0	n/a	0	n/a	0	n/a	0	n/a	0	n/a	0	n/a	IF122_HUMAN	IFT122
A498	SAEEKNSWMAALISLHYR	0	n/a	0	n/a	0	n/a	0	n/a	0	n/a	0	n/a	0	n/a	0	n/a	0	n/a	0	n/a	0	n/a	0	n/a	0	n/a	0	n/a	0	n/a	0	n/a	0	n/a	0	n/a	1	M	0	n/a	0	n/a	0	n/a	0	n/a	SOS2_HUMAN	SOS2
A498	KEDLRPSAPQQEGVASK	5	MCX	5	MCX	0	n/a	0	n/a	0	n/a	0	n/a	0	n/a	5	MCX	0	n/a	0	n/a	0	n/a	5	MCX	8	MCX	5	MCX	0	n/a	0	n/a	8	MCX	0	n/a	0	n/a	0	n/a	0	n/a	0	n/a	5	MCX	SYUG_HUMAN	SNCG
A498	IMFCVAQQASEK	1	M	1	M	1	M	0	n/a	0	n/a	0	n/a	1	M	0	n/a	0	n/a	0	n/a	0	n/a	0	n/a	0	n/a	0	n/a	0	n/a	0	n/a	0	n/a	0	n/a	0	n/a	0	n/a	0	n/a	0	n/a	0	n/a	TBCD_HUMAN	TBCD
A498	LQQLFDHTMFILEQEEYQR	0	n/a	0	n/a	0	n/a	0	n/a	0	n/a	0	n/a	0	n/a	0	n/a	0	n/a	0	n/a	0	n/a	0	n/a	0	n/a	0	n/a	0	n/a	0	n/a	0	n/a	0	n/a	1	M	0	n/a	0	n/a	0	n/a	0	n/a	MYH9_HUMAN	MYH9
A498	SGPFGQLFRPDSFIFGQTGAGNNWAK	1	C	1	C	0	n/a	0	n/a	0	n/a	0	n/a	0	n/a	1	C	0	n/a	0	n/a	0	n/a	1	C	0	n/a	0	n/a	0	n/a	0	n/a	0	n/a	0	n/a	0	n/a	0	n/a	0	n/a	0	n/a	0	n/a	TBB6_HUMAN	TUBB6
A498	LWLDNTENDLNQGDNHGFSPLHWACR	1	M	1	M	0	n/a	0	n/a	0	n/a	0	n/a	0	n/a	1	M	0	n/a	0	n/a	0	n/a	1	M	0	n/a	0	n/a	0	n/a	0	n/a	0	n/a	0	n/a	0	n/a	0	n/a	0	n/a	0	n/a	0	n/a	ILK_HUMAN	ILK
A498	KPDANGR	1	M	1	M	0	n/a	0	n/a	0	n/a	0	n/a	0	n/a	1	M	0	n/a	0	n/a	0	n/a	1	M	0	n/a	0	n/a	0	n/a	0	n/a	0	n/a	0	n/a	0	n/a	0	n/a	0	n/a	0	n/a	0	n/a	PTN4_HUMAN	PTPN4
A498	EEHRRILQESIDVALFTTK	0	n/a	0	n/a	0	n/a	0	n/a	0	n/a	0	n/a	0	n/a	1	C	0	n/a	0	n/a	0	n/a	1	C	0	n/a	0	n/a	0	n/a	0	n/a	0	n/a	0	n/a	0	n/a	0	n/a	0	n/a	0	n/a	0	n/a	JHD2C_HUMAN	JMJD1C
A498	DVQAMKAVVGEEALTSEDPLYLEFLQK	1	C	1	C	0	n/a	0	n/a	0	n/a	0	n/a	0	n/a	0	n/a	0	n/a	0	n/a	0	n/a	0	n/a	0	n/a	0	n/a	0	n/a	0	n/a	0	n/a	0	n/a	0	n/a	0	n/a	0	n/a	0	n/a	0	n/a	VATB1_HUMAN	ATP6V1B1
A498	VFIMDSCDQLIPEYLNFIR	10	M	10	M	0	n/a	0	n/a	0	n/a	0	n/a	0	n/a	12	M	12	M	0	n/a	0	n/a	12	M	0	n/a	0	n/a	0	n/a	0	n/a	0	n/a	0	n/a	0	n/a	0	n/a	0	n/a	0	n/a	0	n/a	HS90B_HUMAN	HSP90AB1
A498	FWEVISDEHGIDPTGTYHGDSNLQLER	3	M	3	M	3	M	0	n/a	0	n/a	0	n/a	3	M	0	n/a	0	n/a	0	n/a	0	n/a	0	n/a	0	n/a	0	n/a	0	n/a	0	n/a	0	n/a	0	n/a	0	n/a	0	n/a	0	n/a	0	n/a	0	n/a	TBB4A_HUMAN	TUBB4A
A498	AFQTREFMPLPR	0	n/a	0	n/a	0	n/a	0	n/a	0	n/a	0	n/a	0	n/a	0	n/a	0	n/a	0	n/a	0	n/a	0	n/a	0	n/a	0	n/a	0	n/a	0	n/a	0	n/a	0	n/a	1	M	0	n/a	0	n/a	0	n/a	0	n/a	NPA1P_HUMAN	URB1
A498	WLSAGDALLQMITIHLPSPVTAQK	2	M	2	M	0	n/a	0	n/a	0	n/a	0	n/a	0	n/a	2	M	0	n/a	0	n/a	0	n/a	2	M	0	n/a	0	n/a	0	n/a	0	n/a	0	n/a	0	n/a	0	n/a	0	n/a	0	n/a	0	n/a	0	n/a	EF2_HUMAN	EEF2
A498	LPSGSGAASPTGSAVDIRAGAISASGPELQGAGR	0	n/a	2	X	0	n/a	0	n/a	0	n/a	0	n/a	0	n/a	1	X	0	n/a	0	n/a	0	n/a	2	X	0	n/a	0	n/a	0	n/a	0	n/a	0	n/a	0	n/a	0	n/a	0	n/a	0	n/a	0	n/a	0	n/a	AHNK_HUMAN	AHNAK
A498	HTLSFVDVGTGK	2	MC	2	MC	0	n/a	0	n/a	0	n/a	0	n/a	0	n/a	2	MC	0	n/a	0	n/a	0	n/a	2	MC	2	MCX	2	MC	0	n/a	0	n/a	2	MCX	0	n/a	0	n/a	0	n/a	0	n/a	0	n/a	2	MC	SDHA_HUMAN	SDHA
A498	STKEKQSSEEEGK	0	n/a	0	n/a	0	n/a	0	n/a	0	n/a	0	n/a	0	n/a	0	n/a	0	n/a	0	n/a	0	n/a	0	n/a	0	n/a	0	n/a	0	n/a	0	n/a	0	n/a	0	n/a	0	n/a	0	n/a	0	n/a	0	n/a	1	C	S39A7_HUMAN	SLC39A7
A498	KHALYEYAR	0	n/a	0	n/a	0	n/a	0	n/a	0	n/a	0	n/a	0	n/a	0	n/a	0	n/a	0	n/a	0	n/a	0	n/a	0	n/a	0	n/a	0	n/a	0	n/a	0	n/a	0	n/a	1	M	0	n/a	0	n/a	0	n/a	0	n/a	AUP1_HUMAN	AUP1
A498	MASVNMDPALMLRTR	1	M	1	M	0	n/a	0	n/a	0	n/a	0	n/a	0	n/a	1	M	0	n/a	0	n/a	0	n/a	1	M	0	n/a	0	n/a	0	n/a	0	n/a	0	n/a	0	n/a	0	n/a	0	n/a	0	n/a	0	n/a	0	n/a	RPGF2_HUMAN	RAPGEF2
A498	QVVIDGETCLLDILDTAGKEEYSAMR	1	MC	1	M	1	M	1	M	0	n/a	0	n/a	1	M	1	M	1	M	0	n/a	0	n/a	1	MC	0	n/a	0	n/a	0	n/a	0	n/a	0	n/a	0	n/a	1	MC	0	n/a	0	n/a	0	n/a	1	M	RASK_HUMAN RASH_HUMAN RASN_HUMAN	KRAS HRAS NRAS
A498	MGEETALKR	0	n/a	0	n/a	0	n/a	0	n/a	0	n/a	0	n/a	0	n/a	0	n/a	0	n/a	0	n/a	0	n/a	1	M	0	n/a	0	n/a	0	n/a	0	n/a	0	n/a	0	n/a	0	n/a	0	n/a	0	n/a	0	n/a	0	n/a	MDN1_HUMAN	MDN1
A498	RLMSQLEEK	1	M	1	M	1	M	0	n/a	0	n/a	0	n/a	1	M	0	n/a	0	n/a	0	n/a	0	n/a	0	n/a	0	n/a	0	n/a	0	n/a	0	n/a	0	n/a	0	n/a	0	n/a	0	n/a	0	n/a	0	n/a	0	n/a	KIFC1_HUMAN	KIFC1
A498	LCYVALEFENEMATAASSSSLEK	38	MCX	40	MCX	37	MCX	0	n/a	0	n/a	0	n/a	41	MCX	0	n/a	0	n/a	0	n/a	0	n/a	0	n/a	0	n/a	0	n/a	0	n/a	0	n/a	0	n/a	0	n/a	0	n/a	0	n/a	0	n/a	0	n/a	0	n/a	ACTC_HUMAN	ACTC1
A498	MQVLEPRWDLSDR	1	C	1	C	0	n/a	0	n/a	0	n/a	0	n/a	0	n/a	0	n/a	0	n/a	0	n/a	0	n/a	0	n/a	0	n/a	0	n/a	0	n/a	0	n/a	0	n/a	0	n/a	0	n/a	0	n/a	0	n/a	0	n/a	0	n/a	PEX6_HUMAN	PEX6
A498	ISVNNVLPVFDNLMQEK	1	C	1	C	1	C	0	n/a	0	n/a	0	n/a	1	C	0	n/a	0	n/a	0	n/a	0	n/a	0	n/a	0	n/a	0	n/a	0	n/a	0	n/a	0	n/a	0	n/a	1	C	0	n/a	0	n/a	0	n/a	0	n/a	CATD_HUMAN	CTSD
A498	TALVSTMSLWK	1	M	1	M	0	n/a	0	n/a	0	n/a	0	n/a	0	n/a	1	M	0	n/a	0	n/a	0	n/a	1	M	0	n/a	0	n/a	0	n/a	0	n/a	0	n/a	0	n/a	0	n/a	0	n/a	0	n/a	0	n/a	0	n/a	ABCA5_HUMAN	ABCA5
A498	SHKMQQELGGR	0	n/a	0	n/a	0	n/a	0	n/a	0	n/a	0	n/a	0	n/a	1	C	0	n/a	0	n/a	0	n/a	1	C	0	n/a	0	n/a	0	n/a	0	n/a	0	n/a	0	n/a	0	n/a	0	n/a	0	n/a	0	n/a	0	n/a	RUFY1_HUMAN	RUFY1
A498	LISNHSLHETSSVFVDSLTK	4	M	4	M	0	n/a	0	n/a	0	n/a	0	n/a	0	n/a	4	M	0	n/a	0	n/a	0	n/a	4	M	0	n/a	0	n/a	0	n/a	0	n/a	0	n/a	0	n/a	0	n/a	0	n/a	0	n/a	0	n/a	0	n/a	FLNA_HUMAN	FLNA
A498	LKTTGMTVNQVLGIR	0	n/a	0	n/a	0	n/a	0	n/a	0	n/a	0	n/a	1	C	0	n/a	0	n/a	0	n/a	0	n/a	0	n/a	0	n/a	0	n/a	0	n/a	0	n/a	0	n/a	0	n/a	0	n/a	0	n/a	0	n/a	0	n/a	0	n/a	CE290_HUMAN	CEP290
A498	VQQVQPSMQAVIR	2	MC	2	MC	2	MC	0	n/a	0	n/a	0	n/a	2	MC	0	n/a	0	n/a	0	n/a	0	n/a	0	n/a	0	n/a	0	n/a	0	n/a	0	n/a	0	n/a	0	n/a	0	n/a	0	n/a	0	n/a	0	n/a	0	n/a	NIBL1_HUMAN	FAM129B
A498	AGLTLKPQTFPLTVSNRPMMDVAFVQFLASVSGK	2	CX	2	CX	2	CX	0	n/a	0	n/a	0	n/a	2	CX	0	n/a	0	n/a	0	n/a	0	n/a	0	n/a	0	n/a	0	n/a	0	n/a	0	n/a	0	n/a	0	n/a	0	n/a	0	n/a	0	n/a	0	n/a	0	n/a	NOMO1_HUMAN	NOMO1
A498	VGEQSQAGDTGLVSAYGPGLEGGTTGVSSEFIVNTLNAGSGALSVTIDGPSK	1	C	1	C	1	C	0	n/a	0	n/a	0	n/a	1	C	0	n/a	0	n/a	0	n/a	0	n/a	0	n/a	0	n/a	0	n/a	0	n/a	0	n/a	0	n/a	0	n/a	0	n/a	0	n/a	0	n/a	0	n/a	0	n/a	FLNC_HUMAN	FLNC
A498	LEGELKAPDLELSLPAIHVEGLDIK	4	M	4	MC	4	MC	0	n/a	0	n/a	0	n/a	4	MC	0	n/a	0	n/a	0	n/a	0	n/a	0	n/a	0	n/a	0	n/a	0	n/a	0	n/a	0	n/a	0	n/a	0	n/a	0	n/a	0	n/a	0	n/a	0	n/a	AHNK_HUMAN	AHNAK
A498	VLQASVLDNWFPLQGGQGQVHLR	1	M	1	M	1	M	0	n/a	0	n/a	0	n/a	1	M	0	n/a	0	n/a	0	n/a	0	n/a	0	n/a	0	n/a	0	n/a	0	n/a	0	n/a	0	n/a	0	n/a	0	n/a	0	n/a	0	n/a	0	n/a	0	n/a	ESYT1_HUMAN	ESYT1
A498	WISLNTVALVTDNAVYHWSMEGESEPVK	1	C	1	CX	1	C	0	n/a	0	n/a	0	n/a	1	C	0	n/a	0	n/a	0	n/a	0	n/a	0	n/a	0	n/a	0	n/a	0	n/a	0	n/a	0	n/a	0	n/a	0	n/a	0	n/a	0	n/a	0	n/a	0	n/a	CLH1_HUMAN	CLTC
A498	QVTSTASTFVKPIFSR	3	MCX	3	MCX	0	n/a	0	n/a	0	n/a	0	n/a	0	n/a	3	MCX	0	n/a	0	n/a	0	n/a	3	MCX	3	MCX	3	MCX	0	n/a	0	n/a	3	MCX	0	n/a	0	n/a	0	n/a	0	n/a	0	n/a	3	MCX	NDUA6_HUMAN	NDUFA6
A498	KANLQIDQINTNLNLER	1	M	1	M	2	M	2	M	0	n/a	0	n/a	2	M	0	n/a	0	n/a	0	n/a	0	n/a	0	n/a	0	n/a	0	n/a	0	n/a	0	n/a	0	n/a	0	n/a	0	n/a	0	n/a	0	n/a	0	n/a	0	n/a	MYH9_HUMAN	MYH9
A498	VKPCIGGVILFHETLYQKADDGR	0	n/a	0	n/a	0	n/a	0	n/a	0	n/a	0	n/a	0	n/a	1	M	0	n/a	0	n/a	0	n/a	1	M	0	n/a	0	n/a	0	n/a	0	n/a	0	n/a	0	n/a	0	n/a	0	n/a	0	n/a	0	n/a	0	n/a	ALDOA_HUMAN	ALDOA
A498	DEAVYQAIEQGIRRVNMNAAARPYHIQK	0	n/a	0	n/a	0	n/a	0	n/a	0	n/a	0	n/a	0	n/a	0	n/a	0	n/a	0	n/a	0	n/a	0	n/a	0	n/a	1	M	0	n/a	0	n/a	0	n/a	0	n/a	0	n/a	0	n/a	0	n/a	0	n/a	0	n/a	ACBG1_HUMAN	ACSBG1
A498	SASLGTRQIHEHEQENELR	1	M	1	M	0	n/a	0	n/a	0	n/a	0	n/a	0	n/a	1	M	0	n/a	0	n/a	0	n/a	1	M	0	n/a	0	n/a	0	n/a	0	n/a	0	n/a	0	n/a	0	n/a	0	n/a	0	n/a	0	n/a	0	n/a	TAOK3_HUMAN	TAOK3
A498	DTIGFDTLGHCFFLEDGIEER	1	C	1	C	0	n/a	0	n/a	0	n/a	0	n/a	0	n/a	1	C	0	n/a	0	n/a	0	n/a	1	C	0	n/a	0	n/a	0	n/a	0	n/a	0	n/a	0	n/a	0	n/a	0	n/a	0	n/a	0	n/a	0	n/a	TMEM2_HUMAN	TMEM2
A498	EITALAPSTMR	3	MC	3	MC	0	n/a	0	n/a	0	n/a	0	n/a	0	n/a	3	MC	0	n/a	0	n/a	0	n/a	3	MC	0	n/a	0	n/a	0	n/a	0	n/a	0	n/a	0	n/a	0	n/a	0	n/a	0	n/a	0	n/a	0	n/a	ACTA_HUMAN	ACTA2
A498	SVSDIQSKAGISR	1	M	1	M	1	M	0	n/a	0	n/a	0	n/a	1	M	0	n/a	0	n/a	0	n/a	0	n/a	0	n/a	0	n/a	0	n/a	0	n/a	0	n/a	0	n/a	0	n/a	0	n/a	0	n/a	0	n/a	0	n/a	0	n/a	WDR66_HUMAN	WDR66
A498	AQEIQDESAVLWLDEIQGGIWQSNKDTQEAKK	4	MC	4	MC	0	n/a	0	n/a	0	n/a	0	n/a	0	n/a	4	MC	0	n/a	0	n/a	0	n/a	4	MC	0	n/a	0	n/a	0	n/a	0	n/a	0	n/a	0	n/a	0	n/a	0	n/a	0	n/a	0	n/a	0	n/a	IQGA1_HUMAN	IQGAP1
A498	KSEMESVLAQRDNYGQQELADLFVNYNVK	1	C	1	C	0	n/a	0	n/a	0	n/a	0	n/a	0	n/a	1	C	0	n/a	0	n/a	0	n/a	1	C	0	n/a	0	n/a	0	n/a	0	n/a	0	n/a	0	n/a	0	n/a	0	n/a	0	n/a	0	n/a	0	n/a	SYG_HUMAN	GARS
A498	YNAPFVFAEVNADVVDWIQQDDGSVHK	1	M	1	M	0	n/a	0	n/a	0	n/a	0	n/a	0	n/a	1	M	0	n/a	0	n/a	0	n/a	1	M	0	n/a	0	n/a	0	n/a	0	n/a	0	n/a	0	n/a	0	n/a	0	n/a	0	n/a	0	n/a	0	n/a	TGM2_HUMAN	TGM2
A498	PESFGTIGSRAADNLR	1	M	1	M	1	M	0	n/a	0	n/a	0	n/a	1	M	0	n/a	0	n/a	0	n/a	0	n/a	0	n/a	0	n/a	0	n/a	0	n/a	0	n/a	0	n/a	0	n/a	0	n/a	0	n/a	0	n/a	0	n/a	0	n/a	TRPC4_HUMAN	TRPC4
A498	KRPPVRPWRDRPQSSIYDPFAGMK	0	n/a	0	n/a	0	n/a	0	n/a	0	n/a	0	n/a	0	n/a	0	n/a	0	n/a	0	n/a	0	n/a	0	n/a	0	n/a	1	M	0	n/a	0	n/a	0	n/a	0	n/a	0	n/a	0	n/a	0	n/a	0	n/a	0	n/a	BCAP_HUMAN	PIK3AP1
A498	SLDLDSIINAVR	1	MCX	1	MCX	0	n/a	0	n/a	0	n/a	0	n/a	0	n/a	1	MCX	0	n/a	0	n/a	0	n/a	1	MCX	1	MCX	1	MCX	0	n/a	0	n/a	1	MCX	0	n/a	0	n/a	0	n/a	0	n/a	0	n/a	0	n/a	K2C1B_HUMAN	KRT77
A498	VDIIFHYPFLGAMGGHSK	0	n/a	0	n/a	1	M	0	n/a	0	n/a	0	n/a	1	M	0	n/a	0	n/a	0	n/a	0	n/a	0	n/a	0	n/a	0	n/a	0	n/a	0	n/a	0	n/a	0	n/a	0	n/a	0	n/a	0	n/a	0	n/a	0	n/a	ISL2_HUMAN	ISL2
A498	ITVVGVGQVGMSCAISILGK	1	M	1	M	1	M	0	n/a	0	n/a	0	n/a	1	M	0	n/a	0	n/a	0	n/a	0	n/a	0	n/a	0	n/a	0	n/a	0	n/a	0	n/a	0	n/a	0	n/a	0	n/a	0	n/a	0	n/a	0	n/a	0	n/a	LDHB_HUMAN	LDHB
A498	DLLPSNMAVALLEAQAGTGHIIDPATSAR	1	M	1	M	0	n/a	0	n/a	0	n/a	0	n/a	0	n/a	1	M	0	n/a	0	n/a	0	n/a	1	M	0	n/a	0	n/a	0	n/a	0	n/a	0	n/a	0	n/a	0	n/a	0	n/a	0	n/a	0	n/a	0	n/a	PLEC_HUMAN	PLEC
A498	DFTEAQMESYDK	0	n/a	0	n/a	0	n/a	0	n/a	0	n/a	0	n/a	0	n/a	1	C	0	n/a	0	n/a	0	n/a	1	C	0	n/a	0	n/a	0	n/a	0	n/a	0	n/a	0	n/a	0	n/a	0	n/a	0	n/a	0	n/a	0	n/a	KCNN2_HUMAN	KCNN2
A498	QHMPWEAALSSLSYFK	1	M	1	M	1	M	0	n/a	0	n/a	0	n/a	1	M	0	n/a	0	n/a	0	n/a	0	n/a	0	n/a	0	n/a	0	n/a	0	n/a	0	n/a	0	n/a	0	n/a	0	n/a	0	n/a	0	n/a	0	n/a	0	n/a	AMPN_HUMAN	ANPEP
A498	VIACDGGGGSLGHPK	1	M	1	M	1	M	0	n/a	0	n/a	0	n/a	1	M	0	n/a	0	n/a	0	n/a	0	n/a	0	n/a	0	n/a	0	n/a	0	n/a	0	n/a	0	n/a	0	n/a	0	n/a	0	n/a	0	n/a	0	n/a	0	n/a	NDUS6_HUMAN	NDUFS6
A498	VLLSICSLLCDPDPDDPLVPEIAR	1	C	1	C	1	C	0	n/a	0	n/a	0	n/a	1	C	0	n/a	0	n/a	0	n/a	0	n/a	0	n/a	0	n/a	0	n/a	0	n/a	0	n/a	0	n/a	0	n/a	0	n/a	0	n/a	0	n/a	0	n/a	0	n/a	UB2D2_HUMAN	UBE2D2
A498	GTAFAYVPSPEVLHR	0	n/a	0	n/a	0	n/a	0	n/a	0	n/a	0	n/a	1	M	0	n/a	0	n/a	0	n/a	0	n/a	0	n/a	0	n/a	0	n/a	0	n/a	0	n/a	0	n/a	0	n/a	0	n/a	0	n/a	0	n/a	0	n/a	0	n/a	NPT2A_HUMAN	SLC34A1
A498	FPVFNPATEEELCQVEEGNKEDVDKAVK	1	M	1	M	1	M	0	n/a	0	n/a	0	n/a	1	M	0	n/a	0	n/a	0	n/a	0	n/a	0	n/a	0	n/a	0	n/a	0	n/a	0	n/a	0	n/a	0	n/a	0	n/a	0	n/a	0	n/a	0	n/a	0	n/a	AL1A1_HUMAN	ALDH1A1
A498	LSLEALGK	0	n/a	0	n/a	0	n/a	0	n/a	0	n/a	0	n/a	0	n/a	0	n/a	1	M	0	n/a	0	n/a	0	n/a	0	n/a	0	n/a	0	n/a	0	n/a	0	n/a	0	n/a	0	n/a	0	n/a	0	n/a	0	n/a	0	n/a	BCR_HUMAN	BCR
A498	KQLPTFLQQMQNPDTLSAMSNPR	1	MX	1	MX	0	n/a	0	n/a	0	n/a	0	n/a	0	n/a	1	MCX	0	n/a	0	n/a	0	n/a	1	MCX	0	n/a	0	n/a	0	n/a	0	n/a	0	n/a	0	n/a	0	n/a	0	n/a	0	n/a	0	n/a	0	n/a	UBQL1_HUMAN	UBQLN1
A498	GPTEAVGYFLYNLINSMSDSEVQAK	5	M	5	M	0	n/a	0	n/a	0	n/a	0	n/a	0	n/a	5	M	0	n/a	0	n/a	0	n/a	5	M	0	n/a	0	n/a	0	n/a	0	n/a	0	n/a	0	n/a	0	n/a	0	n/a	0	n/a	0	n/a	0	n/a	LPPRC_HUMAN	LRPPRC
A498	TDKVFEVMLSTDR	1	M	1	M	0	n/a	0	n/a	0	n/a	0	n/a	0	n/a	1	M	0	n/a	0	n/a	0	n/a	1	M	0	n/a	0	n/a	0	n/a	0	n/a	0	n/a	0	n/a	0	n/a	0	n/a	0	n/a	0	n/a	0	n/a	PIMT_HUMAN	PCMT1
A498	MVHNGIQYGDMQLICEAYHLMK	1	M	1	M	1	M	0	n/a	0	n/a	0	n/a	1	M	0	n/a	0	n/a	0	n/a	0	n/a	0	n/a	0	n/a	0	n/a	0	n/a	0	n/a	0	n/a	0	n/a	0	n/a	0	n/a	0	n/a	0	n/a	0	n/a	6PGD_HUMAN	PGD
A498	ADSTVMGGNSAGELYVFPFTFLGK	0	n/a	0	n/a	0	n/a	0	n/a	0	n/a	0	n/a	0	n/a	1	C	0	n/a	0	n/a	0	n/a	0	n/a	0	n/a	0	n/a	0	n/a	0	n/a	0	n/a	0	n/a	0	n/a	0	n/a	0	n/a	0	n/a	0	n/a	MMP9_HUMAN	MMP9
A498	LVGVVPGPVEEPADSDK	0	n/a	0	n/a	0	n/a	0	n/a	0	n/a	0	n/a	0	n/a	0	n/a	0	n/a	0	n/a	0	n/a	0	n/a	0	n/a	1	C	0	n/a	0	n/a	0	n/a	0	n/a	0	n/a	0	n/a	0	n/a	0	n/a	0	n/a	SYCM_HUMAN	CARS2
A498	SFMEALQAGADISMIGQFGVGFYSAYLVAEK	9	MC	9	MC	9	MC	9	M	0	n/a	0	n/a	9	MC	0	n/a	0	n/a	0	n/a	0	n/a	0	n/a	0	n/a	0	n/a	0	n/a	0	n/a	0	n/a	0	n/a	0	n/a	0	n/a	0	n/a	0	n/a	0	n/a	HS90B_HUMAN	HSP90AB1
A498	YEEYGYNAQPSDR	0	n/a	0	n/a	1	M	0	n/a	0	n/a	0	n/a	1	M	0	n/a	0	n/a	0	n/a	0	n/a	0	n/a	0	n/a	0	n/a	0	n/a	0	n/a	0	n/a	0	n/a	0	n/a	0	n/a	0	n/a	0	n/a	0	n/a	GALT9_HUMAN	GALNT9
A498	RAELIQAR	1	M	1	M	0	n/a	0	n/a	0	n/a	0	n/a	0	n/a	1	M	0	n/a	0	n/a	0	n/a	1	M	0	n/a	0	n/a	0	n/a	0	n/a	0	n/a	0	n/a	0	n/a	0	n/a	0	n/a	0	n/a	0	n/a	DEOC_HUMAN	DERA
A498	DSQECILMETEAR	0	n/a	0	n/a	0	n/a	0	n/a	0	n/a	0	n/a	0	n/a	0	n/a	0	n/a	0	n/a	0	n/a	0	n/a	0	n/a	1	M	0	n/a	0	n/a	0	n/a	0	n/a	0	n/a	0	n/a	0	n/a	0	n/a	0	n/a	K1C39_HUMAN	KRT39
A498	PLFKKFTHTR	1	M	1	M	0	n/a	0	n/a	0	n/a	0	n/a	0	n/a	1	M	0	n/a	0	n/a	0	n/a	1	M	0	n/a	0	n/a	0	n/a	0	n/a	0	n/a	0	n/a	0	n/a	0	n/a	0	n/a	0	n/a	0	n/a	TNAP2_HUMAN	TNFAIP2
A498	TTHVDIPR	0	n/a	0	n/a	1	C	0	n/a	0	n/a	0	n/a	0	n/a	0	n/a	0	n/a	0	n/a	0	n/a	0	n/a	0	n/a	0	n/a	0	n/a	0	n/a	0	n/a	0	n/a	0	n/a	0	n/a	0	n/a	0	n/a	0	n/a	ASH1L_HUMAN	ASH1L
A498	LLAVAATAPPDAPDREEVFDER	1	CX	1	CX	0	n/a	0	n/a	0	n/a	0	n/a	0	n/a	1	CX	0	n/a	0	n/a	0	n/a	1	CX	0	n/a	0	n/a	0	n/a	0	n/a	0	n/a	0	n/a	0	n/a	0	n/a	0	n/a	0	n/a	0	n/a	VINC_HUMAN	VCL
A498	FIMIADFRK	1	M	1	M	1	M	0	n/a	0	n/a	0	n/a	1	M	0	n/a	0	n/a	0	n/a	0	n/a	0	n/a	0	n/a	0	n/a	0	n/a	0	n/a	0	n/a	0	n/a	0	n/a	0	n/a	0	n/a	0	n/a	0	n/a	RPIA_HUMAN	RPIA
A498	FAEMLYYKVLESVIEQEQNR	1	C	1	C	0	n/a	0	n/a	0	n/a	0	n/a	0	n/a	0	n/a	0	n/a	0	n/a	0	n/a	0	n/a	0	n/a	0	n/a	0	n/a	0	n/a	0	n/a	0	n/a	0	n/a	0	n/a	0	n/a	0	n/a	0	n/a	RBL2_HUMAN	RBL2
A498	SATDDINPAPANMEGGGGSVAVAGLGARGSGAAAATVR	0	n/a	0	n/a	0	n/a	0	n/a	0	n/a	0	n/a	0	n/a	0	n/a	0	n/a	0	n/a	0	n/a	0	n/a	0	n/a	1	C	0	n/a	0	n/a	0	n/a	0	n/a	0	n/a	0	n/a	0	n/a	0	n/a	0	n/a	COG5_HUMAN	COG5
A498	DAMGFLLLFDLTNEKSFLNVR	1	M	1	M	0	n/a	0	n/a	0	n/a	0	n/a	0	n/a	1	M	0	n/a	0	n/a	0	n/a	1	M	0	n/a	0	n/a	0	n/a	0	n/a	0	n/a	0	n/a	0	n/a	0	n/a	0	n/a	0	n/a	0	n/a	RB27A_HUMAN	RAB27A
A498	KADYQAVDDEIEANLQEFDISEDDIDDGFRR	0	n/a	0	n/a	0	n/a	0	n/a	0	n/a	0	n/a	0	n/a	1	M	0	n/a	0	n/a	0	n/a	1	M	0	n/a	0	n/a	0	n/a	0	n/a	0	n/a	0	n/a	0	n/a	0	n/a	0	n/a	0	n/a	1	M	CAN2_HUMAN	CAPN2
A498	YQGLQQQEAKPDGLVTDSSAELQSLEQQLEEAQTENFNNK	1	C	1	C	0	n/a	0	n/a	0	n/a	0	n/a	0	n/a	0	n/a	0	n/a	0	n/a	0	n/a	0	n/a	0	n/a	0	n/a	0	n/a	0	n/a	0	n/a	0	n/a	0	n/a	0	n/a	0	n/a	0	n/a	0	n/a	EEA1_HUMAN	EEA1
A498	TELQNKLQQQLTQAAQELAAEKEK	1	M	1	M	0	n/a	0	n/a	0	n/a	0	n/a	0	n/a	1	M	0	n/a	0	n/a	0	n/a	1	M	0	n/a	0	n/a	0	n/a	0	n/a	0	n/a	0	n/a	0	n/a	0	n/a	0	n/a	0	n/a	0	n/a	EEA1_HUMAN	EEA1
A498	LGLGIDEDDPTADDTSAAVTEEMPPLEVDDDTSRMEEVD	0	n/a	0	n/a	1	C	0	n/a	0	n/a	0	n/a	1	C	0	n/a	0	n/a	0	n/a	0	n/a	0	n/a	0	n/a	0	n/a	0	n/a	0	n/a	0	n/a	0	n/a	0	n/a	0	n/a	0	n/a	0	n/a	0	n/a	HS90A_HUMAN	HSP90AA1
A498	TASFSESRANEVAPAKK	1	M	1	M	1	M	0	n/a	0	n/a	0	n/a	1	M	0	n/a	0	n/a	0	n/a	0	n/a	0	n/a	0	n/a	0	n/a	0	n/a	0	n/a	0	n/a	0	n/a	1	M	0	n/a	0	n/a	0	n/a	0	n/a	ACLY_HUMAN	ACLY
A498	VQMPSMKMPK	0	n/a	0	n/a	0	n/a	0	n/a	0	n/a	0	n/a	0	n/a	1	C	0	n/a	0	n/a	0	n/a	1	C	0	n/a	0	n/a	0	n/a	0	n/a	0	n/a	0	n/a	0	n/a	0	n/a	0	n/a	0	n/a	0	n/a	AHNK2_HUMAN	AHNAK2
A498	TAFDDAIAELETLNEDSYKDSTLIMQLLR	0	n/a	0	n/a	0	n/a	0	n/a	0	n/a	0	n/a	0	n/a	1	M	0	n/a	0	n/a	0	n/a	1	M	0	n/a	0	n/a	0	n/a	0	n/a	0	n/a	0	n/a	0	n/a	0	n/a	0	n/a	0	n/a	0	n/a	1433G_HUMAN	YWHAG
A498	HMAARCVSVMSKIATMETMNIFLEK	1	M	1	M	1	M	0	n/a	0	n/a	0	n/a	1	M	0	n/a	0	n/a	0	n/a	0	n/a	0	n/a	0	n/a	0	n/a	0	n/a	0	n/a	0	n/a	0	n/a	0	n/a	0	n/a	0	n/a	0	n/a	0	n/a	BTAF1_HUMAN	BTAF1
A498	AFGFNVLFYNPYLSDGVER	1	M	1	M	1	M	0	n/a	0	n/a	0	n/a	1	M	0	n/a	0	n/a	0	n/a	0	n/a	0	n/a	0	n/a	1	M	0	n/a	0	n/a	0	n/a	0	n/a	1	M	0	n/a	0	n/a	0	n/a	0	n/a	CTBP1_HUMAN	CTBP1
A498	KEVVEEAEDGR	2	MC	2	MC	0	n/a	0	n/a	0	n/a	0	n/a	0	n/a	2	MC	0	n/a	0	n/a	0	n/a	2	MC	0	n/a	0	n/a	0	n/a	0	n/a	0	n/a	0	n/a	0	n/a	0	n/a	0	n/a	0	n/a	0	n/a	PTMA_HUMAN	PTMA
A498	YAYLNVVGMVGSINNDFCGTDMTIGTDSALHR	1	M	1	M	1	M	0	n/a	0	n/a	0	n/a	1	M	1	M	0	n/a	0	n/a	0	n/a	1	M	0	n/a	0	n/a	0	n/a	0	n/a	0	n/a	0	n/a	0	n/a	0	n/a	0	n/a	0	n/a	0	n/a	PFKAP_HUMAN	PFKP
A498	TVPGVVTR	1	M	1	M	0	n/a	0	n/a	0	n/a	0	n/a	0	n/a	1	M	0	n/a	0	n/a	0	n/a	1	M	0	n/a	0	n/a	0	n/a	0	n/a	0	n/a	0	n/a	0	n/a	0	n/a	0	n/a	0	n/a	0	n/a	M10L1_HUMAN	MOV10L1
A498	GKYISPFHDIPIYADKDVFHMVVEVPR	3	M	3	M	0	n/a	0	n/a	0	n/a	0	n/a	0	n/a	3	M	0	n/a	0	n/a	0	n/a	3	M	0	n/a	0	n/a	0	n/a	0	n/a	0	n/a	0	n/a	0	n/a	0	n/a	0	n/a	0	n/a	0	n/a	IPYR_HUMAN	PPA1
A498	IEKQYDADLEKILIQWITTQCR	4	MC	4	MC	0	n/a	0	n/a	0	n/a	0	n/a	0	n/a	4	MC	0	n/a	0	n/a	0	n/a	4	MC	0	n/a	0	n/a	0	n/a	0	n/a	0	n/a	0	n/a	0	n/a	0	n/a	0	n/a	0	n/a	0	n/a	TAGL2_HUMAN	TAGLN2
A498	TPMPSVETLPHLRPFPASSHPR	1	M	1	M	0	n/a	0	n/a	0	n/a	0	n/a	0	n/a	1	M	0	n/a	0	n/a	0	n/a	1	M	0	n/a	0	n/a	0	n/a	0	n/a	0	n/a	0	n/a	0	n/a	0	n/a	0	n/a	0	n/a	0	n/a	CAMP1_HUMAN	CAMSAP1
A498	HAGNGPYK	1	M	1	M	0	n/a	0	n/a	0	n/a	0	n/a	0	n/a	1	M	0	n/a	0	n/a	0	n/a	1	M	0	n/a	0	n/a	0	n/a	0	n/a	0	n/a	0	n/a	0	n/a	0	n/a	0	n/a	0	n/a	0	n/a	ZN627_HUMAN	ZNF627
A498	DGSVPLAAEILAGGCAGGSQVIFTNPLEIIKIR	8	MCX	8	MCX	8	MCX	0	n/a	0	n/a	0	n/a	8	MCX	8	MCX	0	n/a	0	n/a	0	n/a	8	MCX	0	n/a	0	n/a	0	n/a	0	n/a	0	n/a	0	n/a	0	n/a	0	n/a	0	n/a	0	n/a	0	n/a	CMC2_HUMAN	SLC25A13
A498	PGPAPSGTNVGSSGR	1	MX	1	MX	0	n/a	0	n/a	0	n/a	0	n/a	0	n/a	1	MX	0	n/a	0	n/a	0	n/a	1	MX	0	n/a	0	n/a	0	n/a	0	n/a	0	n/a	0	n/a	0	n/a	0	n/a	0	n/a	0	n/a	0	n/a	SC61B_HUMAN	SEC61B
A498	ASTNIQDTQGNTPLHLACDEERVEEAK	1	M	1	M	1	M	0	n/a	0	n/a	0	n/a	1	M	0	n/a	0	n/a	0	n/a	0	n/a	0	n/a	0	n/a	0	n/a	0	n/a	0	n/a	0	n/a	0	n/a	0	n/a	0	n/a	0	n/a	0	n/a	0	n/a	PSD10_HUMAN	PSMD10
A498	TDAPQQDVKEEEEEK	1	C	1	C	1	C	0	n/a	0	n/a	0	n/a	1	C	0	n/a	0	n/a	0	n/a	0	n/a	0	n/a	0	n/a	0	n/a	0	n/a	0	n/a	0	n/a	0	n/a	0	n/a	0	n/a	0	n/a	0	n/a	0	n/a	CALX_HUMAN	CANX
A498	VLNGLHNELQTIGFQIETIGKK	4	M	4	M	4	M	0	n/a	0	n/a	0	n/a	4	M	0	n/a	0	n/a	0	n/a	0	n/a	0	n/a	0	n/a	0	n/a	0	n/a	0	n/a	0	n/a	0	n/a	0	n/a	0	n/a	0	n/a	0	n/a	0	n/a	UGDH_HUMAN	UGDH
A498	KKPSEEEAAAAAGGPPGGPQVNPIPVTDEVV	0	n/a	0	n/a	0	n/a	0	n/a	0	n/a	0	n/a	0	n/a	0	n/a	0	n/a	0	n/a	0	n/a	0	n/a	0	n/a	0	n/a	0	n/a	0	n/a	0	n/a	0	n/a	0	n/a	0	n/a	0	n/a	0	n/a	2	MCX	CY24A_HUMAN	CYBA
A498	IQVLQQQADNAEERAER	3	M	3	M	3	M	3	M	0	n/a	0	n/a	3	M	0	n/a	0	n/a	0	n/a	0	n/a	0	n/a	0	n/a	0	n/a	0	n/a	0	n/a	0	n/a	0	n/a	0	n/a	0	n/a	0	n/a	0	n/a	0	n/a	TPM3_HUMAN	TPM3
A498	MDSTANQVEAVKVHSFPTLK	1	M	1	M	1	M	0	n/a	0	n/a	0	n/a	1	M	0	n/a	0	n/a	0	n/a	0	n/a	0	n/a	0	n/a	0	n/a	0	n/a	0	n/a	0	n/a	0	n/a	0	n/a	0	n/a	0	n/a	0	n/a	0	n/a	PDIA1_HUMAN	P4HB
A498	TVLTGSK	0	n/a	0	n/a	0	n/a	0	n/a	0	n/a	0	n/a	0	n/a	1	M	0	n/a	0	n/a	0	n/a	1	M	0	n/a	0	n/a	0	n/a	0	n/a	0	n/a	0	n/a	0	n/a	0	n/a	0	n/a	0	n/a	0	n/a	PLIN4_HUMAN	PLIN4
A498	SMELKKAGFHIHSLWMK	0	n/a	0	n/a	0	n/a	0	n/a	0	n/a	0	n/a	0	n/a	1	M	0	n/a	0	n/a	0	n/a	1	M	0	n/a	0	n/a	0	n/a	0	n/a	0	n/a	0	n/a	0	n/a	0	n/a	0	n/a	0	n/a	0	n/a	NALP5_HUMAN	NLRP5
A498	LGGQNFNQRLLQYLYK	0	n/a	0	n/a	0	n/a	0	n/a	0	n/a	0	n/a	0	n/a	0	n/a	0	n/a	0	n/a	0	n/a	0	n/a	0	n/a	0	n/a	0	n/a	0	n/a	0	n/a	0	n/a	1	C	0	n/a	0	n/a	0	n/a	0	n/a	HSP13_HUMAN	HSPA13
A498	MADSSSSSFFPDFWLLLYLEELNK	0	n/a	0	n/a	1	C	0	n/a	0	n/a	0	n/a	1	C	0	n/a	0	n/a	0	n/a	0	n/a	0	n/a	0	n/a	0	n/a	0	n/a	0	n/a	0	n/a	0	n/a	0	n/a	0	n/a	0	n/a	0	n/a	0	n/a	NAL14_HUMAN	NLRP14
A498	LLSDTVASDPGVLQQQLATTK	1	M	1	M	1	M	0	n/a	0	n/a	0	n/a	1	M	0	n/a	0	n/a	0	n/a	0	n/a	0	n/a	0	n/a	0	n/a	0	n/a	0	n/a	0	n/a	0	n/a	0	n/a	0	n/a	0	n/a	0	n/a	0	n/a	MACF1_HUMAN	MACF1
A498	DLPAQLLELYQKGFSLAALHPFVQPTHER	3	M	3	M	3	M	0	n/a	0	n/a	0	n/a	3	M	0	n/a	0	n/a	0	n/a	0	n/a	0	n/a	0	n/a	0	n/a	0	n/a	0	n/a	0	n/a	0	n/a	0	n/a	0	n/a	0	n/a	0	n/a	0	n/a	RFTN1_HUMAN	RFTN1
A498	SALTIKLIQNHFVDEYDPTIEDSYRK	2	M	2	M	2	M	2	M	0	n/a	0	n/a	2	M	3	M	3	M	0	n/a	0	n/a	3	M	0	n/a	0	n/a	0	n/a	0	n/a	0	n/a	0	n/a	0	n/a	0	n/a	0	n/a	0	n/a	3	M	RASK_HUMAN RASN_HUMAN RASH_HUMAN	KRAS NRAS HRAS
A498	ILTVEDHYYEGDIGEAVSSAVVGEPGITVTHLAVNR	1	X	1	X	0	n/a	0	n/a	0	n/a	0	n/a	0	n/a	0	n/a	0	n/a	0	n/a	0	n/a	0	n/a	0	n/a	0	n/a	0	n/a	0	n/a	0	n/a	0	n/a	1	X	0	n/a	0	n/a	0	n/a	0	n/a	TKT_HUMAN	TKT
A498	MDGTTTIASRQPLIMR	1	M	1	M	0	n/a	0	n/a	0	n/a	0	n/a	0	n/a	1	M	0	n/a	0	n/a	0	n/a	1	M	0	n/a	0	n/a	0	n/a	0	n/a	0	n/a	0	n/a	0	n/a	0	n/a	0	n/a	0	n/a	0	n/a	ERCC6_HUMAN	ERCC6
A498	MQQLKGFVVRAMALEDIQTR	1	M	1	M	0	n/a	0	n/a	0	n/a	0	n/a	0	n/a	1	M	0	n/a	0	n/a	0	n/a	1	M	0	n/a	0	n/a	0	n/a	0	n/a	0	n/a	0	n/a	0	n/a	0	n/a	0	n/a	0	n/a	0	n/a	PTN13_HUMAN	PTPN13
A498	VAHALAQGLGVIACIGEKLDEREAGITEK	1	M	1	M	1	M	0	n/a	0	n/a	0	n/a	1	M	0	n/a	0	n/a	0	n/a	0	n/a	0	n/a	0	n/a	0	n/a	0	n/a	0	n/a	0	n/a	0	n/a	0	n/a	0	n/a	0	n/a	0	n/a	0	n/a	TPIS_HUMAN	TPI1
A498	TQKPKKQEVMCSSLCSTDR	1	C	1	C	0	n/a	0	n/a	0	n/a	0	n/a	0	n/a	0	n/a	0	n/a	0	n/a	0	n/a	0	n/a	0	n/a	0	n/a	0	n/a	0	n/a	0	n/a	0	n/a	0	n/a	0	n/a	0	n/a	0	n/a	0	n/a	M3K19_HUMAN	MAP3K19
A498	LQEIQLVGGQLAMVEPYAFR	1	M	1	M	0	n/a	0	n/a	0	n/a	0	n/a	0	n/a	1	M	0	n/a	0	n/a	0	n/a	1	M	0	n/a	0	n/a	0	n/a	0	n/a	0	n/a	0	n/a	0	n/a	0	n/a	0	n/a	0	n/a	0	n/a	LIGO1_HUMAN	LINGO1
A498	IADFLNSFDMSFR	1	M	1	M	0	n/a	0	n/a	0	n/a	0	n/a	0	n/a	1	M	0	n/a	0	n/a	0	n/a	1	M	0	n/a	0	n/a	0	n/a	0	n/a	0	n/a	0	n/a	0	n/a	0	n/a	0	n/a	0	n/a	0	n/a	BRK1_HUMAN	BRK1
A498	QGQYSPMAIQEQVAVIYAGVR	1	M	1	M	0	n/a	0	n/a	0	n/a	0	n/a	0	n/a	1	M	0	n/a	0	n/a	0	n/a	1	M	0	n/a	0	n/a	0	n/a	0	n/a	0	n/a	0	n/a	0	n/a	0	n/a	0	n/a	0	n/a	0	n/a	ATPA_HUMAN	ATP5A1
A498	EALELDSIR	1	M	1	M	0	n/a	0	n/a	0	n/a	0	n/a	0	n/a	1	M	0	n/a	0	n/a	0	n/a	1	M	1	MX	1	M	0	n/a	0	n/a	1	MX	0	n/a	0	n/a	0	n/a	0	n/a	0	n/a	1	M	ARL2_HUMAN	ARL2
A498	ISQKDIEQSIKSQTSGSFEDALLAIVK	1	M	1	M	0	n/a	0	n/a	0	n/a	0	n/a	0	n/a	1	M	0	n/a	0	n/a	0	n/a	1	M	0	n/a	0	n/a	0	n/a	0	n/a	0	n/a	0	n/a	0	n/a	0	n/a	0	n/a	0	n/a	0	n/a	ANXA4_HUMAN	ANXA4
A498	LTDACSGLQGFLIFHRFGGGTGSGFTSLLMER	2	C	2	C	2	C	0	n/a	0	n/a	0	n/a	2	C	0	n/a	0	n/a	0	n/a	0	n/a	0	n/a	0	n/a	0	n/a	0	n/a	0	n/a	0	n/a	0	n/a	0	n/a	0	n/a	0	n/a	0	n/a	0	n/a	TBA8_HUMAN	TUBA8
A498	GDHRYPSSNPESPVVIFYSEIGSEEFSDFHR	0	n/a	0	n/a	0	n/a	0	n/a	0	n/a	0	n/a	0	n/a	0	n/a	0	n/a	0	n/a	0	n/a	0	n/a	0	n/a	0	n/a	0	n/a	0	n/a	0	n/a	0	n/a	1	C	0	n/a	0	n/a	0	n/a	0	n/a	UGGG1_HUMAN	UGGT1
A498	GFIVLTGSESPIVVVLSGSMEPAFHR	1	MX	1	MX	0	n/a	0	n/a	0	n/a	0	n/a	0	n/a	1	MX	0	n/a	0	n/a	0	n/a	1	MX	0	n/a	0	n/a	0	n/a	0	n/a	0	n/a	0	n/a	0	n/a	0	n/a	0	n/a	0	n/a	0	n/a	SC11C_HUMAN	SEC11C
A498	DDDIAALVVDDGSGMCK	6	X	5	X	0	n/a	0	n/a	0	n/a	0	n/a	0	n/a	6	X	0	n/a	0	n/a	0	n/a	6	X	0	n/a	0	n/a	0	n/a	0	n/a	0	n/a	0	n/a	0	n/a	0	n/a	0	n/a	0	n/a	6	X	ACTB_HUMAN	ACTB
A498	FSVSLGK	2	C	2	C	0	n/a	0	n/a	0	n/a	0	n/a	0	n/a	2	C	0	n/a	0	n/a	0	n/a	2	C	0	n/a	0	n/a	0	n/a	0	n/a	0	n/a	0	n/a	0	n/a	0	n/a	0	n/a	0	n/a	0	n/a	TEN4_HUMAN	TENM4
A498	ACALSIEESCRPGNK	1	M	1	M	1	M	0	n/a	0	n/a	0	n/a	1	M	0	n/a	0	n/a	0	n/a	0	n/a	0	n/a	0	n/a	0	n/a	0	n/a	0	n/a	0	n/a	0	n/a	0	n/a	0	n/a	0	n/a	0	n/a	0	n/a	SDHA_HUMAN	SDHA
A498	VALYVAR	1	M	1	M	0	n/a	0	n/a	0	n/a	0	n/a	0	n/a	1	M	0	n/a	0	n/a	0	n/a	1	M	1	M	1	M	0	n/a	0	n/a	1	M	0	n/a	0	n/a	0	n/a	0	n/a	0	n/a	1	M	AACS_HUMAN	AACS
A498	RAWYGKSTAR	0	n/a	1	C	0	n/a	0	n/a	0	n/a	0	n/a	0	n/a	0	n/a	0	n/a	0	n/a	0	n/a	0	n/a	0	n/a	0	n/a	0	n/a	0	n/a	0	n/a	0	n/a	0	n/a	0	n/a	0	n/a	0	n/a	0	n/a	ZFP28_HUMAN	ZFP28
A498	NGQGFALVYSITAKSTFNDLQDLREQILR	4	MC	4	M	4	MC	0	n/a	0	n/a	0	n/a	4	MC	0	n/a	0	n/a	0	n/a	0	n/a	0	n/a	0	n/a	0	n/a	0	n/a	0	n/a	0	n/a	0	n/a	0	n/a	0	n/a	0	n/a	0	n/a	0	n/a	RAP1A_HUMAN	RAP1A
A498	KHTLSFVDVGTGK	3	MC	3	MCX	0	n/a	0	n/a	0	n/a	0	n/a	0	n/a	3	MCX	0	n/a	0	n/a	0	n/a	3	MCX	3	MCX	3	MCX	0	n/a	0	n/a	3	MCX	0	n/a	0	n/a	0	n/a	0	n/a	0	n/a	3	MCX	SDHA_HUMAN	SDHA
A498	IPIGFIPLGETSSLSHTLFAKSGNK	1	M	1	M	1	M	0	n/a	0	n/a	0	n/a	1	M	1	M	0	n/a	0	n/a	0	n/a	1	M	0	n/a	0	n/a	0	n/a	0	n/a	0	n/a	0	n/a	0	n/a	0	n/a	0	n/a	0	n/a	0	n/a	AGK_HUMAN	AGK
A498	NAMLAAMAEMVLQVLSGDQLEAAAR	1	MX	1	MX	0	n/a	0	n/a	0	n/a	0	n/a	0	n/a	1	MX	0	n/a	0	n/a	0	n/a	1	MX	0	n/a	0	n/a	0	n/a	0	n/a	0	n/a	0	n/a	0	n/a	0	n/a	0	n/a	0	n/a	0	n/a	CND1_HUMAN	NCAPD2
A498	KTEPATGFINGDLIESFLDISRPK	1	M	1	M	1	M	0	n/a	0	n/a	0	n/a	1	M	0	n/a	0	n/a	0	n/a	0	n/a	0	n/a	0	n/a	0	n/a	0	n/a	0	n/a	0	n/a	0	n/a	0	n/a	0	n/a	0	n/a	0	n/a	0	n/a	DDB1_HUMAN	DDB1
A498	LVGYLDRK	0	n/a	0	n/a	0	n/a	0	n/a	0	n/a	0	n/a	0	n/a	0	n/a	0	n/a	0	n/a	0	n/a	1	M	0	n/a	0	n/a	0	n/a	0	n/a	0	n/a	0	n/a	0	n/a	0	n/a	0	n/a	0	n/a	0	n/a	SAP_HUMAN	PSAP
A498	QATVGNINTERPGMLDFTGK	0	n/a	0	n/a	0	n/a	0	n/a	0	n/a	0	n/a	0	n/a	1	M	0	n/a	0	n/a	0	n/a	1	M	0	n/a	0	n/a	0	n/a	0	n/a	0	n/a	0	n/a	0	n/a	0	n/a	0	n/a	0	n/a	1	M	ACBP_HUMAN	DBI
A498	HLNDPNSNPEAIMGDIQMAHQNLMLDPMGSMSEVPPK	1	M	1	M	0	n/a	0	n/a	0	n/a	0	n/a	0	n/a	1	M	0	n/a	0	n/a	0	n/a	1	M	0	n/a	0	n/a	0	n/a	0	n/a	0	n/a	0	n/a	0	n/a	0	n/a	0	n/a	0	n/a	0	n/a	SEM6D_HUMAN	SEMA6D
A498	WISPNQR	0	n/a	0	n/a	0	n/a	0	n/a	0	n/a	0	n/a	1	M	0	n/a	0	n/a	0	n/a	0	n/a	0	n/a	0	n/a	0	n/a	0	n/a	0	n/a	0	n/a	0	n/a	0	n/a	0	n/a	0	n/a	0	n/a	0	n/a	CERKL_HUMAN	CERKL
A498	SVEEVLAGRKGGPK	1	M	1	M	1	M	0	n/a	0	n/a	0	n/a	1	M	0	n/a	0	n/a	0	n/a	0	n/a	0	n/a	0	n/a	0	n/a	0	n/a	0	n/a	0	n/a	0	n/a	0	n/a	0	n/a	0	n/a	0	n/a	0	n/a	ATL1_HUMAN	ADAMTSL1
A498	GLYEGTGRLFFEFFR	1	M	1	M	1	M	1	M	0	n/a	0	n/a	1	M	0	n/a	0	n/a	0	n/a	0	n/a	0	n/a	0	n/a	0	n/a	0	n/a	0	n/a	0	n/a	0	n/a	0	n/a	0	n/a	0	n/a	0	n/a	0	n/a	DNM3A_HUMAN	DNMT3A
A498	SQTSGSFEDALLAIVK	3	M	3	M	0	n/a	0	n/a	0	n/a	0	n/a	0	n/a	3	M	0	n/a	0	n/a	0	n/a	3	M	0	n/a	0	n/a	0	n/a	0	n/a	0	n/a	0	n/a	0	n/a	0	n/a	0	n/a	0	n/a	0	n/a	ANXA4_HUMAN	ANXA4
A498	SNFLNCYVSGFHPSNIEVDLLK	0	n/a	0	n/a	0	n/a	0	n/a	0	n/a	0	n/a	0	n/a	6	M	0	n/a	0	n/a	0	n/a	6	M	0	n/a	0	n/a	0	n/a	0	n/a	0	n/a	0	n/a	0	n/a	0	n/a	0	n/a	0	n/a	0	n/a	B2MG_HUMAN	B2M
A498	LNYADTR	2	M	2	M	2	M	0	n/a	0	n/a	0	n/a	2	M	0	n/a	0	n/a	0	n/a	0	n/a	0	n/a	0	n/a	0	n/a	0	n/a	0	n/a	0	n/a	0	n/a	0	n/a	0	n/a	0	n/a	0	n/a	0	n/a	NELL1_HUMAN	NELL1
A498	QSIAIDNCTFHQCVR	1	M	1	M	1	M	0	n/a	0	n/a	0	n/a	1	M	0	n/a	0	n/a	0	n/a	0	n/a	0	n/a	0	n/a	0	n/a	0	n/a	0	n/a	0	n/a	0	n/a	0	n/a	0	n/a	0	n/a	0	n/a	0	n/a	AP2M1_HUMAN	AP2M1
A498	KDEILGIAHNRLIR	1	C	1	C	0	n/a	0	n/a	0	n/a	0	n/a	0	n/a	0	n/a	0	n/a	0	n/a	0	n/a	0	n/a	0	n/a	0	n/a	0	n/a	0	n/a	0	n/a	0	n/a	0	n/a	0	n/a	0	n/a	0	n/a	0	n/a	URP2_HUMAN	FERMT3
A498	SIDLYLALLSAVSASIKDEK	1	M	1	M	0	n/a	0	n/a	0	n/a	0	n/a	0	n/a	1	M	0	n/a	0	n/a	0	n/a	1	M	1	M	1	M	0	n/a	0	n/a	1	M	0	n/a	0	n/a	0	n/a	0	n/a	0	n/a	1	M	TTC37_HUMAN	TTC37
A498	AAAQIYEEFLAAFEGSDGNKVK	0	n/a	0	n/a	0	n/a	0	n/a	0	n/a	0	n/a	0	n/a	0	n/a	0	n/a	0	n/a	0	n/a	0	n/a	0	n/a	0	n/a	0	n/a	0	n/a	0	n/a	0	n/a	1	M	0	n/a	0	n/a	0	n/a	0	n/a	SR140_HUMAN	U2SURP
A498	NLNTLCWAIGSISGSMHEEDEKR	1	MC	1	MC	1	MC	1	M	0	n/a	0	n/a	1	MC	0	n/a	0	n/a	0	n/a	0	n/a	0	n/a	0	n/a	0	n/a	0	n/a	0	n/a	0	n/a	0	n/a	0	n/a	0	n/a	0	n/a	0	n/a	0	n/a	XPO1_HUMAN	XPO1
A498	NFIFFIIFGTMEEMQNK	1	M	1	M	1	M	0	n/a	0	n/a	0	n/a	1	M	0	n/a	0	n/a	0	n/a	0	n/a	0	n/a	0	n/a	0	n/a	0	n/a	0	n/a	0	n/a	0	n/a	0	n/a	0	n/a	0	n/a	0	n/a	0	n/a	HACD3_HUMAN	HACD3
A498	TDGKIKDMFLGEEFGPLTR	1	M	1	M	1	M	0	n/a	0	n/a	0	n/a	1	M	0	n/a	0	n/a	0	n/a	0	n/a	0	n/a	0	n/a	0	n/a	0	n/a	0	n/a	0	n/a	0	n/a	0	n/a	0	n/a	0	n/a	0	n/a	0	n/a	SPI2_HUMAN	SERPINI2
A498	EAANSTPVGILGPTACTGESEK	1	M	1	M	0	n/a	0	n/a	0	n/a	0	n/a	0	n/a	1	M	0	n/a	0	n/a	0	n/a	1	M	0	n/a	0	n/a	0	n/a	0	n/a	0	n/a	0	n/a	0	n/a	0	n/a	0	n/a	0	n/a	0	n/a	ZCHC2_HUMAN	ZCCHC2
A498	ALSADENYYK	0	n/a	0	n/a	0	n/a	0	n/a	0	n/a	0	n/a	0	n/a	0	n/a	0	n/a	0	n/a	0	n/a	0	n/a	0	n/a	0	n/a	0	n/a	0	n/a	0	n/a	1	M	0	n/a	0	n/a	0	n/a	1	M	0	n/a	KSYK_HUMAN	SYK
A498	IIPGGAVAEDGR	0	n/a	0	n/a	1	C	0	n/a	0	n/a	0	n/a	0	n/a	0	n/a	0	n/a	0	n/a	0	n/a	0	n/a	0	n/a	0	n/a	0	n/a	0	n/a	0	n/a	0	n/a	0	n/a	0	n/a	0	n/a	0	n/a	0	n/a	DLG2_HUMAN	DLG2
A498	AGLETAIADAEQR	0	n/a	0	n/a	0	n/a	0	n/a	0	n/a	0	n/a	0	n/a	0	n/a	0	n/a	0	n/a	0	n/a	0	n/a	0	n/a	2	M	0	n/a	0	n/a	0	n/a	0	n/a	0	n/a	0	n/a	0	n/a	0	n/a	0	n/a	K2C74_HUMAN	KRT74
A498	VADSSPFALELLISDNCFVLDNGLCGK	1	M	1	M	1	M	0	n/a	0	n/a	0	n/a	1	M	0	n/a	0	n/a	0	n/a	0	n/a	0	n/a	0	n/a	0	n/a	0	n/a	0	n/a	0	n/a	0	n/a	0	n/a	0	n/a	0	n/a	0	n/a	0	n/a	CAPG_HUMAN	CAPG
A498	MEYEALSK	0	n/a	0	n/a	0	n/a	0	n/a	0	n/a	0	n/a	0	n/a	0	n/a	0	n/a	0	n/a	0	n/a	0	n/a	0	n/a	0	n/a	0	n/a	0	n/a	0	n/a	0	n/a	1	M	0	n/a	0	n/a	0	n/a	0	n/a	GOGB1_HUMAN	GOLGB1
A498	RYERTESAEHLGEMNR	1	M	1	M	0	n/a	0	n/a	0	n/a	0	n/a	0	n/a	1	M	0	n/a	0	n/a	0	n/a	1	M	0	n/a	0	n/a	0	n/a	0	n/a	0	n/a	0	n/a	0	n/a	0	n/a	0	n/a	0	n/a	0	n/a	SYNE2_HUMAN	SYNE2
A498	VNFHFILFNNVDGHLYELNGR	1	M	1	M	1	M	0	n/a	0	n/a	0	n/a	1	M	0	n/a	0	n/a	0	n/a	0	n/a	0	n/a	0	n/a	0	n/a	0	n/a	0	n/a	0	n/a	0	n/a	0	n/a	0	n/a	0	n/a	0	n/a	0	n/a	UCHL1_HUMAN	UCHL1
A498	RAEDGSVINYELIDQDAR	1	M	1	M	0	n/a	0	n/a	0	n/a	0	n/a	0	n/a	1	M	0	n/a	0	n/a	0	n/a	2	M	0	n/a	0	n/a	0	n/a	0	n/a	0	n/a	0	n/a	0	n/a	0	n/a	0	n/a	0	n/a	0	n/a	ANXA2_HUMAN	ANXA2
A498	TDKTLVLLTGK	1	MCX	1	MCX	0	n/a	0	n/a	0	n/a	0	n/a	0	n/a	1	MCX	0	n/a	0	n/a	0	n/a	1	MCX	0	n/a	0	n/a	0	n/a	0	n/a	0	n/a	0	n/a	0	n/a	0	n/a	0	n/a	0	n/a	1	MCX	PROF1_HUMAN	PFN1
A498	TLVLLTGK	0	n/a	0	n/a	0	n/a	0	n/a	0	n/a	0	n/a	0	n/a	0	n/a	0	n/a	0	n/a	0	n/a	0	n/a	0	n/a	0	n/a	0	n/a	0	n/a	0	n/a	0	n/a	0	n/a	0	n/a	0	n/a	0	n/a	1	MC	PROF1_HUMAN	PFN1
A498	LLILMSK	0	n/a	0	n/a	0	n/a	0	n/a	0	n/a	0	n/a	0	n/a	1	C	0	n/a	0	n/a	0	n/a	1	C	0	n/a	0	n/a	0	n/a	0	n/a	0	n/a	0	n/a	0	n/a	0	n/a	0	n/a	0	n/a	0	n/a	RBM20_HUMAN	RBM20
A498	QFLQAAEAIDNIPFGITSNSDVFSK	0	n/a	0	n/a	0	n/a	0	n/a	0	n/a	0	n/a	0	n/a	0	n/a	0	n/a	0	n/a	0	n/a	0	n/a	0	n/a	0	n/a	0	n/a	0	n/a	0	n/a	0	n/a	8	M	0	n/a	0	n/a	0	n/a	0	n/a	PDIA1_HUMAN	P4HB
A498	AVNIFPLSYLLNFFQDHK	1	M	1	M	1	M	0	n/a	0	n/a	0	n/a	1	M	0	n/a	0	n/a	0	n/a	0	n/a	0	n/a	0	n/a	0	n/a	0	n/a	0	n/a	0	n/a	0	n/a	0	n/a	0	n/a	0	n/a	0	n/a	0	n/a	SL9A8_HUMAN	SLC9A8
A498	SLGDELALVDVLEDKLK	3	M	3	M	0	n/a	0	n/a	0	n/a	0	n/a	0	n/a	3	M	0	n/a	0	n/a	0	n/a	3	M	0	n/a	0	n/a	0	n/a	0	n/a	0	n/a	0	n/a	0	n/a	0	n/a	0	n/a	0	n/a	0	n/a	LDHB_HUMAN	LDHB
A498	DLEAHVDSANKNRDEAIK	9	MC	9	MC	0	n/a	0	n/a	0	n/a	0	n/a	0	n/a	9	MC	9	M	0	n/a	0	n/a	9	MC	9	MC	9	MC	0	n/a	0	n/a	9	MC	0	n/a	0	n/a	0	n/a	0	n/a	0	n/a	9	MC	MYH9_HUMAN	MYH9
A498	LTTPTYEDLNHLVSATMSGVTTCLR	1	M	1	M	1	M	0	n/a	0	n/a	0	n/a	1	M	0	n/a	0	n/a	0	n/a	0	n/a	0	n/a	0	n/a	0	n/a	0	n/a	0	n/a	0	n/a	0	n/a	0	n/a	0	n/a	0	n/a	0	n/a	0	n/a	TBB4A_HUMAN	TUBB4A
A498	GKYISPFHDIPIYADK	1	MCX	1	MCX	0	n/a	0	n/a	0	n/a	0	n/a	0	n/a	1	MCX	0	n/a	0	n/a	0	n/a	1	MCX	0	n/a	0	n/a	0	n/a	0	n/a	0	n/a	0	n/a	0	n/a	0	n/a	0	n/a	0	n/a	0	n/a	IPYR_HUMAN	PPA1
A498	QIMDMSPIKIVKNPDGSLSQAAMMQSALAK	1	C	1	C	1	C	0	n/a	0	n/a	0	n/a	1	C	0	n/a	0	n/a	0	n/a	0	n/a	0	n/a	0	n/a	0	n/a	0	n/a	0	n/a	0	n/a	0	n/a	0	n/a	0	n/a	0	n/a	0	n/a	0	n/a	DHX8_HUMAN	DHX8
A498	HQGVMVSMGQKDSYVGDEAQSKR	1	M	1	M	1	M	0	n/a	0	n/a	0	n/a	1	M	1	M	0	n/a	0	n/a	0	n/a	1	M	0	n/a	0	n/a	0	n/a	0	n/a	0	n/a	0	n/a	0	n/a	0	n/a	0	n/a	0	n/a	0	n/a	ACTG_HUMAN ACTC_HUMAN	ACTG1 ACTC1
A498	SALTIQLIQNHFVDQYDPTIEDSYRK	1	M	1	M	1	M	1	M	0	n/a	0	n/a	1	M	0	n/a	0	n/a	0	n/a	0	n/a	0	n/a	0	n/a	0	n/a	0	n/a	0	n/a	0	n/a	0	n/a	0	n/a	0	n/a	0	n/a	0	n/a	0	n/a	RASK_HUMAN	KRAS
A498	TQKMDQFPLFLIIMGKR	0	n/a	0	n/a	0	n/a	0	n/a	0	n/a	0	n/a	1	C	0	n/a	0	n/a	0	n/a	0	n/a	0	n/a	0	n/a	0	n/a	0	n/a	0	n/a	0	n/a	0	n/a	0	n/a	0	n/a	0	n/a	0	n/a	0	n/a	FAF1_HUMAN	FAF1
A498	VLEVDTQGTVVCSLDR	2	MCX	2	MCX	0	n/a	0	n/a	0	n/a	0	n/a	0	n/a	2	MCX	0	n/a	0	n/a	0	n/a	2	MCX	2	MCX	2	MCX	0	n/a	0	n/a	2	MCX	0	n/a	0	n/a	0	n/a	0	n/a	0	n/a	2	MCX	ICAM1_HUMAN	ICAM1
A498	LQQELDNLLVDLDHQR	1	M	1	M	0	n/a	0	n/a	0	n/a	0	n/a	0	n/a	2	M	2	M	0	n/a	0	n/a	2	M	0	n/a	0	n/a	0	n/a	0	n/a	0	n/a	0	n/a	0	n/a	0	n/a	0	n/a	0	n/a	16	M	MYH9_HUMAN	MYH9
A498	MLLGNKCNMDDKR	1	M	1	M	1	M	0	n/a	0	n/a	0	n/a	1	M	0	n/a	0	n/a	0	n/a	0	n/a	0	n/a	0	n/a	0	n/a	0	n/a	0	n/a	0	n/a	0	n/a	0	n/a	0	n/a	0	n/a	0	n/a	0	n/a	RAB10_HUMAN	RAB10
A498	LLAEMNSQFDSTTGFLGK	1	M	1	M	2	M	0	n/a	0	n/a	0	n/a	2	M	0	n/a	0	n/a	0	n/a	0	n/a	0	n/a	0	n/a	0	n/a	0	n/a	0	n/a	0	n/a	0	n/a	0	n/a	0	n/a	0	n/a	0	n/a	0	n/a	BET1_HUMAN	BET1
A498	PGGAVPAER	1	C	1	C	0	n/a	0	n/a	0	n/a	0	n/a	0	n/a	1	C	0	n/a	0	n/a	0	n/a	0	n/a	0	n/a	0	n/a	0	n/a	0	n/a	0	n/a	0	n/a	0	n/a	0	n/a	0	n/a	0	n/a	0	n/a	PCDA4_HUMAN	PCDHA4
A498	KDLYANTVLSGGTTMYPGIANR	1	M	1	M	1	M	0	n/a	0	n/a	0	n/a	1	M	0	n/a	0	n/a	0	n/a	0	n/a	0	n/a	0	n/a	0	n/a	0	n/a	0	n/a	0	n/a	0	n/a	0	n/a	0	n/a	0	n/a	0	n/a	0	n/a	ACTG_HUMAN	ACTG1
A498	EMSIPVLEAR	0	n/a	0	n/a	0	n/a	0	n/a	0	n/a	0	n/a	0	n/a	0	n/a	0	n/a	0	n/a	0	n/a	0	n/a	0	n/a	0	n/a	0	n/a	0	n/a	0	n/a	0	n/a	2	MX	0	n/a	0	n/a	0	n/a	0	n/a	P5CS_HUMAN	ALDH18A1
A498	SHIGVVPQNTVLFNDTIADNIR	1	M	1	M	0	n/a	0	n/a	0	n/a	0	n/a	0	n/a	1	M	0	n/a	0	n/a	0	n/a	1	M	0	n/a	0	n/a	0	n/a	0	n/a	0	n/a	0	n/a	0	n/a	0	n/a	0	n/a	0	n/a	0	n/a	ABCB6_HUMAN	ABCB6
A498	VVIGMDVAASQFFR	1	M	1	M	0	n/a	0	n/a	0	n/a	0	n/a	0	n/a	1	M	0	n/a	0	n/a	0	n/a	1	M	0	n/a	0	n/a	0	n/a	0	n/a	0	n/a	0	n/a	0	n/a	0	n/a	0	n/a	0	n/a	0	n/a	ENOA_HUMAN	ENO1
A498	KPPPAPQQPPPPAPHPQQHPQQHPQNQAHGK	1	M	1	M	1	M	0	n/a	1	M	0	n/a	0	n/a	1	M	0	n/a	1	M	0	n/a	0	n/a	0	n/a	0	n/a	0	n/a	0	n/a	0	n/a	0	n/a	0	n/a	0	n/a	0	n/a	0	n/a	0	n/a	CKAP4_HUMAN	CKAP4
A498	SSAQLLEDWGMENIDHVFSEEDYR	1	M	1	M	1	M	0	n/a	0	n/a	0	n/a	1	M	0	n/a	0	n/a	0	n/a	0	n/a	0	n/a	0	n/a	0	n/a	0	n/a	0	n/a	0	n/a	0	n/a	0	n/a	0	n/a	0	n/a	0	n/a	0	n/a	CHD4_HUMAN	CHD4
A498	ILHLLSQEALSIHGVK	1	M	1	M	0	n/a	0	n/a	0	n/a	0	n/a	0	n/a	1	M	0	n/a	0	n/a	0	n/a	1	M	0	n/a	0	n/a	0	n/a	0	n/a	0	n/a	0	n/a	0	n/a	0	n/a	0	n/a	0	n/a	0	n/a	P5CS_HUMAN	ALDH18A1
A498	LVAIIIHAVIQQYMLDKINR	2	M	2	M	2	M	0	n/a	0	n/a	0	n/a	2	M	0	n/a	0	n/a	0	n/a	0	n/a	0	n/a	0	n/a	0	n/a	0	n/a	0	n/a	0	n/a	0	n/a	0	n/a	0	n/a	0	n/a	0	n/a	0	n/a	TRAM1_HUMAN	TRAM1
A498	VGDAIPAVEVFKGEPGNKVNLAELFK	1	M	1	M	1	M	0	n/a	0	n/a	0	n/a	1	M	0	n/a	0	n/a	0	n/a	0	n/a	0	n/a	0	n/a	0	n/a	0	n/a	0	n/a	0	n/a	0	n/a	0	n/a	0	n/a	0	n/a	0	n/a	0	n/a	PRDX5_HUMAN	PRDX5
A498	GANVIAGVWLEEVGQK	4	MCX	4	MCX	0	n/a	0	n/a	0	n/a	0	n/a	0	n/a	4	MCX	0	n/a	0	n/a	0	n/a	4	MCX	4	MCX	4	MCX	0	n/a	0	n/a	4	MCX	0	n/a	0	n/a	0	n/a	0	n/a	0	n/a	4	MCX	PLEC_HUMAN	PLEC
A498	VPYVAQEIEEEIDELLQEQR	1	C	1	C	1	C	0	n/a	0	n/a	0	n/a	1	C	0	n/a	0	n/a	0	n/a	0	n/a	0	n/a	0	n/a	0	n/a	0	n/a	0	n/a	0	n/a	0	n/a	0	n/a	0	n/a	0	n/a	0	n/a	0	n/a	APLP2_HUMAN	APLP2
A498	EDLRPSAPQQEGVASK	2	MC	2	MC	0	n/a	0	n/a	0	n/a	0	n/a	0	n/a	2	MC	0	n/a	0	n/a	0	n/a	2	MC	2	MCX	2	MC	0	n/a	0	n/a	2	MCX	0	n/a	0	n/a	0	n/a	0	n/a	0	n/a	2	MC	SYUG_HUMAN	SNCG
A498	RNYQRTMETMQSALDAEVR	1	M	1	M	0	n/a	0	n/a	0	n/a	0	n/a	0	n/a	1	M	0	n/a	0	n/a	0	n/a	1	M	0	n/a	0	n/a	0	n/a	0	n/a	0	n/a	0	n/a	0	n/a	0	n/a	0	n/a	0	n/a	0	n/a	MYH3_HUMAN	MYH3
A498	AFMTADLPDELIELLEK	1	M	1	M	0	n/a	0	n/a	0	n/a	0	n/a	0	n/a	1	M	1	M	0	n/a	0	n/a	1	M	0	n/a	0	n/a	0	n/a	0	n/a	0	n/a	0	n/a	0	n/a	0	n/a	0	n/a	0	n/a	0	n/a	CLH2_HUMAN	CLTCL1
A498	AALIYTRTVCR	0	n/a	0	n/a	1	C	0	n/a	0	n/a	0	n/a	1	C	0	n/a	0	n/a	0	n/a	0	n/a	0	n/a	0	n/a	0	n/a	0	n/a	0	n/a	0	n/a	0	n/a	0	n/a	0	n/a	0	n/a	0	n/a	0	n/a	ZN706_HUMAN	ZNF706
A498	VSLIEGRGVNMAAR	1	C	1	C	0	n/a	0	n/a	0	n/a	0	n/a	0	n/a	1	C	0	n/a	0	n/a	0	n/a	1	C	0	n/a	0	n/a	0	n/a	0	n/a	0	n/a	0	n/a	0	n/a	0	n/a	0	n/a	0	n/a	0	n/a	MAGT1_HUMAN	MAGT1
A498	VLAVNQENEHLMENYEKLASDLLEWIR	1	M	1	M	1	M	0	n/a	0	n/a	0	n/a	1	M	0	n/a	0	n/a	0	n/a	0	n/a	0	n/a	0	n/a	0	n/a	0	n/a	0	n/a	0	n/a	0	n/a	0	n/a	0	n/a	0	n/a	0	n/a	0	n/a	ACTN4_HUMAN	ACTN4
A498	TIKMNEPDIWFEEK	0	n/a	0	n/a	0	n/a	0	n/a	0	n/a	0	n/a	0	n/a	0	n/a	0	n/a	0	n/a	0	n/a	1	M	0	n/a	0	n/a	0	n/a	0	n/a	0	n/a	0	n/a	0	n/a	0	n/a	0	n/a	0	n/a	0	n/a	SNX1_HUMAN	SNX1
A498	VFIMDSYDELIPEYLNFIR	0	n/a	0	n/a	1	M	1	M	0	n/a	0	n/a	1	M	0	n/a	0	n/a	0	n/a	0	n/a	0	n/a	0	n/a	1	M	0	n/a	0	n/a	0	n/a	0	n/a	0	n/a	0	n/a	0	n/a	0	n/a	0	n/a	HS90B_HUMAN	HSP90AB1
A498	MSWSLLLKR	0	n/a	0	n/a	1	M	0	n/a	0	n/a	0	n/a	0	n/a	0	n/a	0	n/a	0	n/a	0	n/a	0	n/a	0	n/a	0	n/a	0	n/a	0	n/a	0	n/a	0	n/a	0	n/a	0	n/a	0	n/a	0	n/a	0	n/a	ERI6B_HUMAN	ERICH6B
A498	REPYRFLQFAYFK	0	n/a	0	n/a	0	n/a	0	n/a	0	n/a	0	n/a	0	n/a	0	n/a	0	n/a	0	n/a	0	n/a	0	n/a	0	n/a	0	n/a	0	n/a	0	n/a	0	n/a	0	n/a	1	M	0	n/a	0	n/a	0	n/a	0	n/a	CRTAP_HUMAN	CRTAP
A498	AFSDPFVEAEKSDLAYDIVQLPTGLTGIK	2	CX	2	CX	0	n/a	0	n/a	0	n/a	0	n/a	0	n/a	2	CX	0	n/a	0	n/a	0	n/a	2	CX	0	n/a	0	n/a	0	n/a	0	n/a	0	n/a	0	n/a	0	n/a	0	n/a	0	n/a	0	n/a	0	n/a	HSP74_HUMAN	HSPA4
A498	QETFDAGLQAFQEEGIANITALKDQLLAAK	5	MCX	5	MCX	0	n/a	0	n/a	0	n/a	0	n/a	0	n/a	6	MCX	0	n/a	0	n/a	0	n/a	6	MCX	0	n/a	0	n/a	0	n/a	0	n/a	0	n/a	0	n/a	0	n/a	0	n/a	0	n/a	0	n/a	0	n/a	SPTN1_HUMAN	SPTAN1
A498	QLHGLAQLRAPQPFAQR	1	C	1	C	1	C	0	n/a	0	n/a	0	n/a	0	n/a	0	n/a	0	n/a	0	n/a	0	n/a	0	n/a	0	n/a	0	n/a	0	n/a	0	n/a	0	n/a	0	n/a	0	n/a	0	n/a	0	n/a	0	n/a	0	n/a	FOXQ1_HUMAN	FOXQ1
A498	ALDLFSDNAPPPELLEIIDEDIAKR	1	M	1	M	0	n/a	0	n/a	0	n/a	0	n/a	0	n/a	1	M	0	n/a	0	n/a	0	n/a	1	M	0	n/a	0	n/a	0	n/a	0	n/a	0	n/a	0	n/a	0	n/a	0	n/a	0	n/a	0	n/a	0	n/a	PDIA6_HUMAN	PDIA6
A498	EKVGEQAKVVIIDMNDPSNPIR	1	M	0	n/a	0	n/a	0	n/a	0	n/a	0	n/a	0	n/a	0	n/a	0	n/a	0	n/a	0	n/a	0	n/a	0	n/a	1	M	0	n/a	0	n/a	0	n/a	0	n/a	0	n/a	0	n/a	0	n/a	0	n/a	0	n/a	CLH1_HUMAN	CLTC
A498	EEKLSLDEGGSDTESLYEIAGLNK	1	C	1	C	0	n/a	0	n/a	0	n/a	0	n/a	0	n/a	1	C	0	n/a	0	n/a	0	n/a	1	C	0	n/a	0	n/a	0	n/a	0	n/a	0	n/a	0	n/a	0	n/a	0	n/a	0	n/a	0	n/a	0	n/a	CAC1S_HUMAN	CACNA1S
A498	SLGDELALVDVLEDK	13	M	13	M	0	n/a	0	n/a	0	n/a	0	n/a	0	n/a	13	M	0	n/a	0	n/a	0	n/a	13	M	0	n/a	0	n/a	0	n/a	0	n/a	0	n/a	0	n/a	0	n/a	0	n/a	0	n/a	0	n/a	0	n/a	LDHB_HUMAN	LDHB
A498	VKDRDNFPVVLVGNK	1	M	1	M	1	M	0	n/a	0	n/a	0	n/a	1	M	1	M	0	n/a	0	n/a	0	n/a	1	M	0	n/a	0	n/a	0	n/a	0	n/a	0	n/a	0	n/a	0	n/a	0	n/a	0	n/a	0	n/a	0	n/a	RRAS_HUMAN	RRAS
A498	KNLYANTVLSGGTTMYPGIADR	1	M	1	M	1	M	0	n/a	0	n/a	0	n/a	1	M	0	n/a	0	n/a	0	n/a	0	n/a	0	n/a	0	n/a	0	n/a	0	n/a	0	n/a	0	n/a	0	n/a	0	n/a	0	n/a	0	n/a	0	n/a	0	n/a	ACTG_HUMAN	ACTG1
A498	QATYGYYLGNPAEFHNSSDHHTFK	1	M	1	M	1	M	0	n/a	0	n/a	0	n/a	1	M	0	n/a	0	n/a	0	n/a	0	n/a	0	n/a	0	n/a	0	n/a	0	n/a	0	n/a	0	n/a	0	n/a	0	n/a	0	n/a	0	n/a	0	n/a	0	n/a	RCN1_HUMAN	RCN1
A498	YILSDSSPAPKFPLAYLTSENR	1	M	1	M	0	n/a	0	n/a	0	n/a	0	n/a	0	n/a	1	M	0	n/a	0	n/a	0	n/a	1	M	0	n/a	0	n/a	0	n/a	0	n/a	0	n/a	0	n/a	0	n/a	0	n/a	0	n/a	0	n/a	0	n/a	CPT2_HUMAN	CPT2
A498	LLELALTSDR	0	n/a	0	n/a	0	n/a	0	n/a	0	n/a	0	n/a	0	n/a	0	n/a	0	n/a	0	n/a	0	n/a	0	n/a	0	n/a	0	n/a	0	n/a	0	n/a	0	n/a	0	n/a	1	C	0	n/a	0	n/a	0	n/a	0	n/a	LRC24_HUMAN	LRRC24
A498	AAQASDLEQIHLDEK	1	MCX	1	MCX	1	MCX	0	n/a	0	n/a	0	n/a	1	MCX	0	n/a	0	n/a	0	n/a	0	n/a	0	n/a	0	n/a	0	n/a	0	n/a	0	n/a	0	n/a	0	n/a	0	n/a	0	n/a	0	n/a	0	n/a	0	n/a	TALDO_HUMAN	TALDO1
A498	YSVWIGGSILASMSTFQQMWISKQEYDESGPSIVHR	1	M	0	n/a	0	n/a	0	n/a	0	n/a	0	n/a	0	n/a	0	n/a	0	n/a	0	n/a	0	n/a	0	n/a	0	n/a	1	M	0	n/a	0	n/a	0	n/a	0	n/a	0	n/a	0	n/a	0	n/a	0	n/a	0	n/a	ACTB_HUMAN	ACTB
A498	GLASLEQLYLHFNEIETLDPDSFQHLPK	2	C	2	C	2	C	0	n/a	0	n/a	0	n/a	2	C	0	n/a	0	n/a	0	n/a	0	n/a	0	n/a	0	n/a	0	n/a	0	n/a	0	n/a	0	n/a	0	n/a	0	n/a	0	n/a	0	n/a	0	n/a	0	n/a	PXDN_HUMAN	PXDN
A498	MAGGQAAAAVPTWK	0	n/a	0	n/a	1	M	0	n/a	0	n/a	0	n/a	1	M	0	n/a	0	n/a	0	n/a	0	n/a	0	n/a	0	n/a	0	n/a	0	n/a	0	n/a	0	n/a	0	n/a	0	n/a	0	n/a	0	n/a	0	n/a	0	n/a	CNNM2_HUMAN	CNNM2
A498	VDIGVPDVNIEGPEGK	1	X	1	X	0	n/a	0	n/a	0	n/a	0	n/a	0	n/a	1	X	0	n/a	0	n/a	0	n/a	1	X	0	n/a	0	n/a	0	n/a	0	n/a	0	n/a	0	n/a	0	n/a	0	n/a	0	n/a	0	n/a	0	n/a	AHNK_HUMAN	AHNAK
A498	TKTDALLALGR	0	n/a	0	n/a	1	C	0	n/a	0	n/a	0	n/a	1	C	0	n/a	0	n/a	0	n/a	0	n/a	0	n/a	0	n/a	0	n/a	0	n/a	0	n/a	0	n/a	0	n/a	0	n/a	0	n/a	0	n/a	0	n/a	0	n/a	TPR_HUMAN	TPR
A498	VAKPMVEMDGDEMTR	1	M	1	M	0	n/a	0	n/a	0	n/a	0	n/a	0	n/a	1	M	1	M	0	n/a	0	n/a	1	M	0	n/a	0	n/a	0	n/a	0	n/a	0	n/a	0	n/a	0	n/a	0	n/a	0	n/a	0	n/a	0	n/a	IDHP_HUMAN	IDH2
A498	AQNNLIWNIKDELKK	1	M	1	M	0	n/a	0	n/a	0	n/a	0	n/a	0	n/a	1	M	0	n/a	0	n/a	0	n/a	1	M	0	n/a	0	n/a	0	n/a	0	n/a	0	n/a	0	n/a	0	n/a	0	n/a	0	n/a	0	n/a	0	n/a	PARP1_HUMAN	PARP1
A498	FDGAKGPDK	1	C	1	C	0	n/a	0	n/a	0	n/a	0	n/a	0	n/a	0	n/a	0	n/a	0	n/a	0	n/a	0	n/a	0	n/a	0	n/a	0	n/a	0	n/a	0	n/a	0	n/a	0	n/a	0	n/a	0	n/a	0	n/a	0	n/a	HMGB3_HUMAN	HMGB3
A498	LLIVSNPVDILTYMAWK	1	MC	1	MC	0	n/a	0	n/a	0	n/a	0	n/a	0	n/a	1	MC	0	n/a	0	n/a	0	n/a	1	MC	0	n/a	0	n/a	0	n/a	0	n/a	0	n/a	0	n/a	0	n/a	0	n/a	0	n/a	0	n/a	0	n/a	LDHA_HUMAN	LDHA
A498	SGTIFDNFLITNDEAYAEEFDNETWGVTK	1	MC	1	MCX	1	MC	1	M	0	n/a	0	n/a	1	MC	0	n/a	0	n/a	0	n/a	0	n/a	0	n/a	0	n/a	0	n/a	0	n/a	0	n/a	0	n/a	0	n/a	0	n/a	0	n/a	0	n/a	0	n/a	0	n/a	CALR_HUMAN	CALR
A498	IAVILMER	0	n/a	0	n/a	0	n/a	0	n/a	0	n/a	0	n/a	0	n/a	0	n/a	0	n/a	0	n/a	0	n/a	0	n/a	0	n/a	0	n/a	0	n/a	0	n/a	0	n/a	0	n/a	1	C	0	n/a	0	n/a	0	n/a	0	n/a	DIP2C_HUMAN	DIP2C
A498	ASTATGSPK	1	M	1	M	1	M	0	n/a	0	n/a	0	n/a	1	M	0	n/a	0	n/a	0	n/a	0	n/a	0	n/a	0	n/a	1	M	0	n/a	0	n/a	0	n/a	0	n/a	0	n/a	0	n/a	0	n/a	0	n/a	0	n/a	TENA_HUMAN	TNC
A498	ELQELLKK	2	M	2	M	3	M	0	n/a	0	n/a	0	n/a	3	M	3	M	0	n/a	0	n/a	0	n/a	3	M	0	n/a	0	n/a	0	n/a	0	n/a	0	n/a	0	n/a	0	n/a	0	n/a	0	n/a	0	n/a	0	n/a	GOGB1_HUMAN	GOLGB1
A498	VAIEHLDKISDSVLVDIKDTEPLIETAK	1	C	1	C	0	n/a	0	n/a	0	n/a	0	n/a	0	n/a	1	X	0	n/a	0	n/a	0	n/a	1	X	0	n/a	0	n/a	0	n/a	0	n/a	0	n/a	0	n/a	0	n/a	0	n/a	0	n/a	0	n/a	0	n/a	TCPE_HUMAN	CCT5
A498	TITVEVEPSDTIENVK	1	M	1	M	0	n/a	0	n/a	0	n/a	0	n/a	0	n/a	1	M	0	n/a	0	n/a	0	n/a	1	M	0	n/a	0	n/a	0	n/a	0	n/a	0	n/a	0	n/a	0	n/a	0	n/a	0	n/a	0	n/a	0	n/a	UBC_HUMAN	UBC
A498	AIIERKNK	1	M	1	M	1	M	0	n/a	0	n/a	0	n/a	1	M	0	n/a	0	n/a	0	n/a	0	n/a	0	n/a	0	n/a	0	n/a	0	n/a	0	n/a	0	n/a	0	n/a	0	n/a	0	n/a	0	n/a	0	n/a	0	n/a	VGFR1_HUMAN	FLT1
A498	SDNAVLNQWYLEALAMLDIKQQK	0	n/a	0	n/a	0	n/a	0	n/a	0	n/a	0	n/a	0	n/a	0	n/a	0	n/a	0	n/a	0	n/a	0	n/a	0	n/a	1	M	0	n/a	0	n/a	0	n/a	0	n/a	0	n/a	0	n/a	0	n/a	0	n/a	0	n/a	CC125_HUMAN	CCDC125
A498	SFVPDMIGGASQADLAVLVISAR	0	n/a	0	n/a	0	n/a	0	n/a	0	n/a	0	n/a	0	n/a	1	C	0	n/a	0	n/a	0	n/a	1	C	0	n/a	0	n/a	0	n/a	0	n/a	0	n/a	0	n/a	0	n/a	0	n/a	0	n/a	0	n/a	0	n/a	ERF3B_HUMAN	GSPT2
A498	VDIDAPDVDVHGPNWHLK	2	M	2	M	0	n/a	0	n/a	0	n/a	0	n/a	0	n/a	2	M	0	n/a	0	n/a	0	n/a	2	M	0	n/a	0	n/a	0	n/a	0	n/a	0	n/a	0	n/a	0	n/a	0	n/a	0	n/a	0	n/a	0	n/a	AHNK_HUMAN	AHNAK
A498	NDLCPSGSNIISNLFK	2	MCX	2	MCX	0	n/a	0	n/a	0	n/a	0	n/a	0	n/a	2	MCX	0	n/a	0	n/a	0	n/a	2	MCX	0	n/a	0	n/a	0	n/a	0	n/a	0	n/a	0	n/a	0	n/a	0	n/a	0	n/a	0	n/a	0	n/a	CD81_HUMAN	CD81
A498	DQFPEVYVPTVFQNYVADIEVDGK	1	M	1	M	1	M	1	M	0	n/a	0	n/a	1	M	0	n/a	0	n/a	0	n/a	0	n/a	0	n/a	0	n/a	0	n/a	0	n/a	0	n/a	0	n/a	0	n/a	0	n/a	0	n/a	0	n/a	0	n/a	0	n/a	RHOA_HUMAN	RHOA
A498	LPNTLKPDSYQVTLRPYLTPNDR	4	M	4	M	0	n/a	0	n/a	0	n/a	0	n/a	0	n/a	4	M	0	n/a	0	n/a	0	n/a	4	M	5	MCX	5	M	0	n/a	0	n/a	5	MCX	0	n/a	0	n/a	0	n/a	0	n/a	0	n/a	5	M	AMPN_HUMAN	ANPEP
A498	ISMPEVDFNLKGPK	7	MC	7	MC	0	n/a	0	n/a	0	n/a	0	n/a	0	n/a	7	MC	0	n/a	0	n/a	0	n/a	7	MC	0	n/a	0	n/a	0	n/a	0	n/a	0	n/a	0	n/a	0	n/a	0	n/a	0	n/a	0	n/a	0	n/a	AHNK_HUMAN	AHNAK
A498	ISLGLPVGAVINCANNTGAK	1	M	1	M	1	M	0	n/a	0	n/a	0	n/a	1	M	0	n/a	0	n/a	0	n/a	0	n/a	0	n/a	0	n/a	0	n/a	0	n/a	0	n/a	0	n/a	0	n/a	0	n/a	0	n/a	0	n/a	0	n/a	0	n/a	RL23_HUMAN	RPL23
A498	AVLSAEQLRDQEVHAGLGELLR	3	M	3	M	0	n/a	0	n/a	0	n/a	0	n/a	0	n/a	3	M	0	n/a	0	n/a	0	n/a	3	M	0	n/a	0	n/a	0	n/a	0	n/a	0	n/a	0	n/a	0	n/a	0	n/a	0	n/a	0	n/a	0	n/a	SERPH_HUMAN	SERPINH1
A498	TRLDQEIATYR	2	MC	2	MC	0	n/a	0	n/a	0	n/a	0	n/a	0	n/a	3	MC	0	n/a	0	n/a	0	n/a	3	MC	0	n/a	0	n/a	0	n/a	0	n/a	0	n/a	0	n/a	0	n/a	0	n/a	0	n/a	0	n/a	0	n/a	PLAK_HUMAN	JUP
A498	TLPAIRAGEYEALPMK	0	n/a	0	n/a	0	n/a	0	n/a	0	n/a	0	n/a	0	n/a	0	n/a	0	n/a	0	n/a	0	n/a	1	C	0	n/a	0	n/a	0	n/a	0	n/a	0	n/a	0	n/a	0	n/a	0	n/a	0	n/a	0	n/a	0	n/a	FTCD_HUMAN	FTCD
A498	EQLQQEQALLEEIER	6	MCX	6	MCX	0	n/a	0	n/a	0	n/a	0	n/a	0	n/a	6	MCX	0	n/a	0	n/a	0	n/a	6	MCX	6	MCX	6	MCX	0	n/a	0	n/a	6	MCX	0	n/a	0	n/a	0	n/a	0	n/a	0	n/a	6	MCX	PLEC_HUMAN	PLEC
A498	SVDFLLDSSLHK	0	n/a	0	n/a	0	n/a	0	n/a	0	n/a	0	n/a	0	n/a	3	C	0	n/a	0	n/a	0	n/a	3	C	0	n/a	0	n/a	0	n/a	0	n/a	0	n/a	0	n/a	0	n/a	0	n/a	0	n/a	0	n/a	0	n/a	MTFP1_HUMAN	MTFP1
A498	LLKPLVTQVTTLVNTSNK	1	M	1	M	1	M	0	n/a	0	n/a	0	n/a	1	M	0	n/a	0	n/a	0	n/a	0	n/a	0	n/a	0	n/a	0	n/a	0	n/a	0	n/a	0	n/a	0	n/a	1	M	0	n/a	0	n/a	0	n/a	0	n/a	CTNA2_HUMAN	CTNNA2
A498	YLSEVASGDDKQTTVSNSQQAYQEAFEISKK	1	C	1	C	0	n/a	0	n/a	0	n/a	0	n/a	0	n/a	1	C	0	n/a	0	n/a	0	n/a	1	C	0	n/a	0	n/a	0	n/a	0	n/a	0	n/a	0	n/a	0	n/a	0	n/a	0	n/a	0	n/a	0	n/a	1433B_HUMAN	YWHAB
A498	LLDEYSLNAGKQRYEK	1	M	1	M	1	M	0	n/a	0	n/a	0	n/a	1	M	0	n/a	0	n/a	0	n/a	0	n/a	0	n/a	0	n/a	0	n/a	0	n/a	0	n/a	0	n/a	0	n/a	0	n/a	0	n/a	0	n/a	0	n/a	0	n/a	HXK1_HUMAN	HK1
A498	KDNCEQITAKMK	0	n/a	0	n/a	1	M	0	n/a	0	n/a	0	n/a	1	M	0	n/a	0	n/a	0	n/a	0	n/a	0	n/a	0	n/a	0	n/a	0	n/a	0	n/a	0	n/a	0	n/a	0	n/a	0	n/a	0	n/a	0	n/a	0	n/a	AN30B_HUMAN	ANKRD30B
A498	QLWAIFRK	0	n/a	0	n/a	0	n/a	0	n/a	0	n/a	0	n/a	0	n/a	0	n/a	0	n/a	0	n/a	0	n/a	0	n/a	0	n/a	0	n/a	0	n/a	0	n/a	0	n/a	0	n/a	1	M	0	n/a	0	n/a	0	n/a	0	n/a	RHOA_HUMAN-UBP4_HUMAN	RHOA-USP4
A498	RIITHAQLLEQHR	1	M	1	M	0	n/a	0	n/a	0	n/a	0	n/a	0	n/a	1	M	0	n/a	0	n/a	0	n/a	1	M	0	n/a	0	n/a	0	n/a	0	n/a	0	n/a	0	n/a	0	n/a	0	n/a	0	n/a	0	n/a	0	n/a	PYR1_HUMAN	CAD
A498	TSVGSAKYVPK	1	M	1	M	1	M	0	n/a	0	n/a	0	n/a	1	M	0	n/a	0	n/a	0	n/a	0	n/a	0	n/a	0	n/a	0	n/a	0	n/a	0	n/a	0	n/a	0	n/a	0	n/a	0	n/a	0	n/a	0	n/a	0	n/a	AP1M2_HUMAN	AP1M2
A498	ADAFGNELFSVFEGDSTTAAGTK	1	M	1	M	0	n/a	0	n/a	0	n/a	0	n/a	0	n/a	1	M	0	n/a	0	n/a	0	n/a	1	M	0	n/a	0	n/a	0	n/a	0	n/a	0	n/a	0	n/a	0	n/a	0	n/a	0	n/a	0	n/a	0	n/a	SK2L2_HUMAN	SKIV2L2
A498	ALTVDVAGSAPWGFR	1	M	1	M	0	n/a	0	n/a	0	n/a	0	n/a	0	n/a	1	M	0	n/a	0	n/a	0	n/a	1	M	0	n/a	0	n/a	0	n/a	0	n/a	0	n/a	0	n/a	0	n/a	0	n/a	0	n/a	0	n/a	0	n/a	PDLI2_HUMAN	PDLIM2
A498	TQDGVALQIQPLNSQEGIDNEEKDKK	1	M	1	M	0	n/a	0	n/a	0	n/a	0	n/a	0	n/a	1	M	0	n/a	0	n/a	0	n/a	1	M	0	n/a	0	n/a	0	n/a	0	n/a	0	n/a	0	n/a	0	n/a	0	n/a	0	n/a	0	n/a	0	n/a	AT2B4_HUMAN	ATP2B4
A498	AVANLALIPDVDIDSDGVFK	3	M	3	M	0	n/a	0	n/a	0	n/a	0	n/a	0	n/a	3	M	0	n/a	0	n/a	0	n/a	3	M	0	n/a	0	n/a	0	n/a	0	n/a	0	n/a	0	n/a	0	n/a	0	n/a	0	n/a	0	n/a	0	n/a	PHP14_HUMAN	PHPT1
A498	HTGPDILSMANAGPNTNGSQFFICTAK	12	MCX	12	MCX	0	n/a	0	n/a	0	n/a	0	n/a	0	n/a	12	MCX	0	n/a	0	n/a	0	n/a	12	MCX	0	n/a	0	n/a	0	n/a	0	n/a	0	n/a	0	n/a	0	n/a	0	n/a	0	n/a	0	n/a	0	n/a	PPIA_HUMAN	PPIA
A498	VEGDLKGPEVDIRGPK	1	M	1	M	0	n/a	0	n/a	0	n/a	0	n/a	0	n/a	1	M	0	n/a	0	n/a	0	n/a	1	M	1	MX	1	M	0	n/a	0	n/a	1	MX	0	n/a	0	n/a	0	n/a	0	n/a	0	n/a	1	M	AHNK_HUMAN	AHNAK
A498	YSNVIFLEVDVDDCQDVASQCEVK	0	n/a	0	n/a	0	n/a	0	n/a	0	n/a	0	n/a	0	n/a	0	n/a	0	n/a	0	n/a	0	n/a	0	n/a	0	n/a	0	n/a	0	n/a	0	n/a	0	n/a	0	n/a	2	M	0	n/a	0	n/a	0	n/a	0	n/a	THIO_HUMAN	TXN
A498	YGFQFLR	1	MC	1	MC	0	n/a	0	n/a	0	n/a	0	n/a	0	n/a	1	MC	0	n/a	0	n/a	0	n/a	1	MC	1	MCX	1	MC	0	n/a	0	n/a	1	MCX	0	n/a	0	n/a	0	n/a	0	n/a	0	n/a	1	MC	PCYOX_HUMAN	PCYOX1
A498	MYDISLCQAILDETKGDYEK	3	MCX	3	MC	0	n/a	0	n/a	0	n/a	0	n/a	0	n/a	3	MCX	0	n/a	0	n/a	0	n/a	3	MCX	0	n/a	0	n/a	0	n/a	0	n/a	0	n/a	0	n/a	0	n/a	0	n/a	0	n/a	0	n/a	0	n/a	ANXA1_HUMAN	ANXA1
A498	VAVYDKLEK	1	M	1	M	1	M	1	M	0	n/a	0	n/a	1	M	0	n/a	0	n/a	0	n/a	0	n/a	0	n/a	0	n/a	0	n/a	0	n/a	0	n/a	0	n/a	0	n/a	0	n/a	0	n/a	0	n/a	0	n/a	0	n/a	MYH9_HUMAN	MYH9
A498	SGVAYIAAPSGSAADKVVIEACNELGIILAHTNLR	1	M	1	M	0	n/a	0	n/a	0	n/a	0	n/a	0	n/a	1	M	1	M	0	n/a	0	n/a	1	M	0	n/a	0	n/a	0	n/a	0	n/a	0	n/a	0	n/a	0	n/a	0	n/a	0	n/a	0	n/a	0	n/a	PUR9_HUMAN	ATIC
A498	HQGVMVEMGQKDSYVGDEAQSKR	0	n/a	0	n/a	0	n/a	0	n/a	0	n/a	0	n/a	0	n/a	0	n/a	0	n/a	0	n/a	0	n/a	0	n/a	0	n/a	0	n/a	0	n/a	0	n/a	0	n/a	0	n/a	2	M	0	n/a	0	n/a	0	n/a	0	n/a	ACTA_HUMAN	ACTA2
A498	NAVTQFVASMSASADVLALAK	1	X	1	X	0	n/a	0	n/a	0	n/a	0	n/a	0	n/a	1	X	0	n/a	0	n/a	0	n/a	1	X	0	n/a	0	n/a	0	n/a	0	n/a	0	n/a	0	n/a	0	n/a	0	n/a	0	n/a	0	n/a	0	n/a	UCRI_HUMAN	UQCRFS1
A498	TVLELMNPEAQLPQVYPFAADLYEK	1	M	1	M	1	M	0	n/a	0	n/a	0	n/a	1	M	0	n/a	0	n/a	0	n/a	0	n/a	0	n/a	0	n/a	0	n/a	0	n/a	0	n/a	0	n/a	0	n/a	0	n/a	0	n/a	0	n/a	0	n/a	0	n/a	IQGA1_HUMAN	IQGAP1
A498	KFFGSLPDSWAR	1	MC	1	MC	0	n/a	0	n/a	0	n/a	0	n/a	0	n/a	1	MC	0	n/a	0	n/a	0	n/a	1	MC	1	MC	1	MCX	0	n/a	0	n/a	1	MC	0	n/a	0	n/a	0	n/a	0	n/a	0	n/a	1	MC	HTAI2_HUMAN	HTATIP2
A498	KVEPGLLISR	1	C	1	C	0	n/a	0	n/a	0	n/a	0	n/a	0	n/a	0	n/a	0	n/a	0	n/a	0	n/a	0	n/a	0	n/a	0	n/a	0	n/a	0	n/a	0	n/a	0	n/a	0	n/a	0	n/a	0	n/a	0	n/a	0	n/a	S27A6_HUMAN	SLC27A6
A498	GSGAGGAARR	1	M	1	M	0	n/a	0	n/a	0	n/a	0	n/a	0	n/a	1	M	0	n/a	0	n/a	0	n/a	0	n/a	0	n/a	0	n/a	0	n/a	0	n/a	0	n/a	0	n/a	0	n/a	0	n/a	0	n/a	0	n/a	0	n/a	SIPA1_HUMAN	SIPA1
A498	LLDVLHLQLICR	0	n/a	0	n/a	1	C	0	n/a	0	n/a	0	n/a	2	C	0	n/a	0	n/a	0	n/a	0	n/a	0	n/a	0	n/a	0	n/a	0	n/a	0	n/a	0	n/a	0	n/a	0	n/a	0	n/a	0	n/a	0	n/a	0	n/a	SPTA1_HUMAN	SPTA1
A498	KYVGFDSWDKYQMGNQNVYPGPIDNSGLLK	1	C	1	C	0	n/a	0	n/a	0	n/a	0	n/a	0	n/a	0	n/a	0	n/a	0	n/a	0	n/a	0	n/a	0	n/a	0	n/a	0	n/a	0	n/a	0	n/a	0	n/a	0	n/a	0	n/a	0	n/a	0	n/a	0	n/a	UBP15_HUMAN	USP15
A498	EITYPSPLSCIK	0	n/a	0	n/a	1	M	0	n/a	0	n/a	0	n/a	1	M	0	n/a	0	n/a	0	n/a	0	n/a	0	n/a	0	n/a	0	n/a	0	n/a	0	n/a	0	n/a	0	n/a	0	n/a	0	n/a	0	n/a	0	n/a	0	n/a	LYST_HUMAN	LYST
A498	AEDGSVINYELIDQDARDLYDAGVKR	2	M	2	M	0	n/a	0	n/a	0	n/a	0	n/a	0	n/a	2	M	0	n/a	0	n/a	0	n/a	2	M	0	n/a	0	n/a	0	n/a	0	n/a	0	n/a	0	n/a	0	n/a	0	n/a	0	n/a	0	n/a	0	n/a	ANXA2_HUMAN	ANXA2
A498	VETGVLKPGTVVTFAPVNVTTEVK	2	MC	2	MC	2	MC	0	n/a	0	n/a	0	n/a	2	MC	0	n/a	0	n/a	0	n/a	0	n/a	0	n/a	0	n/a	0	n/a	0	n/a	0	n/a	0	n/a	0	n/a	0	n/a	0	n/a	0	n/a	0	n/a	0	n/a	EF1A1_HUMAN	EEF1A1
A498	MTQIMFETFNVPATYVAIQAVLSLYASGR	0	n/a	0	n/a	2	MC	0	n/a	0	n/a	0	n/a	1	M	1	C	0	n/a	0	n/a	0	n/a	1	C	0	n/a	0	n/a	0	n/a	0	n/a	0	n/a	0	n/a	0	n/a	0	n/a	0	n/a	0	n/a	0	n/a	ACTS_HUMAN ACTA_HUMAN	ACTA1 ACTA2
A498	IVENIKVFDFKLSDEEMATILSFNR	3	M	3	MC	3	MC	0	n/a	0	n/a	0	n/a	3	M	0	n/a	0	n/a	0	n/a	0	n/a	0	n/a	0	n/a	0	n/a	0	n/a	0	n/a	0	n/a	0	n/a	3	MC	0	n/a	0	n/a	0	n/a	0	n/a	AK1BA_HUMAN	AKR1B10
A498	ADGRGAAGEDPQGKR	0	n/a	0	n/a	0	n/a	0	n/a	0	n/a	0	n/a	0	n/a	1	C	0	n/a	0	n/a	0	n/a	1	C	0	n/a	0	n/a	0	n/a	0	n/a	0	n/a	0	n/a	0	n/a	0	n/a	0	n/a	0	n/a	0	n/a	MIRO2_HUMAN	RHOT2
A498	DTINIIRDLR	0	n/a	0	n/a	1	C	0	n/a	0	n/a	0	n/a	1	C	0	n/a	0	n/a	0	n/a	0	n/a	0	n/a	0	n/a	0	n/a	0	n/a	0	n/a	0	n/a	0	n/a	0	n/a	0	n/a	0	n/a	0	n/a	0	n/a	ROCK1_HUMAN	ROCK1
A498	MLHLDTFIQLALQLAYYR	1	MX	1	MX	0	n/a	0	n/a	0	n/a	0	n/a	0	n/a	1	MCX	0	n/a	0	n/a	0	n/a	1	MCX	0	n/a	0	n/a	0	n/a	0	n/a	0	n/a	0	n/a	0	n/a	0	n/a	0	n/a	0	n/a	0	n/a	OCTC_HUMAN	CROT
A498	QYRVQFWK	0	n/a	0	n/a	0	n/a	0	n/a	0	n/a	0	n/a	0	n/a	0	n/a	0	n/a	0	n/a	0	n/a	0	n/a	0	n/a	0	n/a	0	n/a	0	n/a	0	n/a	0	n/a	1	M	0	n/a	0	n/a	0	n/a	0	n/a	GLE1_HUMAN	GLE1
A498	GIHSAINASQTPDVVFASILAAFSK	1	M	1	M	0	n/a	0	n/a	0	n/a	0	n/a	0	n/a	1	M	0	n/a	0	n/a	0	n/a	1	M	0	n/a	0	n/a	0	n/a	0	n/a	0	n/a	0	n/a	0	n/a	0	n/a	0	n/a	0	n/a	0	n/a	KAD2_HUMAN	AK2
A498	EADESTGSGDGPIKSVCK	1	C	1	C	1	C	0	n/a	0	n/a	0	n/a	1	C	0	n/a	0	n/a	0	n/a	0	n/a	0	n/a	0	n/a	0	n/a	0	n/a	0	n/a	0	n/a	0	n/a	0	n/a	0	n/a	0	n/a	0	n/a	0	n/a	CLGN_HUMAN	CLGN
A498	QSVPEFPLSPPK	1	M	1	M	1	M	0	n/a	0	n/a	0	n/a	1	M	0	n/a	0	n/a	0	n/a	0	n/a	0	n/a	0	n/a	0	n/a	0	n/a	0	n/a	0	n/a	0	n/a	0	n/a	0	n/a	0	n/a	0	n/a	0	n/a	STMN1_HUMAN	STMN1
A498	LCYVALDFQQEMATAASSSSLEK	51	M	51	M	52	M	0	n/a	0	n/a	0	n/a	52	M	0	n/a	0	n/a	0	n/a	0	n/a	0	n/a	0	n/a	0	n/a	0	n/a	0	n/a	0	n/a	0	n/a	0	n/a	0	n/a	0	n/a	0	n/a	0	n/a	ACTB_HUMAN	ACTB
A498	DMAIATGGAVFGEQGLTLNLEDVQPHDLGK	1	M	1	M	1	M	0	n/a	0	n/a	0	n/a	1	M	0	n/a	0	n/a	0	n/a	0	n/a	0	n/a	0	n/a	0	n/a	0	n/a	0	n/a	0	n/a	0	n/a	0	n/a	0	n/a	0	n/a	0	n/a	0	n/a	CH60_HUMAN	HSPD1
A498	QNLPDAMKPHEIQEK	0	n/a	0	n/a	0	n/a	0	n/a	0	n/a	0	n/a	0	n/a	0	n/a	0	n/a	0	n/a	0	n/a	0	n/a	0	n/a	0	n/a	0	n/a	0	n/a	0	n/a	0	n/a	1	M	0	n/a	0	n/a	0	n/a	0	n/a	ARF6_HUMAN	ARF6
A498	QYQGAGGVAMDVERSR	1	M	1	M	0	n/a	0	n/a	0	n/a	0	n/a	0	n/a	1	M	0	n/a	0	n/a	0	n/a	1	M	0	n/a	0	n/a	0	n/a	0	n/a	0	n/a	0	n/a	0	n/a	0	n/a	0	n/a	0	n/a	0	n/a	TM222_HUMAN	TMEM222
A498	IIELQKQK	3	M	3	M	3	M	0	n/a	0	n/a	0	n/a	3	M	0	n/a	0	n/a	0	n/a	0	n/a	0	n/a	0	n/a	0	n/a	0	n/a	0	n/a	0	n/a	0	n/a	0	n/a	0	n/a	0	n/a	0	n/a	0	n/a	ITSN1_HUMAN	ITSN1
A498	NTLSLMHSCGMYNFSGQFAFHVGLPAK	0	n/a	0	n/a	0	n/a	0	n/a	0	n/a	0	n/a	0	n/a	0	n/a	0	n/a	0	n/a	0	n/a	0	n/a	0	n/a	0	n/a	0	n/a	0	n/a	0	n/a	0	n/a	1	M	0	n/a	0	n/a	0	n/a	0	n/a	GLSK_HUMAN	GLS
A498	SAEVETSEGVDESKKK	0	n/a	0	n/a	0	n/a	0	n/a	0	n/a	0	n/a	0	n/a	1	M	0	n/a	0	n/a	0	n/a	1	M	0	n/a	0	n/a	0	n/a	0	n/a	0	n/a	0	n/a	0	n/a	0	n/a	0	n/a	0	n/a	0	n/a	HMOX2_HUMAN	HMOX2
A498	LAVKLPPGEDLNDWVAVHVVDFFNR	2	MC	2	MC	0	n/a	0	n/a	0	n/a	0	n/a	0	n/a	2	M	0	n/a	0	n/a	0	n/a	2	MC	0	n/a	0	n/a	0	n/a	0	n/a	0	n/a	0	n/a	0	n/a	0	n/a	0	n/a	0	n/a	0	n/a	MOB3A_HUMAN	MOB3A
A498	SAVLSEPVLFLKPSTAYAPKGSPILMPAYTR	1	M	1	M	0	n/a	0	n/a	0	n/a	0	n/a	0	n/a	1	M	0	n/a	0	n/a	0	n/a	1	M	0	n/a	0	n/a	0	n/a	0	n/a	0	n/a	0	n/a	0	n/a	0	n/a	0	n/a	0	n/a	0	n/a	FAHD1_HUMAN	FAHD1
A498	AFGGKESGGLNLGNFFASR	1	M	1	M	0	n/a	0	n/a	0	n/a	0	n/a	0	n/a	1	M	0	n/a	0	n/a	0	n/a	1	M	0	n/a	0	n/a	0	n/a	0	n/a	0	n/a	0	n/a	0	n/a	0	n/a	0	n/a	0	n/a	0	n/a	AMD_HUMAN	PAM
A498	FMCAQLPNQVLESISIINTPGILSGAK	1	M	1	M	0	n/a	0	n/a	0	n/a	0	n/a	0	n/a	1	M	0	n/a	0	n/a	0	n/a	1	M	0	n/a	0	n/a	0	n/a	0	n/a	0	n/a	0	n/a	0	n/a	0	n/a	0	n/a	0	n/a	0	n/a	EHD2_HUMAN	EHD2
A498	DVFSKPVNIFWALEDSMLVVK	1	C	1	C	0	n/a	0	n/a	0	n/a	0	n/a	0	n/a	1	C	0	n/a	0	n/a	0	n/a	1	C	0	n/a	0	n/a	0	n/a	0	n/a	0	n/a	0	n/a	0	n/a	0	n/a	0	n/a	0	n/a	0	n/a	FPRP_HUMAN	PTGFRN
A498	HMEQISQFLQAAER	1	MCX	1	MCX	1	MCX	0	n/a	0	n/a	0	n/a	1	MCX	0	n/a	0	n/a	0	n/a	0	n/a	0	n/a	0	n/a	0	n/a	0	n/a	0	n/a	0	n/a	0	n/a	0	n/a	0	n/a	0	n/a	0	n/a	0	n/a	TAGL2_HUMAN	TAGLN2
A498	AGAQAMIWTAGWLLLLLR	0	n/a	0	n/a	0	n/a	0	n/a	1	C	0	n/a	0	n/a	0	n/a	0	n/a	0	n/a	0	n/a	0	n/a	0	n/a	0	n/a	0	n/a	0	n/a	0	n/a	0	n/a	0	n/a	0	n/a	0	n/a	0	n/a	0	n/a	LYPD3_HUMAN	LYPD3
A498	CMLERLVSSESK	0	n/a	0	n/a	0	n/a	0	n/a	0	n/a	0	n/a	0	n/a	0	n/a	0	n/a	0	n/a	0	n/a	0	n/a	0	n/a	0	n/a	0	n/a	0	n/a	0	n/a	0	n/a	1	M	0	n/a	0	n/a	0	n/a	0	n/a	WFS1_HUMAN	WFS1
A498	VLQLEEENTELR	0	n/a	0	n/a	0	n/a	0	n/a	0	n/a	0	n/a	0	n/a	0	n/a	0	n/a	0	n/a	0	n/a	0	n/a	0	n/a	0	n/a	0	n/a	0	n/a	0	n/a	0	n/a	1	M	0	n/a	0	n/a	0	n/a	0	n/a	RFIP4_HUMAN	RAB11FIP4
A498	KADLDTITESSAALQNLIEGSEPILEER	1	C	1	C	0	n/a	0	n/a	0	n/a	0	n/a	0	n/a	1	C	0	n/a	0	n/a	0	n/a	1	C	0	n/a	0	n/a	0	n/a	0	n/a	0	n/a	0	n/a	0	n/a	0	n/a	0	n/a	0	n/a	0	n/a	UTRO_HUMAN	UTRN
A498	DWGPKNVKMSTPAVNK	0	n/a	0	n/a	0	n/a	0	n/a	0	n/a	0	n/a	0	n/a	0	n/a	0	n/a	0	n/a	0	n/a	0	n/a	0	n/a	0	n/a	1	M	0	n/a	0	n/a	0	n/a	0	n/a	0	n/a	0	n/a	0	n/a	0	n/a	NPVF_HUMAN	NPVF
A498	AAAFVTSPPLSPDPTTPDYINSLLASGDLQLSGSAHCTFSTAEK	1	CX	1	CX	1	CX	0	n/a	0	n/a	0	n/a	1	CX	0	n/a	0	n/a	0	n/a	0	n/a	0	n/a	0	n/a	0	n/a	0	n/a	0	n/a	0	n/a	0	n/a	0	n/a	0	n/a	0	n/a	0	n/a	0	n/a	DPYL3_HUMAN	DPYSL3
A498	EAPPPLSPLQPASPAEEDKMPPYDEQTQAFIDAAQEAR	0	n/a	0	n/a	1	M	0	n/a	0	n/a	0	n/a	1	M	0	n/a	0	n/a	0	n/a	0	n/a	0	n/a	0	n/a	0	n/a	0	n/a	0	n/a	0	n/a	0	n/a	0	n/a	0	n/a	0	n/a	0	n/a	0	n/a	GLU2B_HUMAN	PRKCSH
A498	ICGLSPTTTLAIYFEVVNQHNAPIPEGGR	1	CX	1	CX	1	CX	0	n/a	0	n/a	0	n/a	1	CX	0	n/a	0	n/a	0	n/a	0	n/a	0	n/a	0	n/a	0	n/a	0	n/a	0	n/a	0	n/a	0	n/a	0	n/a	0	n/a	0	n/a	0	n/a	0	n/a	SC23A_HUMAN	SEC23A
A498	MQVANTDKFEEK	1	M	1	M	0	n/a	0	n/a	0	n/a	0	n/a	0	n/a	1	M	0	n/a	0	n/a	0	n/a	1	M	0	n/a	0	n/a	0	n/a	0	n/a	0	n/a	0	n/a	0	n/a	0	n/a	0	n/a	0	n/a	0	n/a	SPG7_HUMAN	SPG7
A498	EELIGQLKPMFHGIKWTCSNR	1	M	1	M	1	M	1	M	0	n/a	0	n/a	1	M	0	n/a	0	n/a	0	n/a	0	n/a	0	n/a	0	n/a	0	n/a	0	n/a	0	n/a	0	n/a	0	n/a	0	n/a	0	n/a	0	n/a	0	n/a	0	n/a	CMTA1_HUMAN	CAMTA1
A498	VGDLGLATSFFNER	0	n/a	0	n/a	0	n/a	0	n/a	0	n/a	0	n/a	0	n/a	0	n/a	0	n/a	0	n/a	0	n/a	0	n/a	0	n/a	0	n/a	0	n/a	0	n/a	0	n/a	0	n/a	1	C	0	n/a	0	n/a	0	n/a	0	n/a	DDX3X_HUMAN	DDX3X
A498	LCYVALDFQNEMATAASSSSLEK	0	n/a	0	n/a	0	n/a	0	n/a	0	n/a	0	n/a	0	n/a	0	n/a	0	n/a	0	n/a	0	n/a	0	n/a	0	n/a	0	n/a	0	n/a	0	n/a	0	n/a	0	n/a	0	n/a	0	n/a	0	n/a	0	n/a	2	MC	ACTS_HUMAN	ACTA1
A498	GGEERKAEGGEEDSLSCLTADTK	0	n/a	0	n/a	0	n/a	0	n/a	0	n/a	0	n/a	0	n/a	1	C	0	n/a	0	n/a	0	n/a	1	C	0	n/a	0	n/a	0	n/a	0	n/a	0	n/a	0	n/a	0	n/a	0	n/a	0	n/a	0	n/a	0	n/a	IRX6_HUMAN	IRX6
A498	LCYVTLDFENEMATAASSSSLEK	1	C	1	C	1	C	0	n/a	0	n/a	0	n/a	1	C	0	n/a	0	n/a	0	n/a	0	n/a	0	n/a	0	n/a	0	n/a	0	n/a	0	n/a	0	n/a	0	n/a	0	n/a	0	n/a	0	n/a	0	n/a	0	n/a	ACTC_HUMAN	ACTC1
A498	GLLVGLMSTSRMTR	0	n/a	0	n/a	1	C	0	n/a	0	n/a	0	n/a	0	n/a	0	n/a	0	n/a	0	n/a	0	n/a	0	n/a	0	n/a	0	n/a	0	n/a	0	n/a	0	n/a	0	n/a	0	n/a	0	n/a	0	n/a	0	n/a	0	n/a	KANK1_HUMAN	KANK1
A498	GCKLLVYPGAFNLTTGPAHWELLQR	2	MC	1	M	2	MC	0	n/a	0	n/a	0	n/a	2	MC	0	n/a	0	n/a	0	n/a	0	n/a	0	n/a	0	n/a	0	n/a	0	n/a	0	n/a	0	n/a	0	n/a	0	n/a	0	n/a	0	n/a	0	n/a	0	n/a	NIT2_HUMAN	NIT2
A498	VQAPSLDVHMDSPDINIEGPDVK	1	M	1	M	1	M	0	n/a	0	n/a	0	n/a	1	M	0	n/a	0	n/a	0	n/a	0	n/a	0	n/a	0	n/a	0	n/a	0	n/a	0	n/a	0	n/a	0	n/a	0	n/a	0	n/a	0	n/a	0	n/a	0	n/a	AHNK_HUMAN	AHNAK
A498	AVENPTATEIEDVCSAVGLNVFLEK	1	C	1	C	1	C	0	n/a	0	n/a	0	n/a	1	C	0	n/a	0	n/a	0	n/a	0	n/a	0	n/a	0	n/a	0	n/a	0	n/a	0	n/a	0	n/a	0	n/a	0	n/a	0	n/a	0	n/a	0	n/a	0	n/a	SRP19_HUMAN	SRP19
A498	MKIPETLAEDQQFMLK	2	M	2	M	0	n/a	0	n/a	0	n/a	0	n/a	0	n/a	2	M	0	n/a	0	n/a	0	n/a	2	M	0	n/a	0	n/a	0	n/a	0	n/a	0	n/a	0	n/a	0	n/a	0	n/a	0	n/a	0	n/a	0	n/a	SEC63_HUMAN	SEC63
A498	MTQIMFETFNVPAMYVAMQAVLSLYASGR	1	M	1	M	0	n/a	0	n/a	0	n/a	0	n/a	0	n/a	1	M	0	n/a	0	n/a	0	n/a	1	M	0	n/a	0	n/a	0	n/a	0	n/a	0	n/a	0	n/a	0	n/a	0	n/a	0	n/a	0	n/a	1	M	ACTS_HUMAN	ACTA1
A498	NLVDFTFVENVVHGHILAAEKLSR	2	M	2	MC	0	n/a	0	n/a	0	n/a	0	n/a	0	n/a	2	M	0	n/a	0	n/a	0	n/a	2	M	0	n/a	0	n/a	0	n/a	0	n/a	0	n/a	0	n/a	0	n/a	0	n/a	0	n/a	0	n/a	0	n/a	NSDHL_HUMAN	NSDHL
A498	MTQIMFKTFNTPAMYVAIQAVLSLYASGR	4	MX	4	MX	4	MX	0	n/a	0	n/a	0	n/a	4	MX	0	n/a	0	n/a	0	n/a	0	n/a	0	n/a	0	n/a	0	n/a	0	n/a	0	n/a	0	n/a	0	n/a	0	n/a	0	n/a	0	n/a	0	n/a	0	n/a	ACTB_HUMAN	ACTB
A498	FVQSEVK	1	M	1	M	1	M	0	n/a	0	n/a	0	n/a	1	M	0	n/a	0	n/a	0	n/a	0	n/a	0	n/a	0	n/a	0	n/a	0	n/a	0	n/a	0	n/a	0	n/a	0	n/a	0	n/a	0	n/a	0	n/a	0	n/a	LIN41_HUMAN	TRIM71
A498	MVPGLPANRK	0	n/a	0	n/a	0	n/a	0	n/a	0	n/a	0	n/a	0	n/a	1	C	0	n/a	0	n/a	0	n/a	1	C	0	n/a	0	n/a	0	n/a	0	n/a	0	n/a	0	n/a	0	n/a	0	n/a	0	n/a	0	n/a	0	n/a	SCN3A_HUMAN	SCN3A
A498	AVAVLTSGGDAQGMNAAVR	1	C	1	C	0	n/a	0	n/a	0	n/a	0	n/a	0	n/a	1	C	0	n/a	0	n/a	0	n/a	1	C	0	n/a	0	n/a	0	n/a	0	n/a	0	n/a	0	n/a	0	n/a	0	n/a	0	n/a	0	n/a	0	n/a	PFKAM_HUMAN	PFKM
A498	PADEIAMDRDVPWGVDSLITLAFQDQR	0	n/a	0	n/a	0	n/a	0	n/a	0	n/a	0	n/a	0	n/a	0	n/a	0	n/a	0	n/a	0	n/a	0	n/a	0	n/a	0	n/a	0	n/a	0	n/a	0	n/a	0	n/a	1	M	0	n/a	0	n/a	0	n/a	0	n/a	FSCN1_HUMAN	FSCN1
A498	SGEGFLCVFSITEMESFSATADFREQILR	1	M	0	n/a	0	n/a	0	n/a	0	n/a	0	n/a	0	n/a	0	n/a	0	n/a	0	n/a	0	n/a	0	n/a	0	n/a	1	M	0	n/a	0	n/a	0	n/a	0	n/a	0	n/a	0	n/a	0	n/a	0	n/a	0	n/a	RALA_HUMAN	RALA
A498	FSMPGFKGEGPEVNVTLPK	1	M	1	M	0	n/a	0	n/a	0	n/a	0	n/a	0	n/a	1	M	0	n/a	0	n/a	0	n/a	1	M	0	n/a	0	n/a	0	n/a	0	n/a	0	n/a	0	n/a	0	n/a	0	n/a	0	n/a	0	n/a	0	n/a	AHNK_HUMAN	AHNAK
A498	GILGYTEHQVVSSDFNSDTHSSTFDAGADIALNDHFVK	6	MC	6	MC	7	MC	0	n/a	0	n/a	0	n/a	7	MC	0	n/a	0	n/a	0	n/a	0	n/a	0	n/a	0	n/a	0	n/a	0	n/a	0	n/a	0	n/a	0	n/a	0	n/a	0	n/a	0	n/a	0	n/a	0	n/a	G3P_HUMAN	GAPDH
A498	RNQSPVDQGATRASQGLLDR	0	n/a	0	n/a	0	n/a	0	n/a	0	n/a	0	n/a	0	n/a	1	C	0	n/a	0	n/a	0	n/a	1	C	0	n/a	0	n/a	0	n/a	0	n/a	0	n/a	0	n/a	0	n/a	0	n/a	0	n/a	0	n/a	0	n/a	SDC1_HUMAN	SDC1
A498	TQLASWSDPTEETGPVVGILDTETLEK	0	n/a	0	n/a	0	n/a	0	n/a	0	n/a	0	n/a	0	n/a	0	n/a	0	n/a	0	n/a	0	n/a	0	n/a	0	n/a	0	n/a	0	n/a	0	n/a	0	n/a	0	n/a	1	C	0	n/a	0	n/a	0	n/a	0	n/a	PLEC_HUMAN	PLEC
A498	QCGDFSAFDWDGYGTHIK	1	C	1	C	1	C	0	n/a	0	n/a	0	n/a	1	C	0	n/a	0	n/a	0	n/a	0	n/a	0	n/a	0	n/a	0	n/a	0	n/a	0	n/a	0	n/a	0	n/a	0	n/a	0	n/a	0	n/a	0	n/a	0	n/a	ITLN2_HUMAN	ITLN2
A498	MTRGQNLLHPK	1	C	1	C	0	n/a	0	n/a	0	n/a	0	n/a	0	n/a	0	n/a	0	n/a	0	n/a	0	n/a	0	n/a	0	n/a	0	n/a	0	n/a	0	n/a	0	n/a	0	n/a	0	n/a	0	n/a	0	n/a	0	n/a	0	n/a	RB6I2_HUMAN	ERC1
A498	FDPTQFQNCIIQGLTETGTDLEAVAK	1	M	1	M	0	n/a	0	n/a	0	n/a	0	n/a	0	n/a	1	M	0	n/a	0	n/a	0	n/a	1	M	0	n/a	0	n/a	0	n/a	0	n/a	0	n/a	0	n/a	0	n/a	0	n/a	0	n/a	0	n/a	0	n/a	BZW1_HUMAN	BZW1
A498	LLLPAGQPGLCR	1	C	1	C	1	C	0	n/a	0	n/a	0	n/a	0	n/a	0	n/a	0	n/a	0	n/a	0	n/a	0	n/a	0	n/a	0	n/a	0	n/a	0	n/a	0	n/a	0	n/a	0	n/a	0	n/a	0	n/a	0	n/a	0	n/a	TTC16_HUMAN	TTC16
A498	GNNFLYTDGK	3	MC	3	MC	0	n/a	0	n/a	0	n/a	0	n/a	0	n/a	3	MCX	0	n/a	0	n/a	0	n/a	3	MC	0	n/a	0	n/a	0	n/a	0	n/a	0	n/a	0	n/a	0	n/a	0	n/a	0	n/a	0	n/a	0	n/a	WDR1_HUMAN	WDR1
A498	TPFLLVGTQIDLRDNPSTIEK	1	M	1	M	1	M	0	n/a	0	n/a	0	n/a	1	M	0	n/a	0	n/a	0	n/a	0	n/a	0	n/a	0	n/a	0	n/a	0	n/a	0	n/a	0	n/a	0	n/a	0	n/a	0	n/a	0	n/a	0	n/a	0	n/a	CDC42_HUMAN	CDC42
A498	GLKLFDQLINNK	1	M	1	M	0	n/a	0	n/a	0	n/a	0	n/a	0	n/a	1	M	0	n/a	0	n/a	0	n/a	1	M	0	n/a	0	n/a	0	n/a	0	n/a	0	n/a	0	n/a	0	n/a	0	n/a	0	n/a	0	n/a	0	n/a	PLXA4_HUMAN	PLXNA4
A498	WEMPSQQWR	0	n/a	0	n/a	1	M	0	n/a	0	n/a	0	n/a	0	n/a	0	n/a	0	n/a	0	n/a	0	n/a	0	n/a	0	n/a	0	n/a	0	n/a	0	n/a	0	n/a	0	n/a	0	n/a	0	n/a	0	n/a	0	n/a	0	n/a	PRDX5_HUMAN	PRDX5
A498	KALNIPEQLPQWDMCNFLVDLQYR	1	C	1	C	0	n/a	0	n/a	0	n/a	0	n/a	0	n/a	1	C	0	n/a	0	n/a	0	n/a	1	C	0	n/a	0	n/a	0	n/a	0	n/a	0	n/a	0	n/a	0	n/a	0	n/a	0	n/a	0	n/a	0	n/a	PPGB_HUMAN	CTSA
A498	SSIPVSPVR	1	M	1	M	0	n/a	0	n/a	0	n/a	0	n/a	0	n/a	1	M	0	n/a	0	n/a	0	n/a	1	M	0	n/a	0	n/a	0	n/a	0	n/a	0	n/a	0	n/a	0	n/a	0	n/a	0	n/a	0	n/a	0	n/a	SPD2A_HUMAN	SH3PXD2A
A498	QICCYSISCK	1	M	1	M	0	n/a	0	n/a	0	n/a	0	n/a	0	n/a	1	M	0	n/a	0	n/a	0	n/a	1	M	0	n/a	0	n/a	0	n/a	0	n/a	0	n/a	0	n/a	0	n/a	0	n/a	0	n/a	0	n/a	0	n/a	ARL8A_HUMAN	ARL8A
A498	SALTIELIQNHFVDEYDPTIEDSYRK	0	n/a	0	n/a	0	n/a	0	n/a	0	n/a	0	n/a	0	n/a	0	n/a	0	n/a	0	n/a	0	n/a	0	n/a	0	n/a	0	n/a	0	n/a	0	n/a	0	n/a	0	n/a	0	n/a	0	n/a	0	n/a	0	n/a	1	CX	RASK_HUMAN	KRAS
A498	QQEIAFQQVMSQIANVKKDMIILEK	0	n/a	0	n/a	0	n/a	0	n/a	0	n/a	0	n/a	0	n/a	0	n/a	0	n/a	0	n/a	0	n/a	0	n/a	1	X	0	n/a	0	n/a	0	n/a	1	X	0	n/a	0	n/a	0	n/a	0	n/a	0	n/a	0	n/a	MCUR1_HUMAN	MCUR1
A498	VGWIFTNLVSEDTR	1	M	0	n/a	0	n/a	0	n/a	0	n/a	0	n/a	0	n/a	0	n/a	0	n/a	0	n/a	0	n/a	0	n/a	0	n/a	0	n/a	0	n/a	0	n/a	0	n/a	0	n/a	1	M	0	n/a	0	n/a	0	n/a	0	n/a	NPL4_HUMAN	NPLOC4
A498	CQPIEFNATGNRDYAKDDPLEFK	0	n/a	0	n/a	0	n/a	0	n/a	0	n/a	0	n/a	0	n/a	0	n/a	0	n/a	0	n/a	0	n/a	0	n/a	0	n/a	0	n/a	0	n/a	0	n/a	0	n/a	0	n/a	1	M	0	n/a	0	n/a	0	n/a	0	n/a	ITAV_HUMAN	ITGAV
A498	HLQASKER	1	M	1	M	0	n/a	0	n/a	0	n/a	0	n/a	0	n/a	1	M	0	n/a	0	n/a	0	n/a	1	M	0	n/a	0	n/a	0	n/a	0	n/a	0	n/a	0	n/a	0	n/a	0	n/a	0	n/a	0	n/a	0	n/a	BICD2_HUMAN	BICD2
A498	MNLFQRSTPAITLESPDIK	1	C	1	C	0	n/a	0	n/a	0	n/a	0	n/a	0	n/a	1	C	0	n/a	0	n/a	0	n/a	1	C	0	n/a	0	n/a	0	n/a	0	n/a	0	n/a	0	n/a	0	n/a	0	n/a	0	n/a	0	n/a	0	n/a	NB5R3_HUMAN	CYB5R3
A498	IDDSQVESGSLEDDWDFLPPKK	1	C	1	C	1	C	0	n/a	0	n/a	0	n/a	1	C	0	n/a	0	n/a	0	n/a	0	n/a	0	n/a	0	n/a	0	n/a	0	n/a	0	n/a	0	n/a	0	n/a	0	n/a	0	n/a	0	n/a	0	n/a	0	n/a	CALR_HUMAN	CALR
A498	LNSNTQVVLLSATMPSDVLQVTK	2	M	2	M	2	M	0	n/a	0	n/a	0	n/a	2	M	0	n/a	0	n/a	0	n/a	0	n/a	0	n/a	0	n/a	0	n/a	0	n/a	0	n/a	0	n/a	0	n/a	0	n/a	0	n/a	0	n/a	0	n/a	0	n/a	IF4A1_HUMAN	EIF4A1
A498	SALSGHLETLILGLLK	2	MC	2	MC	0	n/a	0	n/a	0	n/a	0	n/a	0	n/a	2	MC	0	n/a	0	n/a	0	n/a	2	MC	0	n/a	2	MC	0	n/a	0	n/a	0	n/a	0	n/a	0	n/a	0	n/a	0	n/a	0	n/a	2	M	ANXA2_HUMAN	ANXA2
A498	EFAGENTSDLFLEER	1	M	1	M	1	M	1	M	0	n/a	0	n/a	1	M	0	n/a	0	n/a	0	n/a	0	n/a	0	n/a	0	n/a	0	n/a	0	n/a	0	n/a	0	n/a	0	n/a	0	n/a	0	n/a	0	n/a	0	n/a	0	n/a	XPO1_HUMAN	XPO1
A498	RNHRGMGVHTAMFLWNMMAR	0	n/a	0	n/a	0	n/a	0	n/a	0	n/a	0	n/a	0	n/a	0	n/a	0	n/a	0	n/a	0	n/a	0	n/a	0	n/a	0	n/a	0	n/a	0	n/a	0	n/a	0	n/a	1	C	0	n/a	0	n/a	0	n/a	0	n/a	ABL1_HUMAN-BCR_HUMAN	ABL1-BCR
A498	LAPDVEIATYR	1	C	1	C	0	n/a	0	n/a	0	n/a	0	n/a	0	n/a	1	C	0	n/a	0	n/a	0	n/a	1	C	0	n/a	0	n/a	0	n/a	0	n/a	0	n/a	0	n/a	0	n/a	0	n/a	0	n/a	0	n/a	1	CX	K2C5_HUMAN	KRT5
A498	LSALGNVTTCNDYVALVHPDLDRETEQILADVLK	1	M	1	M	1	M	0	n/a	0	n/a	0	n/a	1	M	0	n/a	0	n/a	0	n/a	0	n/a	0	n/a	0	n/a	0	n/a	0	n/a	0	n/a	0	n/a	0	n/a	0	n/a	0	n/a	0	n/a	0	n/a	0	n/a	IF6_HUMAN	EIF6
A498	MTQIMFEAFNVPAMYVAIQAVLSLYASGR	4	MC	4	MC	0	n/a	0	n/a	0	n/a	0	n/a	0	n/a	8	MCX	0	n/a	0	n/a	0	n/a	7	MCX	0	n/a	0	n/a	0	n/a	0	n/a	0	n/a	0	n/a	0	n/a	0	n/a	0	n/a	0	n/a	0	n/a	ACTH_HUMAN	ACTG2
A498	YLSEVASGDDKQTTVSNSQQAYQEAFEISK	1	CX	1	CX	0	n/a	0	n/a	0	n/a	0	n/a	0	n/a	1	CX	0	n/a	0	n/a	0	n/a	1	CX	0	n/a	0	n/a	0	n/a	0	n/a	0	n/a	0	n/a	0	n/a	0	n/a	0	n/a	0	n/a	0	n/a	1433B_HUMAN	YWHAB
A498	KEQLMFFLWAPELAPLK	4	M	4	M	5	M	0	n/a	0	n/a	0	n/a	5	M	0	n/a	0	n/a	0	n/a	0	n/a	0	n/a	0	n/a	0	n/a	0	n/a	0	n/a	0	n/a	0	n/a	0	n/a	0	n/a	0	n/a	0	n/a	0	n/a	DEST_HUMAN	DSTN
A498	AYHEQLSLAEITNACFEPANQMVK	1	C	1	C	1	C	0	n/a	0	n/a	0	n/a	1	C	0	n/a	0	n/a	0	n/a	0	n/a	0	n/a	0	n/a	0	n/a	0	n/a	0	n/a	0	n/a	0	n/a	0	n/a	0	n/a	0	n/a	0	n/a	0	n/a	TBA3C_HUMAN	TUBA3C
A498	LECLGNCSGLNDETYGYK	0	n/a	0	n/a	0	n/a	0	n/a	0	n/a	0	n/a	0	n/a	1	C	0	n/a	0	n/a	0	n/a	1	C	0	n/a	0	n/a	0	n/a	0	n/a	0	n/a	0	n/a	0	n/a	0	n/a	0	n/a	0	n/a	0	n/a	AT1B1_HUMAN	ATP1B1
A498	MNKLENK	0	n/a	0	n/a	1	M	0	n/a	0	n/a	0	n/a	1	M	0	n/a	0	n/a	0	n/a	0	n/a	0	n/a	0	n/a	0	n/a	0	n/a	0	n/a	0	n/a	0	n/a	0	n/a	0	n/a	0	n/a	0	n/a	0	n/a	PDE6C_HUMAN	PDE6C
A498	SVCVLKGDGPVQGIINFEQK	0	n/a	0	n/a	0	n/a	0	n/a	0	n/a	0	n/a	0	n/a	0	n/a	0	n/a	0	n/a	0	n/a	0	n/a	0	n/a	0	n/a	0	n/a	0	n/a	0	n/a	0	n/a	0	n/a	0	n/a	0	n/a	0	n/a	2	MCX	SODC_HUMAN	SOD1
A498	GTITIQDTGIGMTEEELVSNLGTIAR	1	C	1	C	0	n/a	0	n/a	0	n/a	0	n/a	0	n/a	1	C	0	n/a	0	n/a	0	n/a	1	C	0	n/a	0	n/a	0	n/a	0	n/a	0	n/a	0	n/a	0	n/a	0	n/a	0	n/a	0	n/a	0	n/a	TRAP1_HUMAN	TRAP1
A498	LDKAQIHDVILVGGSTR	1	C	1	C	1	C	0	n/a	0	n/a	0	n/a	2	MC	0	n/a	0	n/a	0	n/a	0	n/a	0	n/a	0	n/a	0	n/a	0	n/a	0	n/a	0	n/a	0	n/a	0	n/a	0	n/a	0	n/a	0	n/a	0	n/a	HSP76_HUMAN	HSPA6
A498	TIQDAIAVLSVAEEAADRHPER	1	M	1	M	0	n/a	0	n/a	0	n/a	0	n/a	0	n/a	1	M	0	n/a	0	n/a	0	n/a	1	M	0	n/a	0	n/a	0	n/a	0	n/a	0	n/a	0	n/a	0	n/a	0	n/a	0	n/a	0	n/a	0	n/a	CC124_HUMAN	CCDC124
A498	YSPKTPPQWAEDQNSLLKMICQQVEAIK	0	n/a	0	n/a	0	n/a	1	C	0	n/a	0	n/a	0	n/a	0	n/a	0	n/a	0	n/a	0	n/a	0	n/a	0	n/a	0	n/a	0	n/a	0	n/a	0	n/a	0	n/a	0	n/a	0	n/a	0	n/a	0	n/a	0	n/a	RBP2_HUMAN	RANBP2
A498	AAAAATAAAAAASIR	1	X	1	X	0	n/a	0	n/a	0	n/a	0	n/a	0	n/a	1	X	0	n/a	1	X	0	n/a	0	n/a	0	n/a	0	n/a	0	n/a	0	n/a	0	n/a	0	n/a	0	n/a	0	n/a	0	n/a	0	n/a	0	n/a	SCFD1_HUMAN	SCFD1
A498	QRNWVVVGWLNTHYR	0	n/a	0	n/a	0	n/a	0	n/a	0	n/a	0	n/a	0	n/a	0	n/a	0	n/a	0	n/a	0	n/a	0	n/a	0	n/a	0	n/a	0	n/a	0	n/a	0	n/a	0	n/a	1	M	0	n/a	0	n/a	0	n/a	0	n/a	RM24_HUMAN	MRPL24
A498	LADKCTGLQGFLVFHSFGGGTGSGFTSLLMER	26	MC	27	MC	26	M	0	n/a	0	n/a	0	n/a	26	MC	0	n/a	0	n/a	0	n/a	0	n/a	0	n/a	0	n/a	0	n/a	0	n/a	0	n/a	0	n/a	0	n/a	0	n/a	0	n/a	0	n/a	0	n/a	0	n/a	TBA1A_HUMAN	TUBA1A
A498	IKESEPR	0	n/a	0	n/a	0	n/a	0	n/a	0	n/a	0	n/a	0	n/a	0	n/a	0	n/a	0	n/a	0	n/a	0	n/a	0	n/a	0	n/a	0	n/a	0	n/a	0	n/a	0	n/a	2	M	0	n/a	0	n/a	0	n/a	0	n/a	RLF_HUMAN	RLF
A498	YMGRAVRMQQR	1	M	1	M	1	M	0	n/a	0	n/a	0	n/a	1	M	0	n/a	0	n/a	0	n/a	0	n/a	0	n/a	0	n/a	0	n/a	0	n/a	0	n/a	0	n/a	0	n/a	0	n/a	0	n/a	0	n/a	0	n/a	0	n/a	ATL3_HUMAN	ADAMTSL3
A498	MDAMNIWDDIITNR	0	n/a	0	n/a	0	n/a	0	n/a	0	n/a	0	n/a	0	n/a	0	n/a	0	n/a	0	n/a	0	n/a	0	n/a	0	n/a	0	n/a	0	n/a	0	n/a	0	n/a	0	n/a	1	MX	0	n/a	0	n/a	0	n/a	0	n/a	PRKDC_HUMAN	PRKDC
A498	VDIVAINDPFINLNYMVYMFQYDSTHGKFHGTVK	1	M	1	M	0	n/a	0	n/a	0	n/a	0	n/a	0	n/a	1	M	0	n/a	0	n/a	0	n/a	1	M	0	n/a	0	n/a	0	n/a	0	n/a	0	n/a	0	n/a	0	n/a	0	n/a	0	n/a	0	n/a	0	n/a	G3P_HUMAN	GAPDH
A498	MYLWPPFRCR	1	M	1	M	1	M	0	n/a	0	n/a	0	n/a	1	M	0	n/a	0	n/a	0	n/a	0	n/a	0	n/a	0	n/a	0	n/a	0	n/a	0	n/a	0	n/a	0	n/a	0	n/a	0	n/a	0	n/a	0	n/a	0	n/a	CAN14_HUMAN	CAPN14
A498	ENVPEDSRPATGYPLPPQIFNESQYRGDYDAFFEAR	0	n/a	0	n/a	0	n/a	0	n/a	0	n/a	0	n/a	0	n/a	0	n/a	0	n/a	0	n/a	0	n/a	0	n/a	0	n/a	0	n/a	0	n/a	0	n/a	0	n/a	0	n/a	1	X	0	n/a	0	n/a	0	n/a	0	n/a	SH3L1_HUMAN	SH3BGRL
A498	IVCVIQAAETPFTGGVEVDVFGK	1	M	1	M	0	n/a	0	n/a	0	n/a	0	n/a	0	n/a	1	M	0	n/a	0	n/a	0	n/a	1	M	0	n/a	0	n/a	0	n/a	0	n/a	0	n/a	0	n/a	0	n/a	0	n/a	0	n/a	0	n/a	0	n/a	PLXB2_HUMAN	PLXNB2
A498	PRLQHSIEREK	0	n/a	0	n/a	0	n/a	0	n/a	0	n/a	0	n/a	0	n/a	0	n/a	0	n/a	0	n/a	0	n/a	0	n/a	0	n/a	1	M	0	n/a	0	n/a	0	n/a	0	n/a	1	M	0	n/a	0	n/a	0	n/a	0	n/a	ANR12_HUMAN	ANKRD12
A498	VETGILRPGMVVTFAPVNITTDVK	1	C	1	C	1	C	0	n/a	0	n/a	0	n/a	1	C	0	n/a	0	n/a	0	n/a	0	n/a	0	n/a	0	n/a	0	n/a	0	n/a	0	n/a	0	n/a	0	n/a	0	n/a	0	n/a	0	n/a	0	n/a	0	n/a	EF1A2_HUMAN	EEF1A2
A498	AISKEVEESKQQER	1	C	1	C	0	n/a	0	n/a	0	n/a	0	n/a	0	n/a	1	C	0	n/a	1	C	0	n/a	0	n/a	0	n/a	0	n/a	0	n/a	0	n/a	0	n/a	0	n/a	0	n/a	0	n/a	0	n/a	0	n/a	0	n/a	CASC1_HUMAN	CASC1
A498	AMFESQSEDELTPFDMSIKCIQSVYISK	2	MC	2	MC	2	MC	0	n/a	0	n/a	0	n/a	2	MC	0	n/a	0	n/a	0	n/a	0	n/a	0	n/a	0	n/a	0	n/a	0	n/a	0	n/a	0	n/a	0	n/a	0	n/a	0	n/a	0	n/a	0	n/a	0	n/a	XRCC6_HUMAN	XRCC6
A498	DGVADVSIENSVISLSGDHCIIGR	0	n/a	0	n/a	0	n/a	0	n/a	0	n/a	0	n/a	0	n/a	0	n/a	0	n/a	0	n/a	0	n/a	0	n/a	0	n/a	0	n/a	0	n/a	0	n/a	0	n/a	0	n/a	0	n/a	0	n/a	0	n/a	0	n/a	1	M	SODC_HUMAN	SOD1
A498	SHLKSESSDER	0	n/a	0	n/a	0	n/a	0	n/a	0	n/a	0	n/a	0	n/a	0	n/a	0	n/a	0	n/a	0	n/a	0	n/a	0	n/a	0	n/a	0	n/a	0	n/a	0	n/a	0	n/a	1	M	0	n/a	0	n/a	0	n/a	0	n/a	NRDE2_HUMAN	NRDE2
A498	IQEGVFDIDNEANGIK	1	MC	1	MC	1	MC	0	n/a	0	n/a	0	n/a	1	MC	0	n/a	0	n/a	0	n/a	0	n/a	0	n/a	0	n/a	0	n/a	0	n/a	0	n/a	0	n/a	0	n/a	0	n/a	0	n/a	0	n/a	0	n/a	0	n/a	RAB2A_HUMAN	RAB2A
A498	SILNSLYDLLAALIR	1	C	1	C	2	C	0	n/a	0	n/a	0	n/a	2	C	0	n/a	0	n/a	0	n/a	0	n/a	0	n/a	0	n/a	0	n/a	0	n/a	0	n/a	0	n/a	0	n/a	0	n/a	0	n/a	0	n/a	0	n/a	0	n/a	RYR2_HUMAN	RYR2
A498	DVNLKMPRNNQLLHFTFR	1	M	1	M	0	n/a	0	n/a	0	n/a	0	n/a	0	n/a	1	M	0	n/a	0	n/a	0	n/a	1	M	0	n/a	0	n/a	0	n/a	0	n/a	0	n/a	0	n/a	0	n/a	0	n/a	0	n/a	0	n/a	0	n/a	ROGDI_HUMAN	ROGDI
A498	QGSPVSRR	0	n/a	0	n/a	0	n/a	0	n/a	0	n/a	0	n/a	0	n/a	0	n/a	0	n/a	0	n/a	0	n/a	0	n/a	0	n/a	0	n/a	0	n/a	0	n/a	0	n/a	0	n/a	0	n/a	0	n/a	0	n/a	0	n/a	1	M	HMGN1_HUMAN	HMGN1
A498	SNFYVNGLTLGGQK	1	M	1	M	0	n/a	0	n/a	0	n/a	0	n/a	0	n/a	1	M	0	n/a	0	n/a	0	n/a	1	M	0	n/a	0	n/a	0	n/a	0	n/a	0	n/a	0	n/a	0	n/a	0	n/a	0	n/a	0	n/a	0	n/a	PROF1_HUMAN	PFN1
A498	EHGLEVIYMIEPIDEYCVQQLK	1	M	1	M	0	n/a	0	n/a	0	n/a	0	n/a	0	n/a	1	M	1	M	0	n/a	0	n/a	1	M	0	n/a	0	n/a	0	n/a	0	n/a	0	n/a	0	n/a	0	n/a	0	n/a	0	n/a	0	n/a	0	n/a	HS90A_HUMAN	HSP90AA1
A498	VEGNMKVPDVDIKGPK	1	M	1	M	1	M	0	n/a	0	n/a	0	n/a	1	M	0	n/a	0	n/a	0	n/a	0	n/a	0	n/a	0	n/a	0	n/a	0	n/a	0	n/a	0	n/a	0	n/a	0	n/a	0	n/a	0	n/a	0	n/a	0	n/a	AHNK_HUMAN	AHNAK
A498	NAQIGWIQTVEDLHERVPEK	1	M	1	M	1	M	0	n/a	0	n/a	0	n/a	1	M	0	n/a	0	n/a	0	n/a	0	n/a	0	n/a	0	n/a	0	n/a	0	n/a	0	n/a	0	n/a	0	n/a	0	n/a	0	n/a	0	n/a	0	n/a	0	n/a	RBGPR_HUMAN	RAB3GAP2
A498	CLLAYFLVKSAEEMPYLK	1	M	1	M	0	n/a	0	n/a	0	n/a	0	n/a	0	n/a	1	M	0	n/a	0	n/a	0	n/a	1	M	0	n/a	0	n/a	0	n/a	0	n/a	0	n/a	0	n/a	0	n/a	0	n/a	0	n/a	0	n/a	0	n/a	F263_HUMAN	PFKFB3
A498	RTGGPAYGPSSDVSIASETESEK	0	n/a	0	n/a	0	n/a	0	n/a	0	n/a	0	n/a	0	n/a	1	C	0	n/a	0	n/a	0	n/a	1	C	0	n/a	0	n/a	0	n/a	0	n/a	0	n/a	0	n/a	0	n/a	0	n/a	0	n/a	0	n/a	0	n/a	FXR2_HUMAN	FXR2
A498	TTGIVMDSVDGVTHTVPIYEGYALPHAILR	6	CX	6	CX	8	CX	0	n/a	0	n/a	0	n/a	8	CX	0	n/a	0	n/a	0	n/a	0	n/a	0	n/a	0	n/a	0	n/a	0	n/a	0	n/a	0	n/a	0	n/a	0	n/a	0	n/a	0	n/a	0	n/a	0	n/a	ACTG_HUMAN	ACTG1
A498	ERGSGRGGPEWGR	0	n/a	0	n/a	0	n/a	0	n/a	0	n/a	0	n/a	0	n/a	0	n/a	0	n/a	0	n/a	0	n/a	0	n/a	0	n/a	0	n/a	0	n/a	1	X	0	n/a	0	n/a	0	n/a	0	n/a	0	n/a	0	n/a	0	n/a	SYUG_HUMAN	SNCG
A498	FIQTDKR	1	M	1	M	1	M	1	M	0	n/a	0	n/a	1	M	0	n/a	0	n/a	0	n/a	0	n/a	0	n/a	0	n/a	0	n/a	0	n/a	0	n/a	0	n/a	0	n/a	0	n/a	0	n/a	0	n/a	0	n/a	0	n/a	KMT2A_HUMAN	KMT2A
A498	AFLASPEYVDLPINGNGKQ	2	MC	2	MC	2	MC	0	n/a	0	n/a	0	n/a	2	MC	0	n/a	0	n/a	0	n/a	0	n/a	0	n/a	0	n/a	0	n/a	0	n/a	0	n/a	0	n/a	0	n/a	0	n/a	0	n/a	0	n/a	0	n/a	0	n/a	GSTP1_HUMAN	GSTP1
A498	QLLSDPEMMVQIMENPFVQSMLSNPDLMR	0	n/a	1	X	0	n/a	0	n/a	0	n/a	0	n/a	0	n/a	1	X	0	n/a	0	n/a	0	n/a	1	X	0	n/a	0	n/a	0	n/a	0	n/a	0	n/a	0	n/a	0	n/a	0	n/a	0	n/a	0	n/a	0	n/a	UBQL1_HUMAN	UBQLN1
A498	QATWLHQALR	1	M	1	M	1	M	0	n/a	0	n/a	0	n/a	1	M	0	n/a	0	n/a	0	n/a	0	n/a	0	n/a	0	n/a	0	n/a	0	n/a	0	n/a	0	n/a	0	n/a	0	n/a	0	n/a	0	n/a	0	n/a	0	n/a	CTBP1_HUMAN	CTBP1
A498	LSNVDRDGMLDDEEFALASHLIEAK	1	M	1	M	2	M	0	n/a	0	n/a	0	n/a	2	M	0	n/a	0	n/a	0	n/a	0	n/a	0	n/a	0	n/a	0	n/a	0	n/a	0	n/a	0	n/a	0	n/a	2	M	0	n/a	0	n/a	0	n/a	0	n/a	EHD2_HUMAN	EHD2
A498	YQEALAKGAGESGK	0	n/a	0	n/a	0	n/a	0	n/a	0	n/a	0	n/a	0	n/a	0	n/a	0	n/a	0	n/a	0	n/a	0	n/a	0	n/a	0	n/a	0	n/a	0	n/a	0	n/a	0	n/a	1	M	0	n/a	0	n/a	0	n/a	0	n/a	GNAS2_HUMAN|GNAS1_HUMAN|GNAS3_HUMAN|ALEX_HUMAN-SODM_HUMAN	GNAS-SOD2
A498	TLTAVHDAILEDLVFPSKIVGKR	2	M	2	M	2	MC	0	n/a	0	n/a	0	n/a	2	MC	0	n/a	0	n/a	0	n/a	0	n/a	0	n/a	0	n/a	0	n/a	0	n/a	0	n/a	0	n/a	0	n/a	0	n/a	0	n/a	0	n/a	0	n/a	0	n/a	RS7_HUMAN	RPS7
A498	VSVAGGER	1	M	1	M	0	n/a	0	n/a	0	n/a	0	n/a	0	n/a	1	M	0	n/a	0	n/a	0	n/a	1	M	0	n/a	0	n/a	0	n/a	0	n/a	0	n/a	0	n/a	0	n/a	0	n/a	0	n/a	0	n/a	0	n/a	EX3L1_HUMAN	EXOC3L1
A498	FLESGGQDGAGDDDDLEDLEEAEEPDMEEDNDQK	1	M	1	M	0	n/a	0	n/a	0	n/a	0	n/a	0	n/a	1	M	0	n/a	0	n/a	0	n/a	1	M	0	n/a	0	n/a	0	n/a	0	n/a	0	n/a	0	n/a	0	n/a	0	n/a	0	n/a	0	n/a	0	n/a	PDIA1_HUMAN	P4HB
A498	DLYLASVFHATAFQLDTDGNPFDQDIYGREELR	2	M	2	M	2	M	0	n/a	0	n/a	0	n/a	2	M	0	n/a	0	n/a	0	n/a	0	n/a	0	n/a	0	n/a	0	n/a	0	n/a	0	n/a	0	n/a	0	n/a	0	n/a	0	n/a	0	n/a	0	n/a	0	n/a	SERPH_HUMAN	SERPINH1
A498	FFGSLPDSWAR	2	MC	2	MC	0	n/a	0	n/a	0	n/a	0	n/a	0	n/a	2	MC	0	n/a	0	n/a	0	n/a	2	MC	2	MCX	2	MCX	0	n/a	0	n/a	2	MCX	0	n/a	0	n/a	0	n/a	0	n/a	0	n/a	2	MC	HTAI2_HUMAN	HTATIP2
A498	AHEPTYFTVDCSEAGQGDVSIGIK	7	MCX	7	MCX	7	MCX	0	n/a	0	n/a	0	n/a	7	MCX	0	n/a	0	n/a	0	n/a	0	n/a	0	n/a	0	n/a	0	n/a	0	n/a	0	n/a	0	n/a	0	n/a	0	n/a	0	n/a	0	n/a	0	n/a	0	n/a	FLNA_HUMAN	FLNA
A498	EQFSNTYSNLILTEPNNYRTMNGR	1	M	1	M	1	M	0	n/a	0	n/a	0	n/a	1	M	0	n/a	0	n/a	0	n/a	0	n/a	0	n/a	0	n/a	0	n/a	0	n/a	0	n/a	0	n/a	0	n/a	0	n/a	0	n/a	0	n/a	0	n/a	0	n/a	HPSE2_HUMAN	HPSE2
A498	NKLDQEVEFLSTSIAQLK	1	M	1	M	0	n/a	0	n/a	0	n/a	0	n/a	0	n/a	1	MC	0	n/a	0	n/a	0	n/a	1	MC	0	n/a	0	n/a	0	n/a	0	n/a	0	n/a	0	n/a	0	n/a	0	n/a	0	n/a	0	n/a	0	n/a	PFD5_HUMAN	PFDN5
A498	FLESGGQDGAGDDDDLEDLQEAEEPDMEEDDDQK	0	n/a	0	n/a	1	M	0	n/a	0	n/a	0	n/a	1	M	0	n/a	0	n/a	0	n/a	0	n/a	0	n/a	0	n/a	0	n/a	0	n/a	0	n/a	0	n/a	0	n/a	0	n/a	0	n/a	0	n/a	0	n/a	0	n/a	PDIA1_HUMAN	P4HB
A498	KEFEATSLRVR	1	M	1	M	0	n/a	0	n/a	0	n/a	0	n/a	0	n/a	1	M	0	n/a	0	n/a	0	n/a	1	M	0	n/a	0	n/a	0	n/a	0	n/a	0	n/a	0	n/a	0	n/a	0	n/a	0	n/a	0	n/a	0	n/a	CC171_HUMAN	CCDC171
A498	SLIDDFSLEPLISAFREFEELAK	0	n/a	0	n/a	0	n/a	0	n/a	1	X	0	n/a	0	n/a	0	n/a	0	n/a	0	n/a	0	n/a	0	n/a	0	n/a	0	n/a	0	n/a	0	n/a	0	n/a	0	n/a	0	n/a	0	n/a	0	n/a	0	n/a	0	n/a	GASP2_HUMAN	GPRASP2
A498	DIEQSIKSQTSGSFEDALLAIVK	1	M	1	M	0	n/a	0	n/a	0	n/a	0	n/a	0	n/a	1	M	0	n/a	0	n/a	0	n/a	1	M	0	n/a	0	n/a	0	n/a	0	n/a	0	n/a	0	n/a	0	n/a	0	n/a	0	n/a	0	n/a	0	n/a	ANXA4_HUMAN	ANXA4
A498	KIEIGIRK	0	n/a	0	n/a	1	M	0	n/a	0	n/a	0	n/a	1	M	0	n/a	0	n/a	0	n/a	0	n/a	0	n/a	0	n/a	0	n/a	0	n/a	0	n/a	0	n/a	0	n/a	0	n/a	0	n/a	0	n/a	0	n/a	0	n/a	LRP1B_HUMAN	LRP1B
A498	LSGPDDNPLHKQPR	1	M	1	M	0	n/a	0	n/a	0	n/a	0	n/a	0	n/a	1	M	0	n/a	0	n/a	0	n/a	1	M	0	n/a	0	n/a	0	n/a	0	n/a	0	n/a	0	n/a	0	n/a	0	n/a	0	n/a	0	n/a	0	n/a	DPP9_HUMAN	DPP9
A498	TMELIEEPIKGSPGLSFYFK	0	n/a	0	n/a	0	n/a	0	n/a	0	n/a	0	n/a	0	n/a	0	n/a	0	n/a	0	n/a	0	n/a	0	n/a	0	n/a	1	M	0	n/a	0	n/a	0	n/a	0	n/a	1	M	0	n/a	0	n/a	0	n/a	0	n/a	MANBA_HUMAN	MANBA
A498	ALNILEQLPQWDMCNFLVNLQYR	1	MC	1	MC	0	n/a	0	n/a	0	n/a	0	n/a	0	n/a	1	MC	0	n/a	0	n/a	0	n/a	1	MC	0	n/a	0	n/a	0	n/a	0	n/a	0	n/a	0	n/a	0	n/a	0	n/a	0	n/a	0	n/a	0	n/a	PPGB_HUMAN	CTSA
A498	ALGALVDSCALGLCPDWDSWDASKPVTNAR	0	n/a	0	n/a	0	n/a	0	n/a	0	n/a	0	n/a	0	n/a	0	n/a	0	n/a	0	n/a	0	n/a	0	n/a	0	n/a	0	n/a	0	n/a	0	n/a	0	n/a	0	n/a	0	n/a	0	n/a	0	n/a	0	n/a	11	MCX	FLNA_HUMAN	FLNA
A498	DQAIATREELHAQHTR	0	n/a	0	n/a	0	n/a	0	n/a	0	n/a	0	n/a	0	n/a	1	C	0	n/a	0	n/a	0	n/a	1	C	0	n/a	0	n/a	0	n/a	0	n/a	0	n/a	0	n/a	0	n/a	0	n/a	0	n/a	0	n/a	0	n/a	CARD9_HUMAN	CARD9
A498	TAASGVEASSRPLDHAQPPSSLVIDKESEVYK	2	MC	2	MC	0	n/a	0	n/a	0	n/a	0	n/a	0	n/a	2	MC	0	n/a	0	n/a	0	n/a	2	MC	2	MCX	2	MCX	0	n/a	0	n/a	2	MCX	0	n/a	0	n/a	0	n/a	0	n/a	0	n/a	2	MC	PDLI1_HUMAN	PDLIM1
A498	QLENLVIEAVYADVLR	0	n/a	0	n/a	0	n/a	0	n/a	0	n/a	0	n/a	0	n/a	0	n/a	0	n/a	0	n/a	0	n/a	0	n/a	0	n/a	0	n/a	0	n/a	0	n/a	0	n/a	0	n/a	1	M	0	n/a	0	n/a	0	n/a	0	n/a	CSN7A_HUMAN	COPS7A
A498	DAIILIFANKQDLPDAMKLHEIQEK	0	n/a	0	n/a	0	n/a	0	n/a	0	n/a	0	n/a	0	n/a	0	n/a	0	n/a	0	n/a	0	n/a	0	n/a	0	n/a	0	n/a	0	n/a	0	n/a	0	n/a	0	n/a	1	MC	0	n/a	0	n/a	0	n/a	0	n/a	ARF6_HUMAN	ARF6
A498	RWGHNTQGNFSLQFCR	1	M	1	M	0	n/a	0	n/a	0	n/a	0	n/a	0	n/a	1	M	0	n/a	0	n/a	0	n/a	1	M	0	n/a	0	n/a	0	n/a	0	n/a	0	n/a	0	n/a	0	n/a	0	n/a	0	n/a	0	n/a	0	n/a	PKHD1_HUMAN	PKHD1
A498	QDQPTFDSSGNILSK	1	C	1	C	0	n/a	0	n/a	0	n/a	0	n/a	0	n/a	1	C	0	n/a	0	n/a	0	n/a	1	C	0	n/a	0	n/a	0	n/a	0	n/a	0	n/a	0	n/a	0	n/a	0	n/a	0	n/a	0	n/a	0	n/a	SYNE2_HUMAN	SYNE2
A498	VSDFGLSSVLEDDPEAAYTTR	0	n/a	0	n/a	1	C	0	n/a	0	n/a	0	n/a	1	C	0	n/a	0	n/a	0	n/a	0	n/a	0	n/a	0	n/a	0	n/a	0	n/a	0	n/a	0	n/a	0	n/a	0	n/a	0	n/a	0	n/a	0	n/a	0	n/a	EPHA3_HUMAN	EPHA3
A498	CPEALFQLSFLGMESCGIHETTFNSIMK	0	n/a	0	n/a	0	n/a	0	n/a	0	n/a	0	n/a	0	n/a	0	n/a	0	n/a	0	n/a	0	n/a	0	n/a	0	n/a	0	n/a	0	n/a	0	n/a	0	n/a	0	n/a	0	n/a	0	n/a	0	n/a	0	n/a	4	MC	ACTG_HUMAN	ACTG1
A498	TLMGIVIDSGDGVTHVIPVAEGYVIGSCIK	1	C	1	C	1	C	0	n/a	0	n/a	0	n/a	1	CX	0	n/a	0	n/a	0	n/a	0	n/a	0	n/a	0	n/a	0	n/a	0	n/a	0	n/a	0	n/a	0	n/a	0	n/a	0	n/a	0	n/a	0	n/a	0	n/a	ARP3B_HUMAN	ACTR3B
A498	LFAYSSWDILR	0	n/a	0	n/a	3	MC	0	n/a	0	n/a	0	n/a	3	MC	0	n/a	0	n/a	0	n/a	0	n/a	0	n/a	0	n/a	0	n/a	0	n/a	0	n/a	0	n/a	0	n/a	0	n/a	0	n/a	0	n/a	0	n/a	0	n/a	GLGB_HUMAN	GBE1
A498	MLVVLLQANRDPDAGIDESQVEQDAQALFQAGELK	2	MX	2	MX	0	n/a	0	n/a	0	n/a	0	n/a	0	n/a	2	MX	0	n/a	0	n/a	0	n/a	2	MX	0	n/a	0	n/a	0	n/a	0	n/a	0	n/a	0	n/a	2	MX	0	n/a	0	n/a	0	n/a	0	n/a	ANXA5_HUMAN	ANXA5
A498	FGSAIAPLGDLNQDGFNDIAIAAPYGGEDK	1	M	1	M	0	n/a	0	n/a	0	n/a	0	n/a	0	n/a	1	M	0	n/a	0	n/a	0	n/a	1	M	0	n/a	0	n/a	0	n/a	0	n/a	0	n/a	0	n/a	0	n/a	0	n/a	0	n/a	0	n/a	0	n/a	ITAV_HUMAN	ITGAV
A498	GNDICLYDDPTIHWK	0	n/a	0	n/a	0	n/a	0	n/a	0	n/a	0	n/a	0	n/a	1	M	0	n/a	0	n/a	0	n/a	1	M	0	n/a	0	n/a	0	n/a	0	n/a	0	n/a	0	n/a	0	n/a	0	n/a	0	n/a	0	n/a	0	n/a	K2018_HUMAN	KIAA2018
A498	SEGGFVWACK	2	C	2	C	0	n/a	0	n/a	0	n/a	0	n/a	0	n/a	2	C	0	n/a	0	n/a	0	n/a	2	C	0	n/a	0	n/a	0	n/a	0	n/a	0	n/a	0	n/a	0	n/a	0	n/a	0	n/a	0	n/a	0	n/a	IDHC_HUMAN	IDH1
A498	SLGNVIHPDVVVNGGEDQSKEPPYGADVLR	0	n/a	0	n/a	0	n/a	0	n/a	0	n/a	0	n/a	0	n/a	0	n/a	0	n/a	0	n/a	0	n/a	0	n/a	0	n/a	0	n/a	0	n/a	0	n/a	0	n/a	0	n/a	4	MCX	0	n/a	0	n/a	0	n/a	0	n/a	SYIM_HUMAN	IARS2
A498	MELLHPLGLDSPIAGFLQK	1	MCX	1	MCX	0	n/a	0	n/a	0	n/a	0	n/a	0	n/a	1	MCX	0	n/a	0	n/a	0	n/a	1	MCX	1	MCX	1	MCX	0	n/a	0	n/a	1	MCX	0	n/a	0	n/a	0	n/a	0	n/a	0	n/a	1	MCX	MCEE_HUMAN	MCEE
A498	FNMANALASATCGRCK	1	M	1	M	1	M	0	n/a	0	n/a	0	n/a	1	M	0	n/a	0	n/a	0	n/a	0	n/a	0	n/a	0	n/a	0	n/a	0	n/a	0	n/a	0	n/a	0	n/a	0	n/a	0	n/a	0	n/a	0	n/a	0	n/a	LIMS1_HUMAN	LIMS1
A498	GIVVTAYSPLGSPDRPWAKLEDPSLLEDPR	0	n/a	0	n/a	1	M	0	n/a	0	n/a	0	n/a	1	M	0	n/a	0	n/a	0	n/a	0	n/a	0	n/a	0	n/a	0	n/a	0	n/a	0	n/a	0	n/a	0	n/a	0	n/a	0	n/a	0	n/a	0	n/a	0	n/a	ALDR_HUMAN	AKR1B1
A498	VEGEMKVPDIDIK	1	M	1	M	0	n/a	0	n/a	0	n/a	0	n/a	0	n/a	1	M	0	n/a	0	n/a	0	n/a	1	M	0	n/a	0	n/a	0	n/a	0	n/a	0	n/a	0	n/a	0	n/a	0	n/a	0	n/a	0	n/a	0	n/a	AHNK_HUMAN	AHNAK
A498	KTFDLADAQTVLALSECAVTLK	1	MX	1	MCX	1	MX	0	n/a	0	n/a	0	n/a	1	MX	0	n/a	0	n/a	0	n/a	0	n/a	0	n/a	0	n/a	0	n/a	0	n/a	0	n/a	0	n/a	0	n/a	0	n/a	0	n/a	0	n/a	0	n/a	0	n/a	XPOT_HUMAN	XPOT
A498	LASQANIAQVLAELKQYATEVDVDFVRK	1	M	1	M	1	M	0	n/a	0	n/a	0	n/a	1	M	0	n/a	0	n/a	0	n/a	0	n/a	0	n/a	0	n/a	0	n/a	0	n/a	0	n/a	0	n/a	0	n/a	0	n/a	0	n/a	0	n/a	0	n/a	0	n/a	AP1B1_HUMAN	AP1B1
A498	TTDGVYEGVAIGGDRYLGSTFMDHVLR	1	MX	1	MX	1	MX	0	n/a	0	n/a	0	n/a	1	MX	0	n/a	0	n/a	0	n/a	0	n/a	0	n/a	0	n/a	0	n/a	0	n/a	0	n/a	0	n/a	0	n/a	0	n/a	0	n/a	0	n/a	0	n/a	0	n/a	ACLY_HUMAN	ACLY
A498	IAVAAASKPAVEIKQEGNTFYIK	1	M	1	M	0	n/a	0	n/a	0	n/a	0	n/a	0	n/a	1	M	0	n/a	0	n/a	0	n/a	1	M	0	n/a	0	n/a	0	n/a	0	n/a	0	n/a	0	n/a	0	n/a	0	n/a	0	n/a	0	n/a	0	n/a	RABP2_HUMAN	CRABP2
A498	HLNEIDLFHCINPNDSK	1	M	1	M	0	n/a	0	n/a	0	n/a	0	n/a	0	n/a	1	M	0	n/a	0	n/a	0	n/a	1	M	0	n/a	0	n/a	0	n/a	0	n/a	0	n/a	0	n/a	0	n/a	0	n/a	0	n/a	0	n/a	0	n/a	TEBP_HUMAN	PTGES3
A498	QLLLTADNRVNPCIGGVILFHETLYQK	10	MC	10	MC	0	n/a	0	n/a	0	n/a	0	n/a	0	n/a	10	MC	0	n/a	0	n/a	0	n/a	10	MC	0	n/a	0	n/a	0	n/a	0	n/a	0	n/a	0	n/a	0	n/a	0	n/a	0	n/a	0	n/a	0	n/a	ALDOA_HUMAN	ALDOA
A498	VLPVYGGLK	0	n/a	0	n/a	1	C	0	n/a	0	n/a	0	n/a	1	C	0	n/a	0	n/a	0	n/a	0	n/a	0	n/a	0	n/a	0	n/a	0	n/a	0	n/a	0	n/a	0	n/a	0	n/a	0	n/a	0	n/a	0	n/a	0	n/a	SCAF8_HUMAN	SCAF8
A498	YEEILDACEEEMTAK	0	n/a	0	n/a	0	n/a	0	n/a	0	n/a	0	n/a	0	n/a	0	n/a	0	n/a	0	n/a	0	n/a	0	n/a	0	n/a	1	C	0	n/a	0	n/a	0	n/a	0	n/a	0	n/a	0	n/a	0	n/a	0	n/a	0	n/a	GOGA4_HUMAN	GOLGA4
A498	GSTPEAAAQVVKWVSFADSDIVPPASTWVFPTLGIMHHNK	7	M	7	MC	7	MC	0	n/a	0	n/a	0	n/a	7	MC	0	n/a	0	n/a	0	n/a	0	n/a	0	n/a	0	n/a	0	n/a	0	n/a	0	n/a	0	n/a	0	n/a	0	n/a	0	n/a	0	n/a	0	n/a	0	n/a	EF1G_HUMAN	EEF1G
A498	GGSFRMPGTMTLQDGRK	0	n/a	0	n/a	0	n/a	0	n/a	0	n/a	0	n/a	0	n/a	0	n/a	0	n/a	0	n/a	0	n/a	0	n/a	0	n/a	0	n/a	0	n/a	0	n/a	0	n/a	0	n/a	1	M	0	n/a	0	n/a	0	n/a	0	n/a	SH3R2_HUMAN	SH3RF2
A498	NPNAMLVNLKEPLASTYQDILYQAK	0	n/a	0	n/a	0	n/a	0	n/a	0	n/a	0	n/a	0	n/a	0	n/a	0	n/a	0	n/a	0	n/a	0	n/a	0	n/a	1	M	0	n/a	0	n/a	0	n/a	0	n/a	1	M	0	n/a	0	n/a	0	n/a	0	n/a	IQGA1_HUMAN	IQGAP1
A498	GSLGATGQIKGPTVGGGLPGIGVQGLEGNLQMPGIK	1	M	1	M	0	n/a	0	n/a	0	n/a	0	n/a	0	n/a	1	M	0	n/a	0	n/a	0	n/a	1	M	0	n/a	0	n/a	0	n/a	0	n/a	0	n/a	0	n/a	0	n/a	0	n/a	0	n/a	0	n/a	0	n/a	AHNK_HUMAN	AHNAK
A498	KTCMDPVPSCGKVCGKPLR	1	M	1	M	1	M	0	n/a	0	n/a	0	n/a	1	M	0	n/a	0	n/a	0	n/a	0	n/a	0	n/a	0	n/a	0	n/a	0	n/a	0	n/a	0	n/a	0	n/a	0	n/a	0	n/a	0	n/a	0	n/a	0	n/a	NFX1_HUMAN	NFX1
A498	AEISELPSIVEDLANGNITWADVEAR	2	CX	2	CX	0	n/a	0	n/a	0	n/a	0	n/a	0	n/a	3	MCX	0	n/a	0	n/a	0	n/a	3	MCX	0	n/a	0	n/a	0	n/a	0	n/a	0	n/a	0	n/a	0	n/a	0	n/a	0	n/a	0	n/a	0	n/a	SYG_HUMAN	GARS
A498	APNLYMVPQGIRPMVQLTAIEILAWGLR	1	M	1	M	0	n/a	0	n/a	0	n/a	0	n/a	0	n/a	1	M	0	n/a	0	n/a	0	n/a	1	M	0	n/a	0	n/a	0	n/a	0	n/a	0	n/a	0	n/a	0	n/a	0	n/a	0	n/a	0	n/a	0	n/a	MYOF_HUMAN	MYOF
A498	FNEEHIPDSPFVVPVASPSGNAR	1	M	1	M	0	n/a	0	n/a	0	n/a	0	n/a	0	n/a	1	M	0	n/a	0	n/a	0	n/a	1	M	0	n/a	0	n/a	0	n/a	0	n/a	0	n/a	0	n/a	0	n/a	0	n/a	0	n/a	0	n/a	0	n/a	FLNA_HUMAN	FLNA
A498	RAEDGSVINYELIDQDARDLYDAGVK	1	M	1	M	0	n/a	0	n/a	0	n/a	0	n/a	0	n/a	1	M	0	n/a	0	n/a	0	n/a	1	M	0	n/a	0	n/a	0	n/a	0	n/a	0	n/a	0	n/a	0	n/a	0	n/a	0	n/a	0	n/a	0	n/a	ANXA2_HUMAN	ANXA2
A498	ANPSKPPSDLGYTWNIPVK	1	M	1	M	1	M	0	n/a	0	n/a	0	n/a	1	M	0	n/a	0	n/a	0	n/a	0	n/a	0	n/a	0	n/a	0	n/a	0	n/a	0	n/a	0	n/a	0	n/a	0	n/a	0	n/a	0	n/a	0	n/a	0	n/a	AMPE_HUMAN	ENPEP
A498	EEQIIHQEEKAYWCNQCGR	1	M	1	M	1	M	0	n/a	0	n/a	0	n/a	1	M	0	n/a	0	n/a	0	n/a	0	n/a	0	n/a	0	n/a	0	n/a	0	n/a	0	n/a	0	n/a	0	n/a	0	n/a	0	n/a	0	n/a	0	n/a	0	n/a	ZN594_HUMAN	ZNF594
A498	GPSVDLKGPK	1	C	1	C	1	C	0	n/a	0	n/a	0	n/a	1	C	0	n/a	0	n/a	0	n/a	0	n/a	0	n/a	0	n/a	0	n/a	0	n/a	0	n/a	0	n/a	0	n/a	0	n/a	0	n/a	0	n/a	0	n/a	0	n/a	AHNK2_HUMAN	AHNAK2
A498	AKLSEEHK	0	n/a	0	n/a	0	n/a	0	n/a	0	n/a	0	n/a	0	n/a	1	M	0	n/a	0	n/a	0	n/a	1	M	0	n/a	0	n/a	0	n/a	0	n/a	0	n/a	0	n/a	0	n/a	0	n/a	0	n/a	0	n/a	0	n/a	PEPL_HUMAN	PPL
A498	VEGDVKGPEIDIK	1	M	1	M	0	n/a	0	n/a	0	n/a	0	n/a	0	n/a	1	M	0	n/a	0	n/a	0	n/a	1	M	0	n/a	0	n/a	0	n/a	0	n/a	0	n/a	0	n/a	0	n/a	0	n/a	0	n/a	0	n/a	0	n/a	AHNK_HUMAN	AHNAK
A498	NLNAMLVNLEEPLASTYQDILYQAK	3	MC	3	MC	0	n/a	0	n/a	0	n/a	0	n/a	0	n/a	3	MC	0	n/a	0	n/a	0	n/a	3	MC	0	n/a	0	n/a	0	n/a	0	n/a	0	n/a	0	n/a	0	n/a	0	n/a	0	n/a	0	n/a	0	n/a	IQGA1_HUMAN	IQGAP1
A498	STAAFAQALQFVPETQVSLLDNGLR	0	n/a	0	n/a	0	n/a	0	n/a	0	n/a	0	n/a	0	n/a	0	n/a	0	n/a	0	n/a	0	n/a	0	n/a	0	n/a	0	n/a	0	n/a	0	n/a	0	n/a	0	n/a	2	MCX	0	n/a	0	n/a	0	n/a	0	n/a	QCR1_HUMAN	UQCRC1
A498	VNQGRCEMKTFVSPEAISPDLVK	1	C	1	C	0	n/a	0	n/a	0	n/a	0	n/a	0	n/a	1	C	0	n/a	0	n/a	0	n/a	1	C	0	n/a	0	n/a	0	n/a	0	n/a	0	n/a	0	n/a	0	n/a	0	n/a	0	n/a	0	n/a	0	n/a	TRI15_HUMAN	TRIM15
A498	MAAQCVTKVVLNVSCANLLDKDIGSK	1	M	1	M	1	M	0	n/a	0	n/a	0	n/a	1	M	1	M	0	n/a	0	n/a	0	n/a	1	M	0	n/a	0	n/a	0	n/a	0	n/a	0	n/a	0	n/a	0	n/a	0	n/a	0	n/a	0	n/a	0	n/a	CPNE3_HUMAN	CPNE3
A498	SQTWGPR	0	n/a	0	n/a	0	n/a	0	n/a	0	n/a	0	n/a	0	n/a	0	n/a	0	n/a	0	n/a	0	n/a	0	n/a	0	n/a	0	n/a	0	n/a	0	n/a	0	n/a	0	n/a	1	M	0	n/a	0	n/a	0	n/a	0	n/a	HOME3_HUMAN	HOMER3
A498	KLHEEEIQELKAQIQEQHVQIDVDVSKPDLTAALR	4	MC	4	MC	4	MC	0	n/a	0	n/a	0	n/a	4	M	0	n/a	0	n/a	0	n/a	0	n/a	0	n/a	0	n/a	0	n/a	0	n/a	0	n/a	0	n/a	0	n/a	0	n/a	0	n/a	0	n/a	0	n/a	0	n/a	VIME_HUMAN	VIM
A498	VMAEALGVSVTDYTFEDCQLALAEGELR	1	C	1	C	0	n/a	0	n/a	0	n/a	0	n/a	0	n/a	1	C	0	n/a	0	n/a	0	n/a	1	C	0	n/a	0	n/a	0	n/a	0	n/a	0	n/a	0	n/a	0	n/a	0	n/a	0	n/a	0	n/a	0	n/a	PCAT1_HUMAN	LPCAT1
A498	AEGKYIK	0	n/a	0	n/a	0	n/a	0	n/a	0	n/a	0	n/a	0	n/a	0	n/a	0	n/a	0	n/a	0	n/a	1	M	0	n/a	0	n/a	0	n/a	0	n/a	0	n/a	0	n/a	0	n/a	0	n/a	0	n/a	0	n/a	0	n/a	ITPR3_HUMAN	ITPR3
A498	TLWTVLDAINQMWLPVVR	1	M	1	M	1	M	0	n/a	0	n/a	0	n/a	1	M	0	n/a	0	n/a	0	n/a	0	n/a	0	n/a	0	n/a	0	n/a	0	n/a	0	n/a	0	n/a	0	n/a	0	n/a	0	n/a	0	n/a	0	n/a	0	n/a	PGAM4_HUMAN	PGAM4
A498	RILGLGTWK	2	M	2	M	2	M	0	n/a	0	n/a	0	n/a	2	M	0	n/a	0	n/a	0	n/a	0	n/a	0	n/a	0	n/a	0	n/a	0	n/a	0	n/a	0	n/a	0	n/a	0	n/a	0	n/a	0	n/a	0	n/a	0	n/a	ALDR_HUMAN	AKR1B1
A498	FGGADISTLAADSR	1	M	1	M	0	n/a	0	n/a	0	n/a	0	n/a	0	n/a	2	MC	0	n/a	0	n/a	0	n/a	2	MC	0	n/a	0	n/a	0	n/a	0	n/a	0	n/a	0	n/a	0	n/a	0	n/a	0	n/a	0	n/a	0	n/a	VKIND_HUMAN	KNDC1
A498	EGTKEAHNRAENTQFVK	1	C	1	C	0	n/a	0	n/a	0	n/a	0	n/a	0	n/a	1	C	0	n/a	0	n/a	0	n/a	1	C	0	n/a	0	n/a	0	n/a	0	n/a	0	n/a	0	n/a	0	n/a	0	n/a	0	n/a	0	n/a	0	n/a	HMOX2_HUMAN	HMOX2
A498	ALIKGQFMAK	1	C	1	C	1	C	0	n/a	0	n/a	0	n/a	1	C	0	n/a	0	n/a	0	n/a	0	n/a	0	n/a	0	n/a	0	n/a	0	n/a	0	n/a	0	n/a	0	n/a	0	n/a	0	n/a	0	n/a	0	n/a	0	n/a	XYLB_HUMAN	XYLB
A498	KGTDEDAIISVLAYR	0	n/a	0	n/a	0	n/a	0	n/a	0	n/a	0	n/a	0	n/a	0	n/a	0	n/a	0	n/a	0	n/a	0	n/a	0	n/a	0	n/a	0	n/a	0	n/a	0	n/a	0	n/a	18	M	0	n/a	0	n/a	0	n/a	0	n/a	GMCL1_HUMAN-ANXA4_HUMAN	GMCL1-ANXA4
A498	EILNEAYVMASVDNPHVCR	1	M	1	M	1	M	1	M	0	n/a	0	n/a	1	M	1	M	1	M	0	n/a	0	n/a	1	M	0	n/a	0	n/a	0	n/a	0	n/a	0	n/a	0	n/a	0	n/a	0	n/a	0	n/a	0	n/a	0	n/a	EGFR_HUMAN	EGFR
A498	WLSQIGVENTEENRR	1	M	1	M	0	n/a	0	n/a	0	n/a	0	n/a	0	n/a	1	M	0	n/a	0	n/a	0	n/a	1	M	0	n/a	0	n/a	0	n/a	0	n/a	0	n/a	0	n/a	0	n/a	0	n/a	0	n/a	0	n/a	0	n/a	ALDOC_HUMAN	ALDOC
A498	VLTKLPLAEEEK	1	M	1	M	0	n/a	0	n/a	0	n/a	0	n/a	0	n/a	1	M	0	n/a	0	n/a	0	n/a	1	M	0	n/a	0	n/a	0	n/a	0	n/a	0	n/a	0	n/a	0	n/a	0	n/a	0	n/a	0	n/a	0	n/a	MRVI1_HUMAN	MRVI1
A498	GVGGSQPPDIDKTQLVEPTEYLVVHLK	0	n/a	0	n/a	1	M	0	n/a	0	n/a	0	n/a	1	M	0	n/a	0	n/a	0	n/a	0	n/a	0	n/a	0	n/a	0	n/a	0	n/a	0	n/a	0	n/a	0	n/a	0	n/a	0	n/a	0	n/a	0	n/a	0	n/a	AMPN_HUMAN	ANPEP
A498	MTSKLWTSFWPICPR	0	n/a	0	n/a	1	C	0	n/a	0	n/a	1	C	0	n/a	0	n/a	0	n/a	0	n/a	0	n/a	0	n/a	0	n/a	0	n/a	0	n/a	0	n/a	0	n/a	0	n/a	0	n/a	0	n/a	0	n/a	0	n/a	0	n/a	RN213_HUMAN	RNF213
A498	THTGGTIMAGKLAVER	1	C	1	C	0	n/a	0	n/a	0	n/a	0	n/a	0	n/a	0	n/a	0	n/a	0	n/a	0	n/a	0	n/a	0	n/a	0	n/a	0	n/a	0	n/a	0	n/a	0	n/a	0	n/a	0	n/a	0	n/a	0	n/a	0	n/a	HDA11_HUMAN	HDAC11
A498	DGTVLCELINAQYPEGQAPVKK	0	n/a	0	n/a	0	n/a	0	n/a	0	n/a	0	n/a	0	n/a	0	n/a	0	n/a	0	n/a	0	n/a	0	n/a	0	n/a	0	n/a	0	n/a	0	n/a	0	n/a	0	n/a	0	n/a	0	n/a	0	n/a	0	n/a	1	M	TAGL2_HUMAN	TAGLN2
A498	PEMTPVSLGSTKEGPETPPR	1	M	1	M	0	n/a	0	n/a	0	n/a	0	n/a	0	n/a	1	M	0	n/a	0	n/a	0	n/a	1	M	0	n/a	0	n/a	0	n/a	0	n/a	0	n/a	0	n/a	0	n/a	0	n/a	0	n/a	0	n/a	0	n/a	GA2L1_HUMAN	GAS2L1
A498	AHLVLEGTSKK	1	M	1	M	1	M	0	n/a	0	n/a	0	n/a	1	M	0	n/a	0	n/a	0	n/a	0	n/a	0	n/a	0	n/a	0	n/a	0	n/a	0	n/a	0	n/a	0	n/a	0	n/a	0	n/a	0	n/a	0	n/a	0	n/a	PCX1_HUMAN	PCNX
A498	LMPPPPLPPGPMKKDK	1	M	1	M	0	n/a	0	n/a	0	n/a	0	n/a	0	n/a	1	M	0	n/a	0	n/a	0	n/a	1	M	0	n/a	0	n/a	0	n/a	0	n/a	0	n/a	0	n/a	0	n/a	0	n/a	0	n/a	0	n/a	0	n/a	TAF1_HUMAN	TAF1
A498	ELQSMADQENISPAALKK	1	C	1	C	1	C	0	n/a	0	n/a	0	n/a	1	C	0	n/a	0	n/a	0	n/a	0	n/a	0	n/a	0	n/a	0	n/a	0	n/a	0	n/a	0	n/a	0	n/a	0	n/a	0	n/a	0	n/a	0	n/a	0	n/a	P5CR2_HUMAN	PYCR2
A498	GPKGDHGIPGFSGLPGELGLKGMR	0	n/a	0	n/a	1	C	0	n/a	0	n/a	0	n/a	1	C	0	n/a	0	n/a	0	n/a	0	n/a	0	n/a	0	n/a	0	n/a	0	n/a	0	n/a	0	n/a	0	n/a	0	n/a	0	n/a	0	n/a	0	n/a	0	n/a	CO4A6_HUMAN	COL4A6
A498	ASGATILSTLADLEGEETFEAAMLGQAEEVVQER	2	CX	2	CX	0	n/a	0	n/a	0	n/a	0	n/a	0	n/a	2	CX	0	n/a	0	n/a	0	n/a	2	CX	0	n/a	0	n/a	0	n/a	0	n/a	0	n/a	0	n/a	0	n/a	0	n/a	0	n/a	0	n/a	0	n/a	TCPA_HUMAN	TCP1
A498	LGRCESGLPRGLQGAGPPPR	0	n/a	0	n/a	1	M	0	n/a	0	n/a	1	M	0	n/a	0	n/a	0	n/a	0	n/a	0	n/a	0	n/a	0	n/a	0	n/a	0	n/a	0	n/a	0	n/a	0	n/a	0	n/a	0	n/a	0	n/a	0	n/a	0	n/a	NPTXR_HUMAN	NPTXR
A498	VNGAEWGVDLPSVEAQLGSHR	1	M	1	M	1	M	0	n/a	0	n/a	0	n/a	1	M	0	n/a	0	n/a	0	n/a	0	n/a	0	n/a	0	n/a	0	n/a	0	n/a	0	n/a	0	n/a	0	n/a	0	n/a	0	n/a	0	n/a	0	n/a	0	n/a	PLEC_HUMAN	PLEC
A498	GAILFFILSEMALVNSMYQYSLIAFLEVFR	0	n/a	0	n/a	1	M	0	n/a	0	n/a	0	n/a	1	M	0	n/a	0	n/a	0	n/a	0	n/a	0	n/a	0	n/a	0	n/a	0	n/a	0	n/a	0	n/a	0	n/a	0	n/a	0	n/a	0	n/a	0	n/a	0	n/a	DYH10_HUMAN	DNAH10
A498	IPDWTPKAYDPLDVLVPYFVPNTPAAR	1	M	1	M	0	n/a	0	n/a	0	n/a	0	n/a	0	n/a	1	M	0	n/a	0	n/a	0	n/a	1	M	0	n/a	0	n/a	0	n/a	0	n/a	0	n/a	0	n/a	0	n/a	0	n/a	0	n/a	0	n/a	0	n/a	SPHM_HUMAN	SGSH
A498	CSGVLEGIR	0	n/a	0	n/a	0	n/a	0	n/a	0	n/a	0	n/a	0	n/a	0	n/a	0	n/a	0	n/a	0	n/a	0	n/a	0	n/a	0	n/a	0	n/a	0	n/a	0	n/a	0	n/a	0	n/a	0	n/a	0	n/a	0	n/a	2	M	MYH7_HUMAN	MYH7
A498	LNIISNLDCVNQVIGIR	2	M	2	M	2	M	2	M	0	n/a	0	n/a	2	M	0	n/a	0	n/a	0	n/a	0	n/a	0	n/a	0	n/a	0	n/a	0	n/a	0	n/a	0	n/a	0	n/a	0	n/a	0	n/a	0	n/a	0	n/a	0	n/a	2AAA_HUMAN	PPP2R1A
A498	LLLALEGR	1	X	1	X	2	CX	0	n/a	0	n/a	0	n/a	2	CX	0	n/a	0	n/a	0	n/a	0	n/a	0	n/a	0	n/a	0	n/a	0	n/a	0	n/a	0	n/a	0	n/a	0	n/a	0	n/a	0	n/a	0	n/a	0	n/a	URFB1_HUMAN	UHRF1BP1
A498	TAFDNAIAELDTLNEDSYKDSTLIMQLLR	1	M	1	M	2	M	0	n/a	0	n/a	0	n/a	2	M	0	n/a	0	n/a	0	n/a	0	n/a	0	n/a	0	n/a	0	n/a	0	n/a	0	n/a	0	n/a	0	n/a	0	n/a	0	n/a	0	n/a	0	n/a	0	n/a	1433G_HUMAN	YWHAG
A498	FQGIKHECEANGPEDLNR	1	MC	1	MC	1	MC	0	n/a	0	n/a	0	n/a	1	MC	0	n/a	0	n/a	0	n/a	0	n/a	0	n/a	0	n/a	0	n/a	0	n/a	0	n/a	0	n/a	0	n/a	0	n/a	0	n/a	0	n/a	0	n/a	0	n/a	DEST_HUMAN	DSTN
A498	ILKAVQAAEDAAGQALQQADHTWATVVR	2	M	2	M	0	n/a	0	n/a	0	n/a	0	n/a	0	n/a	2	M	0	n/a	0	n/a	0	n/a	2	M	0	n/a	0	n/a	0	n/a	0	n/a	0	n/a	0	n/a	0	n/a	0	n/a	0	n/a	0	n/a	0	n/a	LAMA5_HUMAN	LAMA5
A498	DLVAQGAR	1	M	1	M	1	M	0	n/a	0	n/a	0	n/a	1	M	0	n/a	0	n/a	0	n/a	0	n/a	0	n/a	0	n/a	0	n/a	0	n/a	0	n/a	0	n/a	0	n/a	0	n/a	0	n/a	0	n/a	0	n/a	0	n/a	DYHC2_HUMAN	DYNC2H1
A498	TLNIPVLTVIEWSQMHFLR	1	C	1	C	0	n/a	0	n/a	0	n/a	0	n/a	0	n/a	1	C	0	n/a	0	n/a	0	n/a	1	C	0	n/a	1	MC	0	n/a	0	n/a	0	n/a	0	n/a	0	n/a	0	n/a	0	n/a	0	n/a	0	n/a	SCRB2_HUMAN	SCARB2
A498	AQLGGPEAAKSNETAAK	3	M	3	M	0	n/a	0	n/a	0	n/a	0	n/a	0	n/a	3	M	0	n/a	0	n/a	0	n/a	4	M	0	n/a	0	n/a	0	n/a	0	n/a	0	n/a	0	n/a	0	n/a	0	n/a	0	n/a	0	n/a	0	n/a	HSPB1_HUMAN	HSPB1
A498	TKAVGLEESLVQEGRAR	0	n/a	0	n/a	0	n/a	0	n/a	0	n/a	0	n/a	0	n/a	0	n/a	0	n/a	0	n/a	0	n/a	0	n/a	0	n/a	1	C	0	n/a	0	n/a	0	n/a	0	n/a	0	n/a	0	n/a	0	n/a	0	n/a	0	n/a	MAP1A_HUMAN	MAP1A
A498	YHTSQSGDEMTSLSQYVSR	1	M	1	M	1	M	1	M	0	n/a	0	n/a	1	M	0	n/a	0	n/a	0	n/a	0	n/a	0	n/a	0	n/a	0	n/a	0	n/a	0	n/a	0	n/a	0	n/a	0	n/a	0	n/a	0	n/a	0	n/a	0	n/a	HS90B_HUMAN	HSP90AB1
A498	ADVDVSGPKVDVEVPDVNLEGPEGK	0	n/a	0	n/a	1	C	0	n/a	0	n/a	0	n/a	1	C	0	n/a	0	n/a	0	n/a	0	n/a	0	n/a	0	n/a	0	n/a	0	n/a	0	n/a	0	n/a	0	n/a	0	n/a	0	n/a	0	n/a	0	n/a	0	n/a	AHNK_HUMAN	AHNAK
A498	SGTIFDNFLITNDEAYAEEFDNETWGVTKAAEK	2	MCX	2	MCX	2	MCX	2	M	0	n/a	0	n/a	2	MCX	0	n/a	0	n/a	0	n/a	0	n/a	0	n/a	0	n/a	0	n/a	0	n/a	0	n/a	0	n/a	0	n/a	0	n/a	0	n/a	0	n/a	0	n/a	0	n/a	CALR_HUMAN	CALR
A498	KIQVLQQQADNAEERAER	6	M	6	M	6	M	6	M	0	n/a	0	n/a	6	M	0	n/a	0	n/a	0	n/a	0	n/a	0	n/a	0	n/a	0	n/a	0	n/a	0	n/a	0	n/a	0	n/a	0	n/a	0	n/a	0	n/a	0	n/a	0	n/a	TPM3_HUMAN	TPM3
A498	SILLSVPLLVVDNKQEIAEAEQLITICR	1	C	1	CX	0	n/a	0	n/a	0	n/a	0	n/a	0	n/a	1	CX	0	n/a	0	n/a	0	n/a	1	CX	0	n/a	0	n/a	0	n/a	0	n/a	0	n/a	0	n/a	0	n/a	0	n/a	0	n/a	0	n/a	0	n/a	COPA_HUMAN	COPA
A498	ALQKQIEK	0	n/a	0	n/a	0	n/a	0	n/a	0	n/a	0	n/a	0	n/a	1	M	0	n/a	0	n/a	0	n/a	1	M	0	n/a	0	n/a	0	n/a	0	n/a	0	n/a	0	n/a	0	n/a	0	n/a	0	n/a	0	n/a	0	n/a	BAZ2B_HUMAN	BAZ2B
A498	SNLDEEVNVIPPHTPVRTVMNTIQQLMMIFK	0	n/a	0	n/a	0	n/a	0	n/a	0	n/a	1	M	0	n/a	0	n/a	0	n/a	0	n/a	0	n/a	0	n/a	0	n/a	0	n/a	0	n/a	0	n/a	0	n/a	0	n/a	0	n/a	0	n/a	0	n/a	0	n/a	0	n/a	RB_HUMAN	RB1
A498	MAGALEGNIFIGPKAEEHR	1	M	1	M	1	M	0	n/a	0	n/a	0	n/a	1	M	0	n/a	0	n/a	0	n/a	0	n/a	0	n/a	0	n/a	0	n/a	0	n/a	0	n/a	0	n/a	0	n/a	0	n/a	0	n/a	0	n/a	0	n/a	0	n/a	ACTZ_HUMAN	ACTR1A
A498	KMEDSVGCLETAQEVKR	1	M	1	M	0	n/a	0	n/a	0	n/a	0	n/a	0	n/a	1	M	1	M	0	n/a	0	n/a	1	M	0	n/a	0	n/a	0	n/a	0	n/a	0	n/a	0	n/a	0	n/a	0	n/a	0	n/a	0	n/a	0	n/a	MYH9_HUMAN	MYH9
A498	DINAYNCEEPTEKLPFPIINDRNR	0	n/a	0	n/a	0	n/a	0	n/a	0	n/a	0	n/a	0	n/a	0	n/a	0	n/a	0	n/a	0	n/a	0	n/a	0	n/a	0	n/a	0	n/a	0	n/a	0	n/a	0	n/a	1	M	0	n/a	0	n/a	0	n/a	0	n/a	PRDX6_HUMAN	PRDX6
A498	GVGGSQPPNIDKTELVEPTEYLVVHLK	1	M	1	M	0	n/a	0	n/a	0	n/a	0	n/a	0	n/a	1	M	0	n/a	0	n/a	0	n/a	1	M	0	n/a	1	M	0	n/a	0	n/a	0	n/a	0	n/a	0	n/a	0	n/a	0	n/a	0	n/a	0	n/a	AMPN_HUMAN	ANPEP
A498	GYEVIYLTEPVDEYCIQALLEFDGKR	1	M	1	M	1	M	0	n/a	0	n/a	0	n/a	1	M	0	n/a	0	n/a	0	n/a	0	n/a	0	n/a	0	n/a	0	n/a	0	n/a	0	n/a	0	n/a	0	n/a	0	n/a	0	n/a	0	n/a	0	n/a	0	n/a	ENPL_HUMAN	HSP90B1
A498	SHPHTGSVQTSPSSTPVAGRR	0	n/a	0	n/a	0	n/a	0	n/a	0	n/a	0	n/a	0	n/a	1	M	0	n/a	0	n/a	0	n/a	1	M	0	n/a	0	n/a	0	n/a	0	n/a	0	n/a	0	n/a	0	n/a	0	n/a	0	n/a	0	n/a	0	n/a	RIMS2_HUMAN	RIMS2
A498	VVGALVDEGIFEELTRDFLPQLSEK	2	MX	2	MX	0	n/a	0	n/a	0	n/a	0	n/a	0	n/a	2	MX	0	n/a	0	n/a	0	n/a	2	MX	0	n/a	0	n/a	0	n/a	0	n/a	0	n/a	0	n/a	0	n/a	0	n/a	0	n/a	0	n/a	0	n/a	TBC9B_HUMAN	TBC1D9B
A498	TAVFVLATLQQIELVNGQVTVLVMCHTR	0	n/a	0	n/a	0	n/a	0	n/a	0	n/a	0	n/a	0	n/a	0	n/a	0	n/a	0	n/a	0	n/a	0	n/a	0	n/a	0	n/a	0	n/a	0	n/a	0	n/a	0	n/a	1	M	0	n/a	0	n/a	0	n/a	0	n/a	DX39A_HUMAN	DDX39A
A498	WQHLLDLIAARVR	1	M	1	M	0	n/a	0	n/a	0	n/a	0	n/a	0	n/a	1	M	0	n/a	0	n/a	0	n/a	1	M	0	n/a	0	n/a	0	n/a	0	n/a	0	n/a	0	n/a	0	n/a	0	n/a	0	n/a	0	n/a	0	n/a	SYNE1_HUMAN	SYNE1
A498	HCGYSKAFQDSDEER	0	n/a	0	n/a	0	n/a	0	n/a	0	n/a	0	n/a	0	n/a	0	n/a	0	n/a	0	n/a	0	n/a	1	C	0	n/a	0	n/a	0	n/a	0	n/a	0	n/a	0	n/a	0	n/a	0	n/a	0	n/a	0	n/a	0	n/a	EPHA8_HUMAN	EPHA8
A498	EKLCYVALEFENEMATAASSSSLEK	1	CX	1	CX	1	CX	0	n/a	0	n/a	0	n/a	1	CX	0	n/a	0	n/a	0	n/a	0	n/a	0	n/a	0	n/a	0	n/a	0	n/a	0	n/a	0	n/a	0	n/a	0	n/a	0	n/a	0	n/a	0	n/a	0	n/a	ACTC_HUMAN	ACTC1
A498	DLVTFGDVAVNFSQEEWEWLTPAQRNLYR	1	C	1	C	1	C	0	n/a	0	n/a	0	n/a	1	C	0	n/a	0	n/a	0	n/a	0	n/a	0	n/a	0	n/a	0	n/a	0	n/a	0	n/a	0	n/a	0	n/a	0	n/a	0	n/a	0	n/a	0	n/a	0	n/a	ZN583_HUMAN	ZNF583
A498	NCLLSCAGLSRVAKIGDFGMAR	0	n/a	0	n/a	0	n/a	0	n/a	0	n/a	0	n/a	0	n/a	1	C	0	n/a	0	n/a	0	n/a	1	C	0	n/a	0	n/a	0	n/a	0	n/a	0	n/a	0	n/a	0	n/a	0	n/a	0	n/a	0	n/a	0	n/a	LTK_HUMAN	LTK
A498	RAFIITGQTYTQK	1	M	1	M	0	n/a	0	n/a	0	n/a	0	n/a	0	n/a	1	M	0	n/a	0	n/a	0	n/a	1	M	0	n/a	0	n/a	0	n/a	0	n/a	0	n/a	0	n/a	0	n/a	0	n/a	0	n/a	0	n/a	0	n/a	PUR8_HUMAN	ADSL
A498	AVYLGELPHDQDVVEYIMNQPDVVPR	1	C	1	C	0	n/a	0	n/a	0	n/a	0	n/a	0	n/a	0	n/a	0	n/a	0	n/a	0	n/a	0	n/a	0	n/a	0	n/a	0	n/a	0	n/a	0	n/a	0	n/a	0	n/a	0	n/a	0	n/a	0	n/a	0	n/a	UGGG1_HUMAN	UGGT1
A498	FFGDQVFR	1	MC	1	MC	0	n/a	0	n/a	0	n/a	0	n/a	0	n/a	1	MC	0	n/a	0	n/a	0	n/a	1	MC	1	MCX	1	MCX	0	n/a	0	n/a	1	MCX	0	n/a	0	n/a	0	n/a	0	n/a	0	n/a	1	MC	CBPA4_HUMAN	CPA4
A498	WEPTVSSFYVK	0	n/a	0	n/a	0	n/a	0	n/a	0	n/a	0	n/a	0	n/a	1	M	0	n/a	0	n/a	0	n/a	1	M	0	n/a	0	n/a	0	n/a	0	n/a	0	n/a	0	n/a	0	n/a	0	n/a	0	n/a	0	n/a	0	n/a	NOC4L_HUMAN	NOC4L
A498	EAMQQAYDWLGVPQVIAPEEIVDPNVDEHSVMTYLSQFPK	1	M	1	M	1	M	0	n/a	0	n/a	0	n/a	1	M	0	n/a	0	n/a	0	n/a	0	n/a	0	n/a	0	n/a	0	n/a	0	n/a	0	n/a	0	n/a	0	n/a	0	n/a	0	n/a	0	n/a	0	n/a	0	n/a	FLNC_HUMAN	FLNC
A498	TITLEVEPSDTIENIK	1	MCX	1	MC	0	n/a	0	n/a	0	n/a	0	n/a	0	n/a	1	MCX	0	n/a	0	n/a	0	n/a	1	MCX	0	n/a	0	n/a	0	n/a	0	n/a	0	n/a	0	n/a	0	n/a	0	n/a	0	n/a	0	n/a	0	n/a	UBC_HUMAN	UBC
A498	ACDQLVEEMEHYGK	1	M	1	M	1	M	0	n/a	0	n/a	0	n/a	1	M	0	n/a	0	n/a	0	n/a	0	n/a	0	n/a	0	n/a	0	n/a	0	n/a	0	n/a	0	n/a	0	n/a	0	n/a	0	n/a	0	n/a	0	n/a	0	n/a	PLOD2_HUMAN	PLOD2
A498	TPLSDTLHLPVWVDNDGDCAALAER	1	C	1	C	1	C	0	n/a	0	n/a	0	n/a	1	C	0	n/a	0	n/a	0	n/a	0	n/a	0	n/a	0	n/a	0	n/a	0	n/a	0	n/a	0	n/a	0	n/a	0	n/a	0	n/a	0	n/a	0	n/a	0	n/a	GLCNE_HUMAN	GNE
A498	LVSKIEMK	1	M	1	M	1	M	0	n/a	0	n/a	0	n/a	1	M	1	M	0	n/a	0	n/a	0	n/a	1	M	0	n/a	0	n/a	0	n/a	0	n/a	0	n/a	0	n/a	0	n/a	0	n/a	0	n/a	0	n/a	0	n/a	DYST_HUMAN	DST
A498	SFSCSATLEVAGQLINKNQTR	1	C	1	C	0	n/a	0	n/a	0	n/a	0	n/a	0	n/a	0	n/a	0	n/a	0	n/a	0	n/a	0	n/a	0	n/a	0	n/a	0	n/a	0	n/a	0	n/a	0	n/a	0	n/a	0	n/a	0	n/a	0	n/a	0	n/a	ICAM1_HUMAN	ICAM1
A498	LALDIDIATYRK	1	M	1	M	0	n/a	0	n/a	0	n/a	0	n/a	0	n/a	1	M	0	n/a	0	n/a	0	n/a	1	M	0	n/a	0	n/a	0	n/a	0	n/a	0	n/a	0	n/a	0	n/a	0	n/a	0	n/a	0	n/a	1	M	GFAP_HUMAN	GFAP
A498	GDQPAASGNSDDDEPPPLPR	1	M	1	M	0	n/a	0	n/a	0	n/a	0	n/a	0	n/a	1	M	0	n/a	0	n/a	0	n/a	1	M	0	n/a	0	n/a	0	n/a	0	n/a	0	n/a	0	n/a	0	n/a	0	n/a	0	n/a	0	n/a	0	n/a	PGRC1_HUMAN	PGRMC1
A498	MTQIMFETVNTPAMYVAIQAVLSLYASGR	4	C	4	C	8	MC	0	n/a	0	n/a	0	n/a	8	MC	0	n/a	0	n/a	0	n/a	0	n/a	0	n/a	0	n/a	0	n/a	0	n/a	0	n/a	0	n/a	0	n/a	0	n/a	0	n/a	0	n/a	0	n/a	0	n/a	ACTG_HUMAN	ACTG1
A498	VFANPEDCVSFGK	2	MCX	2	MCX	2	MCX	0	n/a	0	n/a	0	n/a	2	MCX	0	n/a	0	n/a	0	n/a	0	n/a	0	n/a	0	n/a	0	n/a	0	n/a	0	n/a	0	n/a	0	n/a	0	n/a	0	n/a	0	n/a	0	n/a	0	n/a	MGST1_HUMAN	MGST1
A498	VAHALAQGLGVIACIGEKLDER	1	M	1	M	1	M	0	n/a	0	n/a	0	n/a	1	M	0	n/a	0	n/a	0	n/a	0	n/a	0	n/a	0	n/a	0	n/a	0	n/a	0	n/a	0	n/a	0	n/a	0	n/a	0	n/a	0	n/a	0	n/a	0	n/a	TPIS_HUMAN	TPI1
A549	AVFVDLEPTVIDDIR	6	MC	6	MC	12	MC	0	n/a	0	n/a	0	n/a	12	MC	0	n/a	0	n/a	0	n/a	0	n/a	0	n/a	0	n/a	12	MC	0	n/a	0	n/a	0	n/a	0	n/a	0	n/a	0	n/a	0	n/a	0	n/a	0	n/a	TBA4A_HUMAN	TUBA4A
A549	DIDEHANEDVER	1	MCX	0	n/a	0	n/a	0	n/a	0	n/a	0	n/a	0	n/a	0	n/a	0	n/a	0	n/a	0	n/a	0	n/a	0	n/a	1	MCX	0	n/a	0	n/a	0	n/a	0	n/a	0	n/a	0	n/a	0	n/a	0	n/a	0	n/a	RAB10_HUMAN	RAB10
A549	SPALPGGPGVRAARSR	1	X	1	X	0	n/a	0	n/a	0	n/a	0	n/a	0	n/a	0	n/a	0	n/a	0	n/a	0	n/a	1	X	0	n/a	0	n/a	0	n/a	0	n/a	0	n/a	0	n/a	0	n/a	0	n/a	0	n/a	0	n/a	0	n/a	GA2L1_HUMAN	GAS2L1
A549	EAFLNTEDKGNSLDSVEALIK	4	M	4	M	4	M	0	n/a	0	n/a	0	n/a	4	M	0	n/a	0	n/a	0	n/a	0	n/a	0	n/a	0	n/a	0	n/a	0	n/a	0	n/a	0	n/a	0	n/a	0	n/a	0	n/a	0	n/a	0	n/a	0	n/a	SPTN1_HUMAN	SPTAN1
A549	ATAVTPDGQFKDISLSDYK	3	MCX	3	MCX	3	MCX	0	n/a	0	n/a	0	n/a	3	MCX	0	n/a	0	n/a	0	n/a	0	n/a	0	n/a	0	n/a	0	n/a	0	n/a	0	n/a	0	n/a	0	n/a	0	n/a	0	n/a	0	n/a	0	n/a	0	n/a	PRDX1_HUMAN	PRDX1
A549	IVLLECNVR	0	n/a	0	n/a	0	n/a	0	n/a	0	n/a	0	n/a	0	n/a	0	n/a	0	n/a	0	n/a	0	n/a	0	n/a	0	n/a	0	n/a	0	n/a	0	n/a	0	n/a	0	n/a	1	M	0	n/a	0	n/a	0	n/a	0	n/a	UBP24_HUMAN	USP24
A549	YLAEVATGDKK	1	X	1	X	1	X	0	n/a	1	X	0	n/a	0	n/a	0	n/a	0	n/a	0	n/a	0	n/a	0	n/a	0	n/a	1	X	0	n/a	0	n/a	0	n/a	0	n/a	0	n/a	0	n/a	0	n/a	0	n/a	0	n/a	1433S_HUMAN	SFN
A549	LIQDVANNTNEEAGDGTTTATVLAR	3	M	3	M	0	n/a	0	n/a	0	n/a	0	n/a	0	n/a	3	M	0	n/a	0	n/a	0	n/a	3	M	0	n/a	0	n/a	0	n/a	0	n/a	0	n/a	0	n/a	0	n/a	0	n/a	0	n/a	0	n/a	3	M	CH60_HUMAN	HSPD1
A549	HFQEFHRK	0	n/a	1	M	1	M	0	n/a	0	n/a	0	n/a	1	M	0	n/a	0	n/a	0	n/a	0	n/a	0	n/a	0	n/a	0	n/a	0	n/a	0	n/a	0	n/a	0	n/a	0	n/a	0	n/a	0	n/a	0	n/a	0	n/a	PLD1_HUMAN	PLD1
A549	CNFFDNKDLECVTNLQEVAR	1	MCX	1	MCX	0	n/a	0	n/a	0	n/a	0	n/a	0	n/a	1	MCX	0	n/a	0	n/a	0	n/a	1	MCX	0	n/a	0	n/a	0	n/a	0	n/a	0	n/a	0	n/a	0	n/a	0	n/a	0	n/a	0	n/a	0	n/a	PPGB_HUMAN	CTSA
A549	QWKLRLDVK	0	n/a	0	n/a	0	n/a	0	n/a	0	n/a	0	n/a	0	n/a	1	M	0	n/a	0	n/a	0	n/a	1	M	0	n/a	0	n/a	0	n/a	0	n/a	0	n/a	0	n/a	0	n/a	0	n/a	0	n/a	0	n/a	0	n/a	VP13C_HUMAN	VPS13C
A549	LQVELDNVTGLLSR	0	n/a	0	n/a	0	n/a	1	C	0	n/a	0	n/a	0	n/a	0	n/a	0	n/a	0	n/a	0	n/a	0	n/a	0	n/a	0	n/a	0	n/a	0	n/a	0	n/a	0	n/a	0	n/a	0	n/a	0	n/a	0	n/a	0	n/a	MYH9_HUMAN	MYH9
A549	KVLYANNVMSGGTTMYPGIADR	2	M	2	M	0	n/a	0	n/a	0	n/a	0	n/a	0	n/a	2	M	0	n/a	0	n/a	0	n/a	2	M	0	n/a	0	n/a	0	n/a	0	n/a	0	n/a	0	n/a	0	n/a	0	n/a	0	n/a	0	n/a	2	M	ACTS_HUMAN	ACTA1
A549	AFLASPEYVDLPINGNGK	7	MCX	7	MCX	7	MCX	0	n/a	0	n/a	0	n/a	7	MCX	0	n/a	0	n/a	0	n/a	0	n/a	0	n/a	0	n/a	0	n/a	0	n/a	0	n/a	0	n/a	0	n/a	0	n/a	0	n/a	0	n/a	0	n/a	0	n/a	GSTP1_HUMAN	GSTP1
A549	AMCMLSNTTAIAEAWAR	1	M	1	M	1	M	0	n/a	0	n/a	0	n/a	1	M	1	M	0	n/a	0	n/a	0	n/a	1	M	0	n/a	0	n/a	0	n/a	0	n/a	0	n/a	0	n/a	0	n/a	0	n/a	0	n/a	0	n/a	0	n/a	TBA4A_HUMAN TBA3C_HUMAN	TUBA4A TUBA3C
A549	YAEDIFGELFTEANTFASR	3	C	3	C	3	C	0	n/a	0	n/a	0	n/a	3	CX	0	n/a	0	n/a	0	n/a	0	n/a	0	n/a	0	n/a	0	n/a	0	n/a	0	n/a	0	n/a	0	n/a	0	n/a	0	n/a	0	n/a	0	n/a	0	n/a	WASF2_HUMAN	WASF2
A549	SKLELLQK	0	n/a	0	n/a	1	M	0	n/a	0	n/a	0	n/a	1	M	0	n/a	0	n/a	0	n/a	0	n/a	0	n/a	0	n/a	0	n/a	0	n/a	0	n/a	0	n/a	0	n/a	0	n/a	0	n/a	0	n/a	0	n/a	0	n/a	FMN2_HUMAN	FMN2
A549	DQIYEVFQK	2	M	2	M	2	M	2	M	0	n/a	0	n/a	2	M	0	n/a	0	n/a	0	n/a	0	n/a	0	n/a	0	n/a	0	n/a	0	n/a	0	n/a	0	n/a	0	n/a	0	n/a	0	n/a	0	n/a	0	n/a	0	n/a	IF4A2_HUMAN	EIF4A2
A549	VALYVAREGK	0	n/a	0	n/a	0	n/a	0	n/a	0	n/a	0	n/a	0	n/a	0	n/a	0	n/a	0	n/a	0	n/a	0	n/a	0	n/a	1	M	0	n/a	0	n/a	0	n/a	0	n/a	0	n/a	0	n/a	0	n/a	0	n/a	1	M	AACS_HUMAN	AACS
A549	SDSGSQLGSMGSLTVK	1	M	1	M	0	n/a	0	n/a	0	n/a	0	n/a	0	n/a	1	M	0	n/a	0	n/a	0	n/a	1	M	0	n/a	0	n/a	0	n/a	0	n/a	0	n/a	0	n/a	0	n/a	0	n/a	0	n/a	0	n/a	0	n/a	ITCH_HUMAN	ITCH
A549	SGDEVWAAVPPWK	1	M	1	M	1	M	0	n/a	0	n/a	0	n/a	1	M	1	M	0	n/a	0	n/a	0	n/a	1	M	0	n/a	0	n/a	0	n/a	0	n/a	0	n/a	0	n/a	0	n/a	0	n/a	0	n/a	0	n/a	0	n/a	RT4I1_HUMAN	RTN4IP1
A549	RAADYR	0	n/a	0	n/a	0	n/a	0	n/a	0	n/a	0	n/a	0	n/a	0	n/a	0	n/a	0	n/a	0	n/a	0	n/a	0	n/a	2	M	0	n/a	0	n/a	0	n/a	0	n/a	0	n/a	0	n/a	0	n/a	0	n/a	0	n/a	PCD10_HUMAN	PCDH10
A549	QLDDQSEDEALELEGPLITPGSGSIYSSPGLYSK	1	MC	1	M	1	MC	0	n/a	0	n/a	0	n/a	1	M	1	M	0	n/a	0	n/a	0	n/a	1	M	0	n/a	0	n/a	0	n/a	0	n/a	0	n/a	0	n/a	0	n/a	0	n/a	0	n/a	0	n/a	0	n/a	FERM2_HUMAN	FERMT2
A549	AVSISLPR	3	C	3	C	0	n/a	0	n/a	0	n/a	0	n/a	0	n/a	12	C	0	n/a	0	n/a	0	n/a	11	C	0	n/a	0	n/a	0	n/a	0	n/a	0	n/a	0	n/a	0	n/a	0	n/a	0	n/a	0	n/a	0	n/a	LYSM4_HUMAN	LYSMD4
A549	AIYAAEER	0	n/a	0	n/a	0	n/a	0	n/a	0	n/a	0	n/a	0	n/a	0	n/a	0	n/a	0	n/a	0	n/a	0	n/a	0	n/a	0	n/a	0	n/a	0	n/a	0	n/a	0	n/a	0	n/a	0	n/a	0	n/a	0	n/a	1	M	VPS16_HUMAN	VPS16
A549	MPVIVSRVAPGTPVSYLNCFK	0	n/a	0	n/a	0	n/a	0	n/a	0	n/a	0	n/a	0	n/a	0	n/a	0	n/a	0	n/a	0	n/a	0	n/a	0	n/a	0	n/a	0	n/a	1	X	0	n/a	0	n/a	0	n/a	0	n/a	0	n/a	0	n/a	0	n/a	PTN4_HUMAN	PTPN4
A549	KFFRTVPISR	0	n/a	0	n/a	1	C	0	n/a	0	n/a	0	n/a	0	n/a	0	n/a	0	n/a	0	n/a	0	n/a	0	n/a	0	n/a	0	n/a	0	n/a	0	n/a	0	n/a	0	n/a	0	n/a	0	n/a	0	n/a	0	n/a	0	n/a	OXSM_HUMAN	OXSM
A549	DFLAGDIAAAISKTAVAPIER	2	M	2	M	0	n/a	0	n/a	0	n/a	0	n/a	0	n/a	2	M	0	n/a	0	n/a	0	n/a	2	M	0	n/a	0	n/a	0	n/a	0	n/a	0	n/a	0	n/a	0	n/a	0	n/a	0	n/a	0	n/a	0	n/a	ADT3_HUMAN	SLC25A6
A549	AGVVAPATQVAQVTLQSVQR	0	n/a	0	n/a	2	MC	0	n/a	0	n/a	0	n/a	2	MC	0	n/a	0	n/a	0	n/a	0	n/a	0	n/a	0	n/a	0	n/a	0	n/a	0	n/a	0	n/a	0	n/a	0	n/a	0	n/a	0	n/a	0	n/a	0	n/a	PLEC_HUMAN	PLEC
A549	ELISNASDALNKIR	3	M	3	M	3	M	3	M	0	n/a	0	n/a	3	M	0	n/a	0	n/a	0	n/a	0	n/a	0	n/a	0	n/a	0	n/a	0	n/a	0	n/a	0	n/a	0	n/a	0	n/a	0	n/a	0	n/a	0	n/a	0	n/a	HS90B_HUMAN	HSP90AB1
A549	LKAFLASPEYVDLPINGNGKQ	6	MC	6	MC	7	MC	0	n/a	0	n/a	0	n/a	7	MC	0	n/a	0	n/a	0	n/a	0	n/a	0	n/a	0	n/a	0	n/a	0	n/a	0	n/a	0	n/a	0	n/a	0	n/a	0	n/a	0	n/a	0	n/a	0	n/a	GSTP1_HUMAN	GSTP1
A549	SITLERSLGGGR	1	C	1	C	0	n/a	0	n/a	0	n/a	0	n/a	0	n/a	0	n/a	0	n/a	0	n/a	0	n/a	0	n/a	0	n/a	0	n/a	0	n/a	0	n/a	0	n/a	0	n/a	0	n/a	0	n/a	0	n/a	0	n/a	1	C	EPHAA_HUMAN	EPHA10
A549	VEEVTKVCEGRHK	0	n/a	0	n/a	0	n/a	0	n/a	0	n/a	0	n/a	0	n/a	1	M	0	n/a	0	n/a	0	n/a	1	M	0	n/a	0	n/a	0	n/a	0	n/a	0	n/a	0	n/a	0	n/a	0	n/a	0	n/a	0	n/a	0	n/a	NUP62_HUMAN	NUP62
A549	ADAAPTLRLVNLETTK	1	C	1	C	0	n/a	0	n/a	0	n/a	0	n/a	0	n/a	1	C	0	n/a	0	n/a	0	n/a	1	C	0	n/a	0	n/a	0	n/a	0	n/a	0	n/a	0	n/a	0	n/a	0	n/a	0	n/a	0	n/a	0	n/a	PDIA2_HUMAN	PDIA2
A549	DPVNFQYPAESVLAYK	1	MC	1	MC	0	n/a	0	n/a	0	n/a	0	n/a	0	n/a	1	MC	0	n/a	0	n/a	0	n/a	1	MC	0	n/a	0	n/a	0	n/a	0	n/a	0	n/a	0	n/a	0	n/a	0	n/a	0	n/a	0	n/a	0	n/a	NQO1_HUMAN	NQO1
A549	VAPEDHPVLLTEAPLNPK	4	M	4	M	20	M	0	n/a	0	n/a	0	n/a	20	M	0	n/a	0	n/a	0	n/a	0	n/a	0	n/a	0	n/a	0	n/a	0	n/a	0	n/a	0	n/a	0	n/a	0	n/a	0	n/a	0	n/a	0	n/a	0	n/a	ACTG_HUMAN	ACTG1
A549	LKAFLASPEYVDLPINGNGK	2	C	2	C	2	C	0	n/a	0	n/a	0	n/a	2	C	0	n/a	0	n/a	0	n/a	0	n/a	0	n/a	0	n/a	0	n/a	0	n/a	0	n/a	0	n/a	0	n/a	0	n/a	0	n/a	0	n/a	0	n/a	0	n/a	GSTP1_HUMAN	GSTP1
A549	IEVSSEKEAAPDAGAEPITADSDPAYSSK	1	CX	1	CX	0	n/a	0	n/a	0	n/a	0	n/a	0	n/a	1	CX	0	n/a	0	n/a	0	n/a	1	CX	0	n/a	0	n/a	0	n/a	0	n/a	0	n/a	0	n/a	0	n/a	0	n/a	0	n/a	0	n/a	0	n/a	CCAR2_HUMAN	CCAR2
A549	EYQELTNVK	1	M	1	M	0	n/a	0	n/a	0	n/a	0	n/a	0	n/a	1	M	0	n/a	0	n/a	0	n/a	1	M	0	n/a	0	n/a	0	n/a	0	n/a	0	n/a	0	n/a	0	n/a	0	n/a	0	n/a	0	n/a	0	n/a	K2C6B_HUMAN	KRT6B
A549	TVEEVIR	1	M	1	M	1	M	0	n/a	0	n/a	1	M	0	n/a	0	n/a	0	n/a	0	n/a	0	n/a	0	n/a	0	n/a	0	n/a	0	n/a	0	n/a	0	n/a	0	n/a	0	n/a	0	n/a	0	n/a	0	n/a	0	n/a	DYST_HUMAN	DST
A549	AAAYNLVQHGITNLCIIGGDGSLTGANIFR	1	M	1	M	0	n/a	0	n/a	0	n/a	0	n/a	0	n/a	1	M	0	n/a	0	n/a	0	n/a	1	M	0	n/a	0	n/a	0	n/a	0	n/a	0	n/a	0	n/a	0	n/a	0	n/a	0	n/a	0	n/a	0	n/a	PFKAL_HUMAN	PFKL
A549	LVTMQIWDTAGQKR	1	M	1	M	0	n/a	0	n/a	0	n/a	0	n/a	0	n/a	1	M	0	n/a	0	n/a	0	n/a	1	M	0	n/a	0	n/a	0	n/a	0	n/a	0	n/a	0	n/a	0	n/a	0	n/a	0	n/a	0	n/a	0	n/a	RAB7A_HUMAN	RAB7A
A549	PFNKCIPSYHHHFGRQCK	0	n/a	0	n/a	1	M	0	n/a	0	n/a	0	n/a	1	M	0	n/a	0	n/a	0	n/a	0	n/a	0	n/a	0	n/a	0	n/a	0	n/a	0	n/a	0	n/a	0	n/a	0	n/a	0	n/a	0	n/a	0	n/a	0	n/a	MARF1_HUMAN	KIAA0430
A549	EASTVITESPAALQLR	1	X	0	n/a	0	n/a	0	n/a	0	n/a	0	n/a	0	n/a	0	n/a	0	n/a	0	n/a	0	n/a	0	n/a	0	n/a	0	n/a	0	n/a	0	n/a	0	n/a	0	n/a	0	n/a	0	n/a	0	n/a	0	n/a	0	n/a	STOM_HUMAN	STOM
A549	TPFLLVGTEIDLRDDPSTIEK	1	C	1	C	1	C	0	n/a	0	n/a	0	n/a	1	C	0	n/a	0	n/a	0	n/a	0	n/a	0	n/a	0	n/a	0	n/a	0	n/a	0	n/a	0	n/a	0	n/a	0	n/a	0	n/a	0	n/a	0	n/a	0	n/a	CDC42_HUMAN	CDC42
A549	QKLNILDQERADLEK	1	M	1	M	1	M	0	n/a	0	n/a	0	n/a	1	M	0	n/a	0	n/a	0	n/a	0	n/a	0	n/a	0	n/a	0	n/a	0	n/a	0	n/a	0	n/a	0	n/a	0	n/a	0	n/a	0	n/a	0	n/a	0	n/a	SPTN1_HUMAN	SPTAN1
A549	ISPAMRPSSWSRPR	1	M	1	M	0	n/a	0	n/a	0	n/a	0	n/a	0	n/a	1	M	0	n/a	0	n/a	0	n/a	0	n/a	0	n/a	0	n/a	0	n/a	0	n/a	0	n/a	0	n/a	0	n/a	0	n/a	0	n/a	0	n/a	0	n/a	LRC4B_HUMAN	LRRC4B
A549	LGVNMVPFPR	2	M	2	M	2	M	0	n/a	0	n/a	0	n/a	2	M	0	n/a	0	n/a	0	n/a	0	n/a	0	n/a	0	n/a	0	n/a	0	n/a	0	n/a	0	n/a	0	n/a	0	n/a	0	n/a	0	n/a	0	n/a	0	n/a	TBB4A_HUMAN	TUBB4A
A549	VVNDELYRKTLEEIVLSLDK	1	C	1	C	1	C	0	n/a	0	n/a	0	n/a	1	C	0	n/a	0	n/a	0	n/a	0	n/a	0	n/a	0	n/a	0	n/a	0	n/a	0	n/a	0	n/a	0	n/a	0	n/a	0	n/a	0	n/a	0	n/a	0	n/a	I5P2_HUMAN	INPP5B
A549	IVALDGDTK	3	M	3	M	0	n/a	0	n/a	0	n/a	0	n/a	0	n/a	3	M	0	n/a	0	n/a	0	n/a	3	M	0	n/a	0	n/a	0	n/a	0	n/a	0	n/a	0	n/a	0	n/a	0	n/a	0	n/a	0	n/a	0	n/a	TKT_HUMAN	TKT
A549	ATAVTPDGQFKDISLSDYKGK	1	M	1	M	1	M	0	n/a	0	n/a	0	n/a	1	M	0	n/a	0	n/a	0	n/a	0	n/a	0	n/a	0	n/a	0	n/a	0	n/a	0	n/a	0	n/a	0	n/a	0	n/a	0	n/a	0	n/a	0	n/a	0	n/a	PRDX1_HUMAN	PRDX1
A549	QLEVQHPAAK	1	CX	1	CX	1	C	0	n/a	0	n/a	0	n/a	1	CX	0	n/a	0	n/a	0	n/a	0	n/a	0	n/a	0	n/a	0	n/a	0	n/a	0	n/a	0	n/a	0	n/a	0	n/a	0	n/a	0	n/a	0	n/a	0	n/a	TCPQ_HUMAN	CCT8
A549	VAAGVLCELAEDKEAAEAIEAEGATAPLTELLHSR	0	n/a	1	X	1	X	0	n/a	0	n/a	0	n/a	1	X	0	n/a	0	n/a	0	n/a	0	n/a	0	n/a	0	n/a	0	n/a	0	n/a	0	n/a	0	n/a	0	n/a	0	n/a	0	n/a	0	n/a	0	n/a	0	n/a	CTNB1_HUMAN	CTNNB1
A549	EILKDPFVR	1	C	1	C	0	n/a	0	n/a	0	n/a	0	n/a	0	n/a	1	C	0	n/a	0	n/a	0	n/a	1	C	0	n/a	0	n/a	0	n/a	0	n/a	0	n/a	0	n/a	0	n/a	0	n/a	0	n/a	0	n/a	0	n/a	MRCKG_HUMAN	CDC42BPG
A549	KSMHRVSPIK	0	n/a	0	n/a	1	M	0	n/a	0	n/a	0	n/a	1	M	0	n/a	0	n/a	0	n/a	0	n/a	0	n/a	0	n/a	0	n/a	0	n/a	0	n/a	0	n/a	0	n/a	0	n/a	0	n/a	0	n/a	0	n/a	0	n/a	SYNE1_HUMAN	SYNE1
A549	QWQQAVAQAEIAPAR	0	n/a	0	n/a	0	n/a	0	n/a	0	n/a	0	n/a	0	n/a	0	n/a	0	n/a	0	n/a	0	n/a	0	n/a	0	n/a	0	n/a	0	n/a	1	M	0	n/a	0	n/a	0	n/a	0	n/a	0	n/a	0	n/a	0	n/a	EPDR1_HUMAN	EPDR1
A549	DVGAIAGLNVLR	3	M	3	M	3	M	0	n/a	0	n/a	0	n/a	3	M	0	n/a	0	n/a	0	n/a	0	n/a	0	n/a	0	n/a	0	n/a	0	n/a	0	n/a	0	n/a	0	n/a	0	n/a	0	n/a	0	n/a	0	n/a	0	n/a	HSP76_HUMAN	HSPA6
A549	NGQKVGEFSGANK	1	C	1	C	1	MC	0	n/a	0	n/a	0	n/a	1	MC	0	n/a	0	n/a	0	n/a	0	n/a	0	n/a	0	n/a	0	n/a	0	n/a	0	n/a	0	n/a	0	n/a	0	n/a	0	n/a	0	n/a	0	n/a	0	n/a	THIO_HUMAN	TXN
A549	GVFDHQMKCWQK	1	M	1	M	1	M	0	n/a	0	n/a	0	n/a	1	M	1	M	0	n/a	0	n/a	0	n/a	1	M	0	n/a	0	n/a	0	n/a	0	n/a	0	n/a	0	n/a	0	n/a	0	n/a	0	n/a	0	n/a	0	n/a	SNX2_HUMAN	SNX2
A549	QAEKAKDSAYK	1	M	1	M	1	M	0	n/a	0	n/a	0	n/a	1	M	0	n/a	0	n/a	0	n/a	0	n/a	0	n/a	0	n/a	0	n/a	0	n/a	0	n/a	0	n/a	0	n/a	0	n/a	0	n/a	0	n/a	0	n/a	0	n/a	TEX15_HUMAN	TEX15
A549	CSMSPFR	0	n/a	0	n/a	0	n/a	0	n/a	0	n/a	0	n/a	0	n/a	0	n/a	0	n/a	0	n/a	0	n/a	0	n/a	0	n/a	0	n/a	0	n/a	0	n/a	0	n/a	0	n/a	0	n/a	0	n/a	0	n/a	0	n/a	1	M	PMYT1_HUMAN	PKMYT1
A549	FPENGPELEEILTQLATADAR	3	M	3	M	0	n/a	0	n/a	0	n/a	0	n/a	0	n/a	3	M	0	n/a	0	n/a	0	n/a	3	M	0	n/a	0	n/a	0	n/a	0	n/a	0	n/a	0	n/a	0	n/a	0	n/a	0	n/a	0	n/a	0	n/a	DPP3_HUMAN	DPP3
A549	VAPDEHPVLLTEAPLNPK	17	M	17	M	0	n/a	0	n/a	0	n/a	0	n/a	0	n/a	22	M	0	n/a	0	n/a	0	n/a	22	M	0	n/a	0	n/a	0	n/a	0	n/a	0	n/a	0	n/a	0	n/a	0	n/a	0	n/a	0	n/a	0	n/a	ACTBL_HUMAN	ACTBL2
A549	EIVVTDYSDKNLQELEK	1	MCX	0	n/a	0	n/a	0	n/a	0	n/a	0	n/a	0	n/a	0	n/a	0	n/a	0	n/a	0	n/a	0	n/a	0	n/a	1	MCX	0	n/a	0	n/a	0	n/a	0	n/a	0	n/a	0	n/a	0	n/a	0	n/a	0	n/a	NNMT_HUMAN	NNMT
A549	AQIHDVILVGGSTR	1	C	1	C	4	C	0	n/a	0	n/a	0	n/a	4	C	0	n/a	0	n/a	0	n/a	0	n/a	0	n/a	0	n/a	0	n/a	0	n/a	0	n/a	0	n/a	0	n/a	0	n/a	0	n/a	0	n/a	0	n/a	0	n/a	HSP76_HUMAN	HSPA6
A549	QQIADLREELKR	1	M	1	M	1	M	0	n/a	0	n/a	0	n/a	1	M	0	n/a	0	n/a	0	n/a	0	n/a	0	n/a	0	n/a	0	n/a	0	n/a	0	n/a	0	n/a	0	n/a	0	n/a	0	n/a	0	n/a	0	n/a	0	n/a	CENPJ_HUMAN	CENPJ
A549	FLGTVAMDLGIDK	1	C	1	C	1	C	0	n/a	0	n/a	0	n/a	1	C	0	n/a	0	n/a	0	n/a	0	n/a	0	n/a	0	n/a	0	n/a	0	n/a	0	n/a	0	n/a	0	n/a	0	n/a	0	n/a	0	n/a	0	n/a	0	n/a	UTP20_HUMAN	UTP20
A549	SSPSFSSLHYQNAGNYVCETALQEVEGLK	1	M	1	M	0	n/a	0	n/a	0	n/a	0	n/a	0	n/a	1	M	0	n/a	0	n/a	0	n/a	1	M	0	n/a	0	n/a	0	n/a	0	n/a	0	n/a	0	n/a	0	n/a	0	n/a	0	n/a	0	n/a	0	n/a	CD166_HUMAN	ALCAM
A549	YCLDIWGVWPR	0	n/a	0	n/a	0	n/a	0	n/a	0	n/a	0	n/a	0	n/a	0	n/a	0	n/a	0	n/a	0	n/a	0	n/a	0	n/a	1	M	0	n/a	0	n/a	0	n/a	0	n/a	0	n/a	0	n/a	0	n/a	0	n/a	0	n/a	DPP2_HUMAN	DPP7
A549	HAIVICNCK	1	M	1	M	0	n/a	0	n/a	0	n/a	0	n/a	0	n/a	1	M	0	n/a	0	n/a	0	n/a	1	M	0	n/a	0	n/a	0	n/a	0	n/a	0	n/a	0	n/a	0	n/a	0	n/a	0	n/a	0	n/a	0	n/a	COPA_HUMAN	COPA
A549	VSLQALEVEAEAGAETEAMLQRHIDR	1	M	1	M	1	M	0	n/a	0	n/a	0	n/a	1	M	0	n/a	0	n/a	0	n/a	0	n/a	0	n/a	0	n/a	0	n/a	0	n/a	0	n/a	0	n/a	0	n/a	0	n/a	0	n/a	0	n/a	0	n/a	0	n/a	K1522_HUMAN	KIAA1522
A549	ASSAAGLTAAVLR	0	n/a	0	n/a	0	n/a	0	n/a	0	n/a	0	n/a	0	n/a	0	n/a	0	n/a	0	n/a	0	n/a	0	n/a	0	n/a	0	n/a	0	n/a	0	n/a	0	n/a	0	n/a	1	M	0	n/a	0	n/a	0	n/a	0	n/a	MCM6_HUMAN	MCM6
A549	CLVDDGTGHMPTLKK	1	C	1	C	1	C	0	n/a	0	n/a	0	n/a	1	C	0	n/a	0	n/a	0	n/a	0	n/a	0	n/a	0	n/a	0	n/a	0	n/a	0	n/a	0	n/a	0	n/a	0	n/a	0	n/a	0	n/a	0	n/a	0	n/a	GALT9_HUMAN	GALNT9
A549	ACDQLALGVVAIFGPSR	1	M	1	M	1	M	0	n/a	0	n/a	0	n/a	1	M	0	n/a	0	n/a	0	n/a	0	n/a	0	n/a	0	n/a	0	n/a	0	n/a	0	n/a	0	n/a	0	n/a	0	n/a	0	n/a	0	n/a	0	n/a	0	n/a	GRIK3_HUMAN	GRIK3
A549	NPLLDLAAYDQEGR	5	MCX	5	MCX	0	n/a	0	n/a	0	n/a	0	n/a	0	n/a	5	MCX	0	n/a	0	n/a	0	n/a	5	MCX	5	MCX	5	MCX	0	n/a	0	n/a	5	MCX	0	n/a	0	n/a	0	n/a	0	n/a	0	n/a	5	MCX	PO210_HUMAN	NUP210
A549	STPSYVAFTDTER	2	M	2	M	2	M	0	n/a	0	n/a	0	n/a	2	M	0	n/a	0	n/a	0	n/a	0	n/a	0	n/a	0	n/a	0	n/a	0	n/a	0	n/a	0	n/a	0	n/a	0	n/a	0	n/a	0	n/a	0	n/a	0	n/a	HSP72_HUMAN	HSPA2
A549	SFIEISKNCLSK	0	n/a	0	n/a	0	n/a	0	n/a	0	n/a	0	n/a	0	n/a	1	C	0	n/a	0	n/a	0	n/a	1	C	0	n/a	0	n/a	0	n/a	0	n/a	0	n/a	0	n/a	0	n/a	0	n/a	0	n/a	0	n/a	0	n/a	DUOX2_HUMAN	DUOX2
A549	EDQTEYLEEGR	3	MC	3	MC	3	MC	3	M	0	n/a	0	n/a	3	MC	0	n/a	0	n/a	0	n/a	0	n/a	0	n/a	0	n/a	0	n/a	0	n/a	0	n/a	0	n/a	0	n/a	0	n/a	0	n/a	0	n/a	0	n/a	0	n/a	HS90A_HUMAN	HSP90AA1
A549	LMNLDVEQLGIPEQEYSCVVK	1	M	1	M	1	M	0	n/a	0	n/a	0	n/a	1	M	0	n/a	0	n/a	0	n/a	0	n/a	0	n/a	0	n/a	0	n/a	0	n/a	0	n/a	0	n/a	0	n/a	0	n/a	0	n/a	0	n/a	0	n/a	0	n/a	PCNA_HUMAN	PCNA
A549	LCYVALDFEVEMATAASSSSLEK	0	n/a	0	n/a	0	n/a	0	n/a	0	n/a	0	n/a	0	n/a	0	n/a	0	n/a	0	n/a	0	n/a	0	n/a	0	n/a	0	n/a	0	n/a	0	n/a	0	n/a	0	n/a	0	n/a	0	n/a	0	n/a	0	n/a	1	MC	ACTS_HUMAN	ACTA1
A549	QVTKDAGAIAGLNVLR	1	X	0	n/a	0	n/a	0	n/a	0	n/a	0	n/a	0	n/a	1	X	0	n/a	0	n/a	0	n/a	0	n/a	0	n/a	0	n/a	0	n/a	0	n/a	0	n/a	0	n/a	0	n/a	0	n/a	0	n/a	0	n/a	1	X	HSP76_HUMAN	HSPA6
A549	KGSGFSIHLTR	1	C	1	C	0	n/a	0	n/a	0	n/a	0	n/a	0	n/a	0	n/a	0	n/a	0	n/a	0	n/a	0	n/a	0	n/a	0	n/a	0	n/a	0	n/a	0	n/a	0	n/a	0	n/a	0	n/a	0	n/a	0	n/a	0	n/a	CP7B1_HUMAN	CYP7B1
A549	SKDDQVTIIGAGVTLHEALAAAELLK	1	M	1	M	0	n/a	0	n/a	0	n/a	0	n/a	0	n/a	4	M	0	n/a	0	n/a	0	n/a	4	M	0	n/a	0	n/a	0	n/a	0	n/a	0	n/a	0	n/a	0	n/a	0	n/a	0	n/a	0	n/a	0	n/a	TKT_HUMAN	TKT
A549	DNFALVQR	1	M	1	M	0	n/a	0	n/a	0	n/a	0	n/a	0	n/a	1	M	0	n/a	0	n/a	0	n/a	1	M	0	n/a	0	n/a	0	n/a	0	n/a	0	n/a	0	n/a	0	n/a	0	n/a	0	n/a	0	n/a	0	n/a	C2D1A_HUMAN	CC2D1A
A549	VEAEIATYR	4	M	4	M	0	n/a	0	n/a	0	n/a	0	n/a	0	n/a	4	M	0	n/a	0	n/a	0	n/a	4	M	0	n/a	0	n/a	0	n/a	0	n/a	0	n/a	0	n/a	0	n/a	0	n/a	0	n/a	0	n/a	0	n/a	K1C18_HUMAN	KRT18
A549	SISTSLPILDLIDAIAPNAVR	0	n/a	0	n/a	0	n/a	0	n/a	0	n/a	0	n/a	0	n/a	1	C	0	n/a	0	n/a	0	n/a	0	n/a	0	n/a	0	n/a	0	n/a	0	n/a	0	n/a	0	n/a	0	n/a	0	n/a	0	n/a	0	n/a	0	n/a	PLSI_HUMAN	PLS1
A549	VPRKDLIVMLNDTDMNK	0	n/a	0	n/a	1	C	0	n/a	0	n/a	0	n/a	1	C	0	n/a	0	n/a	0	n/a	0	n/a	0	n/a	0	n/a	0	n/a	0	n/a	0	n/a	0	n/a	0	n/a	0	n/a	0	n/a	0	n/a	0	n/a	0	n/a	POTEH_HUMAN	POTEH
A549	VTHCPTEPGNYIINIK	3	M	3	M	0	n/a	0	n/a	0	n/a	0	n/a	0	n/a	3	M	0	n/a	0	n/a	0	n/a	3	M	0	n/a	0	n/a	0	n/a	0	n/a	0	n/a	0	n/a	0	n/a	0	n/a	0	n/a	0	n/a	0	n/a	FLNA_HUMAN	FLNA
A549	SGVAYIAAPSGSAADKVVIEACDELGIILSHTNLR	4	M	4	M	0	n/a	0	n/a	0	n/a	0	n/a	0	n/a	4	M	4	M	0	n/a	0	n/a	4	M	0	n/a	0	n/a	0	n/a	0	n/a	0	n/a	0	n/a	0	n/a	0	n/a	0	n/a	0	n/a	0	n/a	PUR9_HUMAN	ATIC
A549	FSFTGQIK	0	n/a	0	n/a	0	n/a	0	n/a	0	n/a	0	n/a	0	n/a	0	n/a	0	n/a	0	n/a	0	n/a	0	n/a	0	n/a	0	n/a	0	n/a	0	n/a	0	n/a	0	n/a	1	M	0	n/a	0	n/a	0	n/a	0	n/a	PSMF1_HUMAN-PLCB1_HUMAN	PSMF1-PLCB1
A549	EFVPGGSTSSIINR	1	M	1	M	1	M	0	n/a	0	n/a	0	n/a	1	M	0	n/a	0	n/a	0	n/a	0	n/a	0	n/a	0	n/a	0	n/a	0	n/a	0	n/a	0	n/a	0	n/a	0	n/a	0	n/a	0	n/a	0	n/a	0	n/a	M3K19_HUMAN	MAP3K19
A549	AKNLAITLHK	1	M	1	M	1	M	0	n/a	0	n/a	0	n/a	1	M	0	n/a	0	n/a	0	n/a	0	n/a	0	n/a	0	n/a	0	n/a	0	n/a	0	n/a	0	n/a	0	n/a	0	n/a	0	n/a	0	n/a	0	n/a	0	n/a	FMNL3_HUMAN	FMNL3
A549	QATVGDINAERPGMLDFTGK	4	MC	4	MC	4	MC	0	n/a	0	n/a	0	n/a	4	MC	0	n/a	0	n/a	0	n/a	0	n/a	0	n/a	0	n/a	0	n/a	0	n/a	0	n/a	0	n/a	0	n/a	0	n/a	0	n/a	0	n/a	0	n/a	0	n/a	ACBP_HUMAN	DBI
A549	GGVEVPAVDISSSLGGR	1	C	1	C	1	C	0	n/a	0	n/a	0	n/a	1	C	0	n/a	0	n/a	0	n/a	0	n/a	0	n/a	0	n/a	0	n/a	0	n/a	0	n/a	0	n/a	0	n/a	0	n/a	0	n/a	0	n/a	0	n/a	0	n/a	AHNK_HUMAN	AHNAK
A549	DGSCSVEYIPYEAGTYSLNVTYGGHKVPGSPFK	1	M	1	M	0	n/a	0	n/a	0	n/a	0	n/a	0	n/a	1	M	0	n/a	0	n/a	0	n/a	1	M	0	n/a	0	n/a	0	n/a	0	n/a	0	n/a	0	n/a	0	n/a	0	n/a	0	n/a	0	n/a	0	n/a	FLNA_HUMAN	FLNA
A549	ERAIQELR	1	M	1	M	1	M	0	n/a	0	n/a	0	n/a	1	M	1	M	0	n/a	0	n/a	0	n/a	1	M	0	n/a	0	n/a	0	n/a	0	n/a	0	n/a	0	n/a	0	n/a	0	n/a	0	n/a	0	n/a	0	n/a	TSG10_HUMAN CP135_HUMAN	TSGA10 CEP135
A549	FFNHFIDIRAYVTHYLDK	0	n/a	0	n/a	0	n/a	0	n/a	0	n/a	0	n/a	0	n/a	0	n/a	0	n/a	0	n/a	0	n/a	0	n/a	0	n/a	1	C	0	n/a	0	n/a	0	n/a	0	n/a	0	n/a	0	n/a	0	n/a	0	n/a	0	n/a	WASH7_HUMAN	KIAA1033
A549	QISVNDLPVGR	1	M	1	M	0	n/a	0	n/a	0	n/a	0	n/a	0	n/a	1	M	0	n/a	0	n/a	0	n/a	1	M	0	n/a	0	n/a	0	n/a	0	n/a	0	n/a	0	n/a	0	n/a	0	n/a	0	n/a	0	n/a	0	n/a	PRDX1_HUMAN	PRDX1
A549	ANKVSYQSSSTEERR	1	M	1	M	1	M	0	n/a	0	n/a	0	n/a	1	M	0	n/a	0	n/a	0	n/a	0	n/a	0	n/a	0	n/a	0	n/a	0	n/a	0	n/a	0	n/a	0	n/a	0	n/a	0	n/a	0	n/a	0	n/a	0	n/a	SEMG1_HUMAN	SEMG1
A549	MQLPELPRDISYK	1	M	1	M	1	M	1	M	0	n/a	0	n/a	1	M	0	n/a	0	n/a	0	n/a	0	n/a	0	n/a	0	n/a	0	n/a	0	n/a	0	n/a	0	n/a	0	n/a	0	n/a	0	n/a	0	n/a	0	n/a	0	n/a	JAK1_HUMAN	JAK1
A549	TVSMGLTLLR	2	MX	2	MX	0	n/a	0	n/a	0	n/a	0	n/a	0	n/a	2	MX	0	n/a	0	n/a	0	n/a	2	MX	0	n/a	0	n/a	0	n/a	0	n/a	0	n/a	0	n/a	0	n/a	0	n/a	0	n/a	0	n/a	0	n/a	PO210_HUMAN	NUP210
A549	VFDKDSNGFVSAAELR	0	n/a	0	n/a	0	n/a	0	n/a	0	n/a	0	n/a	0	n/a	1	M	0	n/a	0	n/a	0	n/a	1	M	0	n/a	0	n/a	0	n/a	0	n/a	0	n/a	0	n/a	0	n/a	0	n/a	0	n/a	0	n/a	0	n/a	CALL3_HUMAN	CALML3
A549	AAEDDEDEDVDTKK	3	MCX	3	MCX	3	MCX	0	n/a	0	n/a	0	n/a	3	MCX	0	n/a	0	n/a	0	n/a	0	n/a	0	n/a	0	n/a	0	n/a	0	n/a	0	n/a	0	n/a	0	n/a	0	n/a	0	n/a	0	n/a	0	n/a	0	n/a	PTMA_HUMAN	PTMA
A549	GILVGESRNFKPHLTFMK	0	n/a	0	n/a	0	n/a	0	n/a	0	n/a	0	n/a	0	n/a	0	n/a	0	n/a	0	n/a	0	n/a	0	n/a	1	C	1	C	0	n/a	0	n/a	1	C	0	n/a	0	n/a	0	n/a	0	n/a	0	n/a	0	n/a	AKA7G_HUMAN|AKA7A_HUMAN	AKAP7
A549	VCCEGMHIQLR	1	C	1	C	0	n/a	0	n/a	0	n/a	0	n/a	0	n/a	0	n/a	0	n/a	0	n/a	0	n/a	0	n/a	0	n/a	0	n/a	0	n/a	0	n/a	0	n/a	0	n/a	0	n/a	0	n/a	0	n/a	0	n/a	0	n/a	CCD47_HUMAN	CCDC47
A549	HEVGFQDK	0	n/a	0	n/a	0	n/a	0	n/a	0	n/a	0	n/a	0	n/a	0	n/a	0	n/a	0	n/a	0	n/a	0	n/a	0	n/a	0	n/a	0	n/a	0	n/a	0	n/a	0	n/a	1	M	0	n/a	0	n/a	0	n/a	0	n/a	KIF5C_HUMAN	KIF5C
A549	DKLSVLENGVDIVVGTPGRLDDLVSTGK	4	MC	4	MC	5	MC	0	n/a	0	n/a	0	n/a	5	MC	0	n/a	0	n/a	0	n/a	0	n/a	0	n/a	0	n/a	0	n/a	0	n/a	0	n/a	0	n/a	0	n/a	0	n/a	0	n/a	0	n/a	0	n/a	0	n/a	DDX1_HUMAN	DDX1
A549	NYQKNYQNSESGEKNEGSESAPEGQAQQR	1	MC	1	MC	1	MC	0	n/a	0	n/a	0	n/a	1	MC	0	n/a	0	n/a	0	n/a	0	n/a	0	n/a	0	n/a	0	n/a	0	n/a	0	n/a	0	n/a	0	n/a	0	n/a	0	n/a	0	n/a	0	n/a	0	n/a	YBOX1_HUMAN	YBX1
A549	LSDEETATILSFNR	21	MCX	21	MCX	0	n/a	0	n/a	0	n/a	0	n/a	0	n/a	21	MCX	0	n/a	0	n/a	0	n/a	21	MCX	0	n/a	0	n/a	0	n/a	0	n/a	0	n/a	0	n/a	0	n/a	0	n/a	0	n/a	0	n/a	18	MCX	AK1BA_HUMAN	AKR1B10
A549	VISNASCTTNCLAPLAK	4	M	4	M	0	n/a	0	n/a	0	n/a	0	n/a	0	n/a	4	M	0	n/a	0	n/a	0	n/a	4	M	0	n/a	0	n/a	0	n/a	0	n/a	0	n/a	0	n/a	0	n/a	0	n/a	0	n/a	0	n/a	0	n/a	G3P_HUMAN	GAPDH
A549	QDLLTAAPASQIAEGLNLHTIR	1	M	1	M	1	M	0	n/a	0	n/a	0	n/a	1	M	0	n/a	0	n/a	0	n/a	0	n/a	0	n/a	0	n/a	0	n/a	0	n/a	0	n/a	0	n/a	0	n/a	0	n/a	0	n/a	0	n/a	0	n/a	0	n/a	ARL3_HUMAN	ARL3
A549	AASAPQGSTWMR	1	M	1	M	1	M	0	n/a	0	n/a	0	n/a	0	n/a	1	M	0	n/a	0	n/a	0	n/a	0	n/a	0	n/a	0	n/a	0	n/a	0	n/a	0	n/a	0	n/a	0	n/a	0	n/a	0	n/a	0	n/a	0	n/a	VWF_HUMAN	VWF
A549	EKWHEEMGLK	2	M	2	M	0	n/a	0	n/a	0	n/a	0	n/a	0	n/a	2	M	0	n/a	0	n/a	0	n/a	2	M	0	n/a	0	n/a	0	n/a	0	n/a	0	n/a	0	n/a	0	n/a	0	n/a	0	n/a	0	n/a	0	n/a	URFB1_HUMAN	UHRF1BP1
A549	AAEEEEEADPKR	3	MCX	3	MCX	0	n/a	0	n/a	0	n/a	0	n/a	0	n/a	3	MCX	0	n/a	0	n/a	0	n/a	2	MCX	0	n/a	0	n/a	0	n/a	0	n/a	0	n/a	0	n/a	0	n/a	0	n/a	0	n/a	0	n/a	0	n/a	PTMS_HUMAN	PTMS
A549	SYELPDGQVITIANER	8	MCX	8	MCX	0	n/a	0	n/a	0	n/a	0	n/a	0	n/a	8	MCX	0	n/a	0	n/a	0	n/a	8	MCX	0	n/a	0	n/a	0	n/a	0	n/a	0	n/a	0	n/a	0	n/a	0	n/a	0	n/a	0	n/a	0	n/a	ACTH_HUMAN	ACTG2
A549	MMQMYRHKWANK	1	M	1	M	1	M	0	n/a	0	n/a	0	n/a	1	M	1	M	0	n/a	0	n/a	0	n/a	1	M	0	n/a	0	n/a	0	n/a	0	n/a	0	n/a	0	n/a	1	M	0	n/a	0	n/a	0	n/a	0	n/a	SUGP2_HUMAN	SUGP2
A549	KFPVFNPATEEELCQVEEGNKEDVDK	2	M	2	M	2	M	0	n/a	0	n/a	0	n/a	2	M	0	n/a	0	n/a	0	n/a	0	n/a	0	n/a	0	n/a	0	n/a	0	n/a	0	n/a	0	n/a	0	n/a	0	n/a	0	n/a	0	n/a	0	n/a	0	n/a	AL1A1_HUMAN	ALDH1A1
A549	STDIQEEALASSPLLEDLRR	1	M	1	M	0	n/a	0	n/a	0	n/a	0	n/a	0	n/a	1	M	0	n/a	0	n/a	0	n/a	1	M	0	n/a	0	n/a	0	n/a	0	n/a	0	n/a	0	n/a	0	n/a	0	n/a	0	n/a	0	n/a	0	n/a	AARD_HUMAN	AARD
A549	GEILHIVNR	0	n/a	0	n/a	0	n/a	0	n/a	0	n/a	0	n/a	0	n/a	1	C	0	n/a	0	n/a	0	n/a	1	C	0	n/a	0	n/a	0	n/a	0	n/a	0	n/a	0	n/a	0	n/a	0	n/a	0	n/a	0	n/a	0	n/a	MPP6_HUMAN	MPP6
A549	STDTGVSLPSYQEDQGSKLIR	1	M	1	M	1	M	0	n/a	0	n/a	0	n/a	1	M	0	n/a	0	n/a	0	n/a	0	n/a	0	n/a	0	n/a	0	n/a	0	n/a	0	n/a	0	n/a	0	n/a	0	n/a	0	n/a	0	n/a	0	n/a	0	n/a	HIG1A_HUMAN	HIGD1A
A549	ELGASGLQVPSELGGVGLCNTQYAR	1	M	1	M	0	n/a	0	n/a	0	n/a	0	n/a	0	n/a	1	M	0	n/a	0	n/a	0	n/a	1	M	0	n/a	0	n/a	0	n/a	0	n/a	0	n/a	0	n/a	0	n/a	0	n/a	0	n/a	0	n/a	0	n/a	ACADV_HUMAN	ACADVL
A549	NETFCAATPSTMIFGK	0	n/a	0	n/a	1	C	0	n/a	0	n/a	0	n/a	0	n/a	0	n/a	0	n/a	0	n/a	0	n/a	0	n/a	0	n/a	0	n/a	0	n/a	0	n/a	0	n/a	0	n/a	0	n/a	0	n/a	0	n/a	0	n/a	0	n/a	RELN_HUMAN	RELN
A549	FELSGIPPVPR	2	C	2	C	4	C	0	n/a	0	n/a	0	n/a	4	C	0	n/a	0	n/a	0	n/a	0	n/a	0	n/a	0	n/a	0	n/a	0	n/a	0	n/a	0	n/a	0	n/a	0	n/a	0	n/a	0	n/a	0	n/a	0	n/a	HSP76_HUMAN	HSPA6
A549	VPVDMAYQR	2	C	2	C	0	n/a	0	n/a	0	n/a	0	n/a	0	n/a	4	C	0	n/a	0	n/a	0	n/a	4	C	0	n/a	0	n/a	0	n/a	0	n/a	0	n/a	0	n/a	0	n/a	0	n/a	0	n/a	0	n/a	0	n/a	PLEC_HUMAN	PLEC
A549	GPVTNVAYSHDGAFLAVCDASK	2	M	2	M	2	M	0	n/a	0	n/a	0	n/a	2	M	0	n/a	0	n/a	0	n/a	0	n/a	0	n/a	0	n/a	0	n/a	0	n/a	0	n/a	0	n/a	0	n/a	2	M	0	n/a	0	n/a	0	n/a	0	n/a	WDR1_HUMAN	WDR1
A549	AIHVEVPPAEAER	2	M	2	M	0	n/a	0	n/a	0	n/a	0	n/a	0	n/a	2	M	0	n/a	0	n/a	0	n/a	2	M	0	n/a	0	n/a	0	n/a	0	n/a	0	n/a	0	n/a	0	n/a	0	n/a	0	n/a	0	n/a	0	n/a	ETFB_HUMAN	ETFB
A549	QTDSKKEETISTSLNK	0	n/a	0	n/a	0	n/a	0	n/a	0	n/a	0	n/a	0	n/a	0	n/a	0	n/a	0	n/a	0	n/a	0	n/a	0	n/a	1	C	0	n/a	0	n/a	0	n/a	0	n/a	0	n/a	0	n/a	0	n/a	0	n/a	1	C	TRPM1_HUMAN	TRPM1
A549	LKTADAPAR	1	M	1	M	1	M	0	n/a	0	n/a	0	n/a	1	M	0	n/a	0	n/a	0	n/a	0	n/a	0	n/a	0	n/a	0	n/a	0	n/a	0	n/a	0	n/a	0	n/a	0	n/a	0	n/a	0	n/a	0	n/a	0	n/a	IRS4_HUMAN	IRS4
A549	VQSDLKGPEVDIEGPEGK	0	n/a	0	n/a	0	n/a	0	n/a	0	n/a	0	n/a	0	n/a	0	n/a	0	n/a	0	n/a	0	n/a	0	n/a	0	n/a	0	n/a	0	n/a	0	n/a	0	n/a	0	n/a	1	M	0	n/a	0	n/a	0	n/a	0	n/a	AHNK_HUMAN	AHNAK
A549	SFSERFPEDGPELEENLTQLATADAR	1	MC	1	MCX	1	MCX	0	n/a	0	n/a	0	n/a	1	MC	0	n/a	0	n/a	0	n/a	0	n/a	0	n/a	0	n/a	0	n/a	0	n/a	0	n/a	0	n/a	0	n/a	0	n/a	0	n/a	0	n/a	0	n/a	0	n/a	DPP3_HUMAN	DPP3
A549	AMIPFGFPEFFR	0	n/a	0	n/a	1	M	0	n/a	0	n/a	0	n/a	1	M	0	n/a	0	n/a	0	n/a	0	n/a	1	M	0	n/a	0	n/a	0	n/a	0	n/a	0	n/a	0	n/a	0	n/a	0	n/a	0	n/a	0	n/a	0	n/a	SI1L2_HUMAN	SIPA1L2
A549	FDVSGYPTINILKK	1	M	1	M	0	n/a	0	n/a	0	n/a	0	n/a	0	n/a	1	M	0	n/a	0	n/a	0	n/a	1	M	0	n/a	0	n/a	0	n/a	0	n/a	0	n/a	0	n/a	0	n/a	0	n/a	0	n/a	0	n/a	0	n/a	PDIA4_HUMAN	PDIA4
A549	SYELPDGQIITIGNER	4	MC	6	MC	0	n/a	0	n/a	0	n/a	0	n/a	0	n/a	6	MC	0	n/a	0	n/a	0	n/a	6	MC	0	n/a	0	n/a	0	n/a	0	n/a	0	n/a	0	n/a	0	n/a	0	n/a	0	n/a	0	n/a	0	n/a	ACTS_HUMAN	ACTA1
A549	QINTKSPKR	0	n/a	0	n/a	0	n/a	0	n/a	0	n/a	0	n/a	0	n/a	0	n/a	0	n/a	0	n/a	0	n/a	0	n/a	0	n/a	0	n/a	0	n/a	0	n/a	0	n/a	0	n/a	1	M	0	n/a	0	n/a	0	n/a	0	n/a	LIN9_HUMAN	LIN9
A549	GGVDSEDIPLNLSR	1	M	1	M	0	n/a	0	n/a	0	n/a	0	n/a	0	n/a	1	M	0	n/a	0	n/a	0	n/a	1	M	0	n/a	0	n/a	0	n/a	0	n/a	0	n/a	0	n/a	0	n/a	0	n/a	0	n/a	0	n/a	0	n/a	TRAP1_HUMAN	TRAP1
A549	SVYYYIQQDTK	3	M	3	M	0	n/a	0	n/a	0	n/a	0	n/a	0	n/a	3	M	0	n/a	0	n/a	0	n/a	3	M	0	n/a	0	n/a	0	n/a	0	n/a	0	n/a	0	n/a	0	n/a	0	n/a	0	n/a	0	n/a	0	n/a	ANXA2_HUMAN	ANXA2
A549	KKCALDAAYCFR	0	n/a	0	n/a	0	n/a	0	n/a	0	n/a	0	n/a	0	n/a	0	n/a	0	n/a	0	n/a	0	n/a	0	n/a	0	n/a	0	n/a	0	n/a	0	n/a	0	n/a	0	n/a	0	n/a	0	n/a	0	n/a	0	n/a	2	M	TGFB2_HUMAN	TGFB2
A549	HVANLLR	0	n/a	1	C	0	n/a	0	n/a	0	n/a	0	n/a	0	n/a	1	C	0	n/a	0	n/a	0	n/a	1	C	0	n/a	0	n/a	0	n/a	0	n/a	0	n/a	0	n/a	0	n/a	0	n/a	0	n/a	0	n/a	0	n/a	NUP98_HUMAN	NUP98
A549	AGVGIEGDQWKLLRDYDIK	1	C	1	C	0	n/a	0	n/a	0	n/a	0	n/a	0	n/a	1	C	0	n/a	0	n/a	0	n/a	1	C	0	n/a	0	n/a	0	n/a	0	n/a	0	n/a	0	n/a	0	n/a	0	n/a	0	n/a	0	n/a	0	n/a	WRN_HUMAN	WRN
A549	YADLTEDELPSCESLKDTIAR	1	MC	1	MC	1	MC	0	n/a	0	n/a	0	n/a	1	MC	0	n/a	0	n/a	0	n/a	0	n/a	0	n/a	0	n/a	0	n/a	0	n/a	0	n/a	0	n/a	0	n/a	0	n/a	0	n/a	0	n/a	0	n/a	0	n/a	PGAM1_HUMAN	PGAM1
A549	VVPGVPKGAEPDAAVQEKPAAPR	0	n/a	0	n/a	0	n/a	0	n/a	0	n/a	0	n/a	0	n/a	0	n/a	0	n/a	0	n/a	1	M	0	n/a	0	n/a	0	n/a	0	n/a	0	n/a	0	n/a	0	n/a	0	n/a	0	n/a	0	n/a	0	n/a	0	n/a	NIPS1_HUMAN	NIPSNAP1
A549	AVVVLDDRGR	1	MC	1	MC	0	n/a	0	n/a	0	n/a	0	n/a	0	n/a	1	MC	0	n/a	0	n/a	0	n/a	1	MC	0	n/a	0	n/a	0	n/a	0	n/a	0	n/a	0	n/a	0	n/a	0	n/a	0	n/a	0	n/a	0	n/a	PSPC1_HUMAN	PSPC1
A549	SVEVIENR	1	M	1	M	0	n/a	0	n/a	0	n/a	0	n/a	0	n/a	1	M	0	n/a	0	n/a	0	n/a	1	M	0	n/a	0	n/a	0	n/a	0	n/a	0	n/a	0	n/a	0	n/a	0	n/a	0	n/a	0	n/a	0	n/a	NASP_HUMAN	NASP
A549	TTDLSIQPLSANVK	1	M	1	M	0	n/a	0	n/a	0	n/a	0	n/a	0	n/a	1	M	0	n/a	0	n/a	0	n/a	1	M	0	n/a	0	n/a	0	n/a	0	n/a	0	n/a	0	n/a	0	n/a	0	n/a	0	n/a	0	n/a	0	n/a	AHNK2_HUMAN	AHNAK2
A549	DSIFSNLTGQLNYQGFEK	1	M	1	M	1	M	0	n/a	0	n/a	0	n/a	1	M	0	n/a	0	n/a	0	n/a	0	n/a	0	n/a	0	n/a	0	n/a	0	n/a	0	n/a	0	n/a	0	n/a	0	n/a	0	n/a	0	n/a	0	n/a	0	n/a	ECHA_HUMAN	HADHA
A549	VILHLKEDQTEYLEEGR	1	M	1	M	1	M	1	M	0	n/a	0	n/a	1	M	0	n/a	0	n/a	0	n/a	0	n/a	0	n/a	0	n/a	0	n/a	0	n/a	0	n/a	0	n/a	0	n/a	0	n/a	0	n/a	0	n/a	0	n/a	0	n/a	HS90A_HUMAN	HSP90AA1
A549	QFIVAAVR	1	M	1	M	0	n/a	0	n/a	0	n/a	0	n/a	0	n/a	1	M	0	n/a	0	n/a	0	n/a	1	M	0	n/a	0	n/a	0	n/a	0	n/a	0	n/a	0	n/a	0	n/a	0	n/a	0	n/a	0	n/a	0	n/a	AGAP2_HUMAN	AGAP2
A549	VEGDLKGPEADIRGPK	1	M	1	M	0	n/a	0	n/a	0	n/a	0	n/a	0	n/a	1	M	0	n/a	0	n/a	0	n/a	1	M	0	n/a	0	n/a	0	n/a	0	n/a	0	n/a	0	n/a	0	n/a	0	n/a	0	n/a	0	n/a	0	n/a	AHNK_HUMAN	AHNAK
A549	TAMSTPHVAEPAENEHDEQDENGAEASADLR	0	n/a	0	n/a	0	n/a	0	n/a	0	n/a	0	n/a	0	n/a	0	n/a	0	n/a	0	n/a	0	n/a	0	n/a	0	n/a	0	n/a	0	n/a	0	n/a	0	n/a	0	n/a	1	CX	0	n/a	0	n/a	0	n/a	0	n/a	MOES_HUMAN	MSN
A549	LAPDEHPILLTEAPLNPK	8	MC	8	MC	13	MC	0	n/a	0	n/a	0	n/a	14	MC	0	n/a	0	n/a	0	n/a	0	n/a	0	n/a	0	n/a	0	n/a	0	n/a	0	n/a	0	n/a	0	n/a	0	n/a	0	n/a	0	n/a	0	n/a	0	n/a	ACTBL_HUMAN	ACTBL2
A549	VYSAPQLQVEKVR	0	n/a	0	n/a	0	n/a	0	n/a	0	n/a	0	n/a	0	n/a	1	M	0	n/a	0	n/a	0	n/a	1	M	0	n/a	0	n/a	0	n/a	0	n/a	0	n/a	0	n/a	0	n/a	0	n/a	0	n/a	0	n/a	0	n/a	MGAT1_HUMAN	MGAT1
A549	LPHLFAIADAAYK	1	C	1	C	0	n/a	0	n/a	0	n/a	0	n/a	0	n/a	1	C	0	n/a	0	n/a	0	n/a	1	C	0	n/a	0	n/a	0	n/a	0	n/a	0	n/a	0	n/a	0	n/a	0	n/a	0	n/a	0	n/a	0	n/a	MYO1D_HUMAN	MYO1D
A549	WDETKGEDNIDVMPTILSR	0	n/a	0	n/a	0	n/a	0	n/a	0	n/a	0	n/a	0	n/a	0	n/a	0	n/a	0	n/a	0	n/a	0	n/a	0	n/a	0	n/a	0	n/a	0	n/a	0	n/a	0	n/a	1	M	0	n/a	0	n/a	0	n/a	0	n/a	MCM5_HUMAN	MCM5
A549	HGEVCPAGWKPGSNTIKPDVQK	1	M	1	M	1	M	0	n/a	0	n/a	0	n/a	1	M	0	n/a	0	n/a	0	n/a	0	n/a	0	n/a	0	n/a	0	n/a	0	n/a	0	n/a	0	n/a	0	n/a	0	n/a	0	n/a	0	n/a	0	n/a	0	n/a	PRDX1_HUMAN	PRDX1
A549	QSQHDKINASELSFPFHESILK	1	M	1	M	1	M	0	n/a	0	n/a	0	n/a	1	M	0	n/a	0	n/a	0	n/a	0	n/a	0	n/a	0	n/a	0	n/a	0	n/a	0	n/a	0	n/a	0	n/a	0	n/a	0	n/a	0	n/a	0	n/a	0	n/a	LAP2B_HUMAN|LAP2A_HUMAN	TMPO
A549	CVVIGLQSTGEACTR	0	n/a	0	n/a	0	n/a	0	n/a	0	n/a	0	n/a	0	n/a	1	M	0	n/a	0	n/a	0	n/a	1	M	0	n/a	0	n/a	0	n/a	0	n/a	0	n/a	0	n/a	0	n/a	0	n/a	0	n/a	0	n/a	0	n/a	SBNO2_HUMAN	SBNO2
A549	IANKVIGEMNLKPEEVFLAQGTLRPDLIESASLVASGK	1	M	1	M	0	n/a	0	n/a	0	n/a	0	n/a	0	n/a	2	M	2	M	0	n/a	0	n/a	2	M	0	n/a	0	n/a	0	n/a	0	n/a	0	n/a	0	n/a	0	n/a	0	n/a	0	n/a	0	n/a	0	n/a	GUAA_HUMAN	GMPS
A549	DEMLAEKGAHAELMAKR	1	M	1	M	1	M	0	n/a	0	n/a	0	n/a	1	M	0	n/a	0	n/a	0	n/a	0	n/a	0	n/a	0	n/a	0	n/a	0	n/a	0	n/a	0	n/a	0	n/a	0	n/a	0	n/a	0	n/a	0	n/a	0	n/a	ABCB5_HUMAN	ABCB5
A549	SARGPAIGVDLGTTYSCVGVFQHGK	3	M	3	M	0	n/a	0	n/a	0	n/a	0	n/a	0	n/a	3	M	0	n/a	0	n/a	0	n/a	3	M	0	n/a	0	n/a	0	n/a	0	n/a	0	n/a	0	n/a	0	n/a	0	n/a	0	n/a	0	n/a	0	n/a	HSP72_HUMAN	HSPA2
A549	PLSTALCSAGTQTRLR	1	M	1	M	1	M	0	n/a	0	n/a	0	n/a	1	M	0	n/a	0	n/a	0	n/a	0	n/a	0	n/a	0	n/a	0	n/a	0	n/a	0	n/a	0	n/a	0	n/a	0	n/a	0	n/a	0	n/a	0	n/a	0	n/a	ACPM_HUMAN	NDUFAB1
A549	VVEDAHSGLLK	0	n/a	0	n/a	0	n/a	0	n/a	0	n/a	0	n/a	0	n/a	0	n/a	0	n/a	0	n/a	0	n/a	0	n/a	0	n/a	0	n/a	0	n/a	0	n/a	0	n/a	0	n/a	0	n/a	0	n/a	0	n/a	0	n/a	1	C	GNPTA_HUMAN	GNPTAB
A549	HSQFIAYPITLFVEKER	1	M	1	M	1	M	1	M	0	n/a	0	n/a	1	M	0	n/a	0	n/a	0	n/a	0	n/a	0	n/a	0	n/a	0	n/a	0	n/a	0	n/a	0	n/a	0	n/a	0	n/a	0	n/a	0	n/a	0	n/a	0	n/a	HS90A_HUMAN	HSP90AA1
A549	SYVWSFGVLLWELMTR	0	n/a	0	n/a	0	n/a	0	n/a	0	n/a	0	n/a	0	n/a	0	n/a	1	M	0	n/a	0	n/a	0	n/a	0	n/a	0	n/a	0	n/a	0	n/a	0	n/a	0	n/a	0	n/a	0	n/a	0	n/a	0	n/a	0	n/a	MET_HUMAN	MET
A549	MATFSVYVVNK	1	M	1	M	2	M	0	n/a	0	n/a	0	n/a	2	M	0	n/a	0	n/a	0	n/a	0	n/a	0	n/a	0	n/a	0	n/a	0	n/a	0	n/a	0	n/a	0	n/a	0	n/a	0	n/a	0	n/a	0	n/a	0	n/a	TPPC4_HUMAN	TRAPPC4
A549	FGYYGDALR	4	MCX	4	MCX	0	n/a	0	n/a	0	n/a	0	n/a	0	n/a	4	MCX	0	n/a	0	n/a	0	n/a	4	MCX	4	MCX	4	MCX	0	n/a	0	n/a	4	MCX	0	n/a	0	n/a	0	n/a	0	n/a	0	n/a	4	MCX	LAMB1_HUMAN	LAMB1
A549	AQGALVDSCAPGLCPDWESWDPQKPVDNAR	3	M	3	M	0	n/a	0	n/a	0	n/a	0	n/a	0	n/a	3	M	0	n/a	0	n/a	0	n/a	3	M	0	n/a	0	n/a	0	n/a	0	n/a	0	n/a	0	n/a	0	n/a	0	n/a	0	n/a	0	n/a	0	n/a	FLNB_HUMAN	FLNB
A549	MAAILGYTIMVAK	0	n/a	0	n/a	1	C	0	n/a	0	n/a	0	n/a	1	C	0	n/a	0	n/a	0	n/a	0	n/a	0	n/a	0	n/a	0	n/a	0	n/a	0	n/a	0	n/a	0	n/a	0	n/a	0	n/a	0	n/a	0	n/a	0	n/a	ADCK3_HUMAN	ADCK3
A549	VIMELVDNDQVGKDEFLGR	2	MC	2	MC	2	M	0	n/a	0	n/a	0	n/a	1	M	0	n/a	0	n/a	0	n/a	0	n/a	0	n/a	0	n/a	0	n/a	0	n/a	0	n/a	0	n/a	0	n/a	0	n/a	0	n/a	0	n/a	0	n/a	0	n/a	MYOF_HUMAN	MYOF
A549	LVVVGTGGVGK	0	n/a	0	n/a	0	n/a	1	C	0	n/a	0	n/a	0	n/a	0	n/a	0	n/a	0	n/a	0	n/a	0	n/a	0	n/a	0	n/a	0	n/a	0	n/a	0	n/a	0	n/a	0	n/a	0	n/a	0	n/a	0	n/a	0	n/a	RASK_HUMAN RASN_HUMAN	KRAS NRAS
A549	AEDGSVINYELIDQDAR	2	M	2	M	0	n/a	0	n/a	0	n/a	0	n/a	0	n/a	2	M	0	n/a	0	n/a	0	n/a	2	M	0	n/a	0	n/a	0	n/a	0	n/a	0	n/a	0	n/a	0	n/a	0	n/a	0	n/a	0	n/a	0	n/a	ANXA2_HUMAN	ANXA2
A549	SLAYLTAATHGLDEEAQSLKETFDPEKETIPDIDPNAK	1	M	1	M	1	M	0	n/a	0	n/a	0	n/a	1	M	0	n/a	0	n/a	0	n/a	0	n/a	0	n/a	0	n/a	0	n/a	0	n/a	0	n/a	0	n/a	0	n/a	0	n/a	0	n/a	0	n/a	0	n/a	0	n/a	COPA_HUMAN	COPA
A549	FQNGDLTLYQSNTILR	1	M	1	M	0	n/a	0	n/a	0	n/a	0	n/a	0	n/a	1	M	0	n/a	0	n/a	0	n/a	1	M	0	n/a	0	n/a	0	n/a	0	n/a	0	n/a	0	n/a	0	n/a	0	n/a	0	n/a	0	n/a	0	n/a	GSTP1_HUMAN	GSTP1
A549	VLQDFFNGKELNK	2	M	2	M	0	n/a	0	n/a	0	n/a	0	n/a	0	n/a	2	M	0	n/a	0	n/a	0	n/a	2	M	0	n/a	0	n/a	0	n/a	0	n/a	0	n/a	0	n/a	0	n/a	0	n/a	0	n/a	0	n/a	0	n/a	HSP72_HUMAN	HSPA2
A549	FLNEHPGGEELLLEQAGVDASESFEDVGHSSDAR	1	M	2	M	0	n/a	0	n/a	0	n/a	0	n/a	0	n/a	2	M	0	n/a	0	n/a	0	n/a	2	M	0	n/a	0	n/a	0	n/a	0	n/a	0	n/a	0	n/a	0	n/a	0	n/a	0	n/a	0	n/a	0	n/a	CYB5B_HUMAN	CYB5B
A549	IDGVSEGKAAMLAALLEVIK	1	C	1	C	0	n/a	0	n/a	0	n/a	0	n/a	0	n/a	1	C	0	n/a	0	n/a	0	n/a	1	C	0	n/a	0	n/a	0	n/a	0	n/a	0	n/a	0	n/a	0	n/a	0	n/a	0	n/a	0	n/a	0	n/a	WRN_HUMAN	WRN
A549	VFIMDSCGELIPEYLNFIR	2	M	2	M	2	M	2	M	0	n/a	0	n/a	2	M	0	n/a	0	n/a	0	n/a	0	n/a	0	n/a	0	n/a	0	n/a	0	n/a	0	n/a	0	n/a	0	n/a	0	n/a	0	n/a	0	n/a	0	n/a	0	n/a	HS90B_HUMAN	HSP90AB1
A549	CPSISAAIAAVNALHGR	3	X	3	X	3	X	0	n/a	0	n/a	0	n/a	3	X	0	n/a	0	n/a	0	n/a	0	n/a	0	n/a	0	n/a	0	n/a	0	n/a	0	n/a	0	n/a	0	n/a	0	n/a	0	n/a	0	n/a	0	n/a	0	n/a	RBM39_HUMAN	RBM39
A549	FQLGNSGPNSTIK	2	MC	2	MC	0	n/a	0	n/a	0	n/a	0	n/a	0	n/a	1	MC	0	n/a	0	n/a	0	n/a	1	MC	1	M	1	MC	0	n/a	0	n/a	1	M	0	n/a	0	n/a	0	n/a	0	n/a	0	n/a	1	M	ESYT2_HUMAN	ESYT2
A549	DVHRLQGQSCKEPPEVQSFR	1	M	1	M	0	n/a	0	n/a	0	n/a	0	n/a	0	n/a	1	M	0	n/a	0	n/a	0	n/a	1	M	0	n/a	0	n/a	0	n/a	0	n/a	0	n/a	0	n/a	0	n/a	0	n/a	0	n/a	0	n/a	0	n/a	KIBRA_HUMAN	WWC1
A549	EASDIILTDDNFSTIVK	1	C	1	C	1	C	0	n/a	0	n/a	0	n/a	1	C	0	n/a	0	n/a	0	n/a	0	n/a	0	n/a	0	n/a	0	n/a	0	n/a	0	n/a	0	n/a	0	n/a	0	n/a	0	n/a	0	n/a	0	n/a	0	n/a	AT2B2_HUMAN	ATP2B2
A549	SKDDQVSVIGAGVTLHEALAAAELLKK	5	M	5	M	0	n/a	0	n/a	0	n/a	0	n/a	0	n/a	5	M	0	n/a	0	n/a	0	n/a	5	M	0	n/a	0	n/a	0	n/a	0	n/a	0	n/a	0	n/a	4	M	0	n/a	0	n/a	0	n/a	0	n/a	TKT_HUMAN	TKT
A549	ALGSLVDSCAPGLCPDWDSWDASKPVTNAR	0	n/a	0	n/a	0	n/a	0	n/a	0	n/a	0	n/a	0	n/a	0	n/a	0	n/a	0	n/a	0	n/a	0	n/a	0	n/a	0	n/a	0	n/a	0	n/a	0	n/a	0	n/a	0	n/a	0	n/a	0	n/a	0	n/a	5	MCX	FLNA_HUMAN	FLNA
A549	TVNLNLWNTAGQEEYDRLR	1	M	1	M	1	M	0	n/a	0	n/a	0	n/a	1	M	0	n/a	0	n/a	0	n/a	0	n/a	0	n/a	0	n/a	1	M	0	n/a	0	n/a	0	n/a	0	n/a	0	n/a	0	n/a	0	n/a	0	n/a	0	n/a	RHOG_HUMAN	RHOG
A549	PGFGVGRGLVPR	7	M	8	M	0	n/a	0	n/a	0	n/a	0	n/a	0	n/a	8	M	0	n/a	0	n/a	0	n/a	9	M	0	n/a	0	n/a	0	n/a	0	n/a	0	n/a	0	n/a	0	n/a	0	n/a	0	n/a	0	n/a	0	n/a	G3BP1_HUMAN	G3BP1
A549	AEQEPTAEQLAQIAEENEEDEHSVNYKPPAQK	0	n/a	0	n/a	0	n/a	0	n/a	0	n/a	0	n/a	0	n/a	0	n/a	0	n/a	0	n/a	0	n/a	0	n/a	0	n/a	0	n/a	0	n/a	0	n/a	0	n/a	0	n/a	4	MX	0	n/a	0	n/a	0	n/a	0	n/a	GDIR1_HUMAN	ARHGDIA
A549	FPLGSYTVQNIVAGSTYLFSTK	4	MCX	4	MCX	0	n/a	0	n/a	0	n/a	0	n/a	0	n/a	4	MCX	0	n/a	0	n/a	0	n/a	4	MCX	4	MCX	4	MCX	0	n/a	0	n/a	4	MCX	0	n/a	0	n/a	0	n/a	0	n/a	0	n/a	4	MCX	LCAP_HUMAN	LNPEP
A549	AVLNELVSVEGLLSCCPK	0	n/a	0	n/a	0	n/a	0	n/a	0	n/a	0	n/a	0	n/a	0	n/a	0	n/a	0	n/a	0	n/a	1	X	0	n/a	0	n/a	0	n/a	0	n/a	0	n/a	0	n/a	0	n/a	0	n/a	0	n/a	0	n/a	0	n/a	FIS1_HUMAN	FIS1
A549	TIGGGDNSFNTFFSETGAGK	1	M	1	M	1	M	0	n/a	0	n/a	0	n/a	1	M	0	n/a	0	n/a	0	n/a	0	n/a	0	n/a	0	n/a	0	n/a	0	n/a	0	n/a	0	n/a	0	n/a	0	n/a	0	n/a	0	n/a	0	n/a	0	n/a	TBA3E_HUMAN	TUBA3E
A549	SGMTTDDDTVSEMK	1	C	1	C	2	C	0	n/a	0	n/a	0	n/a	3	C	1	C	0	n/a	0	n/a	0	n/a	1	C	0	n/a	0	n/a	0	n/a	0	n/a	0	n/a	0	n/a	0	n/a	0	n/a	0	n/a	0	n/a	0	n/a	PZRN3_HUMAN	PDZRN3
A549	KLSKSDIMLVQSSNVPSNPAR	1	M	1	M	0	n/a	0	n/a	0	n/a	0	n/a	0	n/a	1	M	0	n/a	0	n/a	0	n/a	1	M	0	n/a	0	n/a	0	n/a	0	n/a	0	n/a	0	n/a	0	n/a	0	n/a	0	n/a	0	n/a	0	n/a	PCD10_HUMAN	PCDH10
A549	QVQEMVEIITK	0	n/a	0	n/a	0	n/a	0	n/a	0	n/a	0	n/a	0	n/a	0	n/a	0	n/a	0	n/a	0	n/a	0	n/a	0	n/a	0	n/a	0	n/a	0	n/a	0	n/a	0	n/a	1	MC	0	n/a	0	n/a	0	n/a	0	n/a	MPPA_HUMAN	PMPCA
A549	KVHAAELLR	0	n/a	0	n/a	0	n/a	0	n/a	0	n/a	0	n/a	0	n/a	0	n/a	0	n/a	0	n/a	0	n/a	0	n/a	0	n/a	0	n/a	0	n/a	0	n/a	0	n/a	0	n/a	1	C	0	n/a	0	n/a	0	n/a	0	n/a	NU160_HUMAN	NUP160
A549	LMVALAKGGR	3	MCX	3	MC	0	n/a	0	n/a	0	n/a	0	n/a	0	n/a	3	MC	0	n/a	0	n/a	0	n/a	3	MC	0	n/a	0	n/a	0	n/a	0	n/a	0	n/a	0	n/a	0	n/a	0	n/a	0	n/a	0	n/a	0	n/a	ANXA2_HUMAN	ANXA2
A549	PAEQTPLTTLYLGSLIK	0	n/a	0	n/a	1	M	0	n/a	0	n/a	0	n/a	1	M	0	n/a	0	n/a	0	n/a	0	n/a	0	n/a	0	n/a	0	n/a	0	n/a	0	n/a	0	n/a	0	n/a	0	n/a	0	n/a	0	n/a	0	n/a	0	n/a	AL1A3_HUMAN	ALDH1A3
A549	CRRPEITNWVR	0	n/a	0	n/a	0	n/a	0	n/a	0	n/a	0	n/a	0	n/a	0	n/a	0	n/a	0	n/a	0	n/a	0	n/a	0	n/a	0	n/a	0	n/a	0	n/a	0	n/a	0	n/a	0	n/a	0	n/a	0	n/a	0	n/a	1	M	ULK4_HUMAN	ULK4
A549	HTGPGILSMANAGPITNGSQFFICTAK	2	M	2	M	0	n/a	0	n/a	0	n/a	0	n/a	0	n/a	2	M	0	n/a	0	n/a	0	n/a	2	M	0	n/a	0	n/a	0	n/a	0	n/a	0	n/a	0	n/a	0	n/a	0	n/a	0	n/a	0	n/a	0	n/a	PPIA_HUMAN	PPIA
A549	FQTATVTEK	2	MX	2	MX	0	n/a	0	n/a	0	n/a	0	n/a	0	n/a	2	MX	0	n/a	0	n/a	0	n/a	2	MX	2	MX	2	MX	0	n/a	0	n/a	2	MX	0	n/a	0	n/a	0	n/a	0	n/a	0	n/a	2	MX	PSB4_HUMAN	PSMB4
A549	TGKGHSNTKK	1	M	1	M	1	M	0	n/a	0	n/a	0	n/a	1	M	1	M	0	n/a	0	n/a	0	n/a	1	M	0	n/a	0	n/a	0	n/a	0	n/a	0	n/a	0	n/a	0	n/a	0	n/a	0	n/a	0	n/a	0	n/a	CE022_HUMAN	C5orf22
A549	GLPRVQPTIDIEILK	1	C	1	C	1	C	0	n/a	0	n/a	0	n/a	1	C	1	C	0	n/a	0	n/a	0	n/a	0	n/a	0	n/a	0	n/a	0	n/a	0	n/a	0	n/a	0	n/a	0	n/a	0	n/a	0	n/a	0	n/a	0	n/a	C1QT8_HUMAN	C1QTNF8
A549	EMNPPDIIK	0	n/a	0	n/a	0	n/a	0	n/a	0	n/a	0	n/a	0	n/a	1	M	0	n/a	0	n/a	0	n/a	1	M	0	n/a	0	n/a	0	n/a	0	n/a	0	n/a	0	n/a	0	n/a	0	n/a	0	n/a	0	n/a	0	n/a	IL18_HUMAN	IL18
A549	EVVEEAEDGR	9	MCX	9	MCX	0	n/a	0	n/a	0	n/a	0	n/a	0	n/a	9	MCX	0	n/a	0	n/a	0	n/a	9	MCX	0	n/a	0	n/a	0	n/a	0	n/a	0	n/a	0	n/a	0	n/a	0	n/a	0	n/a	0	n/a	0	n/a	PTMA_HUMAN	PTMA
A549	KTDFDEETQAFLTAEEER	2	C	2	C	1	C	0	n/a	0	n/a	0	n/a	1	C	0	n/a	0	n/a	0	n/a	0	n/a	0	n/a	0	n/a	0	n/a	0	n/a	0	n/a	0	n/a	0	n/a	0	n/a	0	n/a	0	n/a	0	n/a	0	n/a	NALP4_HUMAN	NLRP4
A549	EDTQPSTIIALISVSDR	1	X	1	X	0	n/a	0	n/a	0	n/a	0	n/a	0	n/a	0	n/a	0	n/a	0	n/a	0	n/a	0	n/a	0	n/a	0	n/a	0	n/a	0	n/a	0	n/a	0	n/a	0	n/a	0	n/a	0	n/a	0	n/a	0	n/a	PCDAD_HUMAN	PCDHA13
A549	DINAYNCEEPTKK	1	M	1	M	1	M	0	n/a	0	n/a	0	n/a	1	M	0	n/a	0	n/a	0	n/a	0	n/a	0	n/a	0	n/a	0	n/a	0	n/a	0	n/a	0	n/a	0	n/a	0	n/a	0	n/a	0	n/a	0	n/a	0	n/a	PRDX6_HUMAN	PRDX6
A549	EIKAKMLGTPEEAESSFGLWYR	0	n/a	0	n/a	1	C	0	n/a	0	n/a	0	n/a	1	C	0	n/a	0	n/a	0	n/a	0	n/a	0	n/a	0	n/a	0	n/a	0	n/a	0	n/a	0	n/a	0	n/a	0	n/a	0	n/a	0	n/a	0	n/a	0	n/a	RILP_HUMAN	RILP
A549	MVIFCCFSTGR	1	C	1	C	0	n/a	0	n/a	0	n/a	0	n/a	0	n/a	2	C	0	n/a	0	n/a	0	n/a	2	C	0	n/a	0	n/a	0	n/a	0	n/a	0	n/a	0	n/a	0	n/a	0	n/a	0	n/a	0	n/a	0	n/a	P3C2B_HUMAN	PIK3C2B
A549	GIEGVEVIPLIPGAGEIIIADNIIK	1	C	1	C	0	n/a	0	n/a	0	n/a	0	n/a	0	n/a	1	C	0	n/a	0	n/a	0	n/a	1	C	0	n/a	0	n/a	0	n/a	0	n/a	0	n/a	0	n/a	0	n/a	0	n/a	0	n/a	0	n/a	0	n/a	ABCD3_HUMAN	ABCD3
A549	LEQELFSGGNTGINFQK	1	M	1	M	1	M	0	n/a	0	n/a	0	n/a	1	M	0	n/a	0	n/a	0	n/a	0	n/a	0	n/a	0	n/a	0	n/a	0	n/a	0	n/a	0	n/a	0	n/a	0	n/a	0	n/a	0	n/a	0	n/a	0	n/a	DDX3X_HUMAN	DDX3X
A549	FVKGAPESMIER	1	M	1	M	0	n/a	0	n/a	0	n/a	0	n/a	0	n/a	1	M	0	n/a	0	n/a	0	n/a	1	M	0	n/a	0	n/a	0	n/a	0	n/a	0	n/a	0	n/a	0	n/a	0	n/a	0	n/a	0	n/a	0	n/a	AT2A3_HUMAN	ATP2A3
A549	AAGSGELGVTTK	2	MCX	2	MCX	0	n/a	0	n/a	0	n/a	0	n/a	0	n/a	2	MCX	0	n/a	0	n/a	0	n/a	2	MCX	0	n/a	0	n/a	0	n/a	0	n/a	0	n/a	0	n/a	0	n/a	0	n/a	0	n/a	0	n/a	0	n/a	FLNB_HUMAN	FLNB
A549	LFPPRLMANSPSHLCEIGSLK	0	n/a	0	n/a	0	n/a	1	X	0	n/a	0	n/a	0	n/a	0	n/a	0	n/a	0	n/a	0	n/a	0	n/a	0	n/a	0	n/a	0	n/a	0	n/a	0	n/a	0	n/a	0	n/a	0	n/a	0	n/a	0	n/a	0	n/a	SETBP_HUMAN	SETBP1
A549	GLGTNEDAIISVLAYR	1	M	1	M	1	M	0	n/a	0	n/a	0	n/a	1	M	0	n/a	0	n/a	0	n/a	0	n/a	0	n/a	0	n/a	0	n/a	0	n/a	0	n/a	0	n/a	0	n/a	0	n/a	0	n/a	0	n/a	0	n/a	0	n/a	ANXA4_HUMAN	ANXA4
A549	SNEHSAHKRR	0	n/a	0	n/a	0	n/a	0	n/a	0	n/a	0	n/a	0	n/a	1	M	1	M	0	n/a	0	n/a	0	n/a	0	n/a	0	n/a	0	n/a	0	n/a	0	n/a	0	n/a	0	n/a	0	n/a	0	n/a	0	n/a	0	n/a	BRCA2_HUMAN	BRCA2
A549	CPQEAWLLNR	11	MX	11	MX	0	n/a	0	n/a	0	n/a	0	n/a	0	n/a	11	MX	0	n/a	0	n/a	0	n/a	11	MX	0	n/a	0	n/a	0	n/a	0	n/a	0	n/a	0	n/a	0	n/a	0	n/a	0	n/a	0	n/a	0	n/a	CP131_HUMAN	CEP131
A549	DGSVPLAAEILAGGCAEGSQVIFTNPLEIVKIR	0	n/a	0	n/a	0	n/a	0	n/a	0	n/a	0	n/a	0	n/a	0	n/a	0	n/a	0	n/a	0	n/a	0	n/a	0	n/a	0	n/a	0	n/a	0	n/a	0	n/a	0	n/a	2	MX	0	n/a	0	n/a	0	n/a	0	n/a	CMC2_HUMAN	SLC25A13
A549	KVEEEDEEEEEEEEEEEEEEDK	2	CX	2	CX	2	CX	0	n/a	0	n/a	0	n/a	2	CX	0	n/a	0	n/a	0	n/a	0	n/a	0	n/a	0	n/a	0	n/a	0	n/a	0	n/a	0	n/a	0	n/a	0	n/a	0	n/a	0	n/a	0	n/a	0	n/a	HMGB3_HUMAN	HMGB3
A549	GPPQEEEKEEDEEEEATKEDAEAPGIR	0	n/a	0	n/a	0	n/a	0	n/a	0	n/a	0	n/a	0	n/a	0	n/a	0	n/a	0	n/a	0	n/a	0	n/a	0	n/a	0	n/a	0	n/a	0	n/a	0	n/a	0	n/a	1	MC	0	n/a	0	n/a	0	n/a	0	n/a	HDGF_HUMAN	HDGF
A549	CLQVLNRR	0	n/a	0	n/a	0	n/a	0	n/a	0	n/a	0	n/a	0	n/a	0	n/a	0	n/a	0	n/a	0	n/a	0	n/a	0	n/a	0	n/a	0	n/a	0	n/a	0	n/a	0	n/a	0	n/a	0	n/a	0	n/a	0	n/a	1	M	DUOX2_HUMAN	DUOX2
A549	IFEEDPAVGAIVLTGGDK	8	MCX	8	MCX	0	n/a	0	n/a	0	n/a	0	n/a	0	n/a	8	MCX	0	n/a	0	n/a	0	n/a	8	MCX	9	MCX	9	MCX	0	n/a	0	n/a	9	MCX	0	n/a	0	n/a	0	n/a	0	n/a	0	n/a	9	MCX	ECHM_HUMAN	ECHS1
A549	AEQAADKYLYVDKNFINNPLAQADWAAK	1	M	1	M	0	n/a	0	n/a	0	n/a	0	n/a	0	n/a	1	M	1	M	0	n/a	0	n/a	1	M	0	n/a	1	M	0	n/a	0	n/a	0	n/a	0	n/a	0	n/a	0	n/a	0	n/a	0	n/a	0	n/a	MYH9_HUMAN	MYH9
A549	GSCVNNSKEK	0	n/a	0	n/a	0	n/a	0	n/a	0	n/a	0	n/a	1	M	0	n/a	0	n/a	0	n/a	0	n/a	0	n/a	0	n/a	0	n/a	0	n/a	0	n/a	0	n/a	0	n/a	0	n/a	0	n/a	0	n/a	0	n/a	0	n/a	EPHA3_HUMAN	EPHA3
A549	EQMVKSMLLLAPK	0	n/a	0	n/a	1	M	0	n/a	0	n/a	0	n/a	1	M	0	n/a	0	n/a	0	n/a	0	n/a	0	n/a	0	n/a	0	n/a	0	n/a	0	n/a	0	n/a	0	n/a	0	n/a	0	n/a	0	n/a	0	n/a	0	n/a	NTKL_HUMAN	SCYL1
A549	FRNDLFRLFK	2	MC	2	MC	0	n/a	0	n/a	0	n/a	0	n/a	0	n/a	2	MC	0	n/a	0	n/a	0	n/a	2	MC	0	n/a	0	n/a	0	n/a	0	n/a	0	n/a	0	n/a	0	n/a	0	n/a	0	n/a	0	n/a	0	n/a	CCR7_HUMAN	CCR7
A549	ATAQVLIR	23	M	23	M	0	n/a	0	n/a	0	n/a	0	n/a	0	n/a	23	M	0	n/a	0	n/a	0	n/a	23	M	0	n/a	0	n/a	0	n/a	0	n/a	0	n/a	0	n/a	0	n/a	0	n/a	0	n/a	0	n/a	0	n/a	ALDR_HUMAN	AKR1B1
A549	IHAENGELVAEGAK	4	M	4	M	0	n/a	0	n/a	0	n/a	0	n/a	0	n/a	4	M	0	n/a	0	n/a	0	n/a	4	M	0	n/a	0	n/a	0	n/a	0	n/a	0	n/a	0	n/a	0	n/a	0	n/a	0	n/a	0	n/a	0	n/a	DPYL5_HUMAN	DPYSL5
A549	LSSTDQQESCSSTPGLEEPLFK	1	MCX	1	MCX	0	n/a	0	n/a	0	n/a	0	n/a	0	n/a	1	MCX	0	n/a	0	n/a	0	n/a	1	MCX	1	MCX	1	MCX	0	n/a	0	n/a	1	MCX	0	n/a	0	n/a	0	n/a	0	n/a	0	n/a	1	MCX	GOGB1_HUMAN	GOLGB1
A549	INEITLQWTK	1	M	1	M	1	M	0	n/a	0	n/a	0	n/a	1	M	0	n/a	0	n/a	0	n/a	0	n/a	0	n/a	0	n/a	0	n/a	0	n/a	0	n/a	0	n/a	0	n/a	0	n/a	0	n/a	0	n/a	0	n/a	0	n/a	TITIN_HUMAN	TTN
A549	MASGLVASNLNLKPGECLR	4	MCX	4	MCX	0	n/a	0	n/a	0	n/a	0	n/a	0	n/a	4	MCX	0	n/a	0	n/a	0	n/a	4	MCX	0	n/a	0	n/a	0	n/a	0	n/a	0	n/a	0	n/a	0	n/a	0	n/a	0	n/a	0	n/a	0	n/a	LEG1_HUMAN	LGALS1
A549	STEPELKQVKSELPLDPLPVPTEEGNPLLK	1	M	1	M	1	M	0	n/a	0	n/a	0	n/a	1	M	0	n/a	0	n/a	0	n/a	0	n/a	0	n/a	0	n/a	0	n/a	0	n/a	0	n/a	0	n/a	0	n/a	0	n/a	0	n/a	0	n/a	0	n/a	0	n/a	AAAT_HUMAN	SLC1A5
A549	DKLSVLENGVDIVVGTPGR	1	C	1	C	1	C	0	n/a	0	n/a	0	n/a	0	n/a	0	n/a	0	n/a	0	n/a	0	n/a	0	n/a	0	n/a	0	n/a	0	n/a	0	n/a	0	n/a	0	n/a	0	n/a	0	n/a	0	n/a	0	n/a	0	n/a	DDX1_HUMAN	DDX1
A549	RPSPPARCWR	1	M	1	M	1	M	0	n/a	0	n/a	1	M	0	n/a	0	n/a	0	n/a	0	n/a	0	n/a	0	n/a	0	n/a	0	n/a	0	n/a	0	n/a	0	n/a	0	n/a	0	n/a	0	n/a	0	n/a	0	n/a	0	n/a	AARD_HUMAN	AARD
A549	SVRGPAIGIDLGTTYSCVGVFQHGK	1	M	1	M	0	n/a	0	n/a	0	n/a	0	n/a	0	n/a	1	M	0	n/a	0	n/a	0	n/a	1	M	0	n/a	0	n/a	0	n/a	0	n/a	0	n/a	0	n/a	0	n/a	0	n/a	0	n/a	0	n/a	0	n/a	HSP72_HUMAN	HSPA2
A549	AMQADQERER	0	n/a	0	n/a	1	M	0	n/a	0	n/a	0	n/a	1	M	0	n/a	0	n/a	0	n/a	0	n/a	0	n/a	0	n/a	0	n/a	0	n/a	0	n/a	0	n/a	0	n/a	0	n/a	0	n/a	0	n/a	0	n/a	0	n/a	LRC59_HUMAN	LRRC59
A549	SGCIVDNLAEFTVDPK	1	C	1	C	1	C	0	n/a	0	n/a	0	n/a	1	C	0	n/a	0	n/a	0	n/a	0	n/a	0	n/a	0	n/a	0	n/a	0	n/a	0	n/a	0	n/a	0	n/a	0	n/a	0	n/a	0	n/a	0	n/a	0	n/a	FLNB_HUMAN	FLNB
A549	IQDKEGIPPGDQQR	1	C	1	C	3	C	0	n/a	6	C	0	n/a	0	n/a	0	n/a	0	n/a	0	n/a	0	n/a	0	n/a	0	n/a	0	n/a	0	n/a	0	n/a	0	n/a	0	n/a	0	n/a	0	n/a	0	n/a	0	n/a	0	n/a	RS27A_HUMAN	RPS27A
A549	STAGDTHLGGEEFDNR	1	C	1	C	1	C	0	n/a	0	n/a	0	n/a	1	C	0	n/a	0	n/a	0	n/a	0	n/a	0	n/a	0	n/a	0	n/a	0	n/a	0	n/a	0	n/a	0	n/a	0	n/a	0	n/a	0	n/a	0	n/a	0	n/a	HSP7C_HUMAN	HSPA8
A549	SGMTTEDDAVSEMK	0	n/a	0	n/a	1	C	0	n/a	0	n/a	0	n/a	3	C	0	n/a	0	n/a	0	n/a	0	n/a	0	n/a	0	n/a	0	n/a	0	n/a	0	n/a	0	n/a	0	n/a	0	n/a	0	n/a	0	n/a	0	n/a	0	n/a	PZRN3_HUMAN	PDZRN3
A549	LTQAQIFDYSEIPNFPR	4	MCX	4	MCX	0	n/a	0	n/a	0	n/a	0	n/a	0	n/a	4	MCX	0	n/a	0	n/a	0	n/a	4	MCX	4	MCX	4	MCX	0	n/a	0	n/a	4	MCX	0	n/a	0	n/a	0	n/a	0	n/a	0	n/a	4	MCX	PNPH_HUMAN	PNP
A549	WQRISQSQKEHYR	1	M	1	M	0	n/a	0	n/a	0	n/a	0	n/a	0	n/a	1	M	0	n/a	0	n/a	0	n/a	1	M	0	n/a	0	n/a	0	n/a	0	n/a	0	n/a	0	n/a	0	n/a	0	n/a	0	n/a	0	n/a	0	n/a	UBF1_HUMAN	UBTF
A549	LVVVGASGVGK	3	MX	3	MX	3	MCX	3	M	0	n/a	0	n/a	3	MCX	3	MCX	3	MC	0	n/a	0	n/a	3	MCX	3	MCX	3	MCX	0	n/a	0	n/a	3	MCX	3	MCX	3	MCX	0	n/a	0	n/a	3	MCX	3	MCX	RASK_HUMAN RASH_HUMAN RASN_HUMAN	KRAS HRAS NRAS
A549	AADESERGMKVIK	1	C	1	C	0	n/a	0	n/a	0	n/a	0	n/a	0	n/a	0	n/a	0	n/a	0	n/a	0	n/a	0	n/a	0	n/a	0	n/a	0	n/a	0	n/a	0	n/a	0	n/a	0	n/a	0	n/a	0	n/a	0	n/a	0	n/a	TPM4_HUMAN	TPM4
A549	GVPQIEVTFDIDANGILSVTATVR	7	C	7	CX	0	n/a	0	n/a	0	n/a	0	n/a	0	n/a	7	CX	0	n/a	0	n/a	0	n/a	7	CX	0	n/a	0	n/a	0	n/a	0	n/a	0	n/a	0	n/a	0	n/a	0	n/a	0	n/a	0	n/a	0	n/a	HSP76_HUMAN	HSPA6
A549	FYSSQWHVVNYKYER	0	n/a	0	n/a	0	n/a	0	n/a	0	n/a	0	n/a	0	n/a	1	M	0	n/a	0	n/a	0	n/a	1	M	0	n/a	0	n/a	0	n/a	0	n/a	0	n/a	0	n/a	0	n/a	0	n/a	0	n/a	0	n/a	0	n/a	DOC10_HUMAN	DOCK10
A549	LLQAFLKR	1	M	1	M	2	M	0	n/a	0	n/a	0	n/a	2	M	0	n/a	0	n/a	0	n/a	0	n/a	0	n/a	0	n/a	0	n/a	0	n/a	0	n/a	0	n/a	0	n/a	0	n/a	0	n/a	0	n/a	0	n/a	0	n/a	XPO2_HUMAN	CSE1L
A549	AGVAAPATQVVQVTLQSVQR	15	MCX	15	MCX	0	n/a	0	n/a	0	n/a	0	n/a	0	n/a	16	MCX	0	n/a	0	n/a	0	n/a	16	MCX	16	MCX	16	MCX	0	n/a	0	n/a	16	MCX	0	n/a	0	n/a	0	n/a	0	n/a	0	n/a	14	MCX	PLEC_HUMAN	PLEC
A549	GLLASLLGRALR	1	C	1	C	0	n/a	0	n/a	0	n/a	0	n/a	0	n/a	1	C	0	n/a	0	n/a	0	n/a	1	C	0	n/a	0	n/a	0	n/a	0	n/a	0	n/a	0	n/a	0	n/a	0	n/a	0	n/a	0	n/a	0	n/a	PGPIL_HUMAN	PGPEP1L
A549	SYELPDGQVITIDNER	0	n/a	0	n/a	0	n/a	0	n/a	0	n/a	0	n/a	0	n/a	0	n/a	0	n/a	0	n/a	0	n/a	0	n/a	0	n/a	0	n/a	0	n/a	0	n/a	0	n/a	0	n/a	0	n/a	0	n/a	0	n/a	0	n/a	1	C	ACTS_HUMAN	ACTA1
A549	PSVVKRMPAMLTGLCQGCGNR	0	n/a	0	n/a	0	n/a	0	n/a	0	n/a	0	n/a	0	n/a	0	n/a	0	n/a	0	n/a	0	n/a	0	n/a	0	n/a	0	n/a	0	n/a	0	n/a	0	n/a	0	n/a	1	M	0	n/a	0	n/a	0	n/a	0	n/a	TMEM2_HUMAN	TMEM2
A549	GTGGAFVLVLYDEIKK	1	MCX	1	MCX	0	n/a	0	n/a	0	n/a	0	n/a	0	n/a	1	MCX	0	n/a	0	n/a	0	n/a	1	MCX	0	n/a	0	n/a	0	n/a	0	n/a	0	n/a	0	n/a	0	n/a	0	n/a	0	n/a	0	n/a	0	n/a	ADT2_HUMAN	SLC25A5
A549	LGRLYMGVEHK	1	M	1	M	0	n/a	0	n/a	0	n/a	0	n/a	0	n/a	1	M	0	n/a	0	n/a	0	n/a	1	M	0	n/a	0	n/a	0	n/a	0	n/a	0	n/a	0	n/a	0	n/a	0	n/a	0	n/a	0	n/a	0	n/a	SMYD2_HUMAN	SMYD2
A549	EETEYMELLAAERHQVEALK	0	n/a	0	n/a	0	n/a	0	n/a	0	n/a	0	n/a	0	n/a	1	M	0	n/a	0	n/a	0	n/a	1	M	0	n/a	0	n/a	0	n/a	0	n/a	0	n/a	0	n/a	0	n/a	0	n/a	0	n/a	0	n/a	0	n/a	TMCO3_HUMAN	TMCO3
A549	VLADPSNDTKGFFDPNTHENLTYR	1	M	1	M	1	M	0	n/a	0	n/a	0	n/a	0	n/a	1	M	0	n/a	0	n/a	0	n/a	1	M	0	n/a	0	n/a	0	n/a	0	n/a	0	n/a	0	n/a	0	n/a	0	n/a	0	n/a	0	n/a	0	n/a	PLEC_HUMAN	PLEC
A549	TQLEWTEAILEDEQTER	0	n/a	0	n/a	0	n/a	0	n/a	0	n/a	0	n/a	0	n/a	0	n/a	0	n/a	0	n/a	0	n/a	0	n/a	0	n/a	0	n/a	0	n/a	0	n/a	0	n/a	0	n/a	1	C	0	n/a	0	n/a	0	n/a	0	n/a	RRBP1_HUMAN	RRBP1
A549	KEAEELVR	0	n/a	0	n/a	0	n/a	0	n/a	0	n/a	0	n/a	0	n/a	0	n/a	0	n/a	0	n/a	0	n/a	0	n/a	0	n/a	0	n/a	0	n/a	0	n/a	0	n/a	0	n/a	1	M	0	n/a	0	n/a	0	n/a	0	n/a	STABP_HUMAN	STAMBP
A549	DVEVRDTTQEPCGQLSFMK	0	n/a	0	n/a	0	n/a	0	n/a	0	n/a	0	n/a	1	C	0	n/a	0	n/a	0	n/a	0	n/a	0	n/a	0	n/a	0	n/a	0	n/a	0	n/a	0	n/a	0	n/a	0	n/a	0	n/a	0	n/a	0	n/a	0	n/a	ANK2_HUMAN	ANK2
A549	LEAALAQSEQQGEAALSDAR	1	M	1	M	1	M	0	n/a	0	n/a	0	n/a	1	M	0	n/a	0	n/a	0	n/a	0	n/a	0	n/a	0	n/a	0	n/a	0	n/a	0	n/a	0	n/a	0	n/a	0	n/a	0	n/a	0	n/a	0	n/a	0	n/a	KRT81_HUMAN	KRT81
A549	MAASMFYGRVVAVATLR	1	C	1	C	0	n/a	0	n/a	0	n/a	0	n/a	0	n/a	0	n/a	0	n/a	0	n/a	0	n/a	1	C	0	n/a	0	n/a	0	n/a	0	n/a	0	n/a	0	n/a	0	n/a	0	n/a	0	n/a	0	n/a	0	n/a	SUCB1_HUMAN	SUCLA2
A549	LTTVEELK	1	M	1	M	0	n/a	0	n/a	0	n/a	0	n/a	0	n/a	1	M	0	n/a	0	n/a	0	n/a	1	M	0	n/a	0	n/a	0	n/a	0	n/a	0	n/a	0	n/a	0	n/a	0	n/a	0	n/a	0	n/a	0	n/a	ODPAT_HUMAN	PDHA2
A549	QRSNYARELEELSER	1	C	1	C	0	n/a	0	n/a	0	n/a	0	n/a	0	n/a	0	n/a	0	n/a	0	n/a	0	n/a	0	n/a	0	n/a	0	n/a	0	n/a	0	n/a	0	n/a	0	n/a	0	n/a	0	n/a	0	n/a	0	n/a	0	n/a	MYH3_HUMAN	MYH3
A549	MGQAVPAPTGAPPGGQPDYSAAWAQYYR	1	M	1	M	1	M	1	M	0	n/a	0	n/a	1	M	0	n/a	0	n/a	0	n/a	0	n/a	0	n/a	0	n/a	0	n/a	0	n/a	0	n/a	0	n/a	0	n/a	0	n/a	0	n/a	0	n/a	0	n/a	0	n/a	FUBP1_HUMAN	FUBP1
A549	LVIADTGHR	0	n/a	0	n/a	0	n/a	0	n/a	0	n/a	0	n/a	1	X	0	n/a	0	n/a	0	n/a	0	n/a	0	n/a	0	n/a	1	X	0	n/a	0	n/a	0	n/a	0	n/a	0	n/a	0	n/a	0	n/a	0	n/a	0	n/a	NHLC2_HUMAN	NHLRC2
A549	LGLGIDEDEVAAEEPNAAVPDEIPPLEGNEDASR	2	M	2	M	0	n/a	0	n/a	0	n/a	0	n/a	0	n/a	2	M	2	M	0	n/a	0	n/a	2	M	0	n/a	0	n/a	0	n/a	0	n/a	0	n/a	0	n/a	0	n/a	0	n/a	0	n/a	0	n/a	0	n/a	HS90B_HUMAN	HSP90AB1
A549	IHERSHTGEKSYECK	0	n/a	0	n/a	1	M	0	n/a	0	n/a	0	n/a	1	M	0	n/a	0	n/a	0	n/a	0	n/a	0	n/a	0	n/a	0	n/a	0	n/a	0	n/a	0	n/a	0	n/a	0	n/a	0	n/a	0	n/a	0	n/a	0	n/a	ZNF14_HUMAN	ZNF14
A549	ANYTLLLLQMCNPNLLLTAANVIR	1	M	1	M	1	M	0	n/a	0	n/a	0	n/a	1	M	0	n/a	0	n/a	0	n/a	0	n/a	0	n/a	0	n/a	0	n/a	0	n/a	0	n/a	0	n/a	0	n/a	0	n/a	0	n/a	0	n/a	0	n/a	0	n/a	CDRT1_HUMAN	CDRT1
A549	SALTIELIQNHFVDEYDPTIEDSYR	0	n/a	0	n/a	0	n/a	0	n/a	0	n/a	0	n/a	0	n/a	0	n/a	0	n/a	0	n/a	0	n/a	0	n/a	0	n/a	0	n/a	0	n/a	0	n/a	0	n/a	0	n/a	0	n/a	0	n/a	0	n/a	0	n/a	1	C	RASK_HUMAN	KRAS
A549	RSRTERPLATDR	1	M	1	M	1	M	0	n/a	0	n/a	0	n/a	1	M	0	n/a	0	n/a	0	n/a	0	n/a	0	n/a	0	n/a	0	n/a	0	n/a	0	n/a	0	n/a	0	n/a	0	n/a	0	n/a	0	n/a	0	n/a	0	n/a	SI1L1_HUMAN	SIPA1L1
A549	ASVGECPSPVPVKDKK	6	M	6	M	0	n/a	0	n/a	0	n/a	0	n/a	0	n/a	6	M	0	n/a	0	n/a	0	n/a	6	M	0	n/a	0	n/a	0	n/a	0	n/a	0	n/a	0	n/a	0	n/a	0	n/a	0	n/a	0	n/a	0	n/a	ATPK_HUMAN	ATP5J2
A549	NQNQSQDALVLEDVEK	1	MCX	1	MCX	0	n/a	0	n/a	0	n/a	0	n/a	0	n/a	1	MCX	0	n/a	0	n/a	0	n/a	1	MCX	1	MCX	1	MCX	0	n/a	0	n/a	1	MCX	0	n/a	0	n/a	0	n/a	0	n/a	0	n/a	1	MCX	MRP2_HUMAN	ABCC2
A549	SPLGGELQQEK	1	C	1	C	0	n/a	0	n/a	0	n/a	0	n/a	0	n/a	1	C	0	n/a	0	n/a	0	n/a	1	C	0	n/a	0	n/a	0	n/a	0	n/a	0	n/a	0	n/a	0	n/a	0	n/a	0	n/a	0	n/a	0	n/a	HAIR_HUMAN	HR
A549	NTNGENIAESLVAEGLATRR	3	M	3	M	0	n/a	0	n/a	0	n/a	0	n/a	0	n/a	3	M	3	M	0	n/a	0	n/a	3	M	0	n/a	0	n/a	0	n/a	0	n/a	0	n/a	0	n/a	0	n/a	0	n/a	0	n/a	0	n/a	0	n/a	SND1_HUMAN	SND1
A549	ATAVTPDGQFK	6	MCX	5	MCX	6	MCX	0	n/a	0	n/a	0	n/a	6	MCX	0	n/a	0	n/a	0	n/a	0	n/a	0	n/a	0	n/a	0	n/a	0	n/a	0	n/a	0	n/a	0	n/a	0	n/a	0	n/a	0	n/a	0	n/a	0	n/a	PRDX1_HUMAN	PRDX1
A549	KCSLVSGQGRENK	1	M	1	M	0	n/a	0	n/a	0	n/a	0	n/a	0	n/a	1	M	0	n/a	0	n/a	0	n/a	1	M	0	n/a	0	n/a	0	n/a	0	n/a	0	n/a	0	n/a	0	n/a	0	n/a	0	n/a	0	n/a	0	n/a	ELP5_HUMAN	ELP5
A549	MLTNNLIPYKLMQDWK	1	C	0	n/a	0	n/a	0	n/a	0	n/a	0	n/a	0	n/a	1	C	0	n/a	0	n/a	0	n/a	1	C	0	n/a	0	n/a	0	n/a	0	n/a	0	n/a	0	n/a	0	n/a	0	n/a	0	n/a	0	n/a	0	n/a	SPEF2_HUMAN	SPEF2
A549	FYWKRNFK	1	M	1	M	1	M	0	n/a	0	n/a	0	n/a	0	n/a	0	n/a	0	n/a	0	n/a	0	n/a	0	n/a	0	n/a	0	n/a	0	n/a	0	n/a	0	n/a	0	n/a	0	n/a	0	n/a	0	n/a	0	n/a	0	n/a	KRIT1_HUMAN	KRIT1
A549	WRPQALDTVELQKLASR	0	n/a	0	n/a	0	n/a	0	n/a	0	n/a	0	n/a	0	n/a	0	n/a	0	n/a	0	n/a	0	n/a	0	n/a	0	n/a	0	n/a	0	n/a	0	n/a	0	n/a	0	n/a	1	C	0	n/a	0	n/a	0	n/a	0	n/a	TOP3A_HUMAN	TOP3A
A549	AAGWSWGLRPR	1	M	1	M	0	n/a	0	n/a	0	n/a	0	n/a	0	n/a	1	M	1	M	0	n/a	0	n/a	0	n/a	0	n/a	0	n/a	0	n/a	0	n/a	0	n/a	0	n/a	0	n/a	0	n/a	0	n/a	0	n/a	0	n/a	FANCA_HUMAN	FANCA
A549	LKPDLGNGADLPNYR	1	M	1	M	1	M	0	n/a	0	n/a	0	n/a	1	M	0	n/a	0	n/a	0	n/a	0	n/a	0	n/a	0	n/a	0	n/a	0	n/a	0	n/a	0	n/a	0	n/a	0	n/a	0	n/a	0	n/a	0	n/a	0	n/a	NUDC_HUMAN	NUDC
A549	RATKDAGAIAGLNVLR	0	n/a	0	n/a	1	X	0	n/a	0	n/a	0	n/a	1	X	0	n/a	0	n/a	0	n/a	0	n/a	0	n/a	0	n/a	0	n/a	0	n/a	0	n/a	0	n/a	0	n/a	0	n/a	0	n/a	0	n/a	0	n/a	0	n/a	HSP76_HUMAN	HSPA6
A549	LSKLRVLPWSIHK	2	C	2	C	0	n/a	0	n/a	0	n/a	0	n/a	0	n/a	2	C	0	n/a	0	n/a	0	n/a	2	C	0	n/a	0	n/a	0	n/a	0	n/a	0	n/a	0	n/a	0	n/a	0	n/a	0	n/a	0	n/a	0	n/a	TRNK1_HUMAN	TRANK1
A549	PDNFVFGIELCPPGKR	0	n/a	0	n/a	0	n/a	0	n/a	0	n/a	0	n/a	0	n/a	0	n/a	0	n/a	0	n/a	0	n/a	0	n/a	0	n/a	0	n/a	0	n/a	0	n/a	0	n/a	0	n/a	1	M	0	n/a	0	n/a	0	n/a	0	n/a	S22AN_HUMAN-TBB2A_HUMAN	SLC22A23-TUBB2A
A549	QLELSENR	0	n/a	0	n/a	0	n/a	0	n/a	0	n/a	0	n/a	1	M	0	n/a	0	n/a	0	n/a	0	n/a	0	n/a	0	n/a	0	n/a	0	n/a	0	n/a	0	n/a	0	n/a	0	n/a	0	n/a	0	n/a	0	n/a	0	n/a	AN32B_HUMAN	ANP32B
A549	MGTGCDLLLR	4	C	4	C	6	C	0	n/a	0	n/a	0	n/a	7	C	0	n/a	0	n/a	0	n/a	0	n/a	0	n/a	0	n/a	0	n/a	0	n/a	0	n/a	0	n/a	0	n/a	0	n/a	0	n/a	0	n/a	0	n/a	0	n/a	TAF1_HUMAN	TAF1
A549	FLLPADNNK	0	n/a	0	n/a	0	n/a	0	n/a	0	n/a	0	n/a	0	n/a	0	n/a	0	n/a	0	n/a	0	n/a	0	n/a	0	n/a	0	n/a	0	n/a	0	n/a	0	n/a	0	n/a	3	M	0	n/a	0	n/a	0	n/a	0	n/a	RUSD3_HUMAN	RPUSD3
A549	LFDHLESPTPNPTEPLFLAQAEVYK	1	M	1	M	1	M	0	n/a	0	n/a	0	n/a	1	M	1	M	0	n/a	0	n/a	0	n/a	1	M	0	n/a	0	n/a	0	n/a	0	n/a	0	n/a	0	n/a	0	n/a	0	n/a	0	n/a	0	n/a	0	n/a	FAS_HUMAN	FASN
A549	SRLLEKENHELEK	0	n/a	0	n/a	1	M	0	n/a	0	n/a	0	n/a	1	M	0	n/a	0	n/a	0	n/a	0	n/a	0	n/a	0	n/a	0	n/a	0	n/a	0	n/a	0	n/a	0	n/a	0	n/a	0	n/a	0	n/a	0	n/a	0	n/a	GABR1_HUMAN	GABBR1
A549	KPLVIIAENVDGEALSTLVLNR	3	M	3	M	3	M	0	n/a	0	n/a	0	n/a	3	M	0	n/a	0	n/a	0	n/a	0	n/a	0	n/a	0	n/a	0	n/a	0	n/a	0	n/a	0	n/a	0	n/a	0	n/a	0	n/a	0	n/a	0	n/a	0	n/a	CH60_HUMAN	HSPD1
A549	SSLSFSSLHYQDAGNYVCETALQEVEGLK	1	M	1	M	0	n/a	0	n/a	0	n/a	0	n/a	0	n/a	1	M	0	n/a	0	n/a	0	n/a	1	M	0	n/a	0	n/a	0	n/a	0	n/a	0	n/a	0	n/a	0	n/a	0	n/a	0	n/a	0	n/a	0	n/a	CD166_HUMAN	ALCAM
A549	NPDDITQDEYGEFYK	1	X	1	X	1	X	1	CX	0	n/a	0	n/a	1	X	0	n/a	0	n/a	0	n/a	0	n/a	0	n/a	0	n/a	0	n/a	0	n/a	0	n/a	0	n/a	0	n/a	0	n/a	0	n/a	0	n/a	0	n/a	0	n/a	HS90B_HUMAN	HSP90AB1
A549	ACSLCWSCLWLR	1	C	0	n/a	0	n/a	0	n/a	0	n/a	0	n/a	0	n/a	1	C	0	n/a	0	n/a	0	n/a	1	C	0	n/a	0	n/a	0	n/a	0	n/a	0	n/a	0	n/a	0	n/a	0	n/a	0	n/a	0	n/a	0	n/a	MYO15_HUMAN	MYO15A
A549	TEASPKIDFLNKAK	0	n/a	0	n/a	1	M	0	n/a	0	n/a	0	n/a	1	M	0	n/a	0	n/a	0	n/a	0	n/a	0	n/a	0	n/a	0	n/a	0	n/a	0	n/a	0	n/a	0	n/a	0	n/a	0	n/a	0	n/a	0	n/a	0	n/a	ZEP1_HUMAN	HIVEP1
A549	TSRPENAIIYNNNENFQVGQAK	7	M	7	M	0	n/a	0	n/a	0	n/a	0	n/a	0	n/a	7	M	0	n/a	0	n/a	0	n/a	7	M	0	n/a	0	n/a	0	n/a	0	n/a	0	n/a	0	n/a	0	n/a	0	n/a	0	n/a	0	n/a	0	n/a	TKT_HUMAN	TKT
A549	LVNEITEFAK	9	MCX	9	MCX	0	n/a	0	n/a	0	n/a	0	n/a	0	n/a	9	MCX	0	n/a	0	n/a	0	n/a	9	MCX	0	n/a	0	n/a	0	n/a	0	n/a	0	n/a	0	n/a	0	n/a	0	n/a	0	n/a	0	n/a	0	n/a	ALBU_HUMAN	ALB
A549	CPETLFQPSFIGMESAGIHETTYKSIMK	0	n/a	0	n/a	0	n/a	0	n/a	0	n/a	0	n/a	0	n/a	0	n/a	0	n/a	0	n/a	0	n/a	0	n/a	0	n/a	0	n/a	0	n/a	0	n/a	0	n/a	0	n/a	0	n/a	0	n/a	0	n/a	0	n/a	1	M	ACTS_HUMAN	ACTA1
A549	RPLMVILALSMFSTR	1	M	1	M	0	n/a	0	n/a	0	n/a	0	n/a	0	n/a	1	M	0	n/a	0	n/a	0	n/a	1	M	0	n/a	0	n/a	0	n/a	0	n/a	0	n/a	0	n/a	0	n/a	0	n/a	0	n/a	0	n/a	0	n/a	CK5P3_HUMAN	CDK5RAP3
A549	ASRYRADVWR	0	n/a	0	n/a	0	n/a	0	n/a	0	n/a	0	n/a	0	n/a	0	n/a	0	n/a	0	n/a	0	n/a	0	n/a	0	n/a	0	n/a	0	n/a	2	M	0	n/a	0	n/a	0	n/a	0	n/a	0	n/a	0	n/a	0	n/a	ADAM8_HUMAN	ADAM8
A549	VKDALEFWLQAGMDGFQVR	1	C	1	C	0	n/a	0	n/a	0	n/a	0	n/a	0	n/a	1	C	0	n/a	0	n/a	0	n/a	1	C	0	n/a	0	n/a	0	n/a	0	n/a	0	n/a	0	n/a	0	n/a	0	n/a	0	n/a	0	n/a	0	n/a	4F2_HUMAN	SLC3A2
A549	NLLSVAYKNVIGAGR	5	MCX	5	MCX	5	MCX	2	M	0	n/a	0	n/a	5	MCX	0	n/a	0	n/a	0	n/a	0	n/a	0	n/a	0	n/a	0	n/a	0	n/a	0	n/a	0	n/a	0	n/a	0	n/a	0	n/a	0	n/a	0	n/a	0	n/a	1433E_HUMAN	YWHAE
A549	DLSMECGLNNRIR	0	n/a	0	n/a	0	n/a	0	n/a	0	n/a	0	n/a	0	n/a	0	n/a	1	M	0	n/a	0	n/a	0	n/a	0	n/a	0	n/a	0	n/a	0	n/a	0	n/a	0	n/a	0	n/a	0	n/a	0	n/a	0	n/a	0	n/a	TSC2_HUMAN	TSC2
A549	TSSSESSAVISAFFECLR	1	C	1	C	0	n/a	0	n/a	0	n/a	0	n/a	0	n/a	1	C	0	n/a	0	n/a	0	n/a	1	C	1	C	1	C	0	n/a	0	n/a	1	C	0	n/a	0	n/a	0	n/a	0	n/a	0	n/a	1	C	LTN1_HUMAN	LTN1
A549	NPPVNSDMRK	0	n/a	0	n/a	0	n/a	0	n/a	0	n/a	0	n/a	0	n/a	0	n/a	1	M	0	n/a	0	n/a	0	n/a	0	n/a	0	n/a	0	n/a	0	n/a	0	n/a	0	n/a	0	n/a	0	n/a	0	n/a	0	n/a	0	n/a	WRN_HUMAN	WRN
A549	KTSVSQSSLLEAKK	0	n/a	0	n/a	0	n/a	0	n/a	0	n/a	0	n/a	0	n/a	0	n/a	1	M	0	n/a	0	n/a	0	n/a	0	n/a	0	n/a	0	n/a	0	n/a	0	n/a	0	n/a	0	n/a	0	n/a	0	n/a	0	n/a	0	n/a	BRCA2_HUMAN	BRCA2
A549	EALLNLQIYCGK	1	M	1	M	1	M	0	n/a	0	n/a	0	n/a	1	M	0	n/a	0	n/a	0	n/a	0	n/a	0	n/a	0	n/a	0	n/a	0	n/a	0	n/a	0	n/a	0	n/a	0	n/a	0	n/a	0	n/a	0	n/a	0	n/a	PK3CG_HUMAN	PIK3CG
A549	LLLLSER	1	X	1	X	0	n/a	0	n/a	0	n/a	0	n/a	0	n/a	0	n/a	0	n/a	0	n/a	0	n/a	0	n/a	0	n/a	0	n/a	0	n/a	0	n/a	0	n/a	0	n/a	0	n/a	0	n/a	0	n/a	0	n/a	0	n/a	THMS2_HUMAN	THEMIS2
A549	MAMGIEDSELRRTLQSLACGK	1	C	1	C	1	C	0	n/a	0	n/a	0	n/a	1	C	0	n/a	0	n/a	0	n/a	0	n/a	0	n/a	0	n/a	0	n/a	0	n/a	0	n/a	0	n/a	0	n/a	0	n/a	0	n/a	0	n/a	0	n/a	0	n/a	CUL4A_HUMAN	CUL4A
A549	ANLPESFQVDTSK	2	MX	2	MX	2	MC	0	n/a	0	n/a	0	n/a	2	MC	0	n/a	0	n/a	0	n/a	0	n/a	0	n/a	0	n/a	0	n/a	0	n/a	0	n/a	0	n/a	0	n/a	0	n/a	0	n/a	0	n/a	0	n/a	0	n/a	FLNA_HUMAN	FLNA
A549	SLFGLHLSQK	1	M	1	M	1	M	1	M	0	n/a	0	n/a	1	M	0	n/a	0	n/a	0	n/a	0	n/a	0	n/a	0	n/a	0	n/a	0	n/a	0	n/a	0	n/a	0	n/a	0	n/a	0	n/a	0	n/a	0	n/a	0	n/a	PUR9_HUMAN	ATIC
A549	GAPEEHPVLLTEAPLNPK	1	C	1	C	0	n/a	0	n/a	0	n/a	0	n/a	0	n/a	0	n/a	0	n/a	0	n/a	0	n/a	0	n/a	0	n/a	0	n/a	0	n/a	0	n/a	0	n/a	0	n/a	0	n/a	0	n/a	0	n/a	0	n/a	0	n/a	ACTB_HUMAN	ACTB
A549	DEKLVSESSDVLPK	6	M	6	M	0	n/a	0	n/a	0	n/a	0	n/a	0	n/a	6	M	0	n/a	0	n/a	0	n/a	6	M	0	n/a	0	n/a	0	n/a	0	n/a	0	n/a	0	n/a	0	n/a	0	n/a	0	n/a	0	n/a	0	n/a	K2C8_HUMAN	KRT8
A549	PHLPPPPATR	1	M	1	M	1	M	0	n/a	0	n/a	0	n/a	1	M	0	n/a	0	n/a	0	n/a	0	n/a	0	n/a	0	n/a	0	n/a	0	n/a	0	n/a	0	n/a	0	n/a	0	n/a	0	n/a	0	n/a	0	n/a	0	n/a	KI26A_HUMAN	KIF26A
A549	DSVMLSIWR	1	M	1	M	0	n/a	0	n/a	0	n/a	0	n/a	0	n/a	1	M	1	M	0	n/a	0	n/a	1	M	0	n/a	0	n/a	0	n/a	0	n/a	0	n/a	0	n/a	0	n/a	0	n/a	0	n/a	0	n/a	0	n/a	BRCA2_HUMAN	BRCA2
A549	LIFGAK	0	n/a	1	X	0	n/a	0	n/a	0	n/a	0	n/a	0	n/a	0	n/a	0	n/a	0	n/a	0	n/a	0	n/a	0	n/a	0	n/a	0	n/a	0	n/a	0	n/a	0	n/a	0	n/a	0	n/a	0	n/a	0	n/a	0	n/a	DHX29_HUMAN	DHX29
A549	HQDIPSQDDSKPTQR	1	M	1	M	0	n/a	0	n/a	0	n/a	0	n/a	0	n/a	1	M	0	n/a	0	n/a	0	n/a	1	M	0	n/a	0	n/a	0	n/a	0	n/a	0	n/a	0	n/a	0	n/a	0	n/a	0	n/a	0	n/a	0	n/a	ADPPT_HUMAN	AASDHPPT
A549	LGAYYATGKGGLTQDLKAAAR	1	M	1	M	0	n/a	0	n/a	0	n/a	0	n/a	0	n/a	1	M	0	n/a	0	n/a	0	n/a	1	M	0	n/a	0	n/a	0	n/a	0	n/a	0	n/a	0	n/a	0	n/a	0	n/a	0	n/a	0	n/a	0	n/a	COA7_HUMAN	COA7
A549	YYSFFNLDPK	1	M	1	M	0	n/a	0	n/a	0	n/a	0	n/a	0	n/a	1	M	0	n/a	0	n/a	0	n/a	1	M	0	n/a	0	n/a	0	n/a	0	n/a	0	n/a	0	n/a	0	n/a	0	n/a	0	n/a	0	n/a	0	n/a	URP2_HUMAN	FERMT3
A549	HVGDLGNVTADKDDVADVSIEDSVISLSGDHCIIGR	0	n/a	0	n/a	0	n/a	0	n/a	0	n/a	0	n/a	0	n/a	0	n/a	0	n/a	0	n/a	0	n/a	0	n/a	0	n/a	0	n/a	0	n/a	0	n/a	0	n/a	0	n/a	0	n/a	0	n/a	0	n/a	0	n/a	1	C	SODC_HUMAN	SOD1
A549	RIVEQDTRPPK	0	n/a	0	n/a	1	M	0	n/a	0	n/a	0	n/a	1	M	0	n/a	0	n/a	0	n/a	0	n/a	0	n/a	0	n/a	0	n/a	0	n/a	0	n/a	0	n/a	0	n/a	0	n/a	0	n/a	0	n/a	0	n/a	0	n/a	DDX3X_HUMAN	DDX3X
A549	IIYGSGYSDEDRK	1	MC	1	MC	0	n/a	0	n/a	0	n/a	0	n/a	0	n/a	1	MC	0	n/a	0	n/a	0	n/a	1	MC	0	n/a	0	n/a	0	n/a	0	n/a	0	n/a	0	n/a	0	n/a	0	n/a	0	n/a	0	n/a	0	n/a	GNA14_HUMAN	GNA14
A549	FAEYSHFLR	0	n/a	0	n/a	0	n/a	0	n/a	0	n/a	0	n/a	0	n/a	0	n/a	0	n/a	0	n/a	0	n/a	0	n/a	0	n/a	0	n/a	0	n/a	0	n/a	0	n/a	0	n/a	1	C	0	n/a	0	n/a	0	n/a	0	n/a	IQGA3_HUMAN	IQGAP3
A549	GGFGPGNMDSR	0	n/a	0	n/a	0	n/a	0	n/a	0	n/a	0	n/a	2	C	0	n/a	0	n/a	0	n/a	0	n/a	0	n/a	0	n/a	0	n/a	0	n/a	0	n/a	0	n/a	0	n/a	0	n/a	0	n/a	0	n/a	0	n/a	0	n/a	FUS_HUMAN	FUS
A549	YCCLLAHSISSQVSASDTGVITPYRK	1	C	1	C	0	n/a	0	n/a	0	n/a	0	n/a	0	n/a	0	n/a	0	n/a	0	n/a	0	n/a	0	n/a	0	n/a	0	n/a	0	n/a	0	n/a	0	n/a	0	n/a	0	n/a	0	n/a	0	n/a	0	n/a	0	n/a	M10L1_HUMAN	MOV10L1
A549	TLTIVDTGIEMTKADLINNLGTIAK	2	M	2	M	2	M	2	M	0	n/a	0	n/a	2	M	0	n/a	0	n/a	0	n/a	0	n/a	0	n/a	0	n/a	0	n/a	0	n/a	0	n/a	0	n/a	0	n/a	0	n/a	0	n/a	0	n/a	0	n/a	0	n/a	HS90A_HUMAN	HSP90AA1
A549	SKDEQVTVIGAGVTLHEALAAAELLK	7	M	7	M	8	M	0	n/a	0	n/a	0	n/a	7	M	0	n/a	0	n/a	0	n/a	0	n/a	0	n/a	0	n/a	0	n/a	0	n/a	0	n/a	0	n/a	0	n/a	0	n/a	0	n/a	0	n/a	0	n/a	0	n/a	TKT_HUMAN	TKT
A549	DAGTVAGLNVLR	1	M	1	M	1	M	0	n/a	0	n/a	0	n/a	2	M	0	n/a	0	n/a	0	n/a	0	n/a	0	n/a	0	n/a	0	n/a	0	n/a	0	n/a	0	n/a	0	n/a	0	n/a	0	n/a	0	n/a	0	n/a	0	n/a	HSP7C_HUMAN	HSPA8
A549	QAFLNTEDKGDSLDSVEALIK	0	n/a	0	n/a	0	n/a	0	n/a	0	n/a	0	n/a	0	n/a	0	n/a	0	n/a	0	n/a	0	n/a	0	n/a	0	n/a	0	n/a	0	n/a	0	n/a	0	n/a	0	n/a	7	M	0	n/a	0	n/a	0	n/a	0	n/a	SPTN1_HUMAN	SPTAN1
A549	QADETVDFEEQILEAAK	3	X	3	X	3	X	0	n/a	0	n/a	0	n/a	3	X	0	n/a	0	n/a	0	n/a	0	n/a	0	n/a	0	n/a	0	n/a	0	n/a	0	n/a	0	n/a	0	n/a	0	n/a	0	n/a	0	n/a	0	n/a	0	n/a	TLN2_HUMAN	TLN2
A549	EQERQASGVGEMFFMR	0	n/a	0	n/a	0	n/a	0	n/a	0	n/a	0	n/a	0	n/a	0	n/a	0	n/a	0	n/a	0	n/a	0	n/a	0	n/a	0	n/a	0	n/a	0	n/a	0	n/a	0	n/a	1	M	0	n/a	0	n/a	0	n/a	0	n/a	TAF1_HUMAN	TAF1
A549	EITALAPSTTK	8	MC	8	MC	0	n/a	0	n/a	0	n/a	0	n/a	0	n/a	8	MCX	0	n/a	0	n/a	0	n/a	8	MCX	0	n/a	0	n/a	0	n/a	0	n/a	0	n/a	0	n/a	0	n/a	0	n/a	0	n/a	0	n/a	0	n/a	ACTA_HUMAN	ACTA2
A549	VVLKSKDEQVTVIGAGVTLHEALAAAELLK	1	M	1	M	1	M	0	n/a	0	n/a	0	n/a	1	M	0	n/a	0	n/a	0	n/a	0	n/a	0	n/a	0	n/a	0	n/a	0	n/a	0	n/a	0	n/a	0	n/a	0	n/a	0	n/a	0	n/a	0	n/a	0	n/a	TKT_HUMAN	TKT
A549	QMVPNVEK	0	n/a	0	n/a	0	n/a	0	n/a	0	n/a	0	n/a	0	n/a	0	n/a	0	n/a	0	n/a	0	n/a	0	n/a	0	n/a	1	M	0	n/a	0	n/a	0	n/a	0	n/a	1	M	0	n/a	0	n/a	0	n/a	0	n/a	VTI1A_HUMAN	VTI1A
A549	ASHSSAKELYEK	0	n/a	0	n/a	1	M	0	n/a	0	n/a	0	n/a	1	M	0	n/a	0	n/a	0	n/a	0	n/a	0	n/a	0	n/a	0	n/a	0	n/a	0	n/a	0	n/a	0	n/a	0	n/a	0	n/a	0	n/a	0	n/a	0	n/a	TITIN_HUMAN	TTN
A549	QLFHPEKLITGKEDAANNYAR	1	M	1	M	1	M	0	n/a	0	n/a	0	n/a	1	M	0	n/a	0	n/a	0	n/a	0	n/a	0	n/a	0	n/a	0	n/a	0	n/a	0	n/a	0	n/a	0	n/a	0	n/a	0	n/a	0	n/a	0	n/a	0	n/a	TBA8_HUMAN	TUBA8
A549	TGCFIMIDAMLER	0	n/a	0	n/a	1	M	0	n/a	0	n/a	0	n/a	1	M	0	n/a	0	n/a	0	n/a	0	n/a	0	n/a	0	n/a	1	M	0	n/a	0	n/a	0	n/a	0	n/a	1	M	0	n/a	0	n/a	0	n/a	0	n/a	PTPRF_HUMAN	PTPRF
A549	WEKTSLLAPYHDR	0	n/a	0	n/a	1	M	0	n/a	0	n/a	0	n/a	1	M	0	n/a	0	n/a	0	n/a	0	n/a	0	n/a	0	n/a	0	n/a	0	n/a	0	n/a	0	n/a	0	n/a	0	n/a	0	n/a	0	n/a	0	n/a	0	n/a	DLG2_HUMAN	DLG2
A549	GISFDAAATSGGSASSEK	2	MCX	2	MCX	0	n/a	0	n/a	0	n/a	0	n/a	0	n/a	2	MCX	0	n/a	0	n/a	0	n/a	2	MCX	2	MCX	2	MCX	0	n/a	0	n/a	2	MCX	0	n/a	0	n/a	0	n/a	0	n/a	0	n/a	2	MCX	ETFA_HUMAN	ETFA
A549	MKLRDNNTR	2	M	2	M	2	M	0	n/a	0	n/a	0	n/a	2	M	0	n/a	0	n/a	0	n/a	0	n/a	0	n/a	0	n/a	0	n/a	0	n/a	0	n/a	0	n/a	0	n/a	0	n/a	0	n/a	0	n/a	0	n/a	0	n/a	DOCK1_HUMAN	DOCK1
A549	VSYGIGEEEHDQEGR	1	MC	1	MC	0	n/a	0	n/a	0	n/a	0	n/a	0	n/a	1	MC	0	n/a	0	n/a	0	n/a	1	MC	2	MCX	1	MCX	0	n/a	0	n/a	1	MCX	0	n/a	0	n/a	0	n/a	0	n/a	0	n/a	1	MCX	APEX1_HUMAN	APEX1
A549	LENWSTCWRR	0	n/a	0	n/a	1	M	0	n/a	0	n/a	0	n/a	0	n/a	0	n/a	0	n/a	0	n/a	0	n/a	0	n/a	0	n/a	0	n/a	0	n/a	0	n/a	0	n/a	0	n/a	0	n/a	0	n/a	0	n/a	0	n/a	0	n/a	PIWL2_HUMAN	PIWIL2
A549	LQQQHSEQPPLQPSPVTTR	2	MC	2	MC	0	n/a	0	n/a	0	n/a	0	n/a	0	n/a	2	MC	0	n/a	0	n/a	0	n/a	2	MC	2	MCX	2	MCX	0	n/a	0	n/a	2	MCX	0	n/a	0	n/a	0	n/a	0	n/a	0	n/a	2	MCX	TOIP1_HUMAN	TOR1AIP1
A549	ELMNTEQALDHLIQSCSLSFK	0	n/a	0	n/a	0	n/a	0	n/a	0	n/a	0	n/a	0	n/a	0	n/a	0	n/a	0	n/a	0	n/a	0	n/a	1	C	0	n/a	0	n/a	0	n/a	1	C	0	n/a	0	n/a	0	n/a	0	n/a	0	n/a	0	n/a	E2F2_HUMAN	E2F2
A549	GPVMAAMEDLTEPVPTLDLGK	1	C	1	C	2	C	0	n/a	0	n/a	0	n/a	2	C	1	C	0	n/a	0	n/a	0	n/a	1	C	0	n/a	0	n/a	0	n/a	0	n/a	0	n/a	0	n/a	0	n/a	0	n/a	0	n/a	0	n/a	0	n/a	MYOZ3_HUMAN	MYOZ3
A549	ALNLFQGSVEDTTDSQSLAALLNK	3	MCX	3	MCX	3	MCX	3	M	0	n/a	0	n/a	3	MCX	3	MCX	3	M	0	n/a	0	n/a	3	MCX	3	MCX	3	MCX	0	n/a	0	n/a	3	MCX	0	n/a	0	n/a	0	n/a	0	n/a	0	n/a	3	MCX	MSH2_HUMAN	MSH2
A549	GGREPQGLAAK	2	C	2	C	0	n/a	0	n/a	0	n/a	0	n/a	0	n/a	2	MC	0	n/a	0	n/a	0	n/a	2	MCX	0	n/a	0	n/a	0	n/a	0	n/a	0	n/a	0	n/a	0	n/a	0	n/a	0	n/a	0	n/a	0	n/a	WDR41_HUMAN	WDR41
A549	ALMDSLGPEWHLK	0	n/a	0	n/a	0	n/a	0	n/a	0	n/a	0	n/a	0	n/a	0	n/a	0	n/a	0	n/a	0	n/a	0	n/a	0	n/a	0	n/a	0	n/a	0	n/a	0	n/a	0	n/a	1	M	0	n/a	0	n/a	0	n/a	0	n/a	TOM34_HUMAN	TOMM34
A549	FASIVAKRLESLGTLTHGDR	0	n/a	0	n/a	1	C	0	n/a	0	n/a	0	n/a	0	n/a	0	n/a	0	n/a	0	n/a	0	n/a	0	n/a	0	n/a	0	n/a	0	n/a	0	n/a	0	n/a	0	n/a	0	n/a	0	n/a	0	n/a	0	n/a	0	n/a	SBNO1_HUMAN	SBNO1
A549	MGLEMHKLASLWK	1	M	1	M	0	n/a	0	n/a	0	n/a	0	n/a	0	n/a	1	M	0	n/a	0	n/a	0	n/a	1	M	0	n/a	0	n/a	0	n/a	0	n/a	0	n/a	0	n/a	0	n/a	0	n/a	0	n/a	0	n/a	0	n/a	NOS2_HUMAN	NOS2
A549	VGGTDLGAPGAFGQSPFSQPPAPPHQNTFPPR	1	M	1	M	1	M	0	n/a	0	n/a	0	n/a	1	M	0	n/a	0	n/a	0	n/a	0	n/a	0	n/a	0	n/a	0	n/a	0	n/a	0	n/a	0	n/a	0	n/a	0	n/a	0	n/a	0	n/a	0	n/a	0	n/a	FUBP3_HUMAN	FUBP3
A549	ALVACKLHK	0	n/a	0	n/a	1	M	0	n/a	0	n/a	0	n/a	1	M	0	n/a	0	n/a	0	n/a	0	n/a	0	n/a	0	n/a	0	n/a	0	n/a	0	n/a	0	n/a	0	n/a	0	n/a	0	n/a	0	n/a	0	n/a	0	n/a	TRPM1_HUMAN	TRPM1
A549	EGALDLSSLR	1	MC	1	MC	0	n/a	0	n/a	0	n/a	0	n/a	0	n/a	1	MC	0	n/a	0	n/a	0	n/a	1	MC	1	M	1	M	0	n/a	0	n/a	1	M	0	n/a	0	n/a	0	n/a	0	n/a	0	n/a	0	n/a	PCKGM_HUMAN	PCK2
A549	IWGLGFLPQVSTDLTPETFSEK	1	M	1	M	1	M	0	n/a	0	n/a	0	n/a	1	M	0	n/a	0	n/a	0	n/a	0	n/a	0	n/a	0	n/a	0	n/a	0	n/a	0	n/a	0	n/a	0	n/a	0	n/a	0	n/a	0	n/a	0	n/a	0	n/a	DJC10_HUMAN	DNAJC10
A549	ALEAANADLEVK	0	n/a	0	n/a	0	n/a	0	n/a	0	n/a	0	n/a	0	n/a	0	n/a	0	n/a	0	n/a	0	n/a	0	n/a	0	n/a	0	n/a	0	n/a	0	n/a	0	n/a	0	n/a	3	MCX	0	n/a	0	n/a	0	n/a	0	n/a	K1C13_HUMAN	KRT13
A549	LAVEKGCKAR	0	n/a	0	n/a	0	n/a	0	n/a	0	n/a	0	n/a	0	n/a	0	n/a	0	n/a	0	n/a	0	n/a	0	n/a	0	n/a	0	n/a	0	n/a	0	n/a	0	n/a	0	n/a	1	C	0	n/a	0	n/a	0	n/a	0	n/a	TNC18_HUMAN	TNRC18
A549	THYIIGYNLPSYEYLYNLGDQYALK	2	M	2	M	2	M	2	M	0	n/a	0	n/a	2	M	0	n/a	0	n/a	0	n/a	0	n/a	0	n/a	0	n/a	0	n/a	0	n/a	0	n/a	0	n/a	0	n/a	0	n/a	0	n/a	0	n/a	0	n/a	0	n/a	RPN1_HUMAN	RPN1
A549	ALVVPGSPPR	0	n/a	1	C	0	n/a	0	n/a	0	n/a	0	n/a	0	n/a	0	n/a	0	n/a	0	n/a	0	n/a	0	n/a	0	n/a	0	n/a	0	n/a	0	n/a	0	n/a	0	n/a	0	n/a	0	n/a	0	n/a	0	n/a	0	n/a	KCNH2_HUMAN	KCNH2
A549	VQDELACSRK	1	M	1	M	0	n/a	0	n/a	0	n/a	0	n/a	0	n/a	1	M	0	n/a	0	n/a	0	n/a	1	M	0	n/a	0	n/a	0	n/a	0	n/a	0	n/a	0	n/a	0	n/a	0	n/a	0	n/a	0	n/a	0	n/a	TRI32_HUMAN	TRIM32
A549	ACNVLQSSHLEDYPFDAEY	0	n/a	0	n/a	0	n/a	0	n/a	0	n/a	0	n/a	0	n/a	0	n/a	0	n/a	0	n/a	0	n/a	0	n/a	0	n/a	0	n/a	0	n/a	0	n/a	0	n/a	0	n/a	0	n/a	0	n/a	0	n/a	0	n/a	25	MCX	AK1BA_HUMAN	AKR1B10
A549	AQYDELAQK	1	M	1	M	0	n/a	0	n/a	0	n/a	0	n/a	0	n/a	1	M	0	n/a	0	n/a	0	n/a	1	M	0	n/a	0	n/a	0	n/a	0	n/a	0	n/a	0	n/a	0	n/a	0	n/a	0	n/a	0	n/a	1	M	K1C18_HUMAN	KRT18
A549	AAAAAAAAAPAAAATAATTAATTAATAAQ	0	n/a	0	n/a	0	n/a	0	n/a	0	n/a	0	n/a	0	n/a	0	n/a	0	n/a	0	n/a	0	n/a	0	n/a	0	n/a	0	n/a	0	n/a	0	n/a	0	n/a	0	n/a	0	n/a	0	n/a	0	n/a	0	n/a	14	MCX	SRP14_HUMAN	SRP14
A549	YKEDLAPLWK	1	M	1	M	0	n/a	0	n/a	0	n/a	0	n/a	0	n/a	1	M	0	n/a	0	n/a	0	n/a	1	M	0	n/a	0	n/a	0	n/a	0	n/a	0	n/a	0	n/a	0	n/a	0	n/a	0	n/a	0	n/a	0	n/a	RENT1_HUMAN	UPF1
A549	GRICNPGPRK	0	n/a	0	n/a	0	n/a	0	n/a	0	n/a	0	n/a	0	n/a	0	n/a	0	n/a	0	n/a	0	n/a	0	n/a	0	n/a	1	C	0	n/a	0	n/a	0	n/a	0	n/a	0	n/a	0	n/a	0	n/a	0	n/a	0	n/a	DGLB_HUMAN	DAGLB
A549	LYEGYVEWK	1	M	1	M	0	n/a	0	n/a	0	n/a	0	n/a	0	n/a	1	M	0	n/a	0	n/a	0	n/a	1	M	0	n/a	0	n/a	0	n/a	0	n/a	0	n/a	0	n/a	0	n/a	0	n/a	0	n/a	0	n/a	0	n/a	FUT10_HUMAN	FUT10
A549	WLILWR	0	n/a	0	n/a	0	n/a	0	n/a	0	n/a	0	n/a	0	n/a	1	M	0	n/a	0	n/a	0	n/a	1	M	0	n/a	0	n/a	0	n/a	0	n/a	0	n/a	0	n/a	0	n/a	0	n/a	0	n/a	0	n/a	0	n/a	CUL7_HUMAN	CUL7
A549	AEPSEATQSHSISSSSFGAEPSAPGGGGSPGACPALGTK	1	MX	1	MX	0	n/a	0	n/a	0	n/a	0	n/a	0	n/a	1	MX	0	n/a	0	n/a	0	n/a	1	MX	0	n/a	1	MX	0	n/a	0	n/a	0	n/a	0	n/a	0	n/a	0	n/a	0	n/a	0	n/a	1	MX	RTN3_HUMAN	RTN3
A549	AFNSTLPTMTQMEK	1	C	1	C	0	n/a	0	n/a	0	n/a	0	n/a	0	n/a	0	n/a	0	n/a	0	n/a	0	n/a	0	n/a	0	n/a	0	n/a	0	n/a	0	n/a	0	n/a	0	n/a	0	n/a	0	n/a	0	n/a	0	n/a	0	n/a	CD44_HUMAN	CD44
A549	SITIIGGGFLGSELACSLGR	6	MCX	6	MCX	6	MC	0	n/a	0	n/a	0	n/a	6	MC	0	n/a	0	n/a	0	n/a	0	n/a	0	n/a	0	n/a	0	n/a	0	n/a	0	n/a	0	n/a	0	n/a	0	n/a	0	n/a	0	n/a	0	n/a	0	n/a	AIFM1_HUMAN	AIFM1
A549	EGEEPTVYSDEEEPKNESAR	1	M	1	M	1	M	0	n/a	0	n/a	0	n/a	1	M	0	n/a	0	n/a	0	n/a	0	n/a	0	n/a	0	n/a	0	n/a	0	n/a	0	n/a	0	n/a	0	n/a	0	n/a	0	n/a	0	n/a	0	n/a	0	n/a	PGRC1_HUMAN	PGRMC1
A549	LKDSDTENKDVDDDYETAEK	1	C	1	C	0	n/a	0	n/a	0	n/a	0	n/a	0	n/a	1	C	0	n/a	0	n/a	0	n/a	1	C	0	n/a	0	n/a	0	n/a	0	n/a	0	n/a	0	n/a	0	n/a	0	n/a	0	n/a	0	n/a	0	n/a	ARI4A_HUMAN	ARID4A
A549	TPQSFLGPNAALVDLDSLVSRPGPTPPGAK	1	M	1	M	1	M	0	n/a	0	n/a	0	n/a	1	M	0	n/a	0	n/a	0	n/a	0	n/a	0	n/a	0	n/a	0	n/a	0	n/a	0	n/a	0	n/a	0	n/a	0	n/a	0	n/a	0	n/a	0	n/a	0	n/a	EPN1_HUMAN	EPN1
A549	NYQELMNTK	0	n/a	1	M	1	M	0	n/a	0	n/a	0	n/a	1	M	1	M	0	n/a	0	n/a	0	n/a	1	M	0	n/a	0	n/a	0	n/a	0	n/a	0	n/a	0	n/a	0	n/a	0	n/a	0	n/a	0	n/a	0	n/a	K2C1_HUMAN	KRT1
A549	QAVTFEGTDMWKK	1	M	1	M	1	M	0	n/a	0	n/a	0	n/a	1	M	0	n/a	0	n/a	0	n/a	0	n/a	0	n/a	0	n/a	0	n/a	0	n/a	0	n/a	0	n/a	0	n/a	0	n/a	0	n/a	0	n/a	0	n/a	0	n/a	BCAR3_HUMAN	BCAR3
A549	WTNIYCEASQGNVSEGMKGIVLFVSKVLEEPK	0	n/a	0	n/a	0	n/a	0	n/a	0	n/a	0	n/a	0	n/a	0	n/a	0	n/a	0	n/a	0	n/a	0	n/a	0	n/a	0	n/a	0	n/a	0	n/a	0	n/a	0	n/a	0	n/a	0	n/a	0	n/a	0	n/a	1	X	OSMR_HUMAN	OSMR
A549	VLSEDEEDVDFDIIHDANDTFTVK	2	CX	2	CX	2	CX	0	n/a	0	n/a	0	n/a	2	CX	0	n/a	0	n/a	0	n/a	0	n/a	0	n/a	0	n/a	0	n/a	0	n/a	0	n/a	0	n/a	0	n/a	0	n/a	0	n/a	0	n/a	0	n/a	0	n/a	FLNB_HUMAN	FLNB
A549	FKTKFEECSK	1	C	1	C	0	n/a	0	n/a	0	n/a	0	n/a	0	n/a	0	n/a	0	n/a	0	n/a	0	n/a	0	n/a	0	n/a	0	n/a	0	n/a	0	n/a	0	n/a	0	n/a	0	n/a	0	n/a	0	n/a	0	n/a	0	n/a	RANG_HUMAN	RANBP1
A549	SFEEKYEVFMDVYQNFQPVFRYFCMEK	0	n/a	0	n/a	0	n/a	0	n/a	0	n/a	0	n/a	0	n/a	0	n/a	0	n/a	0	n/a	0	n/a	0	n/a	0	n/a	0	n/a	0	n/a	0	n/a	0	n/a	0	n/a	0	n/a	0	n/a	0	n/a	0	n/a	1	C	ATM_HUMAN	ATM
A549	MLTQPYLLDPSITLGQYVQPQGVSVVDFVR	1	M	1	M	0	n/a	0	n/a	0	n/a	0	n/a	0	n/a	1	M	0	n/a	0	n/a	0	n/a	1	M	0	n/a	0	n/a	0	n/a	0	n/a	0	n/a	0	n/a	0	n/a	0	n/a	0	n/a	0	n/a	0	n/a	EFTS_HUMAN	TSFM
A549	CVCMLGDIRLK	0	n/a	0	n/a	1	C	0	n/a	0	n/a	0	n/a	1	C	0	n/a	0	n/a	0	n/a	0	n/a	0	n/a	0	n/a	0	n/a	0	n/a	0	n/a	0	n/a	0	n/a	0	n/a	0	n/a	0	n/a	0	n/a	0	n/a	PDE7B_HUMAN	PDE7B
A549	KMLTAYDLMIK	0	n/a	0	n/a	0	n/a	0	n/a	0	n/a	0	n/a	0	n/a	1	M	0	n/a	0	n/a	0	n/a	1	M	0	n/a	0	n/a	0	n/a	0	n/a	0	n/a	0	n/a	0	n/a	0	n/a	0	n/a	0	n/a	0	n/a	PLCL1_HUMAN	PLCL1
A549	RLWSLMLLKEK	0	n/a	0	n/a	0	n/a	0	n/a	0	n/a	0	n/a	0	n/a	0	n/a	0	n/a	0	n/a	0	n/a	0	n/a	0	n/a	0	n/a	0	n/a	0	n/a	0	n/a	0	n/a	0	n/a	1	X	0	n/a	0	n/a	0	n/a	K2C6A_HUMAN-YBOX1_HUMAN	KRT6A-YBX1
A549	SHGEDGDIAGAPASSPEAPPAEQDPVQLK	2	M	2	M	0	n/a	0	n/a	0	n/a	0	n/a	0	n/a	2	M	0	n/a	0	n/a	0	n/a	2	M	0	n/a	0	n/a	0	n/a	0	n/a	0	n/a	0	n/a	0	n/a	0	n/a	0	n/a	0	n/a	0	n/a	RRBP1_HUMAN	RRBP1
A549	EGSGSTATSSSSTAGAAGK	0	n/a	0	n/a	0	n/a	0	n/a	0	n/a	0	n/a	0	n/a	0	n/a	0	n/a	0	n/a	0	n/a	0	n/a	0	n/a	0	n/a	0	n/a	0	n/a	0	n/a	0	n/a	1	M	0	n/a	0	n/a	0	n/a	0	n/a	EIF3H_HUMAN	EIF3H
A549	AVFVDLEPTVVEEVR	51	MX	52	MX	0	n/a	0	n/a	0	n/a	0	n/a	0	n/a	53	MX	0	n/a	0	n/a	0	n/a	53	MX	0	n/a	0	n/a	0	n/a	0	n/a	0	n/a	0	n/a	0	n/a	0	n/a	0	n/a	0	n/a	0	n/a	TBA3E_HUMAN	TUBA3E
A549	AFTLLTKLFR	1	C	1	C	1	C	0	n/a	0	n/a	0	n/a	1	C	0	n/a	0	n/a	0	n/a	0	n/a	0	n/a	0	n/a	0	n/a	0	n/a	0	n/a	0	n/a	0	n/a	0	n/a	0	n/a	0	n/a	0	n/a	0	n/a	Z780B_HUMAN	ZNF780B
A549	FNIICDLLELR	4	M	4	M	0	n/a	0	n/a	0	n/a	0	n/a	0	n/a	4	M	0	n/a	0	n/a	0	n/a	4	M	4	M	4	M	0	n/a	0	n/a	4	M	0	n/a	0	n/a	0	n/a	0	n/a	0	n/a	4	M	ESPL1_HUMAN	ESPL1
A549	AVTNSINQLITMCTQQAPGQK	2	M	2	M	2	M	0	n/a	0	n/a	0	n/a	2	M	0	n/a	0	n/a	0	n/a	0	n/a	0	n/a	0	n/a	0	n/a	0	n/a	0	n/a	0	n/a	0	n/a	0	n/a	0	n/a	0	n/a	0	n/a	0	n/a	TLN1_HUMAN	TLN1
A549	AEQCAERYQPLR	0	n/a	0	n/a	0	n/a	0	n/a	0	n/a	0	n/a	0	n/a	0	n/a	0	n/a	0	n/a	1	M	0	n/a	0	n/a	0	n/a	0	n/a	0	n/a	0	n/a	0	n/a	0	n/a	0	n/a	0	n/a	0	n/a	0	n/a	ZC3H4_HUMAN	ZC3H4
A549	AKIDDPTDSKPKDWDKPEHIPDPDAK	1	MC	1	MC	1	M	1	M	0	n/a	0	n/a	1	M	0	n/a	0	n/a	0	n/a	0	n/a	0	n/a	0	n/a	0	n/a	0	n/a	0	n/a	0	n/a	0	n/a	0	n/a	0	n/a	0	n/a	0	n/a	0	n/a	CALR_HUMAN	CALR
A549	TFSHKSSLVCRHR	1	M	1	M	0	n/a	0	n/a	0	n/a	0	n/a	0	n/a	1	M	0	n/a	0	n/a	0	n/a	1	M	0	n/a	0	n/a	0	n/a	0	n/a	0	n/a	0	n/a	0	n/a	0	n/a	0	n/a	0	n/a	0	n/a	ZN600_HUMAN	ZNF600
A549	MEGDLNEIEIQLSHANRQAAETLRHLR	1	M	1	M	0	n/a	0	n/a	0	n/a	0	n/a	0	n/a	1	M	0	n/a	0	n/a	0	n/a	1	M	0	n/a	0	n/a	0	n/a	0	n/a	0	n/a	0	n/a	0	n/a	0	n/a	0	n/a	0	n/a	0	n/a	MYH3_HUMAN	MYH3
A549	GVGTNEACLIEILASR	1	M	1	M	0	n/a	0	n/a	0	n/a	0	n/a	0	n/a	1	M	0	n/a	0	n/a	0	n/a	1	M	0	n/a	0	n/a	0	n/a	0	n/a	0	n/a	0	n/a	0	n/a	0	n/a	0	n/a	0	n/a	0	n/a	ANX11_HUMAN	ANXA11
A549	GQERGASGSEHR	1	M	1	M	1	M	0	n/a	0	n/a	1	M	0	n/a	0	n/a	0	n/a	0	n/a	0	n/a	0	n/a	0	n/a	0	n/a	0	n/a	0	n/a	0	n/a	0	n/a	0	n/a	0	n/a	0	n/a	0	n/a	0	n/a	TRAF3_HUMAN	TRAF3
A549	ERQRAGTAGASGGWHWWR	0	n/a	0	n/a	1	M	0	n/a	0	n/a	0	n/a	0	n/a	0	n/a	0	n/a	0	n/a	0	n/a	0	n/a	0	n/a	0	n/a	0	n/a	0	n/a	0	n/a	0	n/a	0	n/a	0	n/a	0	n/a	0	n/a	0	n/a	PCDA7_HUMAN	PCDHA7
A549	YLINHLLK	0	n/a	0	n/a	1	M	0	n/a	0	n/a	0	n/a	1	M	0	n/a	0	n/a	0	n/a	0	n/a	0	n/a	0	n/a	0	n/a	0	n/a	0	n/a	0	n/a	0	n/a	0	n/a	0	n/a	0	n/a	0	n/a	0	n/a	NOL9_HUMAN	NOL9
A549	TEEGGAHFSVSSLAEGSVTSVGSVNPAENFR	1	C	2	CX	2	CX	0	n/a	0	n/a	0	n/a	2	CX	0	n/a	0	n/a	0	n/a	0	n/a	0	n/a	0	n/a	0	n/a	0	n/a	0	n/a	0	n/a	0	n/a	0	n/a	0	n/a	0	n/a	0	n/a	0	n/a	XRCC5_HUMAN	XRCC5
A549	FELLAKEHIKEMHEK	0	n/a	0	n/a	1	M	0	n/a	1	M	0	n/a	0	n/a	0	n/a	0	n/a	0	n/a	0	n/a	0	n/a	0	n/a	0	n/a	0	n/a	0	n/a	0	n/a	0	n/a	0	n/a	0	n/a	0	n/a	0	n/a	0	n/a	CNTLN_HUMAN	CNTLN
A549	GILLAGPPGTGK	2	CX	2	CX	0	n/a	0	n/a	0	n/a	0	n/a	0	n/a	2	CX	0	n/a	0	n/a	0	n/a	2	CX	0	n/a	0	n/a	0	n/a	0	n/a	0	n/a	0	n/a	0	n/a	0	n/a	0	n/a	0	n/a	0	n/a	YMEL1_HUMAN	YME1L1
A549	MVASQAYNLTSALMPILMR	0	n/a	0	n/a	0	n/a	0	n/a	0	n/a	0	n/a	0	n/a	0	n/a	0	n/a	0	n/a	0	n/a	0	n/a	0	n/a	0	n/a	0	n/a	0	n/a	0	n/a	0	n/a	0	n/a	0	n/a	0	n/a	0	n/a	1	M	PKD1_HUMAN	PKD1
A549	ASAVLLGGVVSDRPR	1	M	1	M	0	n/a	0	n/a	0	n/a	0	n/a	0	n/a	1	M	0	n/a	0	n/a	0	n/a	1	M	0	n/a	0	n/a	0	n/a	0	n/a	0	n/a	0	n/a	0	n/a	0	n/a	0	n/a	0	n/a	0	n/a	CUTA_HUMAN	CUTA
A549	AHPYALR	0	n/a	0	n/a	0	n/a	0	n/a	0	n/a	0	n/a	0	n/a	1	M	0	n/a	0	n/a	0	n/a	0	n/a	0	n/a	0	n/a	0	n/a	0	n/a	0	n/a	0	n/a	0	n/a	0	n/a	0	n/a	0	n/a	0	n/a	C2CD3_HUMAN	C2CD3
A549	LVFAETLR	0	n/a	0	n/a	0	n/a	0	n/a	0	n/a	0	n/a	0	n/a	1	C	0	n/a	0	n/a	0	n/a	1	C	0	n/a	0	n/a	0	n/a	0	n/a	0	n/a	0	n/a	0	n/a	0	n/a	0	n/a	0	n/a	0	n/a	DPOG2_HUMAN	POLG2
A549	VGFAGDDAPR	0	n/a	0	n/a	0	n/a	0	n/a	0	n/a	0	n/a	0	n/a	1	M	0	n/a	0	n/a	0	n/a	1	M	0	n/a	0	n/a	0	n/a	0	n/a	0	n/a	0	n/a	0	n/a	0	n/a	0	n/a	0	n/a	0	n/a	ACTG_HUMAN	ACTG1
A549	KIQVLQQQADNAEER	0	n/a	0	n/a	1	M	1	M	0	n/a	0	n/a	1	M	0	n/a	0	n/a	0	n/a	0	n/a	0	n/a	0	n/a	0	n/a	0	n/a	0	n/a	0	n/a	0	n/a	0	n/a	0	n/a	0	n/a	0	n/a	0	n/a	TPM3_HUMAN	TPM3
A549	EFAILIIDILSEAKR	0	n/a	0	n/a	0	n/a	0	n/a	0	n/a	0	n/a	0	n/a	0	n/a	0	n/a	0	n/a	0	n/a	0	n/a	0	n/a	0	n/a	0	n/a	0	n/a	0	n/a	0	n/a	2	C	0	n/a	0	n/a	0	n/a	0	n/a	GIT1_HUMAN	GIT1
A549	DVITKYSNFVSFPLYLNGR	1	M	1	M	0	n/a	0	n/a	0	n/a	0	n/a	0	n/a	1	M	0	n/a	0	n/a	0	n/a	1	M	0	n/a	0	n/a	0	n/a	0	n/a	0	n/a	0	n/a	0	n/a	0	n/a	0	n/a	0	n/a	0	n/a	TRAP1_HUMAN	TRAP1
A549	FGQDIISPLLSVR	3	CX	3	CX	0	n/a	0	n/a	0	n/a	0	n/a	0	n/a	3	C	0	n/a	0	n/a	0	n/a	3	C	3	MCX	3	MCX	0	n/a	0	n/a	3	MCX	0	n/a	0	n/a	0	n/a	0	n/a	0	n/a	3	MCX	SCFD1_HUMAN	SCFD1
A549	AWFLRAGVYPEK	0	n/a	0	n/a	0	n/a	0	n/a	0	n/a	0	n/a	0	n/a	0	n/a	1	M	0	n/a	0	n/a	0	n/a	0	n/a	0	n/a	0	n/a	0	n/a	0	n/a	0	n/a	0	n/a	0	n/a	0	n/a	0	n/a	1	M	DYN2_HUMAN	DNM2
A549	ICDQWDALGSLTHSGR	27	MCX	27	MCX	27	MCX	0	n/a	0	n/a	0	n/a	27	MCX	0	n/a	0	n/a	0	n/a	0	n/a	0	n/a	0	n/a	0	n/a	0	n/a	0	n/a	0	n/a	0	n/a	0	n/a	0	n/a	0	n/a	0	n/a	0	n/a	ACTN4_HUMAN	ACTN4
A549	STIGVVVTASHNPEEDNGVK	0	n/a	0	n/a	0	n/a	0	n/a	0	n/a	0	n/a	0	n/a	1	C	0	n/a	0	n/a	0	n/a	1	C	0	n/a	0	n/a	0	n/a	0	n/a	0	n/a	0	n/a	0	n/a	0	n/a	0	n/a	0	n/a	0	n/a	AGM1_HUMAN	PGM3
A549	DIENQYETKITQIEHEVSSSGQEVQSSAK	1	M	1	M	1	M	0	n/a	0	n/a	0	n/a	1	M	0	n/a	0	n/a	0	n/a	0	n/a	0	n/a	0	n/a	0	n/a	0	n/a	0	n/a	0	n/a	0	n/a	0	n/a	0	n/a	0	n/a	0	n/a	0	n/a	K1C9_HUMAN	KRT9
A549	RPMNAFMVRAK	0	n/a	0	n/a	0	n/a	0	n/a	0	n/a	0	n/a	0	n/a	0	n/a	0	n/a	0	n/a	0	n/a	0	n/a	0	n/a	0	n/a	0	n/a	0	n/a	0	n/a	0	n/a	0	n/a	0	n/a	0	n/a	0	n/a	1	M	SOX18_HUMAN	SOX18
A549	VAISEFSRCLK	0	n/a	0	n/a	1	C	0	n/a	0	n/a	0	n/a	1	C	0	n/a	0	n/a	0	n/a	0	n/a	0	n/a	0	n/a	0	n/a	0	n/a	0	n/a	0	n/a	0	n/a	0	n/a	0	n/a	0	n/a	0	n/a	0	n/a	FANCG_HUMAN	FANCG
A549	ICRGIRGGLEWLK	1	M	1	M	1	M	0	n/a	0	n/a	0	n/a	1	M	1	M	0	n/a	0	n/a	0	n/a	1	M	0	n/a	0	n/a	0	n/a	0	n/a	0	n/a	0	n/a	0	n/a	0	n/a	0	n/a	0	n/a	0	n/a	CLCKB_HUMAN	CLCNKB
A549	ITGEAFVQFASQELAQK	1	M	1	M	1	M	0	n/a	0	n/a	0	n/a	1	M	0	n/a	0	n/a	0	n/a	0	n/a	0	n/a	0	n/a	0	n/a	0	n/a	0	n/a	0	n/a	0	n/a	0	n/a	0	n/a	0	n/a	0	n/a	0	n/a	HNRPF_HUMAN	HNRNPF
A549	IISNASCTTNCLAPLSK	8	C	8	C	0	n/a	0	n/a	0	n/a	0	n/a	0	n/a	7	C	0	n/a	0	n/a	0	n/a	7	CX	0	n/a	0	n/a	0	n/a	0	n/a	0	n/a	0	n/a	0	n/a	0	n/a	0	n/a	0	n/a	0	n/a	G3P_HUMAN	GAPDH
A549	MVGGLPGK	1	C	1	C	0	n/a	0	n/a	0	n/a	0	n/a	0	n/a	1	C	0	n/a	0	n/a	1	C	0	n/a	0	n/a	0	n/a	0	n/a	0	n/a	0	n/a	0	n/a	0	n/a	0	n/a	0	n/a	0	n/a	0	n/a	ZN620_HUMAN	ZNF620
A549	GNQKLIAMYNDGAK	0	n/a	0	n/a	0	n/a	0	n/a	0	n/a	0	n/a	0	n/a	0	n/a	0	n/a	0	n/a	0	n/a	0	n/a	0	n/a	0	n/a	0	n/a	0	n/a	0	n/a	0	n/a	1	C	0	n/a	0	n/a	0	n/a	0	n/a	WDR11_HUMAN	WDR11
A549	LEEEDEDKEDGESGCTFLVGLIQK	1	M	1	M	0	n/a	0	n/a	0	n/a	0	n/a	0	n/a	1	M	0	n/a	0	n/a	0	n/a	1	M	0	n/a	0	n/a	0	n/a	0	n/a	0	n/a	0	n/a	0	n/a	0	n/a	0	n/a	0	n/a	0	n/a	CAN2_HUMAN	CAPN2
A549	ELGAFGLQVPSELGGVGLCNTQYSR	1	MCX	1	MC	0	n/a	0	n/a	0	n/a	0	n/a	0	n/a	1	MC	0	n/a	0	n/a	0	n/a	1	MC	0	n/a	0	n/a	0	n/a	0	n/a	0	n/a	0	n/a	0	n/a	0	n/a	0	n/a	0	n/a	0	n/a	ACADV_HUMAN	ACADVL
A549	ARSHASATWR	1	M	1	M	1	M	1	M	0	n/a	0	n/a	0	n/a	0	n/a	0	n/a	0	n/a	0	n/a	0	n/a	0	n/a	0	n/a	0	n/a	0	n/a	0	n/a	0	n/a	0	n/a	0	n/a	0	n/a	0	n/a	0	n/a	KCNJ5_HUMAN	KCNJ5
A549	GPTLPTGLK	0	n/a	0	n/a	0	n/a	0	n/a	0	n/a	0	n/a	0	n/a	0	n/a	1	M	0	n/a	0	n/a	0	n/a	0	n/a	0	n/a	0	n/a	0	n/a	0	n/a	0	n/a	0	n/a	0	n/a	0	n/a	0	n/a	0	n/a	KMT2D_HUMAN	KMT2D
A549	TSGMSLGEIVR	0	n/a	0	n/a	1	M	0	n/a	0	n/a	0	n/a	1	M	1	M	0	n/a	0	n/a	0	n/a	1	M	0	n/a	0	n/a	0	n/a	0	n/a	0	n/a	0	n/a	0	n/a	0	n/a	0	n/a	0	n/a	0	n/a	HKDC1_HUMAN	HKDC1
A549	PWRWPTGYTR	1	M	1	M	0	n/a	0	n/a	0	n/a	0	n/a	0	n/a	1	M	0	n/a	0	n/a	0	n/a	1	M	0	n/a	0	n/a	0	n/a	0	n/a	0	n/a	0	n/a	0	n/a	0	n/a	0	n/a	0	n/a	0	n/a	ASML_HUMAN	ASMTL
A549	SGPFGQIFRPDNFVFGQSGAGDNWAK	2	C	2	C	0	n/a	0	n/a	0	n/a	0	n/a	0	n/a	2	C	0	n/a	0	n/a	0	n/a	2	C	0	n/a	0	n/a	0	n/a	0	n/a	0	n/a	0	n/a	0	n/a	0	n/a	0	n/a	0	n/a	0	n/a	TBB4B_HUMAN	TUBB4B
A549	SCLLEIVER	1	M	1	M	0	n/a	0	n/a	0	n/a	0	n/a	0	n/a	1	M	0	n/a	0	n/a	0	n/a	1	M	0	n/a	0	n/a	0	n/a	0	n/a	0	n/a	0	n/a	0	n/a	0	n/a	0	n/a	0	n/a	0	n/a	TWF1_HUMAN	TWF1
A549	LSFDKDATVAR	1	M	1	M	0	n/a	0	n/a	0	n/a	0	n/a	0	n/a	1	M	0	n/a	0	n/a	0	n/a	1	M	0	n/a	0	n/a	0	n/a	0	n/a	0	n/a	0	n/a	0	n/a	0	n/a	0	n/a	0	n/a	0	n/a	TALDO_HUMAN	TALDO1
A549	SIEATVDVSAPK	1	M	1	M	1	M	0	n/a	0	n/a	0	n/a	1	M	1	M	0	n/a	0	n/a	0	n/a	1	M	0	n/a	0	n/a	0	n/a	0	n/a	0	n/a	0	n/a	0	n/a	0	n/a	0	n/a	0	n/a	0	n/a	AHNK2_HUMAN	AHNAK2
A549	GVEEVAASESHLNGDLDPDDREEGAASTAEEAAK	1	X	1	X	0	n/a	0	n/a	0	n/a	0	n/a	0	n/a	1	X	0	n/a	0	n/a	0	n/a	1	X	0	n/a	0	n/a	0	n/a	0	n/a	0	n/a	0	n/a	0	n/a	0	n/a	0	n/a	0	n/a	0	n/a	MAP2_HUMAN	METAP2
A549	YQNQLEAEIEETYANFIK	1	M	1	M	0	n/a	0	n/a	0	n/a	0	n/a	0	n/a	1	M	0	n/a	0	n/a	0	n/a	1	M	0	n/a	0	n/a	0	n/a	0	n/a	0	n/a	0	n/a	0	n/a	0	n/a	0	n/a	0	n/a	0	n/a	ATLA2_HUMAN	ATL2
A549	VAPQEHPVLLTEAPLNPK	2	M	2	M	0	n/a	0	n/a	0	n/a	0	n/a	0	n/a	2	M	0	n/a	0	n/a	0	n/a	2	M	0	n/a	0	n/a	0	n/a	0	n/a	0	n/a	0	n/a	0	n/a	0	n/a	0	n/a	0	n/a	0	n/a	ACTB_HUMAN	ACTB
A549	REDVFYTSK	0	n/a	0	n/a	0	n/a	0	n/a	0	n/a	0	n/a	0	n/a	0	n/a	0	n/a	0	n/a	0	n/a	0	n/a	0	n/a	0	n/a	0	n/a	0	n/a	0	n/a	0	n/a	0	n/a	0	n/a	0	n/a	0	n/a	1	M	AK1C2_HUMAN	AKR1C2
A549	MVSSEVARHLKR	1	C	1	C	0	n/a	0	n/a	0	n/a	0	n/a	0	n/a	1	C	0	n/a	0	n/a	0	n/a	1	C	0	n/a	0	n/a	0	n/a	0	n/a	0	n/a	0	n/a	0	n/a	0	n/a	0	n/a	0	n/a	0	n/a	SEP10_HUMAN	SEPT10
A549	TIEDLMNK	1	M	1	M	1	M	0	n/a	0	n/a	0	n/a	1	M	0	n/a	0	n/a	0	n/a	0	n/a	0	n/a	0	n/a	0	n/a	0	n/a	0	n/a	0	n/a	0	n/a	0	n/a	0	n/a	0	n/a	0	n/a	0	n/a	K1C14_HUMAN	KRT14
A549	EVGTSDKEILTSR	3	MC	3	MCX	0	n/a	0	n/a	0	n/a	0	n/a	0	n/a	3	MCX	0	n/a	0	n/a	0	n/a	3	MCX	4	MCX	3	MCX	0	n/a	0	n/a	3	MCX	0	n/a	0	n/a	0	n/a	0	n/a	0	n/a	3	MCX	PNPT1_HUMAN	PNPT1
A549	PEFMLPVHFYEK	0	n/a	0	n/a	1	M	0	n/a	0	n/a	0	n/a	1	M	0	n/a	0	n/a	0	n/a	0	n/a	0	n/a	0	n/a	0	n/a	0	n/a	0	n/a	0	n/a	0	n/a	0	n/a	0	n/a	0	n/a	0	n/a	0	n/a	PYGL_HUMAN	PYGL
A549	AAGDHAKSLHIPR	0	n/a	0	n/a	0	n/a	0	n/a	0	n/a	0	n/a	0	n/a	0	n/a	0	n/a	0	n/a	0	n/a	0	n/a	0	n/a	0	n/a	0	n/a	0	n/a	0	n/a	0	n/a	1	M	0	n/a	0	n/a	0	n/a	0	n/a	UBP34_HUMAN	USP34
A549	HVTNATSEERQKMLR	0	n/a	0	n/a	0	n/a	0	n/a	0	n/a	0	n/a	0	n/a	0	n/a	0	n/a	0	n/a	0	n/a	1	C	0	n/a	0	n/a	0	n/a	0	n/a	0	n/a	0	n/a	0	n/a	0	n/a	0	n/a	0	n/a	0	n/a	ER6L2_HUMAN	ERCC6L2
A549	ELIQGAESYK	0	n/a	0	n/a	0	n/a	0	n/a	0	n/a	0	n/a	0	n/a	1	M	0	n/a	0	n/a	0	n/a	1	M	0	n/a	0	n/a	0	n/a	0	n/a	0	n/a	0	n/a	0	n/a	0	n/a	0	n/a	0	n/a	0	n/a	GCC2_HUMAN	GCC2
A549	GIVNQSQQAYQEAFEISKK	1	M	1	M	0	n/a	0	n/a	0	n/a	0	n/a	0	n/a	1	M	0	n/a	0	n/a	0	n/a	1	M	0	n/a	0	n/a	0	n/a	0	n/a	0	n/a	0	n/a	0	n/a	0	n/a	0	n/a	0	n/a	0	n/a	1433Z_HUMAN	YWHAZ
A549	FEMDFIDEVEKQKELLIR	1	M	1	M	1	M	0	n/a	0	n/a	0	n/a	1	M	0	n/a	0	n/a	0	n/a	0	n/a	0	n/a	0	n/a	0	n/a	0	n/a	0	n/a	0	n/a	0	n/a	0	n/a	0	n/a	0	n/a	0	n/a	0	n/a	CENPE_HUMAN	CENPE
A549	MQRSIMSFFHR	1	M	1	M	0	n/a	0	n/a	0	n/a	0	n/a	0	n/a	1	M	0	n/a	0	n/a	0	n/a	1	M	0	n/a	0	n/a	0	n/a	0	n/a	0	n/a	0	n/a	0	n/a	0	n/a	0	n/a	0	n/a	0	n/a	DNLI1_HUMAN	LIG1
A549	KYAMLEMNAR	1	MC	1	MC	1	MC	0	n/a	0	n/a	0	n/a	1	MC	0	n/a	0	n/a	0	n/a	0	n/a	0	n/a	0	n/a	0	n/a	0	n/a	0	n/a	0	n/a	0	n/a	0	n/a	0	n/a	0	n/a	0	n/a	0	n/a	CTRO_HUMAN	CIT
A549	MAAARGAR	0	n/a	0	n/a	0	n/a	0	n/a	0	n/a	0	n/a	0	n/a	0	n/a	0	n/a	0	n/a	0	n/a	0	n/a	0	n/a	0	n/a	0	n/a	0	n/a	0	n/a	0	n/a	1	M	0	n/a	0	n/a	0	n/a	0	n/a	ADX_HUMAN	FDX1
A549	RCTALIFIASEEKVLVADK	0	n/a	0	n/a	0	n/a	0	n/a	0	n/a	0	n/a	0	n/a	1	M	0	n/a	0	n/a	0	n/a	1	M	0	n/a	0	n/a	0	n/a	0	n/a	0	n/a	0	n/a	0	n/a	0	n/a	0	n/a	0	n/a	0	n/a	WDR4_HUMAN	WDR4
A549	NKLEGLEDALR	1	C	1	C	0	n/a	0	n/a	0	n/a	0	n/a	0	n/a	0	n/a	0	n/a	0	n/a	0	n/a	0	n/a	0	n/a	0	n/a	0	n/a	0	n/a	0	n/a	0	n/a	0	n/a	0	n/a	0	n/a	0	n/a	0	n/a	K2C6A_HUMAN	KRT6A
A549	ANETKLEGYK	0	n/a	0	n/a	0	n/a	0	n/a	0	n/a	0	n/a	0	n/a	1	M	0	n/a	0	n/a	0	n/a	1	M	0	n/a	0	n/a	0	n/a	0	n/a	0	n/a	0	n/a	0	n/a	0	n/a	0	n/a	0	n/a	0	n/a	CROCC_HUMAN	CROCC
A549	TDIMTEGITIVEDINKCR	0	n/a	0	n/a	1	M	0	n/a	0	n/a	0	n/a	1	M	0	n/a	0	n/a	0	n/a	0	n/a	0	n/a	0	n/a	0	n/a	0	n/a	0	n/a	0	n/a	0	n/a	0	n/a	0	n/a	0	n/a	0	n/a	0	n/a	STXB1_HUMAN	STXBP1
A549	VDVEVPDVNLEGPEGK	1	C	1	C	1	C	0	n/a	0	n/a	0	n/a	1	C	0	n/a	0	n/a	0	n/a	0	n/a	0	n/a	0	n/a	0	n/a	0	n/a	0	n/a	0	n/a	0	n/a	0	n/a	0	n/a	0	n/a	0	n/a	0	n/a	AHNK_HUMAN	AHNAK
A549	LQGLQGSGGRGGGLCR	1	M	1	M	1	M	0	n/a	0	n/a	0	n/a	1	M	0	n/a	0	n/a	0	n/a	0	n/a	0	n/a	0	n/a	0	n/a	0	n/a	0	n/a	0	n/a	0	n/a	0	n/a	0	n/a	0	n/a	0	n/a	0	n/a	KIF1C_HUMAN	KIF1C
A549	EQSGTIYLQHADEERQK	1	M	1	M	0	n/a	0	n/a	0	n/a	0	n/a	0	n/a	1	M	0	n/a	0	n/a	0	n/a	1	M	0	n/a	0	n/a	0	n/a	0	n/a	0	n/a	0	n/a	0	n/a	0	n/a	0	n/a	0	n/a	0	n/a	NUP62_HUMAN	NUP62
A549	IGVTNVQGMTSEQVAQVLRNCGNSVRMLVAR	0	n/a	0	n/a	0	n/a	0	n/a	0	n/a	0	n/a	0	n/a	0	n/a	0	n/a	0	n/a	0	n/a	0	n/a	0	n/a	0	n/a	0	n/a	0	n/a	0	n/a	0	n/a	1	C	0	n/a	0	n/a	0	n/a	0	n/a	INADL_HUMAN	INADL
A549	QLELIQELRTCHALQEDEK	1	C	1	C	0	n/a	0	n/a	0	n/a	0	n/a	0	n/a	1	C	0	n/a	0	n/a	0	n/a	1	C	0	n/a	0	n/a	0	n/a	0	n/a	0	n/a	0	n/a	0	n/a	0	n/a	0	n/a	0	n/a	0	n/a	MAAT1_HUMAN	MAATS1
A549	FNDEHILESPYLVPVIAPSDDAR	1	M	1	M	0	n/a	0	n/a	0	n/a	0	n/a	0	n/a	1	M	0	n/a	0	n/a	0	n/a	1	M	0	n/a	0	n/a	0	n/a	0	n/a	0	n/a	0	n/a	0	n/a	0	n/a	0	n/a	0	n/a	0	n/a	FLNB_HUMAN	FLNB
A549	KSLDEAEIYFK	1	M	1	M	1	M	0	n/a	0	n/a	0	n/a	1	M	0	n/a	0	n/a	0	n/a	0	n/a	0	n/a	0	n/a	0	n/a	0	n/a	0	n/a	0	n/a	0	n/a	0	n/a	0	n/a	0	n/a	0	n/a	0	n/a	TRPC4_HUMAN	TRPC4
A549	IAARMLWHILNGHSLTRR	1	C	1	C	0	n/a	0	n/a	0	n/a	0	n/a	0	n/a	1	C	0	n/a	0	n/a	0	n/a	1	C	0	n/a	0	n/a	0	n/a	0	n/a	0	n/a	0	n/a	0	n/a	0	n/a	0	n/a	0	n/a	0	n/a	LETM1_HUMAN	LETM1
A549	WQIVNGSHYEYKTK	1	M	1	M	1	M	0	n/a	0	n/a	0	n/a	1	M	0	n/a	0	n/a	0	n/a	0	n/a	0	n/a	0	n/a	0	n/a	0	n/a	0	n/a	0	n/a	0	n/a	0	n/a	0	n/a	0	n/a	0	n/a	0	n/a	CSMD3_HUMAN	CSMD3
A549	NQVATNPTNTVFDAK	3	MCX	3	MCX	3	MCX	0	n/a	0	n/a	0	n/a	3	MCX	0	n/a	0	n/a	0	n/a	0	n/a	0	n/a	0	n/a	0	n/a	0	n/a	0	n/a	0	n/a	0	n/a	0	n/a	0	n/a	0	n/a	0	n/a	0	n/a	HSP7C_HUMAN	HSPA8
A549	MLLSDQGQSWKEEVVTVETWQEGSLK	1	C	1	C	0	n/a	0	n/a	0	n/a	0	n/a	0	n/a	1	C	0	n/a	0	n/a	0	n/a	1	C	0	n/a	0	n/a	0	n/a	0	n/a	0	n/a	0	n/a	0	n/a	0	n/a	0	n/a	0	n/a	0	n/a	GSTP1_HUMAN	GSTP1
A549	HTGPGILSMTNAGPNTNGSQFFICTAK	1	M	1	M	0	n/a	0	n/a	0	n/a	0	n/a	0	n/a	1	M	0	n/a	0	n/a	0	n/a	1	M	0	n/a	0	n/a	0	n/a	0	n/a	0	n/a	0	n/a	0	n/a	0	n/a	0	n/a	0	n/a	0	n/a	PPIA_HUMAN	PPIA
A549	VLLKEALERMEHQLCQEK	1	C	1	C	1	C	0	n/a	0	n/a	0	n/a	1	C	0	n/a	0	n/a	0	n/a	0	n/a	0	n/a	0	n/a	0	n/a	0	n/a	0	n/a	0	n/a	0	n/a	0	n/a	0	n/a	0	n/a	0	n/a	0	n/a	FHAD1_HUMAN	FHAD1
A549	AAEAPSSFQLLYDLK	1	C	1	C	0	n/a	0	n/a	0	n/a	0	n/a	0	n/a	0	n/a	0	n/a	0	n/a	0	n/a	0	n/a	0	n/a	0	n/a	0	n/a	0	n/a	0	n/a	0	n/a	0	n/a	0	n/a	0	n/a	0	n/a	0	n/a	C1TC_HUMAN	MTHFD1
A549	IFKLGSEKNK	1	M	1	M	1	M	0	n/a	0	n/a	0	n/a	1	M	0	n/a	0	n/a	0	n/a	0	n/a	0	n/a	0	n/a	0	n/a	0	n/a	0	n/a	0	n/a	0	n/a	0	n/a	0	n/a	0	n/a	0	n/a	0	n/a	SLK_HUMAN	SLK
A549	GSVSLAALKK	1	C	1	C	0	n/a	0	n/a	0	n/a	0	n/a	0	n/a	1	C	0	n/a	0	n/a	0	n/a	1	C	0	n/a	0	n/a	0	n/a	0	n/a	0	n/a	0	n/a	0	n/a	0	n/a	0	n/a	0	n/a	0	n/a	H11_HUMAN	HIST1H1A
A549	KNLVIVGDGACGK	0	n/a	1	C	0	n/a	0	n/a	0	n/a	0	n/a	0	n/a	1	C	0	n/a	0	n/a	0	n/a	1	C	0	n/a	0	n/a	0	n/a	0	n/a	0	n/a	0	n/a	0	n/a	0	n/a	0	n/a	0	n/a	0	n/a	RHOC_HUMAN	RHOC
A549	EMEDFTR	0	n/a	0	n/a	0	n/a	0	n/a	0	n/a	0	n/a	0	n/a	1	C	0	n/a	0	n/a	0	n/a	1	C	0	n/a	0	n/a	0	n/a	0	n/a	0	n/a	0	n/a	0	n/a	0	n/a	0	n/a	0	n/a	0	n/a	ARHG1_HUMAN	ARHGEF1
A549	VNQIGSVTESIKACK	1	MX	1	MX	0	n/a	0	n/a	0	n/a	0	n/a	0	n/a	1	MX	0	n/a	0	n/a	0	n/a	1	MX	0	n/a	0	n/a	0	n/a	0	n/a	0	n/a	0	n/a	0	n/a	0	n/a	0	n/a	0	n/a	0	n/a	ENOB_HUMAN	ENO3
A549	AHIANPSGSSTECFVTDNADGTYQVEYTPFEK	2	M	2	M	0	n/a	0	n/a	0	n/a	0	n/a	0	n/a	2	M	0	n/a	0	n/a	0	n/a	2	M	0	n/a	0	n/a	0	n/a	0	n/a	0	n/a	0	n/a	0	n/a	0	n/a	0	n/a	0	n/a	0	n/a	FLNB_HUMAN	FLNB
A549	KSGRSSNITSVR	0	n/a	0	n/a	1	M	0	n/a	0	n/a	0	n/a	1	M	0	n/a	0	n/a	0	n/a	0	n/a	0	n/a	0	n/a	0	n/a	0	n/a	0	n/a	0	n/a	0	n/a	0	n/a	0	n/a	0	n/a	0	n/a	0	n/a	ACBD5_HUMAN	ACBD5
A549	SLNIDTAK	0	n/a	0	n/a	0	n/a	0	n/a	0	n/a	0	n/a	0	n/a	0	n/a	0	n/a	0	n/a	0	n/a	0	n/a	0	n/a	0	n/a	0	n/a	0	n/a	0	n/a	0	n/a	2	M	0	n/a	0	n/a	0	n/a	0	n/a	DCNL5_HUMAN	DCUN1D5
A549	RSVMSFDKVK	1	C	1	C	0	n/a	0	n/a	0	n/a	0	n/a	0	n/a	1	C	0	n/a	0	n/a	0	n/a	1	C	0	n/a	0	n/a	0	n/a	0	n/a	0	n/a	0	n/a	0	n/a	0	n/a	0	n/a	0	n/a	0	n/a	SAFB1_HUMAN	SAFB
A549	FSFAAPSSEDDVFIPTVR	1	MC	1	MC	0	n/a	0	n/a	0	n/a	0	n/a	0	n/a	1	M	0	n/a	0	n/a	0	n/a	1	MC	0	n/a	0	n/a	0	n/a	0	n/a	0	n/a	0	n/a	0	n/a	0	n/a	0	n/a	0	n/a	1	MX	AHNK2_HUMAN	AHNAK2
A549	YQPLASTASDNDFVTPQPR	1	M	1	M	0	n/a	0	n/a	0	n/a	0	n/a	0	n/a	1	M	0	n/a	0	n/a	0	n/a	1	M	0	n/a	0	n/a	0	n/a	0	n/a	0	n/a	0	n/a	0	n/a	0	n/a	0	n/a	0	n/a	0	n/a	CND1_HUMAN	NCAPD2
A549	LYGACSQDGPLLLIMEYAK	0	n/a	0	n/a	0	n/a	0	n/a	0	n/a	0	n/a	0	n/a	0	n/a	1	M	0	n/a	0	n/a	0	n/a	0	n/a	0	n/a	0	n/a	0	n/a	0	n/a	0	n/a	0	n/a	0	n/a	0	n/a	0	n/a	1	M	RET_HUMAN	RET
A549	AGEPRDPGEDGQK	0	n/a	0	n/a	0	n/a	0	n/a	0	n/a	0	n/a	0	n/a	0	n/a	0	n/a	0	n/a	0	n/a	0	n/a	0	n/a	0	n/a	0	n/a	0	n/a	0	n/a	0	n/a	0	n/a	0	n/a	0	n/a	0	n/a	1	C	CO7A1_HUMAN	COL7A1
A549	RDRPYYMQRPR	3	M	3	M	3	M	3	M	0	n/a	3	M	0	n/a	0	n/a	0	n/a	0	n/a	0	n/a	0	n/a	0	n/a	0	n/a	0	n/a	0	n/a	0	n/a	0	n/a	0	n/a	0	n/a	0	n/a	0	n/a	0	n/a	EWS_HUMAN	EWSR1
A549	QAFEQMKK	1	M	1	M	0	n/a	0	n/a	0	n/a	0	n/a	0	n/a	1	M	0	n/a	0	n/a	0	n/a	1	M	0	n/a	0	n/a	0	n/a	0	n/a	0	n/a	0	n/a	0	n/a	0	n/a	0	n/a	0	n/a	0	n/a	SMC1A_HUMAN	SMC1A
A549	EVAAFAQFGSDLNAATQQLLSR	3	M	3	M	3	M	0	n/a	0	n/a	0	n/a	3	M	0	n/a	0	n/a	0	n/a	0	n/a	0	n/a	0	n/a	0	n/a	0	n/a	0	n/a	0	n/a	0	n/a	0	n/a	0	n/a	0	n/a	0	n/a	0	n/a	ATPA_HUMAN	ATP5A1
A549	ISELDAFLKEPALDEANLSNLK	1	CX	2	CX	0	n/a	0	n/a	0	n/a	0	n/a	0	n/a	2	CX	0	n/a	0	n/a	0	n/a	2	CX	0	n/a	0	n/a	0	n/a	0	n/a	0	n/a	0	n/a	0	n/a	0	n/a	0	n/a	0	n/a	0	n/a	PSME1_HUMAN	PSME1
A549	SYELPDGKVITIGNER	0	n/a	0	n/a	0	n/a	0	n/a	0	n/a	0	n/a	0	n/a	0	n/a	0	n/a	0	n/a	0	n/a	0	n/a	0	n/a	0	n/a	0	n/a	0	n/a	0	n/a	0	n/a	0	n/a	0	n/a	0	n/a	0	n/a	2	MCX	ACTS_HUMAN	ACTA1
A549	TLAETLVNLDIR	2	M	2	M	0	n/a	0	n/a	0	n/a	0	n/a	0	n/a	2	M	0	n/a	0	n/a	0	n/a	2	M	0	n/a	0	n/a	0	n/a	0	n/a	0	n/a	0	n/a	0	n/a	0	n/a	0	n/a	0	n/a	0	n/a	ANR52_HUMAN	ANKRD52
A549	AEPEKLTAQVYWDPPLVK	1	M	1	M	0	n/a	0	n/a	0	n/a	0	n/a	0	n/a	1	M	0	n/a	0	n/a	0	n/a	1	M	0	n/a	0	n/a	0	n/a	0	n/a	0	n/a	0	n/a	0	n/a	0	n/a	0	n/a	0	n/a	0	n/a	SRPX2_HUMAN	SRPX2
A549	FVCLKHSQAQSK	1	M	1	M	1	M	0	n/a	0	n/a	0	n/a	1	M	1	M	0	n/a	0	n/a	0	n/a	1	M	0	n/a	0	n/a	0	n/a	0	n/a	0	n/a	0	n/a	0	n/a	0	n/a	0	n/a	0	n/a	0	n/a	BIG2_HUMAN	ARFGEF2
A549	ATFSMGRLVLSNKMAR	1	M	1	M	1	M	1	M	0	n/a	0	n/a	1	M	0	n/a	0	n/a	0	n/a	0	n/a	0	n/a	0	n/a	0	n/a	0	n/a	0	n/a	0	n/a	0	n/a	0	n/a	0	n/a	0	n/a	0	n/a	0	n/a	CASP_HUMAN|CUX1_HUMAN	CUX1
A549	LPSCVVDCGTGYTK	1	C	1	C	1	C	0	n/a	0	n/a	0	n/a	0	n/a	0	n/a	0	n/a	0	n/a	0	n/a	0	n/a	0	n/a	0	n/a	0	n/a	0	n/a	0	n/a	0	n/a	0	n/a	0	n/a	0	n/a	0	n/a	0	n/a	ARP3_HUMAN	ACTR3
A549	IVASNLVTGLHK	1	C	1	C	1	C	0	n/a	0	n/a	0	n/a	1	C	0	n/a	0	n/a	0	n/a	0	n/a	0	n/a	0	n/a	0	n/a	0	n/a	0	n/a	0	n/a	0	n/a	0	n/a	0	n/a	0	n/a	0	n/a	0	n/a	OIT3_HUMAN	OIT3
A549	RVDNMR	1	M	1	M	0	n/a	0	n/a	0	n/a	0	n/a	0	n/a	2	M	0	n/a	0	n/a	0	n/a	2	M	0	n/a	0	n/a	0	n/a	0	n/a	0	n/a	0	n/a	0	n/a	0	n/a	0	n/a	0	n/a	0	n/a	ITCH_HUMAN	ITCH
A549	TMKLMTLSVRQLGR	1	C	1	C	0	n/a	0	n/a	0	n/a	0	n/a	0	n/a	1	C	0	n/a	0	n/a	0	n/a	1	C	0	n/a	0	n/a	0	n/a	0	n/a	0	n/a	0	n/a	0	n/a	0	n/a	0	n/a	0	n/a	0	n/a	MF2L2_HUMAN	MCF2L2
A549	LMKSMESVMVKYDATVR	0	n/a	0	n/a	1	C	0	n/a	0	n/a	0	n/a	1	C	0	n/a	0	n/a	0	n/a	0	n/a	0	n/a	0	n/a	0	n/a	0	n/a	0	n/a	0	n/a	0	n/a	0	n/a	0	n/a	0	n/a	0	n/a	0	n/a	RPB1_HUMAN	POLR2A
A549	NVGGKVTMDGR	0	n/a	0	n/a	1	C	0	n/a	0	n/a	0	n/a	1	C	0	n/a	0	n/a	0	n/a	0	n/a	0	n/a	0	n/a	0	n/a	0	n/a	0	n/a	0	n/a	0	n/a	0	n/a	0	n/a	0	n/a	0	n/a	0	n/a	PPM1G_HUMAN	PPM1G
A549	EITALAPSTTKIK	2	MCX	2	MCX	0	n/a	0	n/a	0	n/a	0	n/a	0	n/a	2	MCX	0	n/a	0	n/a	0	n/a	2	MCX	0	n/a	0	n/a	0	n/a	0	n/a	0	n/a	0	n/a	0	n/a	0	n/a	0	n/a	0	n/a	0	n/a	ACTA_HUMAN	ACTA2
A549	VFIMDSCDQLIPEYLNFIR	8	M	8	M	0	n/a	0	n/a	0	n/a	0	n/a	0	n/a	8	M	8	M	0	n/a	0	n/a	8	M	0	n/a	0	n/a	0	n/a	0	n/a	0	n/a	0	n/a	0	n/a	0	n/a	0	n/a	0	n/a	0	n/a	HS90B_HUMAN	HSP90AB1
A549	MVPVDLPGVINTVTSGMAPDTK	0	n/a	0	n/a	0	n/a	0	n/a	0	n/a	0	n/a	0	n/a	0	n/a	0	n/a	0	n/a	0	n/a	0	n/a	0	n/a	0	n/a	0	n/a	0	n/a	0	n/a	0	n/a	0	n/a	0	n/a	0	n/a	0	n/a	1	C	OPA1_HUMAN	OPA1
A549	VVYIFGPPIKEPPTDVTPTFLTTGVLSTLR	2	M	2	M	2	M	2	M	0	n/a	0	n/a	2	M	0	n/a	0	n/a	0	n/a	0	n/a	0	n/a	0	n/a	0	n/a	0	n/a	0	n/a	0	n/a	0	n/a	0	n/a	0	n/a	0	n/a	0	n/a	0	n/a	GUAA_HUMAN	GMPS
A549	SSYSGITDVIIGMPHRGR	0	n/a	0	n/a	0	n/a	0	n/a	0	n/a	0	n/a	0	n/a	0	n/a	0	n/a	0	n/a	0	n/a	0	n/a	0	n/a	1	M	0	n/a	0	n/a	0	n/a	0	n/a	0	n/a	0	n/a	0	n/a	0	n/a	0	n/a	DHTK1_HUMAN	DHTKD1
A549	STKEKQSSEEEGK	0	n/a	0	n/a	0	n/a	0	n/a	0	n/a	0	n/a	0	n/a	0	n/a	0	n/a	0	n/a	0	n/a	0	n/a	0	n/a	0	n/a	0	n/a	0	n/a	0	n/a	0	n/a	0	n/a	0	n/a	0	n/a	0	n/a	59	C	S39A7_HUMAN	SLC39A7
A549	AAEALLAR	0	n/a	0	n/a	0	n/a	0	n/a	0	n/a	0	n/a	0	n/a	0	n/a	0	n/a	0	n/a	0	n/a	0	n/a	0	n/a	0	n/a	0	n/a	0	n/a	0	n/a	0	n/a	1	M	0	n/a	0	n/a	0	n/a	0	n/a	GSH0_HUMAN	GCLM
A549	EVEYLKRDGVSPHCPGWSR	0	n/a	0	n/a	1	M	0	n/a	0	n/a	0	n/a	1	M	0	n/a	0	n/a	0	n/a	0	n/a	0	n/a	0	n/a	0	n/a	0	n/a	0	n/a	0	n/a	0	n/a	0	n/a	0	n/a	0	n/a	0	n/a	0	n/a	F193A_HUMAN	FAM193A
A549	MAAVAALAARR	1	M	1	M	0	n/a	0	n/a	0	n/a	0	n/a	0	n/a	1	M	0	n/a	0	n/a	0	n/a	1	M	0	n/a	0	n/a	0	n/a	0	n/a	0	n/a	0	n/a	0	n/a	0	n/a	0	n/a	0	n/a	0	n/a	GANAB_HUMAN	GANAB
A549	QSYVETELIFALAK	1	M	1	M	1	M	1	M	0	n/a	0	n/a	1	M	0	n/a	0	n/a	0	n/a	0	n/a	0	n/a	0	n/a	0	n/a	0	n/a	0	n/a	0	n/a	0	n/a	0	n/a	0	n/a	0	n/a	0	n/a	0	n/a	CLH1_HUMAN	CLTC
A549	LISNHSLHETSSVFVDSLTK	4	M	4	M	0	n/a	0	n/a	0	n/a	0	n/a	0	n/a	4	M	0	n/a	0	n/a	0	n/a	4	M	0	n/a	0	n/a	0	n/a	0	n/a	0	n/a	0	n/a	0	n/a	0	n/a	0	n/a	0	n/a	0	n/a	FLNA_HUMAN	FLNA
A549	LACAESTLGSKDNLEKR	0	n/a	0	n/a	0	n/a	0	n/a	0	n/a	0	n/a	0	n/a	0	n/a	0	n/a	0	n/a	0	n/a	0	n/a	0	n/a	1	M	0	n/a	0	n/a	0	n/a	0	n/a	0	n/a	0	n/a	0	n/a	0	n/a	0	n/a	SYNE1_HUMAN	SYNE1
A549	LEGELKAPDLELSLPAIHVEGLDIK	3	MX	3	MX	3	MC	0	n/a	0	n/a	0	n/a	3	M	0	n/a	0	n/a	0	n/a	0	n/a	0	n/a	0	n/a	0	n/a	0	n/a	0	n/a	0	n/a	0	n/a	0	n/a	0	n/a	0	n/a	0	n/a	0	n/a	AHNK_HUMAN	AHNAK
A549	KNIEVIKPGDLGVDLTSK	1	MC	1	MC	1	MC	0	n/a	0	n/a	0	n/a	1	MC	0	n/a	0	n/a	0	n/a	0	n/a	0	n/a	0	n/a	0	n/a	0	n/a	0	n/a	0	n/a	0	n/a	0	n/a	0	n/a	0	n/a	0	n/a	0	n/a	ETFB_HUMAN	ETFB
A549	LAVNTVPFPR	27	MCX	27	MCX	27	MCX	0	n/a	0	n/a	0	n/a	27	MCX	27	MCX	0	n/a	0	n/a	0	n/a	27	MCX	0	n/a	0	n/a	0	n/a	0	n/a	0	n/a	0	n/a	0	n/a	0	n/a	0	n/a	0	n/a	0	n/a	TBB1_HUMAN TBB6_HUMAN	TUBB1 TUBB6
A549	NLLPKRSYK	1	M	1	M	1	M	0	n/a	0	n/a	0	n/a	1	M	0	n/a	0	n/a	0	n/a	0	n/a	0	n/a	0	n/a	0	n/a	0	n/a	0	n/a	0	n/a	0	n/a	0	n/a	0	n/a	0	n/a	0	n/a	0	n/a	CT195_HUMAN	C20orf195
A549	FDVSGYSTLK	0	n/a	0	n/a	0	n/a	0	n/a	0	n/a	0	n/a	0	n/a	0	n/a	0	n/a	0	n/a	0	n/a	0	n/a	0	n/a	0	n/a	0	n/a	0	n/a	0	n/a	0	n/a	1	M	0	n/a	0	n/a	0	n/a	0	n/a	PDIA4_HUMAN	PDIA4
A549	NLTVFECKKLR	1	M	1	M	1	M	0	n/a	0	n/a	0	n/a	1	M	0	n/a	0	n/a	0	n/a	0	n/a	0	n/a	0	n/a	0	n/a	0	n/a	0	n/a	0	n/a	0	n/a	0	n/a	0	n/a	0	n/a	0	n/a	0	n/a	S4A7_HUMAN	SLC4A7
A549	AFLASGPYLTHEQK	1	MX	1	MX	1	MX	0	n/a	0	n/a	0	n/a	1	MX	0	n/a	0	n/a	0	n/a	0	n/a	0	n/a	0	n/a	0	n/a	0	n/a	0	n/a	0	n/a	0	n/a	0	n/a	0	n/a	0	n/a	0	n/a	0	n/a	NDUB9_HUMAN	NDUFB9
A549	MDSGPLWDASPTPR	1	C	1	C	0	n/a	0	n/a	0	n/a	0	n/a	0	n/a	0	n/a	0	n/a	0	n/a	0	n/a	0	n/a	0	n/a	0	n/a	0	n/a	0	n/a	0	n/a	0	n/a	0	n/a	0	n/a	0	n/a	0	n/a	0	n/a	V1BR_HUMAN	AVPR1B
A549	LASNLRTIDLSNNK	1	C	0	n/a	0	n/a	0	n/a	0	n/a	0	n/a	0	n/a	0	n/a	0	n/a	0	n/a	0	n/a	0	n/a	0	n/a	1	C	0	n/a	0	n/a	0	n/a	0	n/a	0	n/a	0	n/a	0	n/a	0	n/a	0	n/a	LRC57_HUMAN	LRRC57
A549	LYLCPIYKK	2	M	2	M	0	n/a	0	n/a	0	n/a	0	n/a	0	n/a	2	M	0	n/a	0	n/a	0	n/a	2	M	0	n/a	0	n/a	0	n/a	0	n/a	0	n/a	0	n/a	0	n/a	0	n/a	0	n/a	0	n/a	0	n/a	DYH8_HUMAN	DNAH8
A549	ITVVGVGQVGMSCAISILGK	1	M	1	M	1	M	0	n/a	0	n/a	0	n/a	1	M	0	n/a	0	n/a	0	n/a	0	n/a	0	n/a	0	n/a	0	n/a	0	n/a	0	n/a	0	n/a	0	n/a	0	n/a	0	n/a	0	n/a	0	n/a	0	n/a	LDHB_HUMAN	LDHB
A549	DNGSWEVIEGYR	1	M	1	M	1	M	0	n/a	0	n/a	0	n/a	1	M	1	M	0	n/a	0	n/a	0	n/a	1	M	0	n/a	0	n/a	0	n/a	0	n/a	0	n/a	0	n/a	0	n/a	0	n/a	0	n/a	0	n/a	0	n/a	DHE4_HUMAN DHE3_HUMAN	GLUD2 GLUD1
A549	CAWSCWSPPRR	1	M	1	M	0	n/a	0	n/a	0	n/a	0	n/a	0	n/a	1	M	0	n/a	0	n/a	0	n/a	1	M	0	n/a	0	n/a	0	n/a	0	n/a	0	n/a	0	n/a	0	n/a	0	n/a	0	n/a	0	n/a	0	n/a	PCBP2_HUMAN	PCBP2
A549	GMVAKQEGMEMKLQVTQR	0	n/a	0	n/a	1	M	0	n/a	0	n/a	0	n/a	1	M	0	n/a	0	n/a	0	n/a	0	n/a	0	n/a	0	n/a	0	n/a	0	n/a	0	n/a	0	n/a	0	n/a	0	n/a	0	n/a	0	n/a	0	n/a	0	n/a	HMMR_HUMAN	HMMR
A549	LSLEALGK	0	n/a	0	n/a	0	n/a	0	n/a	0	n/a	0	n/a	0	n/a	0	n/a	1	M	0	n/a	0	n/a	0	n/a	0	n/a	0	n/a	0	n/a	0	n/a	0	n/a	0	n/a	0	n/a	0	n/a	0	n/a	0	n/a	0	n/a	BCR_HUMAN	BCR
A549	GGAFDGTMNGPFGHGYGEGAGK	1	C	1	C	0	n/a	0	n/a	0	n/a	0	n/a	0	n/a	1	C	0	n/a	0	n/a	0	n/a	1	C	0	n/a	0	n/a	0	n/a	0	n/a	0	n/a	0	n/a	0	n/a	0	n/a	0	n/a	0	n/a	0	n/a	EHD1_HUMAN	EHD1
A549	AMGLHLWAAR	0	n/a	0	n/a	0	n/a	0	n/a	0	n/a	0	n/a	0	n/a	0	n/a	0	n/a	0	n/a	0	n/a	1	M	0	n/a	0	n/a	0	n/a	0	n/a	0	n/a	0	n/a	0	n/a	0	n/a	0	n/a	0	n/a	0	n/a	S27A3_HUMAN	SLC27A3
A549	ALNLFQGSVEDTTGSQSLAALLDK	1	C	1	C	0	n/a	0	n/a	0	n/a	0	n/a	0	n/a	1	C	0	n/a	0	n/a	0	n/a	1	C	0	n/a	0	n/a	0	n/a	0	n/a	0	n/a	0	n/a	0	n/a	0	n/a	0	n/a	0	n/a	1	C	MSH2_HUMAN	MSH2
A549	EHAIMHLFYAR	0	n/a	0	n/a	0	n/a	0	n/a	0	n/a	0	n/a	0	n/a	1	M	0	n/a	0	n/a	0	n/a	1	M	0	n/a	0	n/a	0	n/a	0	n/a	0	n/a	0	n/a	0	n/a	0	n/a	0	n/a	0	n/a	0	n/a	SYLM_HUMAN	LARS2
A549	SFMEALQAGADISMIGQFGVGFYSAYLVAEK	1	M	1	M	1	M	1	M	0	n/a	0	n/a	1	M	0	n/a	0	n/a	0	n/a	0	n/a	0	n/a	0	n/a	0	n/a	0	n/a	0	n/a	0	n/a	0	n/a	0	n/a	0	n/a	0	n/a	0	n/a	0	n/a	HS90B_HUMAN	HSP90AB1
A549	SQVMDEAMALQLR	0	n/a	0	n/a	0	n/a	0	n/a	0	n/a	0	n/a	0	n/a	1	M	0	n/a	0	n/a	0	n/a	1	M	0	n/a	0	n/a	0	n/a	0	n/a	0	n/a	0	n/a	0	n/a	0	n/a	0	n/a	0	n/a	0	n/a	PLEC_HUMAN	PLEC
A549	EVVGDYKK	0	n/a	1	M	0	n/a	0	n/a	0	n/a	0	n/a	0	n/a	1	M	0	n/a	0	n/a	0	n/a	1	M	0	n/a	0	n/a	0	n/a	0	n/a	0	n/a	0	n/a	0	n/a	0	n/a	0	n/a	0	n/a	0	n/a	K2C73_HUMAN	KRT73
A549	GIGCYVWDTLQILHAKK	1	C	1	C	0	n/a	0	n/a	0	n/a	0	n/a	0	n/a	1	C	0	n/a	0	n/a	0	n/a	1	C	0	n/a	0	n/a	0	n/a	0	n/a	0	n/a	0	n/a	0	n/a	0	n/a	0	n/a	0	n/a	0	n/a	NEBU_HUMAN	NEB
A549	GSGPDLDLNLK	1	M	1	M	0	n/a	0	n/a	0	n/a	0	n/a	0	n/a	1	M	0	n/a	0	n/a	0	n/a	1	M	0	n/a	0	n/a	0	n/a	0	n/a	0	n/a	0	n/a	0	n/a	0	n/a	0	n/a	0	n/a	0	n/a	AHNK_HUMAN	AHNAK
A549	VNGESKSSSTSETGDSDNMR	0	n/a	0	n/a	0	n/a	0	n/a	0	n/a	0	n/a	0	n/a	0	n/a	0	n/a	0	n/a	0	n/a	0	n/a	0	n/a	0	n/a	0	n/a	0	n/a	0	n/a	0	n/a	2	C	0	n/a	0	n/a	0	n/a	0	n/a	ANR17_HUMAN	ANKRD17
A549	STTLFSCHTKAIVWGMQTR	0	n/a	0	n/a	0	n/a	0	n/a	0	n/a	0	n/a	0	n/a	1	C	0	n/a	0	n/a	0	n/a	1	C	0	n/a	0	n/a	0	n/a	0	n/a	0	n/a	0	n/a	0	n/a	0	n/a	0	n/a	0	n/a	0	n/a	ACLY_HUMAN	ACLY
A549	MMEKLASSCPDLPSQTDKK	1	C	1	C	0	n/a	0	n/a	0	n/a	0	n/a	0	n/a	0	n/a	0	n/a	0	n/a	0	n/a	0	n/a	0	n/a	0	n/a	0	n/a	0	n/a	0	n/a	0	n/a	0	n/a	0	n/a	0	n/a	0	n/a	0	n/a	STX17_HUMAN	STX17
A549	TLMDMRTK	1	M	1	M	0	n/a	0	n/a	0	n/a	0	n/a	0	n/a	2	M	0	n/a	0	n/a	0	n/a	2	M	0	n/a	0	n/a	0	n/a	0	n/a	0	n/a	0	n/a	0	n/a	0	n/a	0	n/a	0	n/a	0	n/a	OR1J2_HUMAN	OR1J2
A549	GYFVQPTVFCNVTDEMR	2	CX	2	CX	0	n/a	0	n/a	0	n/a	0	n/a	0	n/a	3	CX	0	n/a	0	n/a	0	n/a	3	CX	0	n/a	0	n/a	0	n/a	0	n/a	0	n/a	0	n/a	0	n/a	0	n/a	0	n/a	0	n/a	0	n/a	AL1A1_HUMAN	ALDH1A1
A549	SREACLEAVLRR	0	n/a	0	n/a	0	n/a	0	n/a	0	n/a	0	n/a	0	n/a	2	M	0	n/a	0	n/a	0	n/a	2	M	0	n/a	0	n/a	0	n/a	0	n/a	0	n/a	0	n/a	0	n/a	0	n/a	0	n/a	0	n/a	0	n/a	CN080_HUMAN	C14orf80
A549	ARVIPEEEKNFK	0	n/a	0	n/a	0	n/a	0	n/a	0	n/a	0	n/a	0	n/a	0	n/a	0	n/a	0	n/a	0	n/a	0	n/a	0	n/a	0	n/a	0	n/a	0	n/a	0	n/a	0	n/a	0	n/a	0	n/a	0	n/a	0	n/a	1	M	RL13_HUMAN	RPL13
A549	DGSVPLAAEILAGGCAGGSQVIFTNPLEIIKIR	2	MCX	2	MCX	2	MCX	0	n/a	0	n/a	0	n/a	2	MCX	2	MCX	0	n/a	0	n/a	0	n/a	2	MCX	0	n/a	0	n/a	0	n/a	0	n/a	0	n/a	0	n/a	0	n/a	0	n/a	0	n/a	0	n/a	0	n/a	CMC2_HUMAN	SLC25A13
A549	QEYDESDPSIVHR	1	X	1	X	0	n/a	0	n/a	0	n/a	0	n/a	0	n/a	1	X	0	n/a	0	n/a	0	n/a	1	X	0	n/a	0	n/a	0	n/a	0	n/a	0	n/a	0	n/a	0	n/a	0	n/a	0	n/a	0	n/a	0	n/a	POTEF_HUMAN	POTEF
A549	LPPAAPIADSK	0	n/a	0	n/a	0	n/a	0	n/a	0	n/a	0	n/a	0	n/a	0	n/a	1	M	0	n/a	0	n/a	0	n/a	0	n/a	0	n/a	0	n/a	0	n/a	0	n/a	0	n/a	0	n/a	0	n/a	0	n/a	0	n/a	0	n/a	RN213_HUMAN	RNF213
A549	IQVLQQQADNAEERAER	0	n/a	0	n/a	0	n/a	1	M	0	n/a	0	n/a	1	M	0	n/a	0	n/a	0	n/a	0	n/a	0	n/a	0	n/a	0	n/a	0	n/a	0	n/a	0	n/a	0	n/a	0	n/a	0	n/a	0	n/a	0	n/a	0	n/a	TPM3_HUMAN	TPM3
A549	SILTNNPTWIIDPIDGTTNFVHR	1	M	1	M	0	n/a	0	n/a	0	n/a	0	n/a	0	n/a	1	M	0	n/a	0	n/a	0	n/a	1	M	0	n/a	0	n/a	0	n/a	0	n/a	0	n/a	0	n/a	0	n/a	0	n/a	0	n/a	0	n/a	0	n/a	IMPA1_HUMAN	IMPA1
A549	FQETLEDTR	1	M	1	M	1	M	0	n/a	0	n/a	0	n/a	1	M	0	n/a	0	n/a	0	n/a	0	n/a	0	n/a	0	n/a	0	n/a	0	n/a	0	n/a	0	n/a	0	n/a	0	n/a	0	n/a	0	n/a	0	n/a	0	n/a	APOB_HUMAN	APOB
A549	ESLSLFAKIK	1	M	1	M	1	M	0	n/a	0	n/a	0	n/a	1	M	0	n/a	0	n/a	0	n/a	0	n/a	0	n/a	0	n/a	0	n/a	0	n/a	0	n/a	0	n/a	0	n/a	0	n/a	0	n/a	0	n/a	0	n/a	0	n/a	ABCA6_HUMAN	ABCA6
A549	LLSDTVASDPGVLQQQLATTK	1	M	1	M	1	M	0	n/a	0	n/a	0	n/a	1	M	0	n/a	0	n/a	0	n/a	0	n/a	0	n/a	0	n/a	0	n/a	0	n/a	0	n/a	0	n/a	0	n/a	0	n/a	0	n/a	0	n/a	0	n/a	0	n/a	MACF1_HUMAN	MACF1
A549	QEYDETGPSIVHR	2	X	2	X	0	n/a	0	n/a	0	n/a	0	n/a	0	n/a	2	X	0	n/a	0	n/a	0	n/a	2	X	0	n/a	0	n/a	0	n/a	0	n/a	0	n/a	0	n/a	0	n/a	0	n/a	0	n/a	0	n/a	0	n/a	ACTC_HUMAN	ACTC1
A549	VSLEDLYDGK	1	MC	1	MC	0	n/a	0	n/a	0	n/a	0	n/a	0	n/a	1	MC	0	n/a	0	n/a	0	n/a	1	MC	0	n/a	0	n/a	0	n/a	0	n/a	0	n/a	0	n/a	0	n/a	0	n/a	0	n/a	0	n/a	0	n/a	DNJA2_HUMAN	DNAJA2
A549	ILTVEDHYYEGDIGEAVSSAVVGEPGITVTHLAVNR	10	MCX	10	MCX	10	MCX	0	n/a	0	n/a	0	n/a	10	MCX	0	n/a	0	n/a	0	n/a	0	n/a	0	n/a	0	n/a	0	n/a	0	n/a	0	n/a	0	n/a	0	n/a	12	MCX	0	n/a	0	n/a	0	n/a	0	n/a	TKT_HUMAN	TKT
A549	SAVFAELEVLRQR	1	M	1	M	0	n/a	0	n/a	0	n/a	0	n/a	0	n/a	1	M	0	n/a	0	n/a	0	n/a	1	M	0	n/a	0	n/a	0	n/a	0	n/a	0	n/a	0	n/a	0	n/a	0	n/a	0	n/a	0	n/a	0	n/a	TIM_HUMAN	TIMELESS
A549	MKETAEAYLGQPLKHAVITVPAYFNDSQR	0	n/a	0	n/a	0	n/a	0	n/a	0	n/a	0	n/a	0	n/a	1	C	0	n/a	0	n/a	0	n/a	1	C	0	n/a	0	n/a	0	n/a	0	n/a	0	n/a	0	n/a	0	n/a	0	n/a	0	n/a	0	n/a	0	n/a	HSP76_HUMAN	HSPA6
A549	DIALVQQLFEALCQEEPETR	1	M	1	M	0	n/a	0	n/a	0	n/a	0	n/a	0	n/a	1	M	0	n/a	0	n/a	0	n/a	1	M	0	n/a	0	n/a	0	n/a	0	n/a	0	n/a	0	n/a	0	n/a	0	n/a	0	n/a	0	n/a	0	n/a	ECM29_HUMAN	ECM29
A549	KFPVTENSEGYK	5	MCX	5	MCX	5	MC	0	n/a	0	n/a	0	n/a	5	MC	0	n/a	0	n/a	0	n/a	0	n/a	0	n/a	6	MCX	6	MCX	0	n/a	0	n/a	6	MCX	6	MCX	5	MCX	0	n/a	0	n/a	6	MCX	0	n/a	NAMPT_HUMAN	NAMPT
A549	SKDDQVSVIGAGVTLHEALAAAELLK	3	M	3	M	0	n/a	0	n/a	0	n/a	0	n/a	0	n/a	3	M	0	n/a	0	n/a	0	n/a	3	M	0	n/a	0	n/a	0	n/a	0	n/a	0	n/a	0	n/a	4	M	0	n/a	0	n/a	0	n/a	0	n/a	TKT_HUMAN	TKT
A549	STESLQTNVQR	3	MCX	3	MCX	0	n/a	0	n/a	0	n/a	0	n/a	0	n/a	3	MCX	0	n/a	0	n/a	0	n/a	3	MCX	3	MCX	3	MCX	0	n/a	0	n/a	3	MCX	0	n/a	0	n/a	0	n/a	0	n/a	0	n/a	3	MCX	RL13_HUMAN	RPL13
A549	SEFASGNIYALYVR	1	M	1	M	1	M	0	n/a	0	n/a	0	n/a	1	M	0	n/a	0	n/a	0	n/a	0	n/a	0	n/a	0	n/a	0	n/a	0	n/a	0	n/a	0	n/a	0	n/a	0	n/a	0	n/a	0	n/a	0	n/a	0	n/a	CUL7_HUMAN	CUL7
A549	DSYVADEAQSK	1	MCX	1	MCX	1	MCX	0	n/a	0	n/a	0	n/a	1	MCX	0	n/a	0	n/a	0	n/a	0	n/a	0	n/a	0	n/a	0	n/a	0	n/a	0	n/a	0	n/a	0	n/a	0	n/a	0	n/a	0	n/a	0	n/a	0	n/a	ACTB_HUMAN	ACTB
A549	LCYVALDFEQVMATAASSSSLEK	1	M	1	M	1	M	0	n/a	0	n/a	0	n/a	1	M	0	n/a	0	n/a	0	n/a	0	n/a	0	n/a	0	n/a	0	n/a	0	n/a	0	n/a	0	n/a	0	n/a	0	n/a	0	n/a	0	n/a	0	n/a	0	n/a	POTEE_HUMAN	POTEE
A549	QFMDEQAVEREHER	0	n/a	0	n/a	0	n/a	0	n/a	0	n/a	0	n/a	0	n/a	0	n/a	0	n/a	0	n/a	0	n/a	0	n/a	0	n/a	0	n/a	0	n/a	0	n/a	0	n/a	0	n/a	1	C	0	n/a	0	n/a	0	n/a	0	n/a	PCNT_HUMAN	PCNT
A549	FDHVLYTGSTGVGK	2	M	2	M	3	M	0	n/a	0	n/a	0	n/a	3	M	0	n/a	0	n/a	0	n/a	0	n/a	0	n/a	0	n/a	0	n/a	0	n/a	0	n/a	0	n/a	0	n/a	0	n/a	0	n/a	0	n/a	0	n/a	0	n/a	AL3A1_HUMAN	ALDH3A1
A549	ALVTPVAIAAGR	0	n/a	0	n/a	0	n/a	0	n/a	0	n/a	0	n/a	0	n/a	0	n/a	0	n/a	0	n/a	0	n/a	0	n/a	0	n/a	0	n/a	0	n/a	0	n/a	0	n/a	0	n/a	1	M	0	n/a	0	n/a	0	n/a	0	n/a	GSHR_HUMAN	GSR
A549	QATVGNINTERPGMLDFTGK	1	M	1	M	0	n/a	0	n/a	0	n/a	0	n/a	0	n/a	1	M	0	n/a	0	n/a	0	n/a	1	M	0	n/a	0	n/a	0	n/a	0	n/a	0	n/a	0	n/a	0	n/a	0	n/a	0	n/a	0	n/a	1	M	ACBP_HUMAN	DBI
A549	SYKLPDGQVITIGNER	1	M	1	M	1	M	0	n/a	0	n/a	0	n/a	1	M	1	M	0	n/a	0	n/a	0	n/a	1	M	0	n/a	1	M	0	n/a	0	n/a	0	n/a	0	n/a	0	n/a	0	n/a	0	n/a	0	n/a	0	n/a	ACTH_HUMAN ACTS_HUMAN ACTA_HUMAN	ACTG2 ACTA1 ACTA2
A549	SEALPTDLPTPSAPDLTEPK	7	MCX	7	MCX	0	n/a	0	n/a	0	n/a	0	n/a	0	n/a	7	MCX	0	n/a	0	n/a	0	n/a	7	MCX	7	MCX	7	MCX	0	n/a	0	n/a	7	MCX	0	n/a	0	n/a	0	n/a	0	n/a	0	n/a	7	MCX	GLU2B_HUMAN	PRKCSH
A549	IAPSFAVESIENALK	1	M	1	M	0	n/a	0	n/a	0	n/a	0	n/a	0	n/a	1	M	0	n/a	0	n/a	0	n/a	1	M	0	n/a	1	M	0	n/a	0	n/a	0	n/a	0	n/a	0	n/a	0	n/a	0	n/a	0	n/a	0	n/a	CPSM_HUMAN	CPS1
A549	SQTSGSFEDALLAIVK	1	M	1	M	0	n/a	0	n/a	0	n/a	0	n/a	0	n/a	1	M	0	n/a	0	n/a	0	n/a	1	M	0	n/a	0	n/a	0	n/a	0	n/a	0	n/a	0	n/a	0	n/a	0	n/a	0	n/a	0	n/a	0	n/a	ANXA4_HUMAN	ANXA4
A549	LAVDIEIATYR	3	MC	3	MC	0	n/a	0	n/a	0	n/a	0	n/a	0	n/a	3	MC	0	n/a	0	n/a	0	n/a	3	MC	0	n/a	0	n/a	0	n/a	0	n/a	0	n/a	0	n/a	0	n/a	0	n/a	0	n/a	0	n/a	0	n/a	GFAP_HUMAN	GFAP
A549	AVGAQATTPTALMPLPR	1	C	1	C	0	n/a	0	n/a	0	n/a	0	n/a	0	n/a	1	C	0	n/a	0	n/a	0	n/a	0	n/a	0	n/a	1	C	0	n/a	0	n/a	0	n/a	0	n/a	0	n/a	0	n/a	0	n/a	0	n/a	0	n/a	URP2_HUMAN	FERMT3
A549	AGLETAIADAEQR	2	M	2	M	0	n/a	0	n/a	0	n/a	0	n/a	0	n/a	2	M	0	n/a	0	n/a	0	n/a	2	M	0	n/a	8	M	0	n/a	0	n/a	0	n/a	0	n/a	0	n/a	0	n/a	0	n/a	0	n/a	0	n/a	K2C74_HUMAN	KRT74
A549	ALWDAGGIEK	0	n/a	0	n/a	1	M	0	n/a	0	n/a	0	n/a	1	M	0	n/a	0	n/a	0	n/a	0	n/a	0	n/a	0	n/a	0	n/a	0	n/a	0	n/a	0	n/a	0	n/a	0	n/a	0	n/a	0	n/a	0	n/a	0	n/a	CTND2_HUMAN	CTNND2
A549	SNKYKSSLVHMILR	3	C	3	C	3	C	0	n/a	0	n/a	0	n/a	3	C	0	n/a	0	n/a	0	n/a	0	n/a	0	n/a	0	n/a	0	n/a	0	n/a	0	n/a	0	n/a	0	n/a	0	n/a	0	n/a	0	n/a	0	n/a	0	n/a	BRNP3_HUMAN	BRINP3
A549	RAEDGSVINYELIDQDAR	1	M	1	M	0	n/a	0	n/a	0	n/a	0	n/a	0	n/a	1	M	0	n/a	0	n/a	0	n/a	1	M	0	n/a	0	n/a	0	n/a	0	n/a	0	n/a	0	n/a	0	n/a	0	n/a	0	n/a	0	n/a	0	n/a	ANXA2_HUMAN	ANXA2
A549	GLIILIEK	1	C	1	C	1	C	0	n/a	0	n/a	0	n/a	1	C	0	n/a	0	n/a	0	n/a	0	n/a	0	n/a	0	n/a	0	n/a	0	n/a	0	n/a	0	n/a	0	n/a	0	n/a	0	n/a	0	n/a	0	n/a	0	n/a	MTMR8_HUMAN	MTMR8
A549	TDKTLVLLTGK	1	MCX	1	MCX	0	n/a	0	n/a	0	n/a	0	n/a	0	n/a	1	MC	0	n/a	0	n/a	0	n/a	1	MC	0	n/a	0	n/a	0	n/a	0	n/a	0	n/a	0	n/a	0	n/a	0	n/a	0	n/a	0	n/a	1	MCX	PROF1_HUMAN	PFN1
A549	TLVLLTGK	3	M	3	M	0	n/a	0	n/a	0	n/a	0	n/a	0	n/a	4	MCX	0	n/a	0	n/a	0	n/a	4	MCX	0	n/a	0	n/a	0	n/a	0	n/a	0	n/a	0	n/a	0	n/a	0	n/a	0	n/a	0	n/a	4	MCX	PROF1_HUMAN	PFN1
A549	LEDELIPQK	0	n/a	0	n/a	0	n/a	0	n/a	0	n/a	0	n/a	0	n/a	0	n/a	0	n/a	0	n/a	0	n/a	0	n/a	0	n/a	0	n/a	0	n/a	0	n/a	0	n/a	0	n/a	2	C	0	n/a	0	n/a	0	n/a	0	n/a	DYST_HUMAN	DST
A549	AGFVGDDAPR	0	n/a	0	n/a	1	M	0	n/a	0	n/a	0	n/a	1	M	0	n/a	0	n/a	0	n/a	0	n/a	0	n/a	0	n/a	0	n/a	0	n/a	0	n/a	0	n/a	0	n/a	0	n/a	0	n/a	0	n/a	0	n/a	0	n/a	POTEF_HUMAN	POTEF
A549	FCMNGAALCSLGK	0	n/a	0	n/a	1	C	0	n/a	0	n/a	0	n/a	1	C	0	n/a	0	n/a	0	n/a	0	n/a	0	n/a	0	n/a	0	n/a	0	n/a	0	n/a	0	n/a	0	n/a	0	n/a	0	n/a	0	n/a	0	n/a	0	n/a	ETS1_HUMAN	ETS1
A549	SLGDELALVDVLEDKLK	1	M	1	M	0	n/a	0	n/a	0	n/a	0	n/a	0	n/a	1	M	0	n/a	0	n/a	0	n/a	1	M	0	n/a	0	n/a	0	n/a	0	n/a	0	n/a	0	n/a	0	n/a	0	n/a	0	n/a	0	n/a	0	n/a	LDHB_HUMAN	LDHB
A549	STGRQSSPIR	1	M	1	M	1	M	0	n/a	0	n/a	0	n/a	0	n/a	0	n/a	0	n/a	0	n/a	0	n/a	0	n/a	0	n/a	0	n/a	0	n/a	0	n/a	0	n/a	0	n/a	0	n/a	0	n/a	0	n/a	0	n/a	0	n/a	CL18B_HUMAN	CLEC18B
A549	VTMLLNK	0	n/a	0	n/a	0	n/a	0	n/a	0	n/a	0	n/a	0	n/a	0	n/a	0	n/a	0	n/a	0	n/a	0	n/a	0	n/a	0	n/a	0	n/a	0	n/a	0	n/a	0	n/a	1	M	0	n/a	0	n/a	0	n/a	0	n/a	EIF2A_HUMAN	EIF2A
A549	ITFVDPSLTVR	3	MCX	3	MCX	0	n/a	0	n/a	0	n/a	0	n/a	0	n/a	3	MCX	0	n/a	0	n/a	0	n/a	3	MCX	0	n/a	0	n/a	0	n/a	0	n/a	0	n/a	0	n/a	0	n/a	0	n/a	0	n/a	0	n/a	0	n/a	AGR2_HUMAN	AGR2
A549	TTPSYVAFTDTKR	1	M	1	M	1	M	0	n/a	0	n/a	0	n/a	1	M	0	n/a	0	n/a	0	n/a	0	n/a	0	n/a	0	n/a	0	n/a	0	n/a	0	n/a	0	n/a	0	n/a	0	n/a	0	n/a	0	n/a	0	n/a	0	n/a	HSP7C_HUMAN	HSPA8
A549	LGEHNVEVLEGNEQFINAAK	35	MCX	0	n/a	0	n/a	0	n/a	0	n/a	0	n/a	0	n/a	0	n/a	0	n/a	0	n/a	0	n/a	0	n/a	0	n/a	249	MCX	0	n/a	0	n/a	0	n/a	0	n/a	0	n/a	0	n/a	0	n/a	0	n/a	0	n/a	TRY1_HUMAN	PRSS1
A549	QDSVTNLLTDVQLMKGKQECMDSK	0	n/a	0	n/a	0	n/a	0	n/a	0	n/a	0	n/a	0	n/a	0	n/a	0	n/a	0	n/a	0	n/a	0	n/a	0	n/a	0	n/a	0	n/a	0	n/a	0	n/a	0	n/a	1	M	0	n/a	0	n/a	0	n/a	0	n/a	HSF1_HUMAN	HSF1
A549	VEADVSLPSTQGDLK	1	MC	1	MC	0	n/a	0	n/a	0	n/a	0	n/a	0	n/a	1	MC	0	n/a	0	n/a	0	n/a	1	MC	0	n/a	0	n/a	0	n/a	0	n/a	0	n/a	0	n/a	0	n/a	0	n/a	0	n/a	0	n/a	0	n/a	AHNK2_HUMAN	AHNAK2
A549	LPPVQVSPLIK	0	n/a	0	n/a	0	n/a	0	n/a	0	n/a	0	n/a	0	n/a	0	n/a	0	n/a	0	n/a	0	n/a	0	n/a	0	n/a	0	n/a	0	n/a	0	n/a	0	n/a	0	n/a	8	M	0	n/a	0	n/a	0	n/a	0	n/a	ATP5I_HUMAN	ATP5I
A549	SLAGLLGEKKYIMGPK	0	n/a	0	n/a	1	C	0	n/a	0	n/a	0	n/a	1	C	0	n/a	0	n/a	0	n/a	0	n/a	0	n/a	0	n/a	0	n/a	0	n/a	0	n/a	0	n/a	0	n/a	0	n/a	0	n/a	0	n/a	0	n/a	0	n/a	FAXC_HUMAN	FAXC
A549	LEGANVQEAQK	5	MCX	5	MCX	0	n/a	0	n/a	0	n/a	0	n/a	0	n/a	5	MCX	0	n/a	0	n/a	0	n/a	5	MCX	5	MCX	5	MCX	0	n/a	0	n/a	5	MCX	0	n/a	0	n/a	0	n/a	0	n/a	0	n/a	0	n/a	SUCB2_HUMAN	SUCLG2
A549	LDKIMSLTAIYDK	1	M	1	M	1	M	0	n/a	0	n/a	0	n/a	1	M	0	n/a	0	n/a	0	n/a	0	n/a	0	n/a	0	n/a	0	n/a	0	n/a	0	n/a	0	n/a	0	n/a	0	n/a	0	n/a	0	n/a	0	n/a	0	n/a	CRBG3_HUMAN	CRYBG3
A549	ESIETLR	0	n/a	0	n/a	0	n/a	0	n/a	0	n/a	0	n/a	0	n/a	0	n/a	0	n/a	0	n/a	0	n/a	0	n/a	0	n/a	0	n/a	0	n/a	0	n/a	0	n/a	0	n/a	1	C	0	n/a	0	n/a	0	n/a	0	n/a	TXD16_HUMAN	TXNDC16
A549	TFGLNSHLRLHWR	1	M	1	M	0	n/a	0	n/a	0	n/a	0	n/a	0	n/a	1	M	0	n/a	0	n/a	0	n/a	1	M	0	n/a	0	n/a	0	n/a	0	n/a	0	n/a	0	n/a	0	n/a	0	n/a	0	n/a	0	n/a	0	n/a	ZN251_HUMAN	ZNF251
A549	LAAYLMLTR	1	C	1	C	0	n/a	0	n/a	0	n/a	0	n/a	0	n/a	0	n/a	0	n/a	0	n/a	0	n/a	0	n/a	0	n/a	0	n/a	0	n/a	0	n/a	0	n/a	0	n/a	0	n/a	0	n/a	0	n/a	0	n/a	0	n/a	APOB_HUMAN	APOB
A549	NTSQSDKDLDDALDKLSDSLGQR	1	M	1	M	1	M	0	n/a	0	n/a	0	n/a	1	M	0	n/a	0	n/a	0	n/a	0	n/a	0	n/a	0	n/a	0	n/a	0	n/a	0	n/a	0	n/a	0	n/a	0	n/a	0	n/a	0	n/a	0	n/a	0	n/a	ICAL_HUMAN	CAST
A549	MLPPANSLDIAMEK	1	C	1	C	1	C	0	n/a	0	n/a	0	n/a	1	C	0	n/a	0	n/a	0	n/a	0	n/a	0	n/a	0	n/a	0	n/a	0	n/a	0	n/a	0	n/a	0	n/a	0	n/a	0	n/a	0	n/a	0	n/a	0	n/a	ZEP1_HUMAN	HIVEP1
A549	LNPIAELESR	0	n/a	0	n/a	0	n/a	0	n/a	0	n/a	0	n/a	0	n/a	0	n/a	0	n/a	0	n/a	0	n/a	0	n/a	0	n/a	0	n/a	0	n/a	0	n/a	0	n/a	0	n/a	0	n/a	0	n/a	0	n/a	0	n/a	1	MC	SURF1_HUMAN	SURF1
A549	TISKTSAPVWDESASFLIR	1	M	1	M	0	n/a	0	n/a	0	n/a	0	n/a	0	n/a	1	M	0	n/a	0	n/a	0	n/a	1	M	0	n/a	0	n/a	0	n/a	0	n/a	0	n/a	0	n/a	0	n/a	0	n/a	0	n/a	0	n/a	0	n/a	ESYT1_HUMAN	ESYT1
A549	TSPVSDTRTK	1	M	1	M	2	M	0	n/a	0	n/a	0	n/a	2	M	0	n/a	0	n/a	0	n/a	0	n/a	0	n/a	0	n/a	0	n/a	0	n/a	0	n/a	0	n/a	0	n/a	0	n/a	0	n/a	0	n/a	0	n/a	0	n/a	TCRGL_HUMAN	TCERG1L
A549	GWGAEDVHLYR	0	n/a	0	n/a	1	M	0	n/a	0	n/a	0	n/a	1	M	0	n/a	0	n/a	0	n/a	0	n/a	0	n/a	0	n/a	0	n/a	0	n/a	0	n/a	0	n/a	0	n/a	0	n/a	0	n/a	0	n/a	0	n/a	0	n/a	CGAT2_HUMAN	CSGALNACT2
A549	SADGVILTPGNTDGFLLPKYFK	0	n/a	0	n/a	0	n/a	0	n/a	0	n/a	0	n/a	0	n/a	1	C	0	n/a	0	n/a	0	n/a	1	C	0	n/a	0	n/a	0	n/a	0	n/a	0	n/a	0	n/a	0	n/a	0	n/a	0	n/a	0	n/a	0	n/a	TRPT1_HUMAN	TRPT1
A549	CPVSTWSLPR	0	n/a	0	n/a	1	M	0	n/a	0	n/a	0	n/a	0	n/a	0	n/a	0	n/a	0	n/a	0	n/a	0	n/a	0	n/a	0	n/a	0	n/a	0	n/a	0	n/a	0	n/a	0	n/a	0	n/a	0	n/a	0	n/a	0	n/a	FA47C_HUMAN	FAM47C
A549	NAMNQDMEIGVIPWDPKK	0	n/a	0	n/a	0	n/a	0	n/a	0	n/a	0	n/a	0	n/a	0	n/a	1	M	0	n/a	0	n/a	0	n/a	0	n/a	0	n/a	0	n/a	0	n/a	0	n/a	0	n/a	0	n/a	0	n/a	0	n/a	0	n/a	0	n/a	KCNJ5_HUMAN	KCNJ5
A549	AQYEDIAR	0	n/a	0	n/a	0	n/a	0	n/a	0	n/a	0	n/a	0	n/a	1	C	0	n/a	0	n/a	0	n/a	1	C	0	n/a	0	n/a	0	n/a	0	n/a	0	n/a	0	n/a	0	n/a	0	n/a	0	n/a	0	n/a	0	n/a	K2C1_HUMAN	KRT1
A549	MQYAPNTQVEILPQGR	2	MCX	2	MCX	0	n/a	0	n/a	0	n/a	0	n/a	0	n/a	2	MCX	0	n/a	0	n/a	0	n/a	2	MCX	2	MCX	2	MCX	0	n/a	0	n/a	2	MCX	0	n/a	0	n/a	0	n/a	0	n/a	0	n/a	2	MCX	CAPG_HUMAN	CAPG
A549	SLGDELALVDVLEDK	31	M	31	M	0	n/a	0	n/a	0	n/a	0	n/a	0	n/a	31	M	0	n/a	0	n/a	0	n/a	31	M	0	n/a	0	n/a	0	n/a	0	n/a	0	n/a	0	n/a	0	n/a	0	n/a	0	n/a	0	n/a	0	n/a	LDHB_HUMAN	LDHB
A549	AIVHDNKNGTYAVTYIPDKTGR	4	M	4	M	0	n/a	0	n/a	0	n/a	0	n/a	0	n/a	4	M	0	n/a	0	n/a	0	n/a	4	M	0	n/a	0	n/a	0	n/a	0	n/a	0	n/a	0	n/a	0	n/a	0	n/a	0	n/a	0	n/a	0	n/a	FLNB_HUMAN	FLNB
A549	LEEMLIVLDENDKVIGADTK	1	C	1	C	1	C	0	n/a	0	n/a	0	n/a	1	C	0	n/a	0	n/a	0	n/a	0	n/a	0	n/a	0	n/a	0	n/a	0	n/a	0	n/a	0	n/a	0	n/a	0	n/a	0	n/a	0	n/a	0	n/a	0	n/a	IDI2_HUMAN	IDI2
A549	YATTHSIAK	0	n/a	0	n/a	0	n/a	0	n/a	0	n/a	0	n/a	0	n/a	0	n/a	0	n/a	0	n/a	0	n/a	0	n/a	0	n/a	0	n/a	0	n/a	0	n/a	0	n/a	0	n/a	0	n/a	0	n/a	0	n/a	0	n/a	1	M	ACY2_HUMAN	ASPA
A549	VQEMAENKPKR	0	n/a	0	n/a	0	n/a	0	n/a	0	n/a	0	n/a	0	n/a	0	n/a	0	n/a	0	n/a	0	n/a	0	n/a	0	n/a	0	n/a	0	n/a	0	n/a	0	n/a	0	n/a	1	M	0	n/a	0	n/a	0	n/a	0	n/a	PROX1_HUMAN	PROX1
A549	ILGADSSVDLEETGR	3	M	3	M	0	n/a	0	n/a	0	n/a	0	n/a	0	n/a	3	M	0	n/a	0	n/a	0	n/a	3	M	0	n/a	0	n/a	0	n/a	0	n/a	0	n/a	0	n/a	0	n/a	0	n/a	0	n/a	0	n/a	0	n/a	ATPA_HUMAN	ATP5A1
A549	KQSESSCGRK	0	n/a	0	n/a	0	n/a	0	n/a	0	n/a	0	n/a	0	n/a	0	n/a	0	n/a	0	n/a	0	n/a	0	n/a	0	n/a	0	n/a	0	n/a	0	n/a	0	n/a	0	n/a	0	n/a	0	n/a	0	n/a	0	n/a	1	M	TLK1_HUMAN	TLK1
A549	WIVVEFKMEESMK	0	n/a	0	n/a	1	C	0	n/a	0	n/a	0	n/a	1	C	0	n/a	0	n/a	0	n/a	0	n/a	0	n/a	0	n/a	0	n/a	0	n/a	0	n/a	0	n/a	0	n/a	0	n/a	0	n/a	0	n/a	0	n/a	0	n/a	HNRPM_HUMAN	HNRNPM
A549	VDIGVPDVNIEGPEGK	3	MX	3	MX	0	n/a	0	n/a	0	n/a	0	n/a	0	n/a	4	MCX	0	n/a	0	n/a	0	n/a	4	MCX	0	n/a	0	n/a	0	n/a	0	n/a	0	n/a	0	n/a	0	n/a	0	n/a	0	n/a	0	n/a	0	n/a	AHNK_HUMAN	AHNAK
A549	IFTHHMCR	1	M	1	M	0	n/a	0	n/a	0	n/a	0	n/a	0	n/a	1	M	0	n/a	0	n/a	0	n/a	1	M	0	n/a	0	n/a	0	n/a	0	n/a	0	n/a	0	n/a	0	n/a	0	n/a	0	n/a	0	n/a	0	n/a	MBB1A_HUMAN	MYBBP1A
A549	AAEAVAAAVGTGATTAAVMAAAGIEAIGPAK	0	n/a	0	n/a	0	n/a	0	n/a	0	n/a	0	n/a	0	n/a	0	n/a	0	n/a	0	n/a	0	n/a	0	n/a	0	n/a	0	n/a	0	n/a	0	n/a	0	n/a	0	n/a	2	C	0	n/a	0	n/a	0	n/a	0	n/a	MAP1B_HUMAN	MAP1B
A549	QFPNASLIGLTATATDHVLTDAQK	1	C	1	C	1	C	0	n/a	0	n/a	0	n/a	1	C	0	n/a	0	n/a	0	n/a	0	n/a	0	n/a	0	n/a	0	n/a	0	n/a	0	n/a	0	n/a	0	n/a	0	n/a	0	n/a	0	n/a	0	n/a	0	n/a	RECQ1_HUMAN	RECQL
A549	GMQSRVVQCMHK	1	M	1	M	1	M	0	n/a	0	n/a	0	n/a	1	M	0	n/a	0	n/a	0	n/a	0	n/a	0	n/a	0	n/a	0	n/a	0	n/a	0	n/a	0	n/a	0	n/a	0	n/a	0	n/a	0	n/a	0	n/a	0	n/a	ATS19_HUMAN	ADAMTS19
A549	WITNRGK	0	n/a	0	n/a	0	n/a	0	n/a	0	n/a	0	n/a	0	n/a	0	n/a	0	n/a	0	n/a	0	n/a	0	n/a	0	n/a	0	n/a	0	n/a	0	n/a	0	n/a	0	n/a	0	n/a	0	n/a	0	n/a	0	n/a	1	M	ACADM_HUMAN	ACADM
A549	SVYYYIQQDTKGDYQK	3	M	3	M	0	n/a	0	n/a	0	n/a	0	n/a	0	n/a	3	M	0	n/a	0	n/a	0	n/a	3	M	0	n/a	0	n/a	0	n/a	0	n/a	0	n/a	0	n/a	0	n/a	0	n/a	0	n/a	0	n/a	0	n/a	ANXA2_HUMAN	ANXA2
A549	CGLSPAGRGER	0	n/a	0	n/a	0	n/a	0	n/a	0	n/a	0	n/a	0	n/a	0	n/a	0	n/a	0	n/a	0	n/a	1	M	0	n/a	0	n/a	0	n/a	0	n/a	0	n/a	0	n/a	0	n/a	0	n/a	0	n/a	0	n/a	0	n/a	SOX18_HUMAN	SOX18
A549	LPYVTMGLR	0	n/a	0	n/a	0	n/a	0	n/a	0	n/a	0	n/a	0	n/a	0	n/a	0	n/a	0	n/a	0	n/a	0	n/a	0	n/a	0	n/a	0	n/a	0	n/a	0	n/a	0	n/a	1	M	0	n/a	0	n/a	0	n/a	0	n/a	TUT7_HUMAN-PSB7_HUMAN	ZCCHC6-PSMB7
A549	VAPDEHPILLTEAPLDPK	1	C	1	C	0	n/a	0	n/a	0	n/a	0	n/a	0	n/a	1	C	0	n/a	0	n/a	0	n/a	1	C	0	n/a	0	n/a	0	n/a	0	n/a	0	n/a	0	n/a	0	n/a	0	n/a	0	n/a	0	n/a	0	n/a	ACTBL_HUMAN	ACTBL2
A549	VQVPPLSWIR	0	n/a	0	n/a	1	C	0	n/a	0	n/a	0	n/a	0	n/a	0	n/a	0	n/a	0	n/a	0	n/a	0	n/a	0	n/a	0	n/a	0	n/a	0	n/a	0	n/a	0	n/a	0	n/a	0	n/a	0	n/a	0	n/a	0	n/a	BNIPL_HUMAN	BNIPL
A549	DQQEAALVDTVNDGVEDLR	2	MCX	2	MCX	0	n/a	0	n/a	0	n/a	0	n/a	0	n/a	2	MCX	0	n/a	0	n/a	0	n/a	2	MCX	0	n/a	0	n/a	0	n/a	0	n/a	0	n/a	0	n/a	0	n/a	0	n/a	0	n/a	0	n/a	0	n/a	GSTP1_HUMAN	GSTP1
A549	KGCWALR	1	M	1	M	1	M	0	n/a	0	n/a	1	M	0	n/a	0	n/a	0	n/a	0	n/a	0	n/a	0	n/a	0	n/a	0	n/a	0	n/a	0	n/a	0	n/a	0	n/a	0	n/a	0	n/a	0	n/a	0	n/a	0	n/a	TF3C5_HUMAN	GTF3C5
A549	LWHHYMLCGALLRVWGR	0	n/a	0	n/a	0	n/a	0	n/a	0	n/a	0	n/a	0	n/a	0	n/a	0	n/a	0	n/a	0	n/a	0	n/a	0	n/a	0	n/a	0	n/a	0	n/a	0	n/a	0	n/a	1	M	0	n/a	0	n/a	0	n/a	0	n/a	SBNO2_HUMAN	SBNO2
A549	LGDAVEQGVIDNTVLGYFIGR	1	C	1	CX	1	C	0	n/a	0	n/a	0	n/a	1	C	0	n/a	0	n/a	0	n/a	0	n/a	0	n/a	0	n/a	0	n/a	0	n/a	0	n/a	0	n/a	0	n/a	0	n/a	0	n/a	0	n/a	0	n/a	0	n/a	SYG_HUMAN	GARS
A549	TSFNNAMKEAAAAALK	1	M	1	M	0	n/a	0	n/a	0	n/a	0	n/a	0	n/a	1	M	0	n/a	0	n/a	0	n/a	1	M	0	n/a	0	n/a	0	n/a	0	n/a	0	n/a	0	n/a	0	n/a	0	n/a	0	n/a	0	n/a	0	n/a	NQO1_HUMAN	NQO1
A549	ELQELLKK	12	M	12	M	13	M	0	n/a	0	n/a	0	n/a	13	M	13	M	0	n/a	0	n/a	0	n/a	13	M	0	n/a	0	n/a	0	n/a	0	n/a	0	n/a	0	n/a	0	n/a	0	n/a	0	n/a	0	n/a	0	n/a	GOGB1_HUMAN	GOLGB1
A549	DLLHLSPEEEK	1	MC	1	MC	0	n/a	0	n/a	0	n/a	0	n/a	0	n/a	1	MC	0	n/a	0	n/a	0	n/a	1	M	0	n/a	0	n/a	0	n/a	0	n/a	0	n/a	0	n/a	0	n/a	0	n/a	0	n/a	0	n/a	0	n/a	RS27_HUMAN	RPS27
A549	VVLVSMR	1	C	1	C	1	C	0	n/a	0	n/a	0	n/a	1	C	0	n/a	0	n/a	0	n/a	0	n/a	0	n/a	0	n/a	0	n/a	0	n/a	0	n/a	0	n/a	0	n/a	0	n/a	0	n/a	0	n/a	0	n/a	0	n/a	LRP1B_HUMAN	LRP1B
A549	SPSAGTGARAWPPSFPCGPSAGASR	0	n/a	0	n/a	0	n/a	0	n/a	0	n/a	1	C	0	n/a	0	n/a	0	n/a	0	n/a	0	n/a	0	n/a	0	n/a	0	n/a	0	n/a	0	n/a	0	n/a	0	n/a	0	n/a	0	n/a	0	n/a	0	n/a	0	n/a	KI26B_HUMAN	KIF26B
A549	TITVEVEPSDTIENVK	10	M	10	M	0	n/a	0	n/a	0	n/a	0	n/a	0	n/a	10	M	0	n/a	0	n/a	0	n/a	10	M	0	n/a	0	n/a	0	n/a	0	n/a	0	n/a	0	n/a	0	n/a	0	n/a	0	n/a	0	n/a	0	n/a	UBC_HUMAN	UBC
A549	HPSTFVSK	0	n/a	0	n/a	0	n/a	0	n/a	0	n/a	0	n/a	0	n/a	0	n/a	0	n/a	0	n/a	0	n/a	0	n/a	0	n/a	0	n/a	0	n/a	0	n/a	0	n/a	0	n/a	1	M	0	n/a	0	n/a	0	n/a	0	n/a	PACRL_HUMAN	PACRGL
A549	ALGALVDSCAPGLCPDWESWDPQQPVDNAR	4	MX	4	MX	0	n/a	0	n/a	0	n/a	0	n/a	0	n/a	4	MX	0	n/a	0	n/a	0	n/a	4	MX	0	n/a	0	n/a	0	n/a	0	n/a	0	n/a	0	n/a	0	n/a	0	n/a	0	n/a	0	n/a	0	n/a	FLNB_HUMAN	FLNB
A549	EGGVTVTWVEK	0	n/a	0	n/a	0	n/a	0	n/a	0	n/a	0	n/a	0	n/a	0	n/a	0	n/a	0	n/a	0	n/a	0	n/a	0	n/a	0	n/a	0	n/a	0	n/a	0	n/a	0	n/a	0	n/a	0	n/a	0	n/a	0	n/a	2	M	STAT3_HUMAN	STAT3
A549	ECSIYLIGGSIPEEDAGQLYNTCAVFGPDGTLLAK	1	MC	1	M	0	n/a	0	n/a	0	n/a	0	n/a	0	n/a	1	MC	0	n/a	0	n/a	0	n/a	1	MC	0	n/a	0	n/a	0	n/a	0	n/a	0	n/a	0	n/a	0	n/a	0	n/a	0	n/a	0	n/a	0	n/a	NIT2_HUMAN	NIT2
A549	HCNTLISLIEK	1	C	1	C	0	n/a	0	n/a	0	n/a	0	n/a	0	n/a	0	n/a	0	n/a	0	n/a	0	n/a	0	n/a	0	n/a	0	n/a	0	n/a	0	n/a	0	n/a	0	n/a	0	n/a	0	n/a	0	n/a	0	n/a	0	n/a	SMCA1_HUMAN	SMARCA1
A549	EQLQQEQALLEEIER	14	MCX	14	MCX	0	n/a	0	n/a	0	n/a	0	n/a	0	n/a	14	MCX	0	n/a	0	n/a	0	n/a	14	MCX	14	MCX	14	MCX	0	n/a	0	n/a	14	MCX	0	n/a	0	n/a	0	n/a	0	n/a	0	n/a	14	MCX	PLEC_HUMAN	PLEC
A549	SVDFLLDSSLHK	2	C	2	C	0	n/a	0	n/a	0	n/a	0	n/a	0	n/a	13	C	0	n/a	0	n/a	0	n/a	13	C	0	n/a	0	n/a	0	n/a	0	n/a	0	n/a	0	n/a	0	n/a	0	n/a	0	n/a	0	n/a	0	n/a	MTFP1_HUMAN	MTFP1
A549	ILTEAEIDAHLVALAQRD	1	M	1	M	1	M	0	n/a	0	n/a	0	n/a	1	M	0	n/a	0	n/a	0	n/a	0	n/a	0	n/a	0	n/a	0	n/a	0	n/a	0	n/a	0	n/a	0	n/a	0	n/a	0	n/a	0	n/a	0	n/a	0	n/a	PSA6_HUMAN	PSMA6
A549	IAIEDPFSVER	1	M	1	M	1	M	0	n/a	0	n/a	0	n/a	1	M	0	n/a	0	n/a	0	n/a	0	n/a	0	n/a	0	n/a	0	n/a	0	n/a	0	n/a	0	n/a	0	n/a	1	M	0	n/a	0	n/a	0	n/a	0	n/a	TUT4_HUMAN	ZCCHC11
A549	NGTDELDNMNSTDR	1	C	1	C	0	n/a	0	n/a	0	n/a	0	n/a	0	n/a	0	n/a	0	n/a	0	n/a	0	n/a	0	n/a	0	n/a	0	n/a	0	n/a	0	n/a	0	n/a	0	n/a	0	n/a	0	n/a	0	n/a	0	n/a	0	n/a	ARI4A_HUMAN	ARID4A
A549	TAFDEAIAELDMLNEESYK	2	MCX	2	MCX	0	n/a	0	n/a	0	n/a	0	n/a	0	n/a	2	MCX	0	n/a	0	n/a	0	n/a	2	MCX	0	n/a	0	n/a	0	n/a	0	n/a	0	n/a	0	n/a	0	n/a	0	n/a	0	n/a	0	n/a	0	n/a	1433B_HUMAN	YWHAB
A549	HTGPDILSMANAGPNTNGSQFFICTAK	1	M	1	M	0	n/a	0	n/a	0	n/a	0	n/a	0	n/a	1	M	0	n/a	0	n/a	0	n/a	1	M	0	n/a	0	n/a	0	n/a	0	n/a	0	n/a	0	n/a	0	n/a	0	n/a	0	n/a	0	n/a	0	n/a	PPIA_HUMAN	PPIA
A549	KFDVFFRNLIMDMDDNHPRPK	1	M	1	M	0	n/a	0	n/a	0	n/a	0	n/a	0	n/a	1	M	0	n/a	0	n/a	0	n/a	1	M	0	n/a	0	n/a	0	n/a	0	n/a	0	n/a	0	n/a	0	n/a	0	n/a	0	n/a	0	n/a	0	n/a	DYH3_HUMAN	DNAH3
A549	LAAAGPPAPFR	0	n/a	0	n/a	0	n/a	0	n/a	0	n/a	0	n/a	0	n/a	0	n/a	0	n/a	0	n/a	0	n/a	0	n/a	0	n/a	0	n/a	0	n/a	0	n/a	0	n/a	0	n/a	1	C	0	n/a	0	n/a	0	n/a	0	n/a	FXL19_HUMAN	FBXL19
A549	TTTITIK	0	n/a	0	n/a	1	C	0	n/a	0	n/a	0	n/a	1	C	0	n/a	0	n/a	0	n/a	0	n/a	0	n/a	0	n/a	0	n/a	0	n/a	0	n/a	0	n/a	0	n/a	0	n/a	0	n/a	0	n/a	0	n/a	0	n/a	CHD8_HUMAN	CHD8
A549	ALNLFQGSVEDTTGSQSLAALLDKCK	1	M	1	M	0	n/a	0	n/a	0	n/a	0	n/a	0	n/a	1	M	1	M	0	n/a	0	n/a	1	M	0	n/a	0	n/a	0	n/a	0	n/a	0	n/a	0	n/a	0	n/a	0	n/a	0	n/a	0	n/a	1	M	MSH2_HUMAN	MSH2
A549	TVLELMNPEAQLPQVYPFAADLYEK	1	CX	1	C	1	C	0	n/a	0	n/a	0	n/a	1	C	0	n/a	0	n/a	0	n/a	0	n/a	0	n/a	0	n/a	0	n/a	0	n/a	0	n/a	0	n/a	0	n/a	0	n/a	0	n/a	0	n/a	0	n/a	0	n/a	IQGA1_HUMAN	IQGAP1
A549	KFFGSLPDSWAR	1	MC	1	MC	0	n/a	0	n/a	0	n/a	0	n/a	0	n/a	1	MCX	0	n/a	0	n/a	0	n/a	1	MCX	1	MX	1	MX	0	n/a	0	n/a	1	MX	0	n/a	0	n/a	0	n/a	0	n/a	0	n/a	1	MX	HTAI2_HUMAN	HTATIP2
A549	EITYPSPLSCIK	1	M	1	M	2	M	0	n/a	0	n/a	0	n/a	2	M	0	n/a	0	n/a	0	n/a	0	n/a	0	n/a	0	n/a	0	n/a	0	n/a	0	n/a	0	n/a	0	n/a	0	n/a	0	n/a	0	n/a	0	n/a	0	n/a	LYST_HUMAN	LYST
A549	VETGVLKPGTVVTFAPVNVTTEVK	1	MC	1	MC	1	MC	0	n/a	0	n/a	0	n/a	1	MC	0	n/a	0	n/a	0	n/a	0	n/a	0	n/a	0	n/a	0	n/a	0	n/a	0	n/a	0	n/a	0	n/a	0	n/a	0	n/a	0	n/a	0	n/a	0	n/a	EF1A1_HUMAN	EEF1A1
A549	VITIWPRYR	1	C	1	C	1	C	0	n/a	0	n/a	1	C	0	n/a	0	n/a	0	n/a	0	n/a	0	n/a	0	n/a	0	n/a	0	n/a	0	n/a	0	n/a	0	n/a	0	n/a	0	n/a	0	n/a	0	n/a	0	n/a	0	n/a	TGM5_HUMAN	TGM5
A549	IDDSQVESGSLEDDWDFLPPK	1	CX	1	CX	1	CX	0	n/a	0	n/a	0	n/a	1	CX	0	n/a	0	n/a	0	n/a	0	n/a	0	n/a	0	n/a	0	n/a	0	n/a	0	n/a	0	n/a	0	n/a	0	n/a	0	n/a	0	n/a	0	n/a	0	n/a	CALR_HUMAN	CALR
A549	IPEAPAGPPSDFGLFLSDDDPQK	1	M	1	MC	1	MC	0	n/a	0	n/a	1	MC	0	n/a	0	n/a	0	n/a	0	n/a	0	n/a	0	n/a	0	n/a	0	n/a	0	n/a	0	n/a	0	n/a	0	n/a	0	n/a	0	n/a	0	n/a	0	n/a	0	n/a	TLN1_HUMAN	TLN1
A549	VVLQIDNAR	7	M	7	M	0	n/a	0	n/a	0	n/a	0	n/a	0	n/a	7	M	0	n/a	0	n/a	0	n/a	7	M	0	n/a	0	n/a	0	n/a	0	n/a	0	n/a	0	n/a	0	n/a	0	n/a	0	n/a	0	n/a	0	n/a	K1C18_HUMAN	KRT18
A549	QSVPEFPLSPPK	1	M	1	M	1	M	0	n/a	0	n/a	0	n/a	1	M	0	n/a	0	n/a	0	n/a	0	n/a	0	n/a	0	n/a	0	n/a	0	n/a	0	n/a	0	n/a	0	n/a	0	n/a	0	n/a	0	n/a	0	n/a	0	n/a	STMN1_HUMAN	STMN1
A549	KDVCKVVLHR	2	C	1	C	0	n/a	0	n/a	0	n/a	0	n/a	0	n/a	0	n/a	0	n/a	0	n/a	0	n/a	0	n/a	0	n/a	0	n/a	0	n/a	0	n/a	0	n/a	0	n/a	0	n/a	0	n/a	0	n/a	0	n/a	0	n/a	MYO5C_HUMAN	MYO5C
A549	TLAQLEAEK	1	M	1	M	0	n/a	0	n/a	0	n/a	0	n/a	0	n/a	1	M	0	n/a	0	n/a	0	n/a	1	M	0	n/a	0	n/a	0	n/a	0	n/a	0	n/a	0	n/a	0	n/a	0	n/a	0	n/a	0	n/a	0	n/a	CROCC_HUMAN	CROCC
A549	DSYVGDEAESKR	3	MCX	3	MCX	3	MCX	0	n/a	0	n/a	0	n/a	3	MCX	0	n/a	0	n/a	0	n/a	0	n/a	0	n/a	0	n/a	0	n/a	0	n/a	0	n/a	0	n/a	0	n/a	0	n/a	0	n/a	0	n/a	0	n/a	0	n/a	ACTG_HUMAN	ACTG1
A549	TIFVGIK	1	M	1	M	0	n/a	0	n/a	0	n/a	0	n/a	0	n/a	2	MX	0	n/a	0	n/a	0	n/a	1	M	0	n/a	0	n/a	0	n/a	0	n/a	0	n/a	0	n/a	0	n/a	0	n/a	0	n/a	0	n/a	0	n/a	CYC_HUMAN	CYCS
A549	NQDLEVDGGITLEK	1	M	1	M	0	n/a	0	n/a	0	n/a	0	n/a	0	n/a	1	M	0	n/a	0	n/a	0	n/a	1	M	0	n/a	0	n/a	0	n/a	0	n/a	0	n/a	0	n/a	0	n/a	0	n/a	0	n/a	0	n/a	0	n/a	TPC1_HUMAN	TPCN1
A549	ISEPEADVQSVLGVSNLLQVLQKPK	1	M	1	M	1	M	0	n/a	0	n/a	0	n/a	1	M	0	n/a	0	n/a	0	n/a	0	n/a	0	n/a	0	n/a	0	n/a	0	n/a	0	n/a	0	n/a	0	n/a	0	n/a	0	n/a	0	n/a	0	n/a	0	n/a	LTN1_HUMAN	LTN1
A549	RAAEGWAR	1	M	1	M	1	M	1	M	0	n/a	0	n/a	0	n/a	0	n/a	0	n/a	0	n/a	0	n/a	0	n/a	0	n/a	0	n/a	0	n/a	0	n/a	0	n/a	0	n/a	0	n/a	0	n/a	0	n/a	0	n/a	0	n/a	NOTC1_HUMAN	NOTCH1
A549	QDLQEARERSEEPSR	0	n/a	0	n/a	0	n/a	0	n/a	0	n/a	1	C	0	n/a	0	n/a	0	n/a	0	n/a	0	n/a	0	n/a	0	n/a	0	n/a	0	n/a	0	n/a	0	n/a	0	n/a	0	n/a	0	n/a	0	n/a	0	n/a	0	n/a	MERL_HUMAN	NF2
A549	IMQSPSPENLKFNAVK	0	n/a	0	n/a	1	C	0	n/a	0	n/a	0	n/a	1	C	0	n/a	0	n/a	0	n/a	0	n/a	0	n/a	0	n/a	0	n/a	0	n/a	0	n/a	0	n/a	0	n/a	0	n/a	0	n/a	0	n/a	0	n/a	0	n/a	MDN1_HUMAN	MDN1
A549	DVVTKYSNFISFPLYLNGR	0	n/a	0	n/a	1	M	0	n/a	0	n/a	0	n/a	1	M	0	n/a	0	n/a	0	n/a	0	n/a	0	n/a	0	n/a	0	n/a	0	n/a	0	n/a	0	n/a	0	n/a	0	n/a	0	n/a	0	n/a	0	n/a	0	n/a	TRAP1_HUMAN	TRAP1
A549	KPSETEELVQQVLSLATQDSDNPDLR	2	C	2	C	2	C	0	n/a	0	n/a	0	n/a	2	C	0	n/a	0	n/a	0	n/a	0	n/a	0	n/a	0	n/a	0	n/a	0	n/a	0	n/a	0	n/a	0	n/a	0	n/a	0	n/a	0	n/a	0	n/a	0	n/a	AP2B1_HUMAN	AP2B1
A549	EQPSNPFLAFVEK	1	M	1	M	1	M	0	n/a	0	n/a	0	n/a	1	M	0	n/a	0	n/a	0	n/a	0	n/a	0	n/a	0	n/a	0	n/a	0	n/a	0	n/a	0	n/a	0	n/a	0	n/a	0	n/a	0	n/a	0	n/a	0	n/a	KDM3B_HUMAN	KDM3B
A549	AVFVNLEPTVIDEVR	1	M	1	M	0	n/a	0	n/a	0	n/a	0	n/a	0	n/a	1	M	0	n/a	0	n/a	0	n/a	1	M	0	n/a	0	n/a	0	n/a	0	n/a	0	n/a	0	n/a	0	n/a	0	n/a	0	n/a	0	n/a	0	n/a	TBA1B_HUMAN	TUBA1B
A549	GYAEEAHYDAIHVGAAAPVVPQALIDQLKPGGR	1	M	1	M	1	M	0	n/a	0	n/a	0	n/a	1	M	0	n/a	0	n/a	0	n/a	0	n/a	0	n/a	0	n/a	0	n/a	0	n/a	0	n/a	0	n/a	0	n/a	0	n/a	0	n/a	0	n/a	0	n/a	0	n/a	PIMT_HUMAN	PCMT1
A549	EPVIPK	0	n/a	1	C	0	n/a	0	n/a	0	n/a	0	n/a	0	n/a	1	C	0	n/a	0	n/a	0	n/a	0	n/a	0	n/a	0	n/a	0	n/a	0	n/a	0	n/a	0	n/a	0	n/a	0	n/a	0	n/a	0	n/a	0	n/a	PTPC1_HUMAN	PTPDC1
A549	MALSLEEFVHSLNLR	0	n/a	0	n/a	0	n/a	0	n/a	0	n/a	0	n/a	1	C	0	n/a	0	n/a	0	n/a	0	n/a	0	n/a	0	n/a	0	n/a	0	n/a	0	n/a	0	n/a	0	n/a	0	n/a	0	n/a	0	n/a	0	n/a	0	n/a	THMS1_HUMAN	THEMIS
A549	MAAGVLAATR	1	M	1	M	0	n/a	0	n/a	0	n/a	0	n/a	0	n/a	1	M	0	n/a	0	n/a	0	n/a	1	M	0	n/a	0	n/a	0	n/a	0	n/a	0	n/a	0	n/a	0	n/a	0	n/a	0	n/a	0	n/a	0	n/a	MPPA_HUMAN	PMPCA
A549	EKGDLSSEPVDSCMKR	1	M	1	M	0	n/a	0	n/a	0	n/a	0	n/a	0	n/a	1	M	1	M	0	n/a	0	n/a	1	M	0	n/a	0	n/a	0	n/a	0	n/a	0	n/a	0	n/a	0	n/a	0	n/a	0	n/a	0	n/a	0	n/a	SETBP_HUMAN	SETBP1
A549	DEMVAIEQER	1	C	1	C	1	C	0	n/a	0	n/a	0	n/a	1	C	0	n/a	0	n/a	0	n/a	0	n/a	0	n/a	0	n/a	0	n/a	0	n/a	0	n/a	0	n/a	0	n/a	0	n/a	0	n/a	0	n/a	0	n/a	0	n/a	AT2A2_HUMAN	ATP2A2
A549	LTSNSTVYDYAGK	1	M	1	M	0	n/a	0	n/a	0	n/a	0	n/a	0	n/a	1	M	0	n/a	0	n/a	0	n/a	1	M	0	n/a	0	n/a	0	n/a	0	n/a	0	n/a	0	n/a	0	n/a	0	n/a	0	n/a	0	n/a	0	n/a	COX7R_HUMAN	COX7A2L
A549	KVNVGVNGFGR	3	X	3	X	0	n/a	0	n/a	0	n/a	0	n/a	0	n/a	2	X	0	n/a	0	n/a	0	n/a	2	X	0	n/a	0	n/a	0	n/a	0	n/a	0	n/a	0	n/a	0	n/a	0	n/a	0	n/a	0	n/a	0	n/a	G3P_HUMAN	GAPDH
A549	PAEQTPLTALYLSSLIK	11	M	11	M	0	n/a	0	n/a	0	n/a	0	n/a	0	n/a	11	M	0	n/a	0	n/a	0	n/a	11	M	0	n/a	0	n/a	0	n/a	0	n/a	0	n/a	0	n/a	0	n/a	0	n/a	0	n/a	0	n/a	0	n/a	AL1A3_HUMAN	ALDH1A3
A549	RLQEAQLYKEEGDQR	1	M	1	M	0	n/a	0	n/a	0	n/a	0	n/a	0	n/a	1	M	0	n/a	0	n/a	0	n/a	1	M	0	n/a	0	n/a	0	n/a	0	n/a	0	n/a	0	n/a	0	n/a	0	n/a	0	n/a	0	n/a	0	n/a	TTC9C_HUMAN	TTC9C
A549	LEGSDVQLLEYQASAAGLIR	2	M	2	M	0	n/a	0	n/a	0	n/a	0	n/a	0	n/a	2	M	0	n/a	0	n/a	0	n/a	2	M	0	n/a	0	n/a	0	n/a	0	n/a	0	n/a	0	n/a	0	n/a	0	n/a	0	n/a	0	n/a	0	n/a	DPP3_HUMAN	DPP3
A549	RMAMAQPAALAAAWR	2	C	1	C	0	n/a	0	n/a	0	n/a	1	C	0	n/a	0	n/a	0	n/a	0	n/a	0	n/a	0	n/a	0	n/a	0	n/a	0	n/a	0	n/a	0	n/a	0	n/a	0	n/a	0	n/a	0	n/a	0	n/a	0	n/a	SCN8A_HUMAN	SCN8A
A549	GNNFLYTDGK	3	MC	3	MC	0	n/a	0	n/a	0	n/a	0	n/a	0	n/a	3	MC	0	n/a	0	n/a	0	n/a	3	MC	0	n/a	0	n/a	0	n/a	0	n/a	0	n/a	0	n/a	0	n/a	0	n/a	0	n/a	0	n/a	0	n/a	WDR1_HUMAN	WDR1
A549	ARQEKGADASEEDPTPAGEEDVK	2	C	2	C	1	C	0	n/a	0	n/a	0	n/a	1	C	0	n/a	0	n/a	0	n/a	0	n/a	0	n/a	0	n/a	0	n/a	0	n/a	0	n/a	0	n/a	0	n/a	0	n/a	0	n/a	0	n/a	0	n/a	0	n/a	ERIC1_HUMAN	ERICH1
A549	DSALQTLQGQLEEK	1	M	1	M	0	n/a	0	n/a	0	n/a	0	n/a	0	n/a	1	M	1	M	0	n/a	0	n/a	1	M	0	n/a	0	n/a	0	n/a	0	n/a	0	n/a	0	n/a	0	n/a	0	n/a	0	n/a	0	n/a	0	n/a	NUMA1_HUMAN	NUMA1
A549	GVVPVAGTNGETTTQGLDGLSER	3	M	3	M	0	n/a	0	n/a	0	n/a	0	n/a	0	n/a	3	M	0	n/a	0	n/a	0	n/a	3	M	0	n/a	0	n/a	0	n/a	0	n/a	0	n/a	0	n/a	0	n/a	0	n/a	0	n/a	0	n/a	0	n/a	ALDOA_HUMAN	ALDOA
A549	VGWIFTNLVSEDTR	1	M	0	n/a	0	n/a	0	n/a	0	n/a	0	n/a	0	n/a	0	n/a	0	n/a	0	n/a	0	n/a	0	n/a	0	n/a	0	n/a	0	n/a	0	n/a	0	n/a	0	n/a	1	M	0	n/a	0	n/a	0	n/a	0	n/a	NPL4_HUMAN	NPLOC4
A549	IDDSQVESGSLEDDWDFLPPKK	1	M	1	M	1	M	1	M	0	n/a	0	n/a	1	M	0	n/a	0	n/a	0	n/a	0	n/a	0	n/a	0	n/a	0	n/a	0	n/a	0	n/a	0	n/a	0	n/a	0	n/a	0	n/a	0	n/a	0	n/a	0	n/a	CALR_HUMAN	CALR
A549	EFAGENTSDLFLEER	1	M	1	M	1	M	1	M	0	n/a	0	n/a	1	M	0	n/a	0	n/a	0	n/a	0	n/a	0	n/a	0	n/a	0	n/a	0	n/a	0	n/a	0	n/a	0	n/a	0	n/a	0	n/a	0	n/a	0	n/a	0	n/a	XPO1_HUMAN	XPO1
A549	VAVNMVPFPR	0	n/a	0	n/a	0	n/a	0	n/a	0	n/a	0	n/a	0	n/a	3	M	0	n/a	0	n/a	0	n/a	3	M	0	n/a	0	n/a	0	n/a	0	n/a	0	n/a	0	n/a	0	n/a	0	n/a	0	n/a	0	n/a	0	n/a	TBB1_HUMAN	TUBB1
A549	HHRGHAVSSSSQK	1	C	1	C	0	n/a	0	n/a	0	n/a	0	n/a	0	n/a	0	n/a	0	n/a	0	n/a	0	n/a	0	n/a	0	n/a	0	n/a	0	n/a	0	n/a	0	n/a	0	n/a	0	n/a	0	n/a	0	n/a	0	n/a	0	n/a	BSN_HUMAN	BSN
A549	KEYTMHDHNTLLK	1	M	1	M	1	M	0	n/a	0	n/a	0	n/a	0	n/a	0	n/a	0	n/a	0	n/a	0	n/a	0	n/a	0	n/a	0	n/a	0	n/a	0	n/a	0	n/a	0	n/a	0	n/a	0	n/a	0	n/a	0	n/a	0	n/a	FMNL2_HUMAN	FMNL2
A549	SVCVLKGDGPVQGIINFEQK	0	n/a	0	n/a	0	n/a	0	n/a	0	n/a	0	n/a	0	n/a	0	n/a	0	n/a	0	n/a	0	n/a	0	n/a	0	n/a	0	n/a	0	n/a	0	n/a	0	n/a	0	n/a	0	n/a	0	n/a	0	n/a	0	n/a	1	M	SODC_HUMAN	SOD1
A549	TPDHLAKQEELER	1	M	1	M	0	n/a	0	n/a	0	n/a	0	n/a	0	n/a	1	M	0	n/a	0	n/a	0	n/a	1	M	0	n/a	0	n/a	0	n/a	0	n/a	0	n/a	0	n/a	0	n/a	0	n/a	0	n/a	0	n/a	0	n/a	TARA_HUMAN	TRIOBP
A549	LDKAQIHDVILVGGSTR	1	C	1	C	1	C	0	n/a	0	n/a	0	n/a	1	C	0	n/a	0	n/a	0	n/a	0	n/a	0	n/a	0	n/a	0	n/a	0	n/a	0	n/a	0	n/a	0	n/a	0	n/a	0	n/a	0	n/a	0	n/a	0	n/a	HSP76_HUMAN	HSPA6
A549	GITVTAYSPLGSPDRPWAKPEDPSLLENPK	2	M	2	M	2	M	0	n/a	0	n/a	0	n/a	2	M	2	M	0	n/a	0	n/a	0	n/a	2	M	0	n/a	0	n/a	0	n/a	0	n/a	0	n/a	0	n/a	0	n/a	0	n/a	0	n/a	0	n/a	0	n/a	AK1BA_HUMAN	AKR1B10
A549	TVQLTSSELESTLETLKAKNQPIR	1	M	1	M	0	n/a	0	n/a	0	n/a	0	n/a	0	n/a	1	M	0	n/a	0	n/a	0	n/a	1	M	0	n/a	0	n/a	0	n/a	0	n/a	0	n/a	0	n/a	0	n/a	0	n/a	0	n/a	0	n/a	0	n/a	LPPRC_HUMAN	LRPPRC
A549	SKDDQVTVIGAGVTLQEALAAAELLK	1	M	1	M	0	n/a	0	n/a	0	n/a	0	n/a	0	n/a	1	M	0	n/a	0	n/a	0	n/a	1	M	0	n/a	0	n/a	0	n/a	0	n/a	0	n/a	0	n/a	0	n/a	0	n/a	0	n/a	0	n/a	0	n/a	TKT_HUMAN	TKT
A549	EIVVSISWAK	1	C	1	C	1	M	0	n/a	0	n/a	0	n/a	1	M	0	n/a	0	n/a	0	n/a	0	n/a	0	n/a	0	n/a	0	n/a	0	n/a	0	n/a	0	n/a	0	n/a	0	n/a	0	n/a	0	n/a	0	n/a	0	n/a	ERR1_HUMAN	ESRRA
A549	VAPEEHPVVLTEAPLNPK	4	M	4	M	4	M	0	n/a	0	n/a	0	n/a	4	M	0	n/a	0	n/a	0	n/a	0	n/a	0	n/a	0	n/a	0	n/a	0	n/a	0	n/a	0	n/a	0	n/a	0	n/a	0	n/a	0	n/a	0	n/a	0	n/a	ACTG_HUMAN	ACTG1
A549	WKENVAWPR	1	M	1	M	0	n/a	0	n/a	0	n/a	0	n/a	0	n/a	1	M	0	n/a	0	n/a	0	n/a	1	M	0	n/a	0	n/a	0	n/a	0	n/a	0	n/a	0	n/a	0	n/a	0	n/a	0	n/a	0	n/a	0	n/a	AASD1_HUMAN	AARSD1
A549	LFLELDTNLPANRVPAGLEK	1	MX	1	MX	1	MX	0	n/a	0	n/a	0	n/a	1	MX	0	n/a	0	n/a	0	n/a	0	n/a	0	n/a	0	n/a	0	n/a	0	n/a	0	n/a	0	n/a	0	n/a	0	n/a	0	n/a	0	n/a	0	n/a	0	n/a	DDTL_HUMAN	DDTL
A549	DIGQSLR	0	n/a	0	n/a	0	n/a	0	n/a	0	n/a	0	n/a	0	n/a	0	n/a	0	n/a	0	n/a	0	n/a	0	n/a	0	n/a	0	n/a	0	n/a	0	n/a	0	n/a	0	n/a	0	n/a	0	n/a	0	n/a	0	n/a	1	M	BTBDG_HUMAN	BTBD16
A549	DGIHDLDNISFPK	0	n/a	0	n/a	0	n/a	0	n/a	0	n/a	0	n/a	0	n/a	0	n/a	0	n/a	0	n/a	0	n/a	0	n/a	0	n/a	0	n/a	0	n/a	0	n/a	0	n/a	0	n/a	1	M	0	n/a	0	n/a	0	n/a	0	n/a	PSB2_HUMAN	PSMB2
A549	SLPSVETLGCTSVICSNK	1	M	1	M	0	n/a	0	n/a	0	n/a	0	n/a	0	n/a	1	M	0	n/a	0	n/a	0	n/a	1	M	0	n/a	0	n/a	0	n/a	0	n/a	0	n/a	0	n/a	0	n/a	0	n/a	0	n/a	0	n/a	0	n/a	AT2A3_HUMAN	ATP2A3
A549	ELKEAIWSSPGAKLK	2	C	2	C	1	C	0	n/a	0	n/a	0	n/a	1	C	0	n/a	0	n/a	0	n/a	0	n/a	0	n/a	0	n/a	0	n/a	0	n/a	0	n/a	0	n/a	0	n/a	0	n/a	0	n/a	0	n/a	0	n/a	0	n/a	AF1L1_HUMAN	AFAP1L1
A549	VLQDFFNGK	5	M	5	M	0	n/a	0	n/a	0	n/a	0	n/a	0	n/a	5	M	0	n/a	0	n/a	0	n/a	5	M	0	n/a	0	n/a	0	n/a	0	n/a	0	n/a	0	n/a	0	n/a	0	n/a	0	n/a	0	n/a	0	n/a	HSP72_HUMAN	HSPA2
A549	AMFESQSEDELTPFDMSIKCIQSVYISK	1	M	1	M	1	M	0	n/a	0	n/a	0	n/a	1	M	0	n/a	0	n/a	0	n/a	0	n/a	0	n/a	0	n/a	0	n/a	0	n/a	0	n/a	0	n/a	0	n/a	0	n/a	0	n/a	0	n/a	0	n/a	0	n/a	XRCC6_HUMAN	XRCC6
A549	MEPGSAEMPQQFPK	0	n/a	0	n/a	0	n/a	0	n/a	0	n/a	0	n/a	0	n/a	0	n/a	0	n/a	0	n/a	0	n/a	0	n/a	0	n/a	0	n/a	0	n/a	0	n/a	0	n/a	0	n/a	1	C	0	n/a	0	n/a	0	n/a	0	n/a	AMPD3_HUMAN	AMPD3
A549	IQEGVFDIDNEANGIK	2	MCX	2	MCX	2	MCX	0	n/a	0	n/a	0	n/a	2	MCX	0	n/a	0	n/a	0	n/a	0	n/a	0	n/a	0	n/a	0	n/a	0	n/a	0	n/a	0	n/a	0	n/a	0	n/a	0	n/a	0	n/a	0	n/a	0	n/a	RAB2A_HUMAN	RAB2A
A549	QGSPVSRR	0	n/a	0	n/a	0	n/a	0	n/a	0	n/a	0	n/a	0	n/a	0	n/a	0	n/a	0	n/a	0	n/a	0	n/a	0	n/a	0	n/a	0	n/a	0	n/a	0	n/a	0	n/a	0	n/a	0	n/a	0	n/a	0	n/a	1	M	HMGN1_HUMAN	HMGN1
A549	LLQIVSYK	0	n/a	0	n/a	1	M	0	n/a	0	n/a	0	n/a	2	MX	0	n/a	0	n/a	0	n/a	0	n/a	0	n/a	0	n/a	0	n/a	0	n/a	0	n/a	0	n/a	0	n/a	0	n/a	0	n/a	0	n/a	0	n/a	0	n/a	UBP7_HUMAN	USP7
A549	NIEKAQENQKK	0	n/a	0	n/a	1	M	0	n/a	0	n/a	0	n/a	1	M	0	n/a	0	n/a	0	n/a	0	n/a	0	n/a	0	n/a	0	n/a	0	n/a	0	n/a	0	n/a	0	n/a	0	n/a	0	n/a	0	n/a	0	n/a	0	n/a	SYNE2_HUMAN	SYNE2
A549	FSSKTWQNLGTLHR	1	M	1	M	0	n/a	0	n/a	0	n/a	0	n/a	0	n/a	1	M	0	n/a	0	n/a	0	n/a	1	M	0	n/a	0	n/a	0	n/a	0	n/a	0	n/a	0	n/a	0	n/a	0	n/a	0	n/a	0	n/a	0	n/a	ABHEB_HUMAN	ABHD14B
A549	AFLASPEYVDLPINGNGKQ	18	MCX	18	MCX	18	MCX	0	n/a	0	n/a	0	n/a	18	MCX	0	n/a	0	n/a	0	n/a	0	n/a	0	n/a	0	n/a	0	n/a	0	n/a	0	n/a	0	n/a	0	n/a	0	n/a	0	n/a	0	n/a	0	n/a	0	n/a	GSTP1_HUMAN	GSTP1
A549	YGGSVGSEPPPVAPEPGPVPSSPSQEPPTKR	0	n/a	0	n/a	0	n/a	0	n/a	0	n/a	0	n/a	0	n/a	0	n/a	0	n/a	0	n/a	0	n/a	0	n/a	0	n/a	0	n/a	0	n/a	0	n/a	0	n/a	0	n/a	1	C	0	n/a	0	n/a	0	n/a	0	n/a	UBXN1_HUMAN	UBXN1
A549	NIGAKLIQDVANNTNEEAGDGTTTATVLAR	2	M	2	M	0	n/a	0	n/a	0	n/a	0	n/a	0	n/a	2	M	0	n/a	0	n/a	0	n/a	2	M	0	n/a	0	n/a	0	n/a	0	n/a	0	n/a	0	n/a	0	n/a	0	n/a	0	n/a	0	n/a	2	M	CH60_HUMAN	HSPD1
A549	KALVLDCHYPEDEVGQDDEAESDIFSIR	2	X	2	X	0	n/a	0	n/a	0	n/a	0	n/a	0	n/a	2	X	0	n/a	0	n/a	0	n/a	2	X	0	n/a	0	n/a	0	n/a	0	n/a	0	n/a	0	n/a	0	n/a	0	n/a	0	n/a	0	n/a	0	n/a	C1QBP_HUMAN	C1QBP
A549	QVFAENKDEIALVLFGTDDTDNPLSGGDQYQNITVHR	1	M	1	M	1	M	0	n/a	0	n/a	0	n/a	1	M	0	n/a	0	n/a	0	n/a	0	n/a	0	n/a	0	n/a	0	n/a	0	n/a	0	n/a	0	n/a	0	n/a	0	n/a	0	n/a	0	n/a	0	n/a	0	n/a	XRCC5_HUMAN	XRCC5
A549	MECGLNNHIR	1	M	1	M	1	M	1	M	0	n/a	0	n/a	1	M	1	M	1	M	0	n/a	0	n/a	1	M	0	n/a	0	n/a	0	n/a	0	n/a	0	n/a	0	n/a	0	n/a	0	n/a	0	n/a	0	n/a	0	n/a	TSC2_HUMAN	TSC2
A549	WDSTVLV	0	n/a	0	n/a	0	n/a	0	n/a	0	n/a	0	n/a	0	n/a	0	n/a	0	n/a	0	n/a	1	C	0	n/a	0	n/a	0	n/a	0	n/a	0	n/a	0	n/a	0	n/a	0	n/a	0	n/a	0	n/a	0	n/a	0	n/a	IWS1_HUMAN	IWS1
A549	PGLAGHKGEMGEPGVPGQSGAHGK	0	n/a	0	n/a	1	M	0	n/a	0	n/a	0	n/a	1	M	0	n/a	0	n/a	0	n/a	0	n/a	0	n/a	0	n/a	1	M	0	n/a	0	n/a	0	n/a	0	n/a	0	n/a	0	n/a	0	n/a	0	n/a	0	n/a	CO7A1_HUMAN	COL7A1
A549	QHHKLCDIILR	0	n/a	0	n/a	1	C	0	n/a	0	n/a	0	n/a	1	C	0	n/a	0	n/a	0	n/a	0	n/a	0	n/a	0	n/a	0	n/a	0	n/a	0	n/a	0	n/a	0	n/a	0	n/a	0	n/a	0	n/a	0	n/a	0	n/a	KLH28_HUMAN	KLHL28
A549	FFGSLPDSWAR	3	MCX	3	MCX	0	n/a	0	n/a	0	n/a	0	n/a	0	n/a	3	MC	0	n/a	0	n/a	0	n/a	3	MCX	3	MCX	3	MCX	0	n/a	0	n/a	3	MCX	0	n/a	0	n/a	0	n/a	0	n/a	0	n/a	3	MCX	HTAI2_HUMAN	HTATIP2
A549	LLHYESSALPSGQLTSLSEYASR	2	MC	2	MCX	2	MCX	0	n/a	0	n/a	0	n/a	2	MCX	2	MCX	0	n/a	0	n/a	0	n/a	2	MCX	2	MCX	2	MCX	0	n/a	0	n/a	2	MCX	0	n/a	0	n/a	0	n/a	0	n/a	0	n/a	0	n/a	TRAP1_HUMAN	TRAP1
A549	VIAEGANGPTTPEADKIFLER	1	M	1	M	1	M	0	n/a	0	n/a	0	n/a	1	M	0	n/a	0	n/a	0	n/a	0	n/a	0	n/a	0	n/a	0	n/a	0	n/a	0	n/a	0	n/a	0	n/a	0	n/a	0	n/a	0	n/a	0	n/a	0	n/a	DHE4_HUMAN	GLUD2
A549	ASGEGMAGDAAGETEGSMKR	0	n/a	0	n/a	0	n/a	0	n/a	0	n/a	0	n/a	0	n/a	0	n/a	0	n/a	0	n/a	0	n/a	1	C	0	n/a	0	n/a	0	n/a	0	n/a	0	n/a	0	n/a	0	n/a	0	n/a	0	n/a	0	n/a	0	n/a	TACC2_HUMAN	TACC2
A549	AELEKIFK	0	n/a	0	n/a	1	M	0	n/a	0	n/a	0	n/a	1	M	0	n/a	0	n/a	0	n/a	0	n/a	0	n/a	0	n/a	0	n/a	0	n/a	0	n/a	0	n/a	0	n/a	0	n/a	0	n/a	0	n/a	0	n/a	0	n/a	PCNT_HUMAN	PCNT
A549	RSSEHIHHVDLDVR	1	M	1	M	0	n/a	0	n/a	0	n/a	0	n/a	0	n/a	1	M	1	M	0	n/a	0	n/a	1	M	0	n/a	0	n/a	0	n/a	0	n/a	0	n/a	0	n/a	0	n/a	0	n/a	0	n/a	0	n/a	0	n/a	UBP6_HUMAN	USP6
A549	ALGALVDSCALGLCPDWDSWDASKPVTNAR	0	n/a	0	n/a	0	n/a	0	n/a	0	n/a	0	n/a	0	n/a	0	n/a	0	n/a	0	n/a	0	n/a	0	n/a	0	n/a	0	n/a	0	n/a	0	n/a	0	n/a	0	n/a	0	n/a	0	n/a	0	n/a	0	n/a	5	MCX	FLNA_HUMAN	FLNA
A549	SAFTQGSAMISSLSR	0	n/a	0	n/a	0	n/a	0	n/a	0	n/a	0	n/a	0	n/a	0	n/a	0	n/a	0	n/a	0	n/a	0	n/a	0	n/a	0	n/a	0	n/a	0	n/a	0	n/a	0	n/a	0	n/a	0	n/a	0	n/a	0	n/a	1	M	CATF_HUMAN	CTSF
A549	FLSNGYIPIPGKQDK	0	n/a	0	n/a	1	M	0	n/a	0	n/a	0	n/a	1	M	0	n/a	0	n/a	0	n/a	0	n/a	0	n/a	0	n/a	0	n/a	0	n/a	0	n/a	0	n/a	0	n/a	0	n/a	0	n/a	0	n/a	0	n/a	0	n/a	MYH10_HUMAN	MYH10
A549	LFAYSSWDILR	0	n/a	0	n/a	2	MC	0	n/a	0	n/a	0	n/a	2	MC	0	n/a	0	n/a	0	n/a	0	n/a	0	n/a	0	n/a	0	n/a	0	n/a	0	n/a	0	n/a	0	n/a	0	n/a	0	n/a	0	n/a	0	n/a	0	n/a	GLGB_HUMAN	GBE1
A549	EEKFWMMETATQREGNLGPAFQIPVK	1	C	1	C	0	n/a	0	n/a	0	n/a	0	n/a	0	n/a	1	C	0	n/a	0	n/a	0	n/a	1	C	0	n/a	0	n/a	0	n/a	0	n/a	0	n/a	0	n/a	0	n/a	0	n/a	0	n/a	0	n/a	0	n/a	ZN225_HUMAN	ZNF225
A549	NTTIPTKQTQIFTTYSDNQPGVLIQVYEGER	3	M	0	n/a	0	n/a	0	n/a	0	n/a	0	n/a	0	n/a	0	n/a	0	n/a	0	n/a	0	n/a	0	n/a	0	n/a	0	n/a	0	n/a	0	n/a	0	n/a	0	n/a	3	M	0	n/a	0	n/a	0	n/a	0	n/a	HS71L_HUMAN	HSPA1L
A549	VNYGAYINNFK	0	n/a	0	n/a	0	n/a	0	n/a	0	n/a	0	n/a	0	n/a	0	n/a	0	n/a	0	n/a	0	n/a	0	n/a	0	n/a	0	n/a	0	n/a	0	n/a	0	n/a	0	n/a	0	n/a	0	n/a	0	n/a	0	n/a	1	M	BGAL_HUMAN	GLB1
A549	AAKLHGEPR	1	M	1	M	1	M	0	n/a	0	n/a	0	n/a	1	M	0	n/a	0	n/a	0	n/a	0	n/a	0	n/a	0	n/a	0	n/a	0	n/a	0	n/a	0	n/a	0	n/a	0	n/a	0	n/a	0	n/a	0	n/a	0	n/a	MOGS_HUMAN	MOGS
A549	AQTSLSPAR	1	M	1	M	0	n/a	0	n/a	0	n/a	0	n/a	0	n/a	1	M	0	n/a	0	n/a	0	n/a	1	M	0	n/a	0	n/a	0	n/a	0	n/a	0	n/a	0	n/a	0	n/a	0	n/a	0	n/a	0	n/a	0	n/a	TBL3_HUMAN	TBL3
A549	NSEMARMLLK	1	M	1	M	1	M	0	n/a	0	n/a	0	n/a	1	M	0	n/a	0	n/a	0	n/a	0	n/a	0	n/a	0	n/a	0	n/a	0	n/a	0	n/a	0	n/a	0	n/a	0	n/a	0	n/a	0	n/a	0	n/a	0	n/a	PLPL9_HUMAN	PLA2G6
A549	MVSFMNIQK	2	M	2	M	2	M	0	n/a	0	n/a	0	n/a	2	M	0	n/a	0	n/a	0	n/a	0	n/a	0	n/a	0	n/a	0	n/a	0	n/a	0	n/a	0	n/a	0	n/a	0	n/a	0	n/a	0	n/a	0	n/a	0	n/a	BZW1_HUMAN	BZW1
A549	LPPGQYILVPSTFEPNKDGDFCIR	1	M	1	M	0	n/a	0	n/a	0	n/a	0	n/a	0	n/a	1	M	0	n/a	0	n/a	0	n/a	1	M	0	n/a	0	n/a	0	n/a	0	n/a	0	n/a	0	n/a	0	n/a	0	n/a	0	n/a	0	n/a	0	n/a	CAN2_HUMAN	CAPN2
A549	IPEFVAFRNR	0	n/a	0	n/a	0	n/a	0	n/a	0	n/a	0	n/a	0	n/a	0	n/a	0	n/a	0	n/a	0	n/a	0	n/a	0	n/a	0	n/a	0	n/a	0	n/a	0	n/a	0	n/a	1	M	0	n/a	0	n/a	0	n/a	0	n/a	NAA25_HUMAN	NAA25
A549	LLSRPQDVLEGAVLSPSLEAR	2	MX	2	MX	3	MX	0	n/a	0	n/a	0	n/a	3	MX	0	n/a	0	n/a	0	n/a	0	n/a	0	n/a	0	n/a	0	n/a	0	n/a	0	n/a	0	n/a	0	n/a	0	n/a	0	n/a	0	n/a	0	n/a	0	n/a	ATD3C_HUMAN	ATAD3C
A549	LDEEMKKR	1	M	1	M	0	n/a	0	n/a	0	n/a	0	n/a	0	n/a	1	M	0	n/a	0	n/a	0	n/a	1	M	0	n/a	0	n/a	0	n/a	0	n/a	0	n/a	0	n/a	0	n/a	0	n/a	0	n/a	0	n/a	0	n/a	CING_HUMAN	CGN
A549	TWRVHPEGRCWR	1	M	1	M	0	n/a	0	n/a	0	n/a	0	n/a	0	n/a	1	M	0	n/a	0	n/a	0	n/a	1	M	0	n/a	0	n/a	0	n/a	0	n/a	0	n/a	0	n/a	0	n/a	0	n/a	0	n/a	0	n/a	0	n/a	UBP43_HUMAN	USP43
A549	DVKSQGITLSAGLKFHER	0	n/a	0	n/a	0	n/a	0	n/a	0	n/a	0	n/a	0	n/a	0	n/a	0	n/a	0	n/a	0	n/a	0	n/a	0	n/a	0	n/a	0	n/a	0	n/a	0	n/a	0	n/a	1	M	0	n/a	0	n/a	0	n/a	0	n/a	ZDBF2_HUMAN	ZDBF2
A549	RVEDESLNNTWLNR	0	n/a	0	n/a	0	n/a	0	n/a	0	n/a	0	n/a	0	n/a	0	n/a	0	n/a	0	n/a	0	n/a	0	n/a	0	n/a	0	n/a	0	n/a	0	n/a	0	n/a	0	n/a	2	M	0	n/a	0	n/a	0	n/a	0	n/a	STAG1_HUMAN	STAG1
A549	GAPISVYQVIVEEERR	1	M	1	M	1	M	0	n/a	0	n/a	1	M	0	n/a	0	n/a	0	n/a	0	n/a	0	n/a	0	n/a	0	n/a	0	n/a	0	n/a	0	n/a	0	n/a	0	n/a	0	n/a	0	n/a	0	n/a	0	n/a	0	n/a	PTPRU_HUMAN	PTPRU
A549	LCHVLGPLLK	1	C	1	C	1	C	0	n/a	0	n/a	0	n/a	1	C	0	n/a	0	n/a	0	n/a	0	n/a	0	n/a	0	n/a	0	n/a	0	n/a	0	n/a	0	n/a	0	n/a	0	n/a	0	n/a	0	n/a	0	n/a	0	n/a	URB2_HUMAN	URB2
A549	KLKSMEAEMIQLQEELAAVER	0	n/a	0	n/a	0	n/a	0	n/a	0	n/a	0	n/a	0	n/a	0	n/a	0	n/a	0	n/a	0	n/a	0	n/a	0	n/a	0	n/a	0	n/a	0	n/a	0	n/a	0	n/a	1	C	0	n/a	0	n/a	0	n/a	0	n/a	MYH9_HUMAN	MYH9
A549	CPSIAASIAAVNALHGR	0	n/a	0	n/a	0	n/a	0	n/a	0	n/a	0	n/a	0	n/a	2	X	0	n/a	0	n/a	0	n/a	2	X	0	n/a	0	n/a	0	n/a	0	n/a	0	n/a	0	n/a	0	n/a	0	n/a	0	n/a	0	n/a	0	n/a	RBM39_HUMAN	RBM39
A549	GPSVDLKGPK	1	X	1	X	1	X	0	n/a	0	n/a	0	n/a	1	X	0	n/a	0	n/a	0	n/a	0	n/a	0	n/a	0	n/a	0	n/a	0	n/a	0	n/a	0	n/a	0	n/a	0	n/a	0	n/a	0	n/a	0	n/a	0	n/a	AHNK2_HUMAN	AHNAK2
A549	CAEDASNAMPVR	1	M	1	M	1	M	0	n/a	0	n/a	0	n/a	1	M	0	n/a	0	n/a	0	n/a	0	n/a	0	n/a	0	n/a	0	n/a	0	n/a	0	n/a	0	n/a	0	n/a	0	n/a	0	n/a	0	n/a	0	n/a	0	n/a	DOCK8_HUMAN	DOCK8
A549	KYNILGTNATMDKMR	0	n/a	0	n/a	1	M	0	n/a	0	n/a	0	n/a	1	M	0	n/a	0	n/a	0	n/a	0	n/a	0	n/a	0	n/a	0	n/a	0	n/a	0	n/a	0	n/a	0	n/a	0	n/a	0	n/a	0	n/a	0	n/a	0	n/a	HNRL1_HUMAN	HNRNPUL1
A549	LKGVCVRR	1	M	1	M	0	n/a	0	n/a	0	n/a	0	n/a	0	n/a	1	M	0	n/a	0	n/a	0	n/a	1	M	0	n/a	0	n/a	0	n/a	0	n/a	0	n/a	0	n/a	0	n/a	0	n/a	0	n/a	0	n/a	0	n/a	SL9B2_HUMAN	SLC9B2
A549	SQAPLESSLDSLGNVFLDSGR	1	M	1	M	0	n/a	0	n/a	0	n/a	0	n/a	0	n/a	1	M	1	M	0	n/a	0	n/a	1	M	0	n/a	1	M	0	n/a	0	n/a	0	n/a	0	n/a	0	n/a	0	n/a	0	n/a	0	n/a	0	n/a	NUMA1_HUMAN	NUMA1
A549	QKGFTSSEPAKVCSAIR	1	M	1	M	1	M	0	n/a	0	n/a	0	n/a	1	M	0	n/a	0	n/a	0	n/a	0	n/a	0	n/a	0	n/a	0	n/a	0	n/a	0	n/a	0	n/a	0	n/a	0	n/a	0	n/a	0	n/a	0	n/a	0	n/a	PPM1D_HUMAN	PPM1D
A549	VDSAPRRIPSWYMK	0	n/a	0	n/a	0	n/a	1	M	0	n/a	0	n/a	0	n/a	0	n/a	0	n/a	0	n/a	0	n/a	0	n/a	0	n/a	0	n/a	0	n/a	0	n/a	0	n/a	0	n/a	0	n/a	0	n/a	0	n/a	0	n/a	0	n/a	MINT_HUMAN	SPEN
A549	QSVAVGVIK	0	n/a	1	M	2	M	0	n/a	0	n/a	0	n/a	2	M	0	n/a	0	n/a	0	n/a	0	n/a	0	n/a	0	n/a	0	n/a	0	n/a	0	n/a	0	n/a	0	n/a	0	n/a	0	n/a	0	n/a	0	n/a	0	n/a	EF1A1_HUMAN	EEF1A1
A549	KGTDEDAIISVLAYR	0	n/a	0	n/a	0	n/a	0	n/a	0	n/a	0	n/a	0	n/a	0	n/a	0	n/a	0	n/a	0	n/a	0	n/a	0	n/a	0	n/a	0	n/a	0	n/a	0	n/a	0	n/a	13	M	0	n/a	0	n/a	0	n/a	0	n/a	GMCL1_HUMAN-ANXA4_HUMAN	GMCL1-ANXA4
[truncated: 54,656 more rows]
[truncated: 5 more columns]
