# Supplementary material for: Detecting protein variants by mass spectrometry: a comprehensive study in cancer cell-lines
Source: Genome Med. 2017 Jul 18;9:62. doi: 10.1186/s13073-017-0454-9 (PMC5514513; doi:10.1186/s13073-017-0454-9)
Supplement: Supplementary file 8 — Fusions detected across the nine deep proteomes. (XLSX 25 kb) [file 13073_2017_454_MOESM8_ESM.xlsx]

## Sheet: CL9_fusions.tsv
Additional file 8: Fusions detected across the 9 deep proteomes.
Definitions:		Explanation
	#Spectra	Spectral count
	Algorithms	Algorithms that detected this peptide M = MS-GF+ C = COMET X = Tandem
	Cencus Gene	Are the genes involved in the fusion census genes? (yes/no) for each gene in the fusion.
		Combined		Combined personal		COSMIC-all		COSMIC-census		COSMIC-other		RNASeq-all		RNASeq-general		RNASeq-fusions
Cell line	Peptide	#Spectra	Algorithms	#Spectra	Algorithms	#Spectra	Algorithms	#Spectra	Algorithms	#Spectra	Algorithms	#Spectra	Algorithms	#Spectra	Algorithms	#Spectra	Algorithms	UniProt Name	Gene Name	Full Name	Cencus Gene
CCRF_CEM	AGELTEDEVVQR	0	n/a	0	n/a	0	n/a	0	n/a	0	n/a	0	n/a	1	M	0	n/a	NHRF2_HUMAN-RS18_HUMAN	SLC9A3R2-RPS18	Na(+)/H(+) exchange regulatory cofactor NHE-RF2-40S ribosomal protein S18	no-no
CCRF_CEM	LEFEDEAQQNSPK	0	n/a	0	n/a	0	n/a	0	n/a	0	n/a	0	n/a	1	M	0	n/a	CAH10_HUMAN-AAKG2_HUMAN	CA10-PRKAG2	Carbonic anhydrase-related protein 10-5'-AMP-activated protein kinase subunit gamma-2	no-no
CCRF_CEM	LQAANAEDIKGSK	0	n/a	0	n/a	0	n/a	0	n/a	0	n/a	0	n/a	1	C	0	n/a	RUVB2_HUMAN-NUCB1_HUMAN	RUVBL2-NUCB1	RuvB-like 2-Nucleobindin-1	no-no
CCRF_CEM	NSRWTFASHR	0	n/a	0	n/a	0	n/a	0	n/a	0	n/a	0	n/a	1	M	0	n/a	VIGLN_HUMAN-COPG1_HUMAN	HDLBP-COPG1	Vigilin-Coatomer subunit gamma-1	no-no
CCRF_CEM	AMKIEVMEEIASQEK	0	n/a	0	n/a	0	n/a	0	n/a	0	n/a	0	n/a	1	M	0	n/a	TEKT1_HUMAN-JIP4_HUMAN	TEKT1-SPAG9	Tektin-1-C-Jun-amino-terminal kinase-interacting protein 4	no-no
CCRF_CEM	MGIEYKVGK	0	n/a	0	n/a	0	n/a	0	n/a	0	n/a	0	n/a	1	M	0	n/a	DLDH_HUMAN-LAMB1_HUMAN	DLD-LAMB1	Dihydrolipoyl dehydrogenase| mitochondrial-Laminin subunit beta-1	no-no
CCRF_CEM	KGTDEDAIISVLAYR	0	n/a	0	n/a	0	n/a	0	n/a	0	n/a	0	n/a	2	M	0	n/a	GMCL1_HUMAN-ANXA4_HUMAN	GMCL1-ANXA4	Germ cell-less protein-like 1-Annexin A4	no-no
CCRF_CEM	PSLPYSK	0	n/a	0	n/a	0	n/a	0	n/a	0	n/a	0	n/a	2	C	0	n/a	MTUS2_HUMAN-FHOD3_HUMAN	MTUS2-FHOD3	Microtubule-associated tumor suppressor candidate 2-FH1/FH2 domain-containing protein 3	no-no
COLO205	VNCLDKLPLGPR	0	n/a	0	n/a	0	n/a	0	n/a	0	n/a	0	n/a	1	C	0	n/a	RHG23_HUMAN-LASP1_HUMAN	ARHGAP23-LASP1	Rho GTPase-activating protein 23-LIM and SH3 domain protein 1	no-yes
COLO205	LGPMDALCGSGELGSKFWEHR	0	n/a	0	n/a	0	n/a	0	n/a	0	n/a	0	n/a	1	C	0	n/a	KAT7_HUMAN-MRP3_HUMAN	KAT7-ABCC3	Histone acetyltransferase KAT7-Canalicular multispecific organic anion transporter 2	no-no
COLO205	MREPEAREDYFGK	0	n/a	0	n/a	0	n/a	0	n/a	0	n/a	0	n/a	1	M	0	n/a	AJUBA_HUMAN-BAZ1A_HUMAN	AJUBA-BAZ1A	LIM domain-containing protein ajuba-Bromodomain adjacent to zinc finger domain protein 1A	no-no
COLO205	DMESGAKFPIK	0	n/a	0	n/a	0	n/a	0	n/a	0	n/a	0	n/a	1	M	0	n/a	YES_HUMAN-TYSY_HUMAN	YES1-TYMS	Tyrosine-protein kinase Yes-Thymidylate synthase	no-no
COLO205	KHAEEEIQELQAQIQEQHVQIDVDVSKPDLTAALR	0	n/a	0	n/a	0	n/a	0	n/a	0	n/a	0	n/a	2	M	0	n/a	JIP4_HUMAN-VIME_HUMAN	SPAG9-VIM	C-Jun-amino-terminal kinase-interacting protein 4-Vimentin	no-no
COLO205	TEEEGTYDQTLEFR	0	n/a	0	n/a	0	n/a	0	n/a	0	n/a	0	n/a	1	M	0	n/a	TDRD3_HUMAN-DIAP3_HUMAN	TDRD3-DIAPH3	Tudor domain-containing protein 3-Protein diaphanous homolog 3	no-no
COLO205	LFALYIMCVPHSVNK	0	n/a	0	n/a	0	n/a	0	n/a	0	n/a	0	n/a	1	M	0	n/a	CSTN2_HUMAN-GP126_HUMAN	CLSTN2-GPR126	Calsyntenin-2-G-protein coupled receptor 126	no-no
COLO205	HAEEEIQELQAQIQEQHVQIDVDVSKPDLTAALR	0	n/a	0	n/a	0	n/a	0	n/a	0	n/a	0	n/a	5	M	0	n/a	JIP4_HUMAN-VIME_HUMAN	SPAG9-VIM	C-Jun-amino-terminal kinase-interacting protein 4-Vimentin	no-no
COLO205	KGTDEDAIISVLAYR	0	n/a	0	n/a	0	n/a	0	n/a	0	n/a	0	n/a	2	M	0	n/a	GMCL1_HUMAN-ANXA4_HUMAN	GMCL1-ANXA4	Germ cell-less protein-like 1-Annexin A4	no-no
H460	MYLNFLADQLTEEQIAEFK	1	MX	0	n/a	0	n/a	0	n/a	0	n/a	0	n/a	1	MX	0	n/a	NRDE2_HUMAN-CALM_HUMAN	NRDE2-CALM1	Protein NRDE2 homolog-Calmodulin	no-no
H460	TPWCSPSKWNCHR	0	n/a	0	n/a	0	n/a	0	n/a	0	n/a	0	n/a	1	M	0	n/a	TRMB_HUMAN-CTDS2_HUMAN	METTL1-CTDSP2	tRNA (guanine-N(7)-)-methyltransferase-Carboxy-terminal domain RNA polymerase II polypeptide A small phosphatase 2	no-no
H460	SISTSADNFSPDLRLQGSLK	0	n/a	0	n/a	0	n/a	0	n/a	0	n/a	0	n/a	1	C	0	n/a	MAML2_HUMAN-MTMR2_HUMAN	MAML2-MTMR2	Mastermind-like protein 2-Myotubularin-related protein 2	yes-no
H460	IAARNQENLLLNSDHR	0	n/a	0	n/a	0	n/a	0	n/a	0	n/a	0	n/a	1	M	0	n/a	CA021_HUMAN-ODR4_HUMAN	C1orf21-ODR4	Uncharacterized protein C1orf21-Protein odr-4 homolog	no-no
H460	NSDCLLSEDSPSPKR	0	n/a	0	n/a	0	n/a	0	n/a	0	n/a	0	n/a	1	C	0	n/a	RNF38_HUMAN-ROCK1_HUMAN	RNF38-ROCK1	E3 ubiquitin-protein ligase RNF38-Rho-associated protein kinase 1	no-no
H460	ERFGIDDQDFQVSKNK	0	n/a	0	n/a	0	n/a	0	n/a	0	n/a	0	n/a	1	M	0	n/a	RHG21_HUMAN-PI42A_HUMAN	ARHGAP21-PIP4K2A	Rho GTPase-activating protein 21-Phosphatidylinositol 5-phosphate 4-kinase type-2 alpha	no-no
H460	QYIVSASESGK	0	n/a	0	n/a	0	n/a	0	n/a	0	n/a	0	n/a	1	C	0	n/a	WDR7_HUMAN-CCBE1_HUMAN	WDR7-CCBE1	WD repeat-containing protein 7-Collagen and calcium-binding EGF domain-containing protein 1	no-no
H460	SLPVRIMK	0	n/a	0	n/a	0	n/a	0	n/a	0	n/a	0	n/a	1	C	0	n/a	MTO1_HUMAN-KCNQ5_HUMAN	MTO1-KCNQ5	Protein MTO1 homolog| mitochondrial-Potassium voltage-gated channel subfamily KQT member 5	no-no
H460	QLWAIFRK	0	n/a	0	n/a	0	n/a	0	n/a	0	n/a	0	n/a	1	M	0	n/a	RHOA_HUMAN-UBP4_HUMAN	RHOA-USP4	Transforming protein RhoA-Ubiquitin carboxyl-terminal hydrolase 4	yes-no
H460	MGIEYKVGK	0	n/a	0	n/a	0	n/a	0	n/a	0	n/a	0	n/a	1	M	0	n/a	DLDH_HUMAN-LAMB1_HUMAN	DLD-LAMB1	Dihydrolipoyl dehydrogenase| mitochondrial-Laminin subunit beta-1	no-no
H460	HAEEEIQELQAQIQEQHVQIDVDVSKPDLTAALR	0	n/a	0	n/a	0	n/a	0	n/a	0	n/a	0	n/a	1	M	0	n/a	JIP4_HUMAN-VIME_HUMAN	SPAG9-VIM	C-Jun-amino-terminal kinase-interacting protein 4-Vimentin	no-no
H460	GFSLEELRVADMK	0	n/a	0	n/a	0	n/a	0	n/a	0	n/a	0	n/a	1	C	0	n/a	RL13_HUMAN-MYH9_HUMAN	RPL13-MYH9	60S ribosomal protein L13-Myosin-9	no-yes
H460	KGTDEDAIISVLAYR	0	n/a	0	n/a	0	n/a	0	n/a	0	n/a	0	n/a	10	M	0	n/a	GMCL1_HUMAN-ANXA4_HUMAN	GMCL1-ANXA4	Germ cell-less protein-like 1-Annexin A4	no-no
H460	SSDPGVQLIMGMLSEK	0	n/a	0	n/a	0	n/a	0	n/a	0	n/a	0	n/a	1	M	0	n/a	INSC_HUMAN-BGAL_HUMAN	INSC-GLB1	Protein inscuteable homolog-Beta-galactosidase	no-no
H460	SISMQDVQFSTVPLTR	0	n/a	0	n/a	0	n/a	0	n/a	0	n/a	0	n/a	1	M	0	n/a	NR4A3_HUMAN-STX17_HUMAN	NR4A3-STX17	Nuclear receptor subfamily 4 group A member 3-Syntaxin-17	yes-no
M14	PGVEVVPLAVTRTKCPR	0	n/a	0	n/a	0	n/a	0	n/a	0	n/a	0	n/a	1	C	0	n/a	SAE2_HUMAN-ANKH1_HUMAN	UBA2-ANKHD1	SUMO-activating enzyme subunit 2-Ankyrin repeat and KH domain-containing protein 1	no-no
M14	ALSEESEEAKR	0	n/a	0	n/a	0	n/a	0	n/a	0	n/a	0	n/a	1	M	0	n/a	NDUS1_HUMAN-EF1B_HUMAN	NDUFS1-EEF1B2	NADH-ubiquinone oxidoreductase 75 kDa subunit| mitochondrial-Elongation factor 1-beta	no-no
M14	HQAECDLLEDMRLIQEEK	0	n/a	0	n/a	0	n/a	0	n/a	0	n/a	0	n/a	1	M	0	n/a	LIPA1_HUMAN-FCSD2_HUMAN	PPFIA1-FCHSD2	Liprin-alpha-1-F-BAR and double SH3 domains protein 2	no-no
M14	KWNFFR	1	C	1	C	0	n/a	1	C	0	n/a	0	n/a	0	n/a	0	n/a	HMGA2_HUMAN-COX6C_HUMAN	HMGA2-COX6C	High mobility group protein HMGI-C-Cytochrome c oxidase subunit 6C	yes-yes
M14	SKFGMKDNCVQR	0	n/a	0	n/a	0	n/a	0	n/a	0	n/a	0	n/a	1	M	0	n/a	ETV6_HUMAN-NTRK3_HUMAN	ETV6-NTRK3	Transcription factor ETV6-NT-3 growth factor receptor	yes-yes
M14	WMMKTYKMNLYR	0	n/a	0	n/a	0	n/a	0	n/a	0	n/a	0	n/a	1	M	0	n/a	C2CD5_HUMAN-TPPC9_HUMAN	C2CD5-TRAPPC9	C2 domain-containing protein 5-Trafficking protein particle complex subunit 9	no-no
M14	YQGVMVGMGQK	0	n/a	0	n/a	0	n/a	0	n/a	0	n/a	0	n/a	1	M	0	n/a	ACTG_HUMAN-PABP1_HUMAN	ACTG1-PABPC1	Actin| cytoplasmic 2-Polyadenylate-binding protein 1	no-no
M14	IQCSPSWPR	0	n/a	0	n/a	0	n/a	0	n/a	0	n/a	0	n/a	1	M	0	n/a	TFE2_HUMAN-CS025_HUMAN CS025_HUMAN-NDUS7_HUMAN	TCF3-C19orf25 C19orf25-NDUFS7	Transcription factor E2-alpha-UPF0449 protein C19orf25 UPF0449 protein C19orf25-NADH dehydrogenase [ubiquinone] iron-sulfur protein 7| mitochondrial	yes-no no-no
M14	EFKEVLKSEEVCEEAR	0	n/a	0	n/a	0	n/a	0	n/a	0	n/a	0	n/a	1	M	0	n/a	LIAS_HUMAN-UBE2K_HUMAN	LIAS-UBE2K	Lipoyl synthase| mitochondrial-Ubiquitin-conjugating enzyme E2 K	no-no
M14	KIHQEIWNFMK	2	M	0	n/a	0	n/a	0	n/a	0	n/a	0	n/a	2	M	0	n/a	BCAS3_HUMAN-MP2K6_HUMAN	BCAS3-MAP2K6	Breast carcinoma-amplified sequence 3-Dual specificity mitogen-activated protein kinase kinase 6	no-no
M14	HAEEEIQELQAQIQEQHVQIDVDVSKPDLTAALR	0	n/a	0	n/a	0	n/a	0	n/a	0	n/a	0	n/a	6	M	0	n/a	JIP4_HUMAN-VIME_HUMAN	SPAG9-VIM	C-Jun-amino-terminal kinase-interacting protein 4-Vimentin	no-no
M14	NLSLQSRPSSLPAGPMPK	0	n/a	0	n/a	0	n/a	0	n/a	0	n/a	0	n/a	1	M	0	n/a	DHDDS_HUMAN-ARI1A_HUMAN	DHDDS-ARID1A	Dehydrodolichyl diphosphate syntase complex subunit DHDDS-AT-rich interactive domain-containing protein 1A	no-yes
M14	LGTSQRHPWSTWR	0	n/a	0	n/a	0	n/a	0	n/a	0	n/a	0	n/a	1	M	0	n/a	AIF1_HUMAN-PRC2A_HUMAN	AIF1-PRRC2A	Allograft inflammatory factor 1-Protein PRRC2A	no-no
M14	KGTDEDAIISVLAYR	0	n/a	0	n/a	0	n/a	0	n/a	0	n/a	0	n/a	5	M	0	n/a	GMCL1_HUMAN-ANXA4_HUMAN	GMCL1-ANXA4	Germ cell-less protein-like 1-Annexin A4	no-no
MCF7	QLLAGPNTDLGQPMK	0	n/a	0	n/a	0	n/a	0	n/a	0	n/a	0	n/a	1	C	0	n/a	PDIP3_HUMAN-TB22A_HUMAN	POLDIP3-TBC1D22A	Polymerase delta-interacting protein 3-TBC1 domain family member 22A	no-no
MCF7	VLCWLWGLQK	0	n/a	0	n/a	0	n/a	0	n/a	0	n/a	0	n/a	1	M	0	n/a	TAF6_HUMAN-PMEL_HUMAN	TAF6-PMEL	Transcription initiation factor TFIID subunit 6-Melanocyte protein PMEL	no-no
MCF7	QPCPNIQCSGLQYR	0	n/a	0	n/a	0	n/a	0	n/a	0	n/a	0	n/a	1	M	0	n/a	PLXD1_HUMAN-TMCC1_HUMAN	PLXND1-TMCC1	Plexin-D1-Transmembrane and coiled-coil domains protein 1	no-no
MCF7	CVVSWVQGK	0	n/a	0	n/a	0	n/a	0	n/a	0	n/a	0	n/a	1	M	0	n/a	Z3H7B_HUMAN-LMBL2_HUMAN	ZC3H7B-L3MBTL2	Zinc finger CCCH domain-containing protein 7B-Lethal(3)malignant brain tumor-like protein 2	no-no
MCF7	QQNEMVVITSK	0	n/a	0	n/a	0	n/a	0	n/a	0	n/a	0	n/a	1	M	0	n/a	KI20B_HUMAN-GLGB_HUMAN	KIF20B-GBE1	Kinesin-like protein KIF20B-1|4-alpha-glucan-branching enzyme	no-no
MCF7	WRVCCIEDPSSVNEKK	0	n/a	0	n/a	0	n/a	0	n/a	0	n/a	0	n/a	0	n/a	1	M	VMP1_HUMAN-CCG4_HUMAN	VMP1-CACNG4	Vacuole membrane protein 1-Voltage-dependent calcium channel gamma-4 subunit	no-no
MCF7	GTGTTLDPMRLQLR	0	n/a	0	n/a	0	n/a	0	n/a	0	n/a	1	X	0	n/a	1	X	SMCA4_HUMAN-SWAP1_HUMAN	SMARCA4-SWSAP1	Transcription activator BRG1-ATPase SWSAP1	yes-no
MCF7	KRPLLGVCKSIGSSGYSSLMVYK	0	n/a	0	n/a	0	n/a	0	n/a	0	n/a	1	M	0	n/a	1	M	ABCA8_HUMAN-BCAS3_HUMAN	ABCA8-BCAS3	ATP-binding cassette sub-family A member 8-Breast carcinoma-amplified sequence 3	no-no
MCF7	DFKEEIISSRNSR	0	n/a	0	n/a	0	n/a	0	n/a	0	n/a	0	n/a	1	M	0	n/a	SNX30_HUMAN-	SNX30-	Sorting nexin-30-	no-
MCF7	SLNAMTLWMGELLR	0	n/a	0	n/a	0	n/a	0	n/a	0	n/a	0	n/a	1	M	0	n/a	MICU1_HUMAN-NUDC_HUMAN	MICU1-NUDC	Calcium uptake protein 1| mitochondrial-Nuclear migration protein nudC	no-no
MCF7	TPKELNDLAR	0	n/a	0	n/a	0	n/a	0	n/a	0	n/a	0	n/a	1	M	0	n/a	SYHC_HUMAN-UB2D2_HUMAN	HARS-UBE2D2	Histidine--tRNA ligase| cytoplasmic-Ubiquitin-conjugating enzyme E2 D2	no-no
MCF7	IQCSPSWPR	0	n/a	0	n/a	0	n/a	0	n/a	0	n/a	0	n/a	1	M	0	n/a	TFE2_HUMAN-CS025_HUMAN CS025_HUMAN-NDUS7_HUMAN	TCF3-C19orf25 C19orf25-NDUFS7	Transcription factor E2-alpha-UPF0449 protein C19orf25 UPF0449 protein C19orf25-NADH dehydrogenase [ubiquinone] iron-sulfur protein 7| mitochondrial	yes-no no-no
MCF7	IMIGYSDGMQVWSIPLREEK	0	n/a	0	n/a	0	n/a	0	n/a	0	n/a	0	n/a	0	n/a	1	M	RN169_HUMAN-BCAS3_HUMAN	RNF169-BCAS3	E3 ubiquitin-protein ligase RNF169-Breast carcinoma-amplified sequence 3	no-no
MCF7	QFFDYLK	0	n/a	0	n/a	0	n/a	0	n/a	0	n/a	0	n/a	1	M	0	n/a	NDUAC_HUMAN-FGD6_HUMAN	NDUFA12-FGD6	NADH dehydrogenase [ubiquinone] 1 alpha subcomplex subunit 12-FYVE| RhoGEF and PH domain-containing protein 6	no-no
MCF7	RFYSSQHSR	0	n/a	0	n/a	0	n/a	0	n/a	0	n/a	0	n/a	1	M	0	n/a	PARN_HUMAN-M3K1_HUMAN	PARN-MAP3K1	Poly(A)-specific ribonuclease PARN-Mitogen-activated protein kinase kinase kinase 1	no-yes
MCF7	ALNSKTLGR	0	n/a	0	n/a	0	n/a	0	n/a	0	n/a	0	n/a	1	X	0	n/a	BRAF_HUMAN-TMPS2_HUMAN	BRAF-TMPRSS2	Serine/threonine-protein kinase B-raf-Transmembrane protease serine 2	yes-yes
MCF7	MGIEYKVGK	0	n/a	0	n/a	0	n/a	0	n/a	0	n/a	0	n/a	1	M	0	n/a	DLDH_HUMAN-LAMB1_HUMAN	DLD-LAMB1	Dihydrolipoyl dehydrogenase| mitochondrial-Laminin subunit beta-1	no-no
MCF7	GCSGSMLETADGPNKK	0	n/a	0	n/a	0	n/a	0	n/a	0	n/a	0	n/a	1	M	0	n/a	GANP_HUMAN-DIP2A_HUMAN	MCM3AP-DIP2A	Germinal-center associated nuclear protein-Disco-interacting protein 2 homolog A	no-no
MCF7	SDRRGVSTVIDAASEVGISK	0	n/a	0	n/a	0	n/a	0	n/a	0	n/a	1	C	0	n/a	1	C	RA51C_HUMAN-BCAS3_HUMAN	RAD51C-BCAS3	DNA repair protein RAD51 homolog 3-Breast carcinoma-amplified sequence 3	no-no
MCF7	KGTDEDAIISVLAYR	0	n/a	0	n/a	0	n/a	0	n/a	0	n/a	0	n/a	14	M	0	n/a	GMCL1_HUMAN-ANXA4_HUMAN	GMCL1-ANXA4	Germ cell-less protein-like 1-Annexin A4	no-no
MCF7	WSPRVPR	0	n/a	0	n/a	0	n/a	0	n/a	0	n/a	0	n/a	1	M	0	n/a	COIA1_HUMAN-CO3_HUMAN	COL18A1-C3	Collagen alpha-1(XVIII) chain-Complement C3	no-no
PC3	LEEEQKEK	0	n/a	0	n/a	0	n/a	0	n/a	0	n/a	0	n/a	1	M	0	n/a	DDRGK_HUMAN-SLNL1_HUMAN	DDRGK1-SLFNL1	DDRGK domain-containing protein 1-Schlafen-like protein 1	no-no
PC3	LLSSLEVSPTSWR	0	n/a	0	n/a	0	n/a	0	n/a	0	n/a	0	n/a	1	X	0	n/a	SHRM3_HUMAN-SEP11_HUMAN	SHROOM3-SEPT11	Protein Shroom3-Septin-11	no-no
PC3	CSGLRGTGSHR	0	n/a	0	n/a	0	n/a	0	n/a	0	n/a	0	n/a	1	C	0	n/a	PTOV1_HUMAN-AP1S1_HUMAN	PTOV1-AP1S1	Prostate tumor-overexpressed gene 1 protein-AP-1 complex subunit sigma-1A	no-no
PC3	SPVYVR	0	n/a	0	n/a	0	n/a	0	n/a	0	n/a	1	CX	1	C	1	CX	CAPZB_HUMAN-ACTN4_HUMAN CAPZB_HUMAN-Z286A_HUMAN	CAPZB-ACTN4 CAPZB-ZNF286A	F-actin-capping protein subunit beta-Alpha-actinin-4 F-actin-capping protein subunit beta-Zinc finger protein 286A	no-no
PC3	RDPDMELR	0	n/a	0	n/a	0	n/a	0	n/a	0	n/a	0	n/a	1	M	0	n/a	ZN787_HUMAN-E2F3_HUMAN	ZNF787-E2F3	Zinc finger protein 787-Transcription factor E2F3	no-no
PC3	GFSLEELRVADMK	0	n/a	0	n/a	0	n/a	0	n/a	0	n/a	0	n/a	1	C	0	n/a	RL13_HUMAN-MYH9_HUMAN	RPL13-MYH9	60S ribosomal protein L13-Myosin-9	no-yes
PC3	SELKTEADVNPK	0	n/a	0	n/a	0	n/a	0	n/a	0	n/a	0	n/a	1	M	0	n/a	NH2L1_HUMAN-RAGP1_HUMAN	SNU13-RANGAP1	NHP2-like protein 1-Ran GTPase-activating protein 1	no-no
PC3	SSGEIVYCGQVFDAIMNFKK	0	n/a	0	n/a	0	n/a	0	n/a	0	n/a	0	n/a	1	M	0	n/a	RL18A_HUMAN-EF2_HUMAN	RPL18A-EEF2	60S ribosomal protein L18a-Elongation factor 2	no-no
PC3	KHAEEEIQELQAQIQEQHVQIDVDVSKPDLTAALR	0	n/a	0	n/a	0	n/a	0	n/a	0	n/a	0	n/a	1	M	0	n/a	JIP4_HUMAN-VIME_HUMAN	SPAG9-VIM	C-Jun-amino-terminal kinase-interacting protein 4-Vimentin	no-no
PC3	EPHPEFSADSPSPAYKEKMK	0	n/a	0	n/a	0	n/a	0	n/a	0	n/a	0	n/a	1	M	0	n/a	STMN3_HUMAN-RTEL1_HUMAN	STMN3-RTEL1	Stathmin-3-Regulator of telomere elongation helicase 1	no-no
PC3	HAEEEIQELQAQIQEQHVQIDVDVSKPDLTAALR	0	n/a	0	n/a	0	n/a	0	n/a	0	n/a	0	n/a	3	M	0	n/a	JIP4_HUMAN-VIME_HUMAN	SPAG9-VIM	C-Jun-amino-terminal kinase-interacting protein 4-Vimentin	no-no
PC3	LLVLLLMCFLGFAK	0	n/a	0	n/a	0	n/a	0	n/a	0	n/a	0	n/a	1	C	0	n/a	MFSD1_HUMAN-RSRC1_HUMAN	MFSD1-RSRC1	Major facilitator superfamily domain-containing protein 1-Serine/Arginine-related protein 53	no-no
PC3	SMLSGRLQLQPASCSR	0	n/a	0	n/a	0	n/a	0	n/a	0	n/a	1	X	0	n/a	1	X	NT5D2_HUMAN-DHX30_HUMAN	NT5DC2-DHX30	5'-nucleotidase domain-containing protein 2-Putative ATP-dependent RNA helicase DHX30	no-no
PC3	KGTDEDAIISVLAYR	0	n/a	0	n/a	0	n/a	0	n/a	0	n/a	0	n/a	2	M	0	n/a	GMCL1_HUMAN-ANXA4_HUMAN	GMCL1-ANXA4	Germ cell-less protein-like 1-Annexin A4	no-no
RXF393	DDDDVVIGKVFMQK	0	n/a	0	n/a	0	n/a	0	n/a	0	n/a	0	n/a	1	M	0	n/a	NHEJ1_HUMAN-ARPC2_HUMAN	NHEJ1-ARPC2	Non-homologous end-joining factor 1-Actin-related protein 2/3 complex subunit 2	no-no
RXF393	HWTSSSTGWMGARTSSEPRTTGPR	0	n/a	0	n/a	0	n/a	0	n/a	0	n/a	0	n/a	1	M	0	n/a	SRC8_HUMAN-LRP5_HUMAN	CTTN-LRP5	Src substrate cortactin-Low-density lipoprotein receptor-related protein 5	no-no
RXF393	ALSEESEEAKR	0	n/a	0	n/a	0	n/a	0	n/a	0	n/a	0	n/a	1	M	0	n/a	NDUS1_HUMAN-EF1B_HUMAN	NDUFS1-EEF1B2	NADH-ubiquinone oxidoreductase 75 kDa subunit| mitochondrial-Elongation factor 1-beta	no-no
RXF393	RPSSCSRSLWLCR	0	n/a	0	n/a	0	n/a	0	n/a	0	n/a	0	n/a	1	M	0	n/a	PGFRA_HUMAN-TM165_HUMAN	PDGFRA-TMEM165	Platelet-derived growth factor receptor alpha-Transmembrane protein 165	yes-no
RXF393	VWMSYLLKDK	0	n/a	0	n/a	0	n/a	0	n/a	0	n/a	0	n/a	1	M	0	n/a	CA2D3_HUMAN-IFT74_HUMAN	CACNA2D3-IFT74	Voltage-dependent calcium channel subunit alpha-2/delta-3-Intraflagellar transport protein 74 homolog	no-no
RXF393	YQGVMVGMGQK	0	n/a	0	n/a	0	n/a	0	n/a	0	n/a	0	n/a	1	C	0	n/a	ACTG_HUMAN-PABP1_HUMAN	ACTG1-PABPC1	Actin| cytoplasmic 2-Polyadenylate-binding protein 1	no-no
RXF393	QWDHVQHWK	0	n/a	0	n/a	0	n/a	0	n/a	0	n/a	0	n/a	1	M	0	n/a	CAH10_HUMAN-PTOV1_HUMAN	CA10-PTOV1	Carbonic anhydrase-related protein 10-Prostate tumor-overexpressed gene 1 protein	no-no
RXF393	DALFLLWVLIMETKR	0	n/a	0	n/a	0	n/a	0	n/a	0	n/a	0	n/a	1	M	0	n/a	DCP2_HUMAN-REEP5_HUMAN	DCP2-REEP5	m7GpppN-mRNA hydrolase-Receptor expression-enhancing protein 5	no-no
RXF393	KGTDEDAIISVLAYR	0	n/a	0	n/a	0	n/a	0	n/a	0	n/a	0	n/a	2	M	0	n/a	GMCL1_HUMAN-ANXA4_HUMAN	GMCL1-ANXA4	Germ cell-less protein-like 1-Annexin A4	no-no
SKOV3	VSKELQVR	0	n/a	0	n/a	0	n/a	0	n/a	0	n/a	0	n/a	1	C	0	n/a	EIF3A_HUMAN-CACL1_HUMAN	EIF3A-CACUL1	Eukaryotic translation initiation factor 3 subunit A-CDK2-associated and cullin domain-containing protein 1	no-no
SKOV3	MYLNFLADQLTEEQIAEFK	1	M	0	n/a	0	n/a	0	n/a	0	n/a	0	n/a	1	M	0	n/a	NRDE2_HUMAN-CALM_HUMAN	NRDE2-CALM1	Protein NRDE2 homolog-Calmodulin	no-no
SKOV3	GLEYNEVNVTLDLGQAARAAEGESR	0	n/a	0	n/a	0	n/a	0	n/a	0	n/a	0	n/a	1	C	0	n/a	UBN1_HUMAN-LAMA5_HUMAN	UBN1-LAMA5	Ubinuclein-1-Laminin subunit alpha-5	no-no
SKOV3	EAAGFTAQEMSEKPK	0	n/a	0	n/a	0	n/a	0	n/a	0	n/a	0	n/a	1	C	0	n/a	NOP56_HUMAN-EF1A1_HUMAN	NOP56-EEF1A1	Nucleolar protein 56-Elongation factor 1-alpha 1	no-no
SKOV3	GFSLEELRVADMK	0	n/a	0	n/a	0	n/a	0	n/a	0	n/a	0	n/a	1	C	0	n/a	RL13_HUMAN-MYH9_HUMAN	RPL13-MYH9	60S ribosomal protein L13-Myosin-9	no-yes
SKOV3	DVYGFRQTMMK	0	n/a	0	n/a	0	n/a	0	n/a	0	n/a	0	n/a	1	C	0	n/a	NEUA_HUMAN-RBM10_HUMAN	CMAS-RBM10	N-acylneuraminate cytidylyltransferase-RNA-binding protein 10	no-no
SKOV3	NSDCLLSEDSPSPKR	0	n/a	0	n/a	0	n/a	0	n/a	0	n/a	0	n/a	1	C	0	n/a	RNF38_HUMAN-ROCK1_HUMAN	RNF38-ROCK1	E3 ubiquitin-protein ligase RNF38-Rho-associated protein kinase 1	no-no
SKOV3	AMKIEVMEEIASQEK	0	n/a	0	n/a	0	n/a	0	n/a	0	n/a	0	n/a	1	M	0	n/a	TEKT1_HUMAN-JIP4_HUMAN	TEKT1-SPAG9	Tektin-1-C-Jun-amino-terminal kinase-interacting protein 4	no-no
SKOV3	KVLGLVQNMSVFQCPK	0	n/a	0	n/a	0	n/a	0	n/a	0	n/a	0	n/a	1	M	0	n/a	RHG05_HUMAN-NUBPL_HUMAN	ARHGAP5-NUBPL	Rho GTPase-activating protein 5-Iron-sulfur protein NUBPL	no-no
SKOV3	MRTGAENLLNLFEHYCYSR	0	n/a	0	n/a	0	n/a	0	n/a	0	n/a	0	n/a	1	M	0	n/a	PEPD_HUMAN-RHPN2_HUMAN	PEPD-RHPN2	Xaa-Pro dipeptidase-Rhophilin-2	no-no
SKOV3	DALFLLWVLIMETKR	0	n/a	0	n/a	0	n/a	0	n/a	0	n/a	0	n/a	1	M	0	n/a	DCP2_HUMAN-REEP5_HUMAN	DCP2-REEP5	m7GpppN-mRNA hydrolase-Receptor expression-enhancing protein 5	no-no
SKOV3	MKSFCQIFLNK	0	n/a	0	n/a	0	n/a	0	n/a	0	n/a	0	n/a	1	M	0	n/a	SAE2_HUMAN-G6PI_HUMAN	UBA2-GPI	SUMO-activating enzyme subunit 2-Glucose-6-phosphate isomerase	no-no
SKOV3	KGTDEDAIISVLAYR	0	n/a	0	n/a	0	n/a	0	n/a	0	n/a	0	n/a	3	M	0	n/a	GMCL1_HUMAN-ANXA4_HUMAN	GMCL1-ANXA4	Germ cell-less protein-like 1-Annexin A4	no-no
U251	KTLPYLRR	0	n/a	0	n/a	0	n/a	0	n/a	0	n/a	0	n/a	1	M	0	n/a	MED26_HUMAN-EP15R_HUMAN	MED26-EPS15L1	Mediator of RNA polymerase II transcription subunit 26-Epidermal growth factor receptor substrate 15-like 1	no-no
U251	EAGICYASIAMATDYDCWKEHEEAPFRR	0	n/a	0	n/a	0	n/a	0	n/a	0	n/a	0	n/a	1	M	0	n/a	MTAP_HUMAN-PCDH7_HUMAN	MTAP-PCDH7	S-methyl-5'-thioadenosine phosphorylase-Protocadherin-7	no-no
U251	ATLRFPCTACCLWQYSIQLMLRILTLR	0	n/a	0	n/a	0	n/a	0	n/a	0	n/a	0	n/a	1	M	0	n/a	CD20B_HUMAN-PLPP1_HUMAN	CDC20B-PLPP1	Cell division cycle protein 20 homolog B-Phospholipid phosphatase 1	no-no
U251	PNLSPSLGR	0	n/a	0	n/a	0	n/a	0	n/a	0	n/a	0	n/a	1	C	0	n/a	RCAN1_HUMAN-A4_HUMAN	RCAN1-APP	Calcipressin-1-Amyloid beta A4 protein	no-no
U251	PIECSSISDYSEKIIKANHLDNIITIFK	0	n/a	0	n/a	0	n/a	0	n/a	0	n/a	0	n/a	1	M	0	n/a	GALT8_HUMAN-ANM8_HUMAN	GALNT8-PRMT8	Probable polypeptide N-acetylgalactosaminyltransferase 8-Protein arginine N-methyltransferase 8	no-no
U251	AYRTWYAKLDETER	0	n/a	0	n/a	0	n/a	0	n/a	0	n/a	0	n/a	1	M	0	n/a	NU188_HUMAN-PTPA_HUMAN	NUP188-PPP2R4	Nucleoporin NUP188 homolog-Serine/threonine-protein phosphatase 2A activator	no-no
U251	HAEEEIQELQAQIQEQHVQIDVDVSKPDLTAALR	0	n/a	0	n/a	0	n/a	0	n/a	0	n/a	0	n/a	3	M	0	n/a	JIP4_HUMAN-VIME_HUMAN	SPAG9-VIM	C-Jun-amino-terminal kinase-interacting protein 4-Vimentin	no-no
U251	KGTDEDAIISVLAYR	0	n/a	0	n/a	0	n/a	0	n/a	0	n/a	0	n/a	3	M	0	n/a	GMCL1_HUMAN-ANXA4_HUMAN	GMCL1-ANXA4	Germ cell-less protein-like 1-Annexin A4	no-no
