# Supplementary material for: Detecting protein variants by mass spectrometry: a comprehensive study in cancer cell-lines
Source: Genome Med. 2017 Jul 18;9:62. doi: 10.1186/s13073-017-0454-9 (PMC5514513; doi:10.1186/s13073-017-0454-9)
Supplement: Supplementary file 9 — Fusions detected across the 59 shallow proteomes. (XLSX 78 kb) [file 13073_2017_454_MOESM9_ESM.xlsx]

## Sheet: CL59_fusions.tsv
Additional file 9: Fusions detected across the 59 proteomes.
Definitions:		Explanation
	#Spectra	Spectral count
	Algorithms	Algorithms that detected this peptide	M = MS-GF+	C = COMET	X = Tandem
	Cencus Gene	Are the genes involved in the fusion census genes? (yes/no) for each gene in the fusion.
		Combined		Combined personal		COSMIC		COSMIC-census		COSMIC-other		RNASeq		RNASeq-general		RNASeq-fusions
Cell line	Peptide	#Spectra	Algorithms	#Spectra	Algorithms	#Spectra	Algorithms	#Spectra	Algorithms	#Spectra	Algorithms	#Spectra	Algorithms	#Spectra	Algorithms	#Spectra	Algorithms	UniProt Name	Gene Name	Full Name	Cencus Gene
OVCAR4	RTSAPPTLSASAGETPSPTIQR	0	n/a	0	n/a	1	M	1	M	0	n/a	0	n/a	0	n/a	0	n/a	EWS_HUMAN-NR4A3_HUMAN EWS_HUMAN-	EWSR1-NR4A3 EWSR1-	RNA-binding protein EWS-Nuclear receptor subfamily 4 group A member 3 RNA-binding protein EWS-	yes-yes yes-
A498	RNHRGMGVHTAMFLWNMMAR	0	n/a	0	n/a	0	n/a	0	n/a	0	n/a	0	n/a	1	C	0	n/a	ABL1_HUMAN-BCR_HUMAN	ABL1-BCR	Tyrosine-protein kinase ABL1-Breakpoint cluster region protein	yes-yes
ACHN	GRGGSGAAPR	2	M	2	M	2	M	2	M	2	M	0	n/a	0	n/a	0	n/a	FUS_HUMAN-CR3L2_HUMAN	FUS-CREB3L2	RNA-binding protein FUS-Cyclic AMP-responsive element-binding protein 3-like protein 2	yes-yes
DU145	GGGRGGRGGMGLSPNPR	1	M	1	M	1	M	1	M	1	M	0	n/a	0	n/a	0	n/a	FUS_HUMAN-CR3L2_HUMAN	FUS-CREB3L2	RNA-binding protein FUS-Cyclic AMP-responsive element-binding protein 3-like protein 2	yes-yes
EKVX	EIECTAGSTRSCK	0	n/a	0	n/a	1	M	1	M	0	n/a	0	n/a	0	n/a	0	n/a	EMAL4_HUMAN-ALK_HUMAN	EML4-ALK	Echinoderm microtubule-associated protein-like 4-ALK tyrosine kinase receptor	yes-yes
EKVX	DQGFRGDGGTQLEKLMENMR	0	n/a	0	n/a	0	n/a	0	n/a	0	n/a	0	n/a	1	M	0	n/a	SND1_HUMAN-BRAF_HUMAN	SND1-BRAF	Staphylococcal nuclease domain-containing protein 1-Serine/threonine-protein kinase B-raf	yes-yes
H23	GENVKSVNSGTWIASNSELTPSESLATTDDEIELSSLR	0	n/a	0	n/a	0	n/a	0	n/a	1	C	0	n/a	0	n/a	0	n/a	PCM1_HUMAN-JAK2_HUMAN	PCM1-JAK2	Pericentriolar material 1 protein-Tyrosine-protein kinase JAK2	yes-yes
HCC2998	SLMTCTSTCRMWR	0	n/a	0	n/a	0	n/a	0	n/a	0	n/a	0	n/a	1	M	0	n/a	BRAF_HUMAN-SND1_HUMAN	BRAF-SND1	Serine/threonine-protein kinase B-raf-Staphylococcal nuclease domain-containing protein 1	yes-yes
HCT15	IETGLIGRKWR	0	n/a	0	n/a	0	n/a	0	n/a	0	n/a	0	n/a	1	M	0	n/a	MYH11_HUMAN-PEBB_HUMAN	MYH11-CBFB	Myosin-11-Core-binding factor subunit beta	yes-yes
HOP92a	GGRGGMASRAAPR	0	n/a	0	n/a	0	n/a	1	X	0	n/a	0	n/a	0	n/a	0	n/a	FUS_HUMAN-CR3L2_HUMAN	FUS-CREB3L2	RNA-binding protein FUS-Cyclic AMP-responsive element-binding protein 3-like protein 2	yes-yes
HOP92a	GRGGSGAAPR	1	M	1	M	1	M	1	M	1	M	0	n/a	0	n/a	0	n/a	FUS_HUMAN-CR3L2_HUMAN	FUS-CREB3L2	RNA-binding protein FUS-Cyclic AMP-responsive element-binding protein 3-like protein 2	yes-yes
HT29	SLMTCTSTCRMWR	0	n/a	0	n/a	0	n/a	0	n/a	0	n/a	0	n/a	1	M	0	n/a	BRAF_HUMAN-SND1_HUMAN	BRAF-SND1	Serine/threonine-protein kinase B-raf-Staphylococcal nuclease domain-containing protein 1	yes-yes
IGROV1	EEMEAKANLDKNK	0	n/a	0	n/a	0	n/a	0	n/a	0	n/a	0	n/a	1	M	0	n/a	MYH11_HUMAN-PEBB_HUMAN	MYH11-CBFB	Myosin-11-Core-binding factor subunit beta	yes-yes
LOX_IMVI	VKLYGTCYR	0	n/a	0	n/a	0	n/a	0	n/a	0	n/a	0	n/a	0	n/a	1	M	CLH1_HUMAN-ROS1_HUMAN	CLTC-ROS1	Clathrin heavy chain 1-Proto-oncogene tyrosine-protein kinase ROS	yes-yes
LOX_IMVI	EEMEAKANLDKNK	0	n/a	0	n/a	0	n/a	0	n/a	0	n/a	0	n/a	2	M	0	n/a	MYH11_HUMAN-PEBB_HUMAN	MYH11-CBFB	Myosin-11-Core-binding factor subunit beta	yes-yes
MCF7_AdrR	LLFRLCQSPGR	0	n/a	0	n/a	0	n/a	0	n/a	0	n/a	0	n/a	1	M	0	n/a	FGFR1_HUMAN-NSD3_HUMAN	FGFR1-WHSC1L1	Fibroblast growth factor receptor 1-Histone-lysine N-methyltransferase NSD3	yes-yes
MCF7	GRGGSGAAPR	2	M	2	M	2	M	2	M	2	M	0	n/a	0	n/a	0	n/a	FUS_HUMAN-CR3L2_HUMAN	FUS-CREB3L2	RNA-binding protein FUS-Cyclic AMP-responsive element-binding protein 3-like protein 2	yes-yes
MDA_MB231	LHTAGGKAFNNPR	0	n/a	0	n/a	0	n/a	1	M	0	n/a	0	n/a	0	n/a	0	n/a	HEY1_HUMAN-NCOA2_HUMAN	HEY1-NCOA2	Hairy/enhancer-of-split related with YRPW motif protein 1-Nuclear receptor coactivator 2	yes-yes
MDA_MB231	TAATIYR	0	n/a	0	n/a	0	n/a	0	n/a	0	n/a	0	n/a	1	M	0	n/a	KMT2C_HUMAN-TFG_HUMAN	KMT2C-TFG	Histone-lysine N-methyltransferase 2C-Protein TFG	yes-yes
MDA_MB231	EEMEAKANLDKNK	0	n/a	0	n/a	0	n/a	0	n/a	0	n/a	0	n/a	1	M	0	n/a	MYH11_HUMAN-PEBB_HUMAN	MYH11-CBFB	Myosin-11-Core-binding factor subunit beta	yes-yes
MDA_MB231	GGGRGGMGRK	0	n/a	0	n/a	1	M	1	M	1	M	0	n/a	0	n/a	0	n/a	EWS_HUMAN-PBX1_HUMAN	EWSR1-PBX1	RNA-binding protein EWS-Pre-B-cell leukemia transcription factor 1	yes-yes
MDA_MB435	EEMEAKANLDKNK	0	n/a	0	n/a	0	n/a	0	n/a	0	n/a	0	n/a	3	M	0	n/a	MYH11_HUMAN-PEBB_HUMAN	MYH11-CBFB	Myosin-11-Core-binding factor subunit beta	yes-yes
OVCAR5	GRGGSGAAPR	1	M	1	M	1	M	1	M	1	M	0	n/a	0	n/a	0	n/a	FUS_HUMAN-CR3L2_HUMAN	FUS-CREB3L2	RNA-binding protein FUS-Cyclic AMP-responsive element-binding protein 3-like protein 2	yes-yes
OVCAR5	SSDSSSEGRCK	1	C	0	n/a	0	n/a	0	n/a	0	n/a	0	n/a	1	C	0	n/a	KMT2C_HUMAN-TFG_HUMAN	KMT2C-TFG	Histone-lysine N-methyltransferase 2C-Protein TFG	yes-yes
OVCAR8	SSSTKCTAGSTR	0	n/a	0	n/a	0	n/a	0	n/a	0	n/a	0	n/a	1	X	0	n/a	ALK_HUMAN-EMAL4_HUMAN	ALK-EML4	ALK tyrosine kinase receptor-Echinoderm microtubule-associated protein-like 4	yes-yes
PC3	TLEVQSDYSSWTVLQGR	0	n/a	0	n/a	0	n/a	0	n/a	0	n/a	0	n/a	1	M	0	n/a	TERT_HUMAN-ALK_HUMAN	TERT-ALK	Telomerase reverse transcriptase-ALK tyrosine kinase receptor	yes-yes
RPMI8226	GRGGSGAAPR	1	M	1	M	1	M	1	M	1	M	0	n/a	0	n/a	0	n/a	FUS_HUMAN-CR3L2_HUMAN	FUS-CREB3L2	RNA-binding protein FUS-Cyclic AMP-responsive element-binding protein 3-like protein 2	yes-yes
RPMI8226	GGGRGGMGQYRIHTHGVFR	0	n/a	0	n/a	0	n/a	1	M	1	M	0	n/a	0	n/a	0	n/a	EWS_HUMAN-WT1_HUMAN	EWSR1-WT1	RNA-binding protein EWS-Wilms tumor protein	yes-yes
SF539	EEMEAKANLDKNK	0	n/a	0	n/a	0	n/a	0	n/a	0	n/a	0	n/a	1	M	0	n/a	MYH11_HUMAN-PEBB_HUMAN	MYH11-CBFB	Myosin-11-Core-binding factor subunit beta	yes-yes
SF539	QGQFSAGAGESGKSTIVK	0	n/a	0	n/a	0	n/a	0	n/a	0	n/a	0	n/a	0	n/a	1	X	GNAS2_HUMAN|GNAS1_HUMAN|GNAS3_HUMAN|ALEX_HUMAN-PTPRK_HUMAN	GNAS-PTPRK	Guanine nucleotide-binding protein G(s) subunit alpha isoforms short|Guanine nucleotide-binding protein G(s) subunit alpha isoforms XLas|Neuroendocrine secretory protein 55|Protein ALEX-Receptor-type tyrosine-protein phosphatase kappa	yes-yes
SK_MEL5	EEMEAKANLDKNK	0	n/a	0	n/a	0	n/a	0	n/a	0	n/a	0	n/a	1	M	0	n/a	MYH11_HUMAN-PEBB_HUMAN	MYH11-CBFB	Myosin-11-Core-binding factor subunit beta	yes-yes
SKOV3	GGRGRGGSGGGGGGGSLSPNPR	0	n/a	0	n/a	0	n/a	1	C	0	n/a	0	n/a	0	n/a	0	n/a	FUS_HUMAN-CR3L2_HUMAN	FUS-CREB3L2	RNA-binding protein FUS-Cyclic AMP-responsive element-binding protein 3-like protein 2	yes-yes
SN12C	WPRSAPVDADSR	1	M	0	n/a	0	n/a	0	n/a	0	n/a	0	n/a	1	M	0	n/a	CLH1_HUMAN-ROS1_HUMAN	CLTC-ROS1	Clathrin heavy chain 1-Proto-oncogene tyrosine-protein kinase ROS	yes-yes
SRa	CGSGPVHISGQHLVVYR	1	M	1	M	1	M	1	M	1	M	1	MCX	1	M	1	MCX	NPM_HUMAN-ALK_HUMAN	NPM1-ALK	Nucleophosmin-ALK tyrosine kinase receptor	yes-yes
SRa	LEKTIDDLEVYR	0	n/a	0	n/a	0	n/a	0	n/a	0	n/a	1	M	0	n/a	1	M	ALK_HUMAN-TPM3_HUMAN	ALK-TPM3	ALK tyrosine kinase receptor-Tropomyosin alpha-3 chain	yes-yes
SRa	GSSRAAHGNIPWYHRGSK	0	n/a	0	n/a	0	n/a	0	n/a	0	n/a	1	M	0	n/a	1	M	RET_HUMAN-CCDC6_HUMAN	RET-CCDC6	Proto-oncogene tyrosine-protein kinase receptor Ret-Coiled-coil domain-containing protein 6	yes-yes
SRa	GRSATTPTCSSTSRR	0	n/a	0	n/a	0	n/a	0	n/a	0	n/a	1	M	0	n/a	1	M	DYN2_HUMAN-SMCA4_HUMAN	DNM2-SMARCA4	Dynamin-2-Transcription activator BRG1	yes-yes
SR	SPGPRDQGSR	0	n/a	0	n/a	0	n/a	0	n/a	0	n/a	1	X	0	n/a	1	X	FUS_HUMAN-NU214_HUMAN	FUS-NUP214	RNA-binding protein FUS-Nuclear pore complex protein Nup214	yes-yes
SR	GRSATTPTCSSTSRR	0	n/a	0	n/a	0	n/a	0	n/a	0	n/a	0	n/a	0	n/a	1	X	DYN2_HUMAN-SMCA4_HUMAN	DNM2-SMARCA4	Dynamin-2-Transcription activator BRG1	yes-yes
UACC257	EEMEAKANLDKNK	0	n/a	0	n/a	0	n/a	0	n/a	0	n/a	0	n/a	1	M	0	n/a	MYH11_HUMAN-PEBB_HUMAN	MYH11-CBFB	Myosin-11-Core-binding factor subunit beta	yes-yes
UACC62	EEMEAKANLDKNK	0	n/a	0	n/a	0	n/a	0	n/a	0	n/a	0	n/a	1	M	0	n/a	MYH11_HUMAN-PEBB_HUMAN	MYH11-CBFB	Myosin-11-Core-binding factor subunit beta	yes-yes
UO31	ASSPQCILTLVK	0	n/a	0	n/a	0	n/a	0	n/a	0	n/a	0	n/a	1	M	0	n/a	RSPO3_HUMAN-PTPRK_HUMAN	RSPO3-PTPRK	R-spondin-3-Receptor-type tyrosine-protein phosphatase kappa	yes-yes
UO31	EEEFLTNELSRKLMQEDPK	1	M	1	M	1	M	1	M	1	M	0	n/a	0	n/a	0	n/a	CCDC6_HUMAN-RET_HUMAN	CCDC6-RET	Coiled-coil domain-containing protein 6-Proto-oncogene tyrosine-protein kinase receptor Ret	yes-yes
A498	LLLSPGVNFEDCTGRQR	0	n/a	0	n/a	0	n/a	0	n/a	0	n/a	0	n/a	1	M	0	n/a	CADH1_HUMAN-TNG6_HUMAN	CDH1-TANGO6	Cadherin-1-Transport and Golgi organization protein 6 homolog	yes-no
A498	QLWAIFRK	0	n/a	0	n/a	0	n/a	0	n/a	0	n/a	0	n/a	1	M	0	n/a	RHOA_HUMAN-UBP4_HUMAN	RHOA-USP4	Transforming protein RhoA-Ubiquitin carboxyl-terminal hydrolase 4	yes-no
A498	YQEALAKGAGESGK	0	n/a	0	n/a	0	n/a	0	n/a	0	n/a	0	n/a	1	M	0	n/a	GNAS2_HUMAN|GNAS1_HUMAN|GNAS3_HUMAN|ALEX_HUMAN-SODM_HUMAN	GNAS-SOD2	Guanine nucleotide-binding protein G(s) subunit alpha isoforms short|Guanine nucleotide-binding protein G(s) subunit alpha isoforms XLas|Neuroendocrine secretory protein 55|Protein ALEX-Superoxide dismutase [Mn]| mitochondrial	yes-no
BT549	QVAPLLKSFQGEGSK	0	n/a	0	n/a	0	n/a	0	n/a	0	n/a	0	n/a	1	C	0	n/a	CASP_HUMAN|CUX1_HUMAN-PSF3_HUMAN	CUX1-GINS3	Protein CASP|Homeobox protein cut-like 1-DNA replication complex GINS protein PSF3	yes-no
BT549	QLWAIFRK	0	n/a	0	n/a	0	n/a	0	n/a	0	n/a	0	n/a	2	M	0	n/a	RHOA_HUMAN-UBP4_HUMAN	RHOA-USP4	Transforming protein RhoA-Ubiquitin carboxyl-terminal hydrolase 4	yes-no
Caki1	SGPTMARAPSMETQVCGAAQTPR	0	n/a	0	n/a	0	n/a	0	n/a	0	n/a	0	n/a	1	M	0	n/a	BCR_HUMAN-J3KN10_HUMAN	BCR-	Breakpoint cluster region protein-	yes-no
Caki1	AATHPAHKMDLLR	0	n/a	0	n/a	0	n/a	0	n/a	0	n/a	0	n/a	1	M	0	n/a	MYH9_HUMAN-RFOX2_HUMAN	MYH9-RBFOX2	Myosin-9-RNA binding protein fox-1 homolog 2	yes-no
CL_786_O	LGLEQGCTPFCFICSR	0	n/a	0	n/a	0	n/a	0	n/a	0	n/a	0	n/a	0	n/a	1	M	CLH1_HUMAN-VMP1_HUMAN	CLTC-VMP1	Clathrin heavy chain 1-Vacuole membrane protein 1	yes-no
COLO205	SIDDLEVYRR	0	n/a	0	n/a	0	n/a	0	n/a	0	n/a	0	n/a	1	M	0	n/a	ALK_HUMAN-TPM1_HUMAN	ALK-TPM1	ALK tyrosine kinase receptor-Tropomyosin alpha-1 chain	yes-no
COLO205	LAEQAERYDVITNEYMK	0	n/a	0	n/a	0	n/a	0	n/a	0	n/a	0	n/a	2	M	0	n/a	1433E_HUMAN-PIPNA_HUMAN	YWHAE-PITPNA	14-3-3 protein epsilon-Phosphatidylinositol transfer protein alpha isoform	yes-no
EKVX	RVLDGHKNK	0	n/a	0	n/a	0	n/a	0	n/a	0	n/a	0	n/a	1	M	0	n/a	MSI2H_HUMAN-SNG2_HUMAN	MSI2-SYNGR2	RNA-binding protein Musashi homolog 2-Synaptogyrin-2	yes-no
H226	QLWAIFRK	0	n/a	0	n/a	0	n/a	0	n/a	0	n/a	0	n/a	1	M	0	n/a	RHOA_HUMAN-UBP4_HUMAN	RHOA-USP4	Transforming protein RhoA-Ubiquitin carboxyl-terminal hydrolase 4	yes-no
H460	QLWAIFRK	0	n/a	0	n/a	0	n/a	0	n/a	0	n/a	0	n/a	1	M	0	n/a	RHOA_HUMAN-UBP4_HUMAN	RHOA-USP4	Transforming protein RhoA-Ubiquitin carboxyl-terminal hydrolase 4	yes-no
H522	FSMISFLIHLR	0	n/a	0	n/a	0	n/a	0	n/a	0	n/a	0	n/a	1	M	0	n/a	MET_HUMAN-CAZA2_HUMAN	MET-CAPZA2	Hepatocyte growth factor receptor-F-actin-capping protein subunit alpha-2	yes-no
H522	QGVPGAKGPR	0	n/a	0	n/a	0	n/a	0	n/a	0	n/a	0	n/a	0	n/a	1	M	FUS_HUMAN-CO4A1_HUMAN	FUS-COL4A1	RNA-binding protein FUS-Collagen alpha-1(IV) chain	yes-no
H522	QLWAIFRK	0	n/a	0	n/a	0	n/a	0	n/a	0	n/a	0	n/a	1	M	0	n/a	RHOA_HUMAN-UBP4_HUMAN	RHOA-USP4	Transforming protein RhoA-Ubiquitin carboxyl-terminal hydrolase 4	yes-no
HL60	EVMSSWMEWMLK	0	n/a	0	n/a	0	n/a	0	n/a	0	n/a	0	n/a	1	C	0	n/a	ZN521_HUMAN-LAMA3_HUMAN	ZNF521-LAMA3	Zinc finger protein 521-Laminin subunit alpha-3	yes-no
HOP62	VGFAASPCAAK	0	n/a	0	n/a	0	n/a	0	n/a	0	n/a	0	n/a	1	M	0	n/a	KMT2C_HUMAN-BACE2_HUMAN	KMT2C-BACE2	Histone-lysine N-methyltransferase 2C-Beta-secretase 2	yes-no
HOP92a	QLWAIFRK	0	n/a	0	n/a	0	n/a	0	n/a	0	n/a	0	n/a	3	M	0	n/a	RHOA_HUMAN-UBP4_HUMAN	RHOA-USP4	Transforming protein RhoA-Ubiquitin carboxyl-terminal hydrolase 4	yes-no
HT29	QLWAIFRK	0	n/a	0	n/a	0	n/a	0	n/a	0	n/a	0	n/a	1	M	0	n/a	RHOA_HUMAN-UBP4_HUMAN	RHOA-USP4	Transforming protein RhoA-Ubiquitin carboxyl-terminal hydrolase 4	yes-no
K562	QLWAIFRK	0	n/a	0	n/a	0	n/a	0	n/a	0	n/a	0	n/a	1	M	0	n/a	RHOA_HUMAN-UBP4_HUMAN	RHOA-USP4	Transforming protein RhoA-Ubiquitin carboxyl-terminal hydrolase 4	yes-no
K562	KIAFAITAIKGEWKPR	0	n/a	0	n/a	0	n/a	0	n/a	0	n/a	0	n/a	0	n/a	1	C	CALR_HUMAN-RS18_HUMAN	CALR-RPS18	Calreticulin-40S ribosomal protein S18	yes-no
KM12	NVGESVAAALSPLDTNSTSGDPVEK	0	n/a	0	n/a	0	n/a	0	n/a	0	n/a	0	n/a	0	n/a	1	C	NTRK1_HUMAN-SQSTM_HUMAN	NTRK1-SQSTM1	High affinity nerve growth factor receptor-Sequestosome-1	yes-no
KM12	QLWAIFRK	0	n/a	0	n/a	0	n/a	0	n/a	0	n/a	0	n/a	1	M	0	n/a	RHOA_HUMAN-UBP4_HUMAN	RHOA-USP4	Transforming protein RhoA-Ubiquitin carboxyl-terminal hydrolase 4	yes-no
LOX_IMVI	LQLRQEVVVCMR	0	n/a	0	n/a	0	n/a	0	n/a	0	n/a	0	n/a	1	C	0	n/a	SMCA4_HUMAN-SWAP1_HUMAN	SMARCA4-SWSAP1	Transcription activator BRG1-ATPase SWSAP1	yes-no
MCF7_AdrR	AELAESVK	0	n/a	0	n/a	0	n/a	0	n/a	0	n/a	0	n/a	1	M	0	n/a	TPM3_HUMAN-CA043_HUMAN	TPM3-C1orf43	Tropomyosin alpha-3 chain-Uncharacterized protein C1orf43	yes-no
MCF7	HLQITAGLMMKMCVSLSAQCPER	0	n/a	0	n/a	0	n/a	0	n/a	0	n/a	1	C	0	n/a	1	C	SMCA4_HUMAN-CARM1_HUMAN	SMARCA4-CARM1	Transcription activator BRG1-Histone-arginine methyltransferase CARM1	yes-no
MCF7	KRMLEYEPAK	0	n/a	0	n/a	0	n/a	0	n/a	0	n/a	0	n/a	1	M	0	n/a	STK11_HUMAN-SBNO2_HUMAN	STK11-SBNO2	Serine/threonine-protein kinase STK11-Protein strawberry notch homolog 2	yes-no
MCF7	QLWAIFRK	0	n/a	0	n/a	0	n/a	0	n/a	0	n/a	0	n/a	1	M	0	n/a	RHOA_HUMAN-UBP4_HUMAN	RHOA-USP4	Transforming protein RhoA-Ubiquitin carboxyl-terminal hydrolase 4	yes-no
MOLT4	QLWAIFRK	0	n/a	0	n/a	0	n/a	0	n/a	0	n/a	0	n/a	1	M	0	n/a	RHOA_HUMAN-UBP4_HUMAN	RHOA-USP4	Transforming protein RhoA-Ubiquitin carboxyl-terminal hydrolase 4	yes-no
OVCAR3	NSSGIKLDSSKGYR	0	n/a	0	n/a	0	n/a	0	n/a	0	n/a	0	n/a	0	n/a	3	M	NF1_HUMAN-ATAD5_HUMAN	NF1-ATAD5	Neurofibromin-ATPase family AAA domain-containing protein 5	yes-no
RPMI8226	QLWAIFRK	0	n/a	0	n/a	0	n/a	0	n/a	0	n/a	0	n/a	2	M	0	n/a	RHOA_HUMAN-UBP4_HUMAN	RHOA-USP4	Transforming protein RhoA-Ubiquitin carboxyl-terminal hydrolase 4	yes-no
SF268	YDVITNEYMK	0	n/a	0	n/a	0	n/a	0	n/a	0	n/a	0	n/a	1	M	0	n/a	1433E_HUMAN-PIPNA_HUMAN	YWHAE-PITPNA	14-3-3 protein epsilon-Phosphatidylinositol transfer protein alpha isoform	yes-no
SF295	SPSKAAQKVTK	0	n/a	0	n/a	0	n/a	0	n/a	0	n/a	0	n/a	1	M	0	n/a	HMGA2_HUMAN-CHM1A_HUMAN	HMGA2-CHMP1A	High mobility group protein HMGI-C-Charged multivesicular body protein 1a	yes-no
SF539	SIFNVCGLLQGIAEPMR	0	n/a	0	n/a	0	n/a	0	n/a	0	n/a	0	n/a	0	n/a	2	X	PTPRK_HUMAN-LHPL2_HUMAN	PTPRK-LHFPL2	Receptor-type tyrosine-protein phosphatase kappa-Lipoma HMGIC fusion partner-like 2 protein	yes-no
SK_MEL5	QLWAIFRK	0	n/a	0	n/a	0	n/a	0	n/a	0	n/a	0	n/a	1	M	0	n/a	RHOA_HUMAN-UBP4_HUMAN	RHOA-USP4	Transforming protein RhoA-Ubiquitin carboxyl-terminal hydrolase 4	yes-no
SNB75	EGGDLLCCDHCPAAFHLQCWFGAPR	0	n/a	0	n/a	0	n/a	0	n/a	0	n/a	0	n/a	1	C	0	n/a	DDX5_HUMAN-PHF12_HUMAN	DDX5-PHF12	Probable ATP-dependent RNA helicase DDX5-PHD finger protein 12	yes-no
SNB75	SPEEGGLR	0	n/a	0	n/a	0	n/a	0	n/a	0	n/a	0	n/a	1	C	0	n/a	KMT2C_HUMAN-BACE2_HUMAN	KMT2C-BACE2	Histone-lysine N-methyltransferase 2C-Beta-secretase 2	yes-no
SRa	QGVPGAKGPR	0	n/a	0	n/a	0	n/a	0	n/a	0	n/a	1	M	0	n/a	1	M	FUS_HUMAN-CO4A1_HUMAN	FUS-COL4A1	RNA-binding protein FUS-Collagen alpha-1(IV) chain	yes-no
SRa	SPEEGGLR	0	n/a	0	n/a	0	n/a	0	n/a	0	n/a	0	n/a	3	C	0	n/a	KMT2C_HUMAN-BACE2_HUMAN	KMT2C-BACE2	Histone-lysine N-methyltransferase 2C-Beta-secretase 2	yes-no
SR	TSGRALSQSPSSVTPEKITLTAHLETR	0	n/a	0	n/a	0	n/a	0	n/a	0	n/a	0	n/a	0	n/a	1	X	NTRK1_HUMAN-NFASC_HUMAN	NTRK1-NFASC	High affinity nerve growth factor receptor-Neurofascin	yes-no
SR	GSAGDGPLPLPTPGAGR	0	n/a	0	n/a	0	n/a	0	n/a	0	n/a	0	n/a	1	X	0	n/a	TSC2_HUMAN-ODPA_HUMAN	TSC2-PDHA1	Tuberin-Pyruvate dehydrogenase E1 component subunit alpha| somatic form| mitochondrial	yes-no
T47D	QLWAIFRK	0	n/a	0	n/a	0	n/a	0	n/a	0	n/a	0	n/a	1	M	0	n/a	RHOA_HUMAN-UBP4_HUMAN	RHOA-USP4	Transforming protein RhoA-Ubiquitin carboxyl-terminal hydrolase 4	yes-no
DU145	VEEESITKGDLEK	0	n/a	0	n/a	0	n/a	0	n/a	0	n/a	0	n/a	1	M	0	n/a	CLIP1_HUMAN NCF1_HUMAN-CLIP2_HUMAN	CLIP1 NCF1-CLIP2	CAP-Gly domain-containing linker protein 1 Neutrophil cytosol factor 1-CAP-Gly domain-containing linker protein 2	yes no-no
KM12	VEEESITKGDLEK	0	n/a	0	n/a	0	n/a	0	n/a	0	n/a	0	n/a	1	M	0	n/a	CLIP1_HUMAN NCF1_HUMAN-CLIP2_HUMAN	CLIP1 NCF1-CLIP2	CAP-Gly domain-containing linker protein 1 Neutrophil cytosol factor 1-CAP-Gly domain-containing linker protein 2	yes no-no
RXF393	VEEESITKGDLEK	0	n/a	0	n/a	0	n/a	0	n/a	0	n/a	0	n/a	1	M	0	n/a	CLIP1_HUMAN NCF1_HUMAN-CLIP2_HUMAN	CLIP1 NCF1-CLIP2	CAP-Gly domain-containing linker protein 1 Neutrophil cytosol factor 1-CAP-Gly domain-containing linker protein 2	yes no-no
ACHN	FSTAHTSSGSSECWRR	0	n/a	0	n/a	0	n/a	0	n/a	0	n/a	0	n/a	1	M	0	n/a	SNTG1_HUMAN-AF10_HUMAN	SNTG1-MLLT10	Gamma-1-syntrophin-Protein AF-10	no-yes
H226	HPVTLPEPERAMSSCCPR	0	n/a	0	n/a	0	n/a	0	n/a	0	n/a	0	n/a	0	n/a	1	M	VMP1_HUMAN-CASP8_HUMAN	VMP1-CASP8	Vacuole membrane protein 1-Caspase-8	no-yes
H23	DMESGQSGLGKSTLINTLFKSK	0	n/a	0	n/a	0	n/a	0	n/a	0	n/a	0	n/a	1	M	0	n/a	TYSY_HUMAN-SEPT9_HUMAN	TYMS-SEPT9	Thymidylate synthase-Septin-9	no-yes
H522	WRWSHQSHPR	0	n/a	0	n/a	0	n/a	0	n/a	0	n/a	0	n/a	0	n/a	1	M	POLS2_HUMAN-FUS_HUMAN	PRSS36-FUS	Polyserase-2-RNA-binding protein FUS	no-yes
H522	ILAVTETTPSMR	0	n/a	0	n/a	0	n/a	0	n/a	0	n/a	0	n/a	1	C	0	n/a	NTAQ1_HUMAN-EXT1_HUMAN	WDYHV1-EXT1	Protein N-terminal glutamine amidohydrolase-Exostosin-1	no-yes
HCT116	AQPQGALLLR	0	n/a	0	n/a	0	n/a	0	n/a	0	n/a	0	n/a	1	M	0	n/a	ORAV1_HUMAN-MYH9_HUMAN	ORAOV1-MYH9	Oral cancer-overexpressed protein 1-Myosin-9	no-yes
HOP62	WAASTSPTRSRPCR	0	n/a	0	n/a	0	n/a	0	n/a	0	n/a	0	n/a	1	M	0	n/a	HNF1B_HUMAN-NOTC1_HUMAN	HNF1B-NOTCH1	Hepatocyte nuclear factor 1-beta-Neurogenic locus notch homolog protein 1	no-yes
Hs578T	MTPFLLRK	0	n/a	0	n/a	0	n/a	0	n/a	0	n/a	0	n/a	1	C	0	n/a	HMGC2_HUMAN-AFAD_HUMAN	HMGCLL1-MLLT4	3-hydroxymethyl-3-methylglutaryl-CoA lyase| cytoplasmic-Afadin	no-yes
LOX_IMVI	WLKEDKIFK	0	n/a	0	n/a	0	n/a	0	n/a	0	n/a	0	n/a	0	n/a	1	M	CEP95_HUMAN-CLH1_HUMAN	CEP95-CLTC	Centrosomal protein of 95 kDa-Clathrin heavy chain 1	no-yes
LOX_IMVI	AMAQILPIR	0	n/a	0	n/a	0	n/a	0	n/a	0	n/a	0	n/a	0	n/a	1	C	STK24_HUMAN-CLH1_HUMAN	STK24-CLTC	Serine/threonine-protein kinase 24-Clathrin heavy chain 1	no-yes
M14	ATDMMFQLLRGLDFLHSHRVVHR	0	n/a	0	n/a	0	n/a	0	n/a	0	n/a	0	n/a	1	M	0	n/a	F133B_HUMAN-CDK6_HUMAN	FAM133B-CDK6	Protein FAM133B-Cyclin-dependent kinase 6	no-yes
M14	LLLLGGALSLLALNGLFILIHK	0	n/a	0	n/a	0	n/a	0	n/a	0	n/a	0	n/a	1	X	0	n/a	NOC4L_HUMAN-GNA11_HUMAN	NOC4L-GNA11	Nucleolar complex protein 4 homolog-Guanine nucleotide-binding protein subunit alpha-11	no-yes
MCF7	QDGADASGGGHR	0	n/a	0	n/a	0	n/a	0	n/a	0	n/a	1	X	0	n/a	1	X	DOCK6_HUMAN-SMCA4_HUMAN	DOCK6-SMARCA4	Dedicator of cytokinesis protein 6-Transcription activator BRG1	no-yes
MDA_MB435	GRVWGGAPAPRR	0	n/a	0	n/a	0	n/a	0	n/a	0	n/a	0	n/a	1	M	0	n/a	DPOD4_HUMAN-ERBB2_HUMAN	POLD4-ERBB2	DNA polymerase delta subunit 4-Receptor tyrosine-protein kinase erbB-2	no-yes
SF539	GAPRTSTNHQNKMCR	0	n/a	0	n/a	0	n/a	0	n/a	0	n/a	0	n/a	0	n/a	3	M	SPRL1_HUMAN-PTPRK_HUMAN	SPARCL1-PTPRK	SPARC-like protein 1-Receptor-type tyrosine-protein phosphatase kappa	no-yes
SK_MEL2	QSDSVWKK	0	n/a	0	n/a	0	n/a	0	n/a	0	n/a	0	n/a	0	n/a	1	M	INADL_HUMAN-EPS15_HUMAN	INADL-EPS15	InaD-like protein-Epidermal growth factor receptor substrate 15	no-yes
SK_MEL2	YNKGIGTDEFTLNRIMVSR	0	n/a	0	n/a	0	n/a	0	n/a	0	n/a	0	n/a	1	M	0	n/a	ANXA3_HUMAN-AF10_HUMAN	ANXA3-MLLT10	Annexin A3-Protein AF-10	no-yes
SK_MEL2	FRRSGTWWR	0	n/a	0	n/a	0	n/a	0	n/a	0	n/a	0	n/a	1	M	0	n/a	TMC8_HUMAN-NF1_HUMAN	TMC8-NF1	Transmembrane channel-like protein 8-Neurofibromin	no-yes
SKOV3	YNKGIGTDEFTLNRIMVSR	0	n/a	0	n/a	0	n/a	0	n/a	0	n/a	0	n/a	1	M	0	n/a	ANXA3_HUMAN-AF10_HUMAN	ANXA3-MLLT10	Annexin A3-Protein AF-10	no-yes
SNB19	CNCLLPYTGQLLR	0	n/a	0	n/a	0	n/a	0	n/a	0	n/a	0	n/a	1	M	0	n/a	TM117_HUMAN-NOTC1_HUMAN	TMEM117-NOTCH1	Transmembrane protein 117-Neurogenic locus notch homolog protein 1	no-yes
SRa	FRRSGTWWR	0	n/a	0	n/a	0	n/a	0	n/a	0	n/a	1	M	0	n/a	1	M	TMC8_HUMAN-NF1_HUMAN	TMC8-NF1	Transmembrane channel-like protein 8-Neurofibromin	no-yes
T47D	QNVNKLMGASEISDSCKPLKK	0	n/a	0	n/a	0	n/a	0	n/a	0	n/a	0	n/a	1	M	0	n/a	PROSC_HUMAN-NSD3_HUMAN	PROSC-WHSC1L1	Proline synthase co-transcribed bacterial homolog protein-Histone-lysine N-methyltransferase NSD3	no-yes
TK10	NQPGPMLK	0	n/a	0	n/a	0	n/a	0	n/a	0	n/a	0	n/a	0	n/a	1	C	VWF_HUMAN-RB6I2_HUMAN	VWF-ERC1	von Willebrand factor-ELKS/Rab6-interacting/CAST family member 1	no-yes
TK10	RNQPGPMLKNR	0	n/a	0	n/a	0	n/a	0	n/a	0	n/a	0	n/a	0	n/a	1	M	VWF_HUMAN-RB6I2_HUMAN	VWF-ERC1	von Willebrand factor-ELKS/Rab6-interacting/CAST family member 1	no-yes
UACC62	ELKLLLLGGALSLLALNGLFILIHK	0	n/a	0	n/a	0	n/a	0	n/a	0	n/a	0	n/a	1	X	0	n/a	NOC4L_HUMAN-GNA11_HUMAN	NOC4L-GNA11	Nucleolar complex protein 4 homolog-Guanine nucleotide-binding protein subunit alpha-11	no-yes
UO31	FSTAHTSSGSSECWRR	0	n/a	0	n/a	0	n/a	0	n/a	0	n/a	0	n/a	1	M	0	n/a	SNTG1_HUMAN-AF10_HUMAN	SNTG1-MLLT10	Gamma-1-syntrophin-Protein AF-10	no-yes
A498	NYNVVAPGCLSQSSISYTEAVEILK	1	M	0	n/a	0	n/a	0	n/a	0	n/a	0	n/a	1	M	0	n/a	SYNM_HUMAN-SCFD2_HUMAN	NARS2-SCFD2	Probable asparagine--tRNA ligase| mitochondrial-Sec1 family domain-containing protein 2	no-no
A498	TSNIPKLSWITWMKNGPQNMPAR	0	n/a	0	n/a	0	n/a	0	n/a	0	n/a	0	n/a	1	M	0	n/a	EGLN1_HUMAN-ODR4_HUMAN	EGLN1-ODR4	Egl nine homolog 1-Protein odr-4 homolog	no-no
A498	KHAEEEIQELQAQIQEQHVQIDVDVSKPDLTAALR	0	n/a	0	n/a	0	n/a	0	n/a	0	n/a	0	n/a	2	M	0	n/a	JIP4_HUMAN-VIME_HUMAN	SPAG9-VIM	C-Jun-amino-terminal kinase-interacting protein 4-Vimentin	no-no
A498	KGTDEDAIISVLAYR	0	n/a	0	n/a	0	n/a	0	n/a	0	n/a	0	n/a	18	M	0	n/a	GMCL1_HUMAN-ANXA4_HUMAN	GMCL1-ANXA4	Germ cell-less protein-like 1-Annexin A4	no-no
A549	FSFTGQIK	0	n/a	0	n/a	0	n/a	0	n/a	0	n/a	0	n/a	1	M	0	n/a	PSMF1_HUMAN-PLCB1_HUMAN	PSMF1-PLCB1	Proteasome inhibitor PI31 subunit-1-phosphatidylinositol 4|5-bisphosphate phosphodiesterase beta-1	no-no
A549	PDNFVFGIELCPPGKR	0	n/a	0	n/a	0	n/a	0	n/a	0	n/a	0	n/a	1	M	0	n/a	S22AN_HUMAN-TBB2A_HUMAN	SLC22A23-TUBB2A	Solute carrier family 22 member 23-Tubulin beta-2A chain	no-no
A549	RLWSLMLLKEK	0	n/a	0	n/a	0	n/a	0	n/a	0	n/a	0	n/a	0	n/a	1	X	K2C6A_HUMAN-YBOX1_HUMAN	KRT6A-YBX1	Keratin| type II cytoskeletal 6A-Nuclease-sensitive element-binding protein 1	no-no
A549	LPYVTMGLR	0	n/a	0	n/a	0	n/a	0	n/a	0	n/a	0	n/a	1	M	0	n/a	TUT7_HUMAN-PSB7_HUMAN	ZCCHC6-PSMB7	Terminal uridylyltransferase 7-Proteasome subunit beta type-7	no-no
A549	KGTDEDAIISVLAYR	0	n/a	0	n/a	0	n/a	0	n/a	0	n/a	0	n/a	13	M	0	n/a	GMCL1_HUMAN-ANXA4_HUMAN	GMCL1-ANXA4	Germ cell-less protein-like 1-Annexin A4	no-no
ACHN	LGGGGGLPGARSHSR	0	n/a	0	n/a	0	n/a	0	n/a	0	n/a	0	n/a	1	M	0	n/a	BAT1_HUMAN-NUD19_HUMAN	SLC7A9-NUDT19	b(0|+)-type amino acid transporter 1-Nucleoside diphosphate-linked moiety X motif 19	no-no
ACHN	WVSHSSLLSAMWRPQHLPSSQR	0	n/a	0	n/a	0	n/a	0	n/a	0	n/a	0	n/a	1	M	0	n/a	CKLF3_HUMAN-CKLF4_HUMAN	CMTM3-CMTM4	CKLF-like MARVEL transmembrane domain-containing protein 3-CKLF-like MARVEL transmembrane domain-containing protein 4	no-no
ACHN	KHAEEEIQELQAQIQEQHVQIDVDVSKPDLTAALR	0	n/a	0	n/a	0	n/a	0	n/a	0	n/a	0	n/a	3	M	0	n/a	JIP4_HUMAN-VIME_HUMAN	SPAG9-VIM	C-Jun-amino-terminal kinase-interacting protein 4-Vimentin	no-no
ACHN	EGDVGSLVYVMEALVVR	0	n/a	0	n/a	0	n/a	0	n/a	0	n/a	0	n/a	1	C	0	n/a	KGP1_HUMAN-RSLBB_HUMAN	PRKG1-RASL11B	cGMP-dependent protein kinase 1-Ras-like protein family member 11B	no-no
ACHN	SDASPSSIRSLKLEER	0	n/a	0	n/a	0	n/a	0	n/a	0	n/a	0	n/a	1	M	0	n/a	RLGPB_HUMAN-MCM5_HUMAN	RALGAPB-MCM5	Ral GTPase-activating protein subunit beta-DNA replication licensing factor MCM5	no-no
ACHN	HAEEEIQELQAQIQEQHVQIDVDVSKPDLTAALR	0	n/a	0	n/a	0	n/a	0	n/a	0	n/a	0	n/a	4	M	0	n/a	JIP4_HUMAN-VIME_HUMAN	SPAG9-VIM	C-Jun-amino-terminal kinase-interacting protein 4-Vimentin	no-no
ACHN	KGTDEDAIISVLAYR	0	n/a	0	n/a	0	n/a	0	n/a	0	n/a	0	n/a	8	M	0	n/a	GMCL1_HUMAN-ANXA4_HUMAN	GMCL1-ANXA4	Germ cell-less protein-like 1-Annexin A4	no-no
BT549	LGGGGGLPGAR	0	n/a	0	n/a	0	n/a	0	n/a	0	n/a	0	n/a	1	M	0	n/a	BAT1_HUMAN-NUD19_HUMAN	SLC7A9-NUDT19	b(0|+)-type amino acid transporter 1-Nucleoside diphosphate-linked moiety X motif 19	no-no
Caki1	GEDLDSQDMVRR	0	n/a	0	n/a	0	n/a	0	n/a	0	n/a	0	n/a	1	C	0	n/a	CTBL1_HUMAN-RUFY1_HUMAN	CTNNBL1-RUFY1	Beta-catenin-like protein 1-RUN and FYVE domain-containing protein 1	no-no
Caki1	KERMTDGAQQALR	0	n/a	0	n/a	0	n/a	0	n/a	0	n/a	0	n/a	1	C	0	n/a	CLIP2_HUMAN-RFC2_HUMAN	CLIP2-RFC2	CAP-Gly domain-containing linker protein 2-Replication factor C subunit 2	no-no
Caki1	LGGGGGLPGARSHSR	0	n/a	0	n/a	0	n/a	0	n/a	0	n/a	0	n/a	3	M	0	n/a	BAT1_HUMAN-NUD19_HUMAN	SLC7A9-NUDT19	b(0|+)-type amino acid transporter 1-Nucleoside diphosphate-linked moiety X motif 19	no-no
Caki1	TETFSLNK	0	n/a	0	n/a	0	n/a	0	n/a	0	n/a	0	n/a	1	M	0	n/a	ZMYM4_HUMAN-GPTC8_HUMAN	ZMYM4-GPATCH8	Zinc finger MYM-type protein 4-G patch domain-containing protein 8	no-no
Caki1	WAGASSWR	0	n/a	0	n/a	0	n/a	0	n/a	0	n/a	0	n/a	1	M	0	n/a	AGRG5_HUMAN-OSBL5_HUMAN	ADGRG5-OSBPL5	Adhesion G-protein coupled receptor G5-Oxysterol-binding protein-related protein 5	no-no
Caki1	QKNSADSLYR	0	n/a	0	n/a	0	n/a	0	n/a	0	n/a	0	n/a	1	M	0	n/a	RL12_HUMAN-RGCC_HUMAN	RPL12-RGCC	60S ribosomal protein L12-Regulator of cell cycle RGCC	no-no
Caki1	KGTDEDAIISVLAYR	0	n/a	0	n/a	0	n/a	0	n/a	0	n/a	0	n/a	11	M	0	n/a	GMCL1_HUMAN-ANXA4_HUMAN	GMCL1-ANXA4	Germ cell-less protein-like 1-Annexin A4	no-no
CCRF_CEM	GEDLDSQDMVRR	0	n/a	0	n/a	0	n/a	0	n/a	0	n/a	0	n/a	1	M	0	n/a	CTBL1_HUMAN-RUFY1_HUMAN	CTNNBL1-RUFY1	Beta-catenin-like protein 1-RUN and FYVE domain-containing protein 1	no-no
CCRF_CEM	RWPAGSWRR	0	n/a	0	n/a	0	n/a	0	n/a	0	n/a	0	n/a	1	M	0	n/a	LFTY2_HUMAN-PTPRF_HUMAN	LEFTY2-PTPRF	Left-right determination factor 2-Receptor-type tyrosine-protein phosphatase F	no-no
CCRF_CEM	VSKELQVR	0	n/a	0	n/a	0	n/a	0	n/a	0	n/a	0	n/a	1	M	0	n/a	EIF3A_HUMAN-CACL1_HUMAN	EIF3A-CACUL1	Eukaryotic translation initiation factor 3 subunit A-CDK2-associated and cullin domain-containing protein 1	no-no
CCRF_CEM	IPPLTNTQMAR	0	n/a	0	n/a	0	n/a	0	n/a	0	n/a	0	n/a	1	M	0	n/a	RU17_HUMAN-NUCB1_HUMAN	SNRNP70-NUCB1	U1 small nuclear ribonucleoprotein 70 kDa-Nucleobindin-1	no-no
CCRF_CEM	TSMFPMR	0	n/a	0	n/a	0	n/a	0	n/a	0	n/a	0	n/a	1	C	0	n/a	UBP35_HUMAN-PRDX5_HUMAN	USP35-PRDX5	Ubiquitin carboxyl-terminal hydrolase 35-Peroxiredoxin-5| mitochondrial	no-no
CCRF_CEM	AVHAPGRR	0	n/a	0	n/a	0	n/a	0	n/a	0	n/a	0	n/a	1	M	0	n/a	CI050_HUMAN-NIBL1_HUMAN	C9orf50-FAM129B	Uncharacterized protein C9orf50-Niban-like protein 1	no-no
CCRF_CEM	KAAGSQARPR	0	n/a	0	n/a	0	n/a	0	n/a	0	n/a	0	n/a	1	M	0	n/a	RNH2A_HUMAN-PIGR_HUMAN	RNASEH2A-PIGR	Ribonuclease H2 subunit A-Polymeric immunoglobulin receptor	no-no
CCRF_CEM	QTSVSESLQR	0	n/a	0	n/a	0	n/a	0	n/a	0	n/a	0	n/a	1	M	0	n/a	NSRP1_HUMAN-LYRM9_HUMAN	NSRP1-LYRM9	Nuclear speckle splicing regulatory protein 1-LYR motif-containing protein 9	no-no
CCRF_CEM	KGTDEDAIISVLAYR	0	n/a	0	n/a	0	n/a	0	n/a	0	n/a	0	n/a	4	M	0	n/a	GMCL1_HUMAN-ANXA4_HUMAN	GMCL1-ANXA4	Germ cell-less protein-like 1-Annexin A4	no-no
CCRF_CEM	SSDPGVQLIMGMLSEK	0	n/a	0	n/a	0	n/a	0	n/a	0	n/a	0	n/a	1	C	0	n/a	INSC_HUMAN-BGAL_HUMAN	INSC-GLB1	Protein inscuteable homolog-Beta-galactosidase	no-no
CCRF_CEM	SAEEKIKK	0	n/a	0	n/a	0	n/a	0	n/a	0	n/a	0	n/a	1	M	0	n/a	SH3L1_HUMAN-CU025_HUMAN	SH3BGRL-C2CD2	SH3 domain-binding glutamic acid-rich-like protein-C2 domain-containing protein 2	no-no
CL_786_O	MEYVCFKIMASSK	0	n/a	0	n/a	0	n/a	0	n/a	0	n/a	0	n/a	0	n/a	6	M	VMP1_HUMAN-TBD_HUMAN	VMP1-TUBD1	Vacuole membrane protein 1-Tubulin delta chain	no-no
CL_786_O	CHKCCPRHR	0	n/a	0	n/a	0	n/a	0	n/a	0	n/a	0	n/a	0	n/a	4	M	VMP1_HUMAN-DHX40_HUMAN	VMP1-DHX40	Vacuole membrane protein 1-Probable ATP-dependent RNA helicase DHX40	no-no
CL_786_O	CWNMQSLHKVMEWLPAR	0	n/a	0	n/a	0	n/a	0	n/a	0	n/a	0	n/a	0	n/a	1	M	RNFT1_HUMAN-VMP1_HUMAN	RNFT1-VMP1	RING finger and transmembrane domain-containing protein 1-Vacuole membrane protein 1	no-no
CL_786_O	FTNSLTTVGKLSVMESSK	0	n/a	0	n/a	0	n/a	0	n/a	0	n/a	0	n/a	1	C	0	n/a	IQCE_HUMAN-NXP20_HUMAN	IQCE-FAM114A1	IQ domain-containing protein E-Protein NOXP20	no-no
CL_786_O	LQQHLVHK	0	n/a	0	n/a	0	n/a	0	n/a	0	n/a	0	n/a	1	M	0	n/a	RBM6_HUMAN-WIPI1_HUMAN	RBM6-WIPI1	RNA-binding protein 6-WD repeat domain phosphoinositide-interacting protein 1	no-no
CL_786_O	SRSLQWDSPSR	0	n/a	0	n/a	0	n/a	0	n/a	0	n/a	0	n/a	1	C	0	n/a	BIRC6_HUMAN-LTBP1_HUMAN	BIRC6-LTBP1	Baculoviral IAP repeat-containing protein 6-Latent-transforming growth factor beta-binding protein 1	no-no
CL_786_O	PLFCDGVPQR	0	n/a	0	n/a	0	n/a	0	n/a	0	n/a	0	n/a	0	n/a	1	M	KPCT_HUMAN-GALT2_HUMAN	PRKCQ-GALNT2	Protein kinase C theta type-Polypeptide N-acetylgalactosaminyltransferase 2	no-no
CL_786_O	LSQGAAEEDHGCRKGENWLSWMFEK	0	n/a	0	n/a	0	n/a	0	n/a	0	n/a	0	n/a	0	n/a	1	X	VMP1_HUMAN-MRC2_HUMAN	VMP1-MRC2	Vacuole membrane protein 1-C-type mannose receptor 2	no-no
CL_786_O	PLFCDGVPQRR	0	n/a	0	n/a	0	n/a	0	n/a	0	n/a	0	n/a	0	n/a	1	M	KPCT_HUMAN-GALT2_HUMAN	PRKCQ-GALNT2	Protein kinase C theta type-Polypeptide N-acetylgalactosaminyltransferase 2	no-no
CL_786_O	APEEGGLAEPPDAPCCPRHR	0	n/a	0	n/a	0	n/a	0	n/a	0	n/a	0	n/a	0	n/a	1	M	VMP1_HUMAN-SYEM_HUMAN	VMP1-EARS2	Vacuole membrane protein 1-Probable glutamate--tRNA ligase| mitochondrial	no-no
CL_786_O	SFEWTEPSLTPGMTK	0	n/a	0	n/a	0	n/a	0	n/a	0	n/a	1	X	0	n/a	1	X	KI26B_HUMAN-GALT2_HUMAN	KIF26B-GALNT2	Kinesin-like protein KIF26B-Polypeptide N-acetylgalactosaminyltransferase 2	no-no
CL_786_O	WSPRVPR	0	n/a	0	n/a	0	n/a	0	n/a	0	n/a	0	n/a	1	M	0	n/a	COIA1_HUMAN-CO3_HUMAN	COL18A1-C3	Collagen alpha-1(XVIII) chain-Complement C3	no-no
COLO205	NYNVVAPGCLSQSSISYTEAVEILK	0	n/a	0	n/a	0	n/a	0	n/a	0	n/a	0	n/a	1	M	0	n/a	SYNM_HUMAN-SCFD2_HUMAN	NARS2-SCFD2	Probable asparagine--tRNA ligase| mitochondrial-Sec1 family domain-containing protein 2	no-no
COLO205	NIFLQGRTAKALR	0	n/a	0	n/a	0	n/a	0	n/a	0	n/a	0	n/a	1	C	0	n/a	CMC1_HUMAN-AL14E_HUMAN	SLC25A12-ARL14EP	Calcium-binding mitochondrial carrier protein Aralar1-ARL14 effector protein	no-no
COLO205	ELRSGILKHLQR	0	n/a	0	n/a	0	n/a	0	n/a	0	n/a	0	n/a	1	C	0	n/a	QSOX2_HUMAN-TMCC1_HUMAN	QSOX2-TMCC1	Sulfhydryl oxidase 2-Transmembrane and coiled-coil domains protein 1	no-no
COLO205	IIECAVKK	0	n/a	0	n/a	0	n/a	0	n/a	0	n/a	0	n/a	1	M	0	n/a	CDK14_HUMAN-GTPBA_HUMAN	CDK14-GTPBP10	Cyclin-dependent kinase 14-GTP-binding protein 10	no-no
COLO205	QLILEHAGSYFDQR	0	n/a	0	n/a	0	n/a	0	n/a	0	n/a	0	n/a	1	M	0	n/a	DYH5_HUMAN-TRIO_HUMAN	DNAH5-TRIO	Dynein heavy chain 5| axonemal-Triple functional domain protein	no-no
COLO205	LDKLQIGLWK	0	n/a	0	n/a	0	n/a	0	n/a	0	n/a	0	n/a	1	M	0	n/a	CE112_HUMAN-PSD11_HUMAN	CEP112-PSMD11	Centrosomal protein of 112 kDa-26S proteasome non-ATPase regulatory subunit 11	no-no
COLO205	KGTDEDAIISVLAYR	0	n/a	0	n/a	0	n/a	0	n/a	0	n/a	0	n/a	10	M	0	n/a	GMCL1_HUMAN-ANXA4_HUMAN	GMCL1-ANXA4	Germ cell-less protein-like 1-Annexin A4	no-no
COLO205	SQRAGAAGGMNKK	0	n/a	0	n/a	0	n/a	0	n/a	0	n/a	0	n/a	1	M	0	n/a	PARP8_HUMAN-PCNP_HUMAN	PARP8-PCNP	Poly [ADP-ribose] polymerase 8-PEST proteolytic signal-containing nuclear protein	no-no
DU145	NRLAPLR	0	n/a	0	n/a	0	n/a	0	n/a	0	n/a	0	n/a	1	M	0	n/a	CUL4A_HUMAN-CAZA2_HUMAN	CUL4A-CAPZA2	Cullin-4A-F-actin-capping protein subunit alpha-2	no-no
DU145	TLRARAMAAADAETK	0	n/a	0	n/a	0	n/a	0	n/a	0	n/a	0	n/a	1	M	0	n/a	ZMY19_HUMAN-EHMT1_HUMAN	ZMYND19-EHMT1	Zinc finger MYND domain-containing protein 19-Histone-lysine N-methyltransferase EHMT1	no-no
DU145	YQGVMVGMGQK	0	n/a	0	n/a	0	n/a	0	n/a	0	n/a	0	n/a	1	MC	0	n/a	ACTG_HUMAN-PABP1_HUMAN	ACTG1-PABPC1	Actin| cytoplasmic 2-Polyadenylate-binding protein 1	no-no
DU145	EPSTASGGGQLINEIIR	0	n/a	0	n/a	0	n/a	0	n/a	0	n/a	0	n/a	1	M	0	n/a	NFAC1_HUMAN-K1468_HUMAN	NFATC1-KIAA1468	Nuclear factor of activated T-cells| cytoplasmic 1-LisH domain and HEAT repeat-containing protein KIAA1468	no-no
DU145	SHPEQYSPSMR	0	n/a	0	n/a	0	n/a	0	n/a	0	n/a	0	n/a	2	M	0	n/a	TTYH2_HUMAN-NHRF1_HUMAN	TTYH2-SLC9A3R1	Protein tweety homolog 2-Na(+)/H(+) exchange regulatory cofactor NHE-RF1	no-no
DU145	GCEDYSSWR	0	n/a	0	n/a	0	n/a	0	n/a	0	n/a	0	n/a	1	C	0	n/a	NFIA_HUMAN-INADL_HUMAN	NFIA-INADL	Nuclear factor 1 A-type-InaD-like protein	no-no
DU145	MGIEYKVGK	0	n/a	0	n/a	0	n/a	0	n/a	0	n/a	0	n/a	1	M	0	n/a	DLDH_HUMAN-LAMB1_HUMAN	DLD-LAMB1	Dihydrolipoyl dehydrogenase| mitochondrial-Laminin subunit beta-1	no-no
DU145	KGTDEDAIISVLAYR	0	n/a	0	n/a	0	n/a	0	n/a	0	n/a	0	n/a	7	M	0	n/a	GMCL1_HUMAN-ANXA4_HUMAN	GMCL1-ANXA4	Germ cell-less protein-like 1-Annexin A4	no-no
EKVX	NYNVVAPGCLSQSSISYTEAVEILK	1	M	1	M	0	n/a	0	n/a	0	n/a	5	M	1	M	5	M	SYNM_HUMAN-SCFD2_HUMAN	NARS2-SCFD2	Probable asparagine--tRNA ligase| mitochondrial-Sec1 family domain-containing protein 2	no-no
EKVX	WFPSHIDQTTTWQDPRK	0	n/a	0	n/a	0	n/a	0	n/a	0	n/a	0	n/a	0	n/a	1	M	YAP1_HUMAN-BIRC2_HUMAN	YAP1-BIRC2	Transcriptional coactivator YAP1-Baculoviral IAP repeat-containing protein 2	no-no
EKVX	RECNSVEAKCIR	0	n/a	0	n/a	0	n/a	0	n/a	0	n/a	0	n/a	0	n/a	2	M	SHAN2_HUMAN-CUL5_HUMAN	SHANK2-CUL5	SH3 and multiple ankyrin repeat domains protein 2-Cullin-5	no-no
EKVX	ECNSVEALWK	0	n/a	0	n/a	0	n/a	0	n/a	0	n/a	0	n/a	0	n/a	1	M	ELMD1_HUMAN-CUL5_HUMAN	ELMOD1-CUL5	ELMO domain-containing protein 1-Cullin-5	no-no
EKVX	KHTSLQR	0	n/a	0	n/a	0	n/a	0	n/a	0	n/a	0	n/a	0	n/a	1	M	KPYM_HUMAN-MMP10_HUMAN	PKM-MMP10	Pyruvate kinase PKM-Stromelysin-2	no-no
EKVX	KGTDEDAIISVLAYR	0	n/a	0	n/a	0	n/a	0	n/a	0	n/a	0	n/a	23	M	0	n/a	GMCL1_HUMAN-ANXA4_HUMAN	GMCL1-ANXA4	Germ cell-less protein-like 1-Annexin A4	no-no
EKVX	TMNQRISQSAPVK	0	n/a	0	n/a	0	n/a	0	n/a	0	n/a	0	n/a	0	n/a	1	C	YAP1_HUMAN-RHG42_HUMAN	YAP1-ARHGAP42	Transcriptional coactivator YAP1-Rho GTPase-activating protein 42	no-no
H226	GEDLDSQDMVRR	0	n/a	0	n/a	0	n/a	0	n/a	0	n/a	0	n/a	1	M	0	n/a	CTBL1_HUMAN-RUFY1_HUMAN	CTNNBL1-RUFY1	Beta-catenin-like protein 1-RUN and FYVE domain-containing protein 1	no-no
H226	MEYVCFKIMASSK	0	n/a	0	n/a	0	n/a	0	n/a	0	n/a	0	n/a	0	n/a	1	M	VMP1_HUMAN-TBD_HUMAN	VMP1-TUBD1	Vacuole membrane protein 1-Tubulin delta chain	no-no
H226	CHKCCPRHR	0	n/a	0	n/a	0	n/a	0	n/a	0	n/a	0	n/a	0	n/a	3	M	VMP1_HUMAN-DHX40_HUMAN	VMP1-DHX40	Vacuole membrane protein 1-Probable ATP-dependent RNA helicase DHX40	no-no
H226	EGPAKDFASRAK	0	n/a	0	n/a	0	n/a	0	n/a	0	n/a	0	n/a	0	n/a	1	X	VMP1_HUMAN-CHMP5_HUMAN	VMP1-CHMP5	Vacuole membrane protein 1-Charged multivesicular body protein 5	no-no
H226	YQGVMVGMGQK	0	n/a	0	n/a	0	n/a	0	n/a	0	n/a	0	n/a	1	C	0	n/a	ACTG_HUMAN-PABP1_HUMAN	ACTG1-PABPC1	Actin| cytoplasmic 2-Polyadenylate-binding protein 1	no-no
H226	LQAANAEDIKGSK	0	n/a	0	n/a	0	n/a	0	n/a	0	n/a	0	n/a	2	M	0	n/a	RUVB2_HUMAN-NUCB1_HUMAN	RUVBL2-NUCB1	RuvB-like 2-Nucleobindin-1	no-no
H226	QEFEEMLEHAESAQSYGVAASKR	0	n/a	0	n/a	0	n/a	0	n/a	0	n/a	1	M	0	n/a	1	M	RNFT1_HUMAN-VMP1_HUMAN	RNFT1-VMP1	RING finger and transmembrane domain-containing protein 1-Vacuole membrane protein 1	no-no
H226	RETGDPR	0	n/a	0	n/a	0	n/a	0	n/a	0	n/a	0	n/a	1	M	0	n/a	UBP28_HUMAN-DLG2_HUMAN	USP28-DLG2	Ubiquitin carboxyl-terminal hydrolase 28-Disks large homolog 2	no-no
H226	LLGRQHLTLK	0	n/a	0	n/a	0	n/a	0	n/a	0	n/a	0	n/a	1	M	0	n/a	PCNT_HUMAN-RTF2_HUMAN	PCNT-RTFDC1	Pericentrin-Protein RTF2 homolog	no-no
H226	LMTQLVLPGMVER	0	n/a	0	n/a	0	n/a	0	n/a	0	n/a	0	n/a	1	M	0	n/a	DEP1B_HUMAN-DHB12_HUMAN	DEPDC1B-HSD17B12	DEP domain-containing protein 1B-Very-long-chain 3-oxoacyl-CoA reductase	no-no
H226	SHPEQYSPSMR	0	n/a	0	n/a	0	n/a	0	n/a	0	n/a	0	n/a	1	M	0	n/a	TTYH2_HUMAN-NHRF1_HUMAN	TTYH2-SLC9A3R1	Protein tweety homolog 2-Na(+)/H(+) exchange regulatory cofactor NHE-RF1	no-no
H226	KLWLHQGAMDHR	0	n/a	0	n/a	0	n/a	0	n/a	0	n/a	0	n/a	1	M	0	n/a	ITCH_HUMAN-DLRB1_HUMAN	ITCH-DYNLRB1	E3 ubiquitin-protein ligase Itchy homolog-Dynein light chain roadblock-type 1	no-no
H226	HAEEEIQELQAQIQEQHVQIDVDVSKPDLTAALR	0	n/a	0	n/a	0	n/a	0	n/a	0	n/a	0	n/a	2	M	0	n/a	JIP4_HUMAN-VIME_HUMAN	SPAG9-VIM	C-Jun-amino-terminal kinase-interacting protein 4-Vimentin	no-no
H226	KGTDEDAIISVLAYR	0	n/a	0	n/a	0	n/a	0	n/a	0	n/a	0	n/a	14	M	0	n/a	GMCL1_HUMAN-ANXA4_HUMAN	GMCL1-ANXA4	Germ cell-less protein-like 1-Annexin A4	no-no
H23	MGLSDLVQAQMDQPRK	1	M	0	n/a	0	n/a	0	n/a	0	n/a	0	n/a	1	M	0	n/a	ATS3_HUMAN-YTDC1_HUMAN	ADAMTS3-YTHDC1	A disintegrin and metalloproteinase with thrombospondin motifs 3-YTH domain-containing protein 1	no-no
H23	THLSNVYPSKPNPIGRINLANCTSR	0	n/a	0	n/a	0	n/a	0	n/a	0	n/a	0	n/a	0	n/a	1	C	ANLN_HUMAN-HERP2_HUMAN	ANLN-HERPUD2	Actin-binding protein anillin-Homocysteine-responsive endoplasmic reticulum-resident ubiquitin-like domain member 2 protein	no-no
H23	EMLEHAESAQRGTMRR	0	n/a	0	n/a	0	n/a	0	n/a	0	n/a	0	n/a	1	M	0	n/a	KDM2A_HUMAN-VMP1_HUMAN	KDM2A-VMP1	Lysine-specific demethylase 2A-Vacuole membrane protein 1	no-no
H23	EQNLPRGNLLREYPCGNSTPWK	0	n/a	0	n/a	0	n/a	0	n/a	0	n/a	0	n/a	1	M	0	n/a	ABCA4_HUMAN-BCAR3_HUMAN	ABCA4-BCAR3	Retinal-specific ATP-binding cassette transporter-Breast cancer anti-estrogen resistance protein 3	no-no
H23	SQLQITADIGLAAWGRK	0	n/a	0	n/a	0	n/a	0	n/a	0	n/a	1	X	0	n/a	1	X	SAHH_HUMAN-ITCH_HUMAN	AHCY-ITCH	Adenosylhomocysteinase-E3 ubiquitin-protein ligase Itchy homolog	no-no
H23	DFKECVPEDLELK	0	n/a	0	n/a	0	n/a	0	n/a	0	n/a	0	n/a	1	M	0	n/a	UBP31_HUMAN-CRYL1_HUMAN	USP31-CRYL1	Ubiquitin carboxyl-terminal hydrolase 31-Lambda-crystallin homolog	no-no
H23	KGTDEDAIISVLAYR	0	n/a	0	n/a	0	n/a	0	n/a	0	n/a	0	n/a	5	M	0	n/a	GMCL1_HUMAN-ANXA4_HUMAN	GMCL1-ANXA4	Germ cell-less protein-like 1-Annexin A4	no-no
H23	TVSAPWGISTLK	0	n/a	0	n/a	0	n/a	0	n/a	0	n/a	0	n/a	1	M	0	n/a	ANM8_HUMAN-WNK1_HUMAN	PRMT8-WNK1	Protein arginine N-methyltransferase 8-Serine/threonine-protein kinase WNK1	no-no
H322M	PLQFDINSVGKQFK	0	n/a	0	n/a	0	n/a	0	n/a	0	n/a	0	n/a	1	M	0	n/a	DNJC7_HUMAN-UIF_HUMAN	DNAJC7-FYTTD1	DnaJ homolog subfamily C member 7-UAP56-interacting factor	no-no
H322M	KGTDEDAIISVLAYR	0	n/a	0	n/a	0	n/a	0	n/a	0	n/a	0	n/a	7	M	0	n/a	GMCL1_HUMAN-ANXA4_HUMAN	GMCL1-ANXA4	Germ cell-less protein-like 1-Annexin A4	no-no
H460	VDCPGPGSGAEVGVR	0	n/a	0	n/a	0	n/a	0	n/a	0	n/a	0	n/a	1	M	0	n/a	TAF4_HUMAN-PSA7_HUMAN	TAF4-PSMA7	Transcription initiation factor TFIID subunit 4-Proteasome subunit alpha type-7	no-no
H460	LLNRVIK	0	n/a	0	n/a	0	n/a	0	n/a	0	n/a	0	n/a	1	M	0	n/a	GRK4_HUMAN-HD_HUMAN	GRK4-HTT	G protein-coupled receptor kinase 4-Huntingtin	no-no
H460	YEAEELK	0	n/a	0	n/a	0	n/a	0	n/a	0	n/a	0	n/a	1	M	0	n/a	CPNE7_HUMAN-RL13_HUMAN	CPNE7-RPL13	Copine-7-60S ribosomal protein L13	no-no
H460	LQAANAEDIKGSK	0	n/a	0	n/a	0	n/a	0	n/a	0	n/a	0	n/a	1	MC	0	n/a	RUVB2_HUMAN-NUCB1_HUMAN	RUVBL2-NUCB1	RuvB-like 2-Nucleobindin-1	no-no
H460	QCLLRLGVLRQK	0	n/a	0	n/a	0	n/a	0	n/a	0	n/a	0	n/a	1	C	0	n/a	KAD9_HUMAN-MICA1_HUMAN	AK9-MICAL1	Adenylate kinase 9-Protein-methionine sulfoxide oxidase MICAL1	no-no
H460	KGTDEDAIISVLAYR	0	n/a	0	n/a	0	n/a	0	n/a	0	n/a	0	n/a	1	M	0	n/a	GMCL1_HUMAN-ANXA4_HUMAN	GMCL1-ANXA4	Germ cell-less protein-like 1-Annexin A4	no-no
H522	MEYVCFKIMASSK	0	n/a	0	n/a	0	n/a	0	n/a	0	n/a	0	n/a	0	n/a	1	C	VMP1_HUMAN-TBD_HUMAN	VMP1-TUBD1	Vacuole membrane protein 1-Tubulin delta chain	no-no
H522	MRKGLEAPR	0	n/a	0	n/a	0	n/a	0	n/a	0	n/a	0	n/a	1	M	0	n/a	KPCD1_HUMAN-AKAP6_HUMAN	PRKD1-AKAP6	Serine/threonine-protein kinase D1-A-kinase anchor protein 6	no-no
H522	MGSDLVSQK	0	n/a	0	n/a	0	n/a	0	n/a	0	n/a	0	n/a	1	M	0	n/a	IFT74_HUMAN-CAAP1_HUMAN	IFT74-CAAP1	Intraflagellar transport protein 74 homolog-Caspase activity and apoptosis inhibitor 1	no-no
H522	QEFEEMLEHAESAQSYGVAASK	0	n/a	0	n/a	0	n/a	0	n/a	0	n/a	0	n/a	0	n/a	1	M	RNFT1_HUMAN-VMP1_HUMAN	RNFT1-VMP1	RING finger and transmembrane domain-containing protein 1-Vacuole membrane protein 1	no-no
H522	GQHPHGTSLR	0	n/a	0	n/a	0	n/a	0	n/a	0	n/a	0	n/a	1	M	0	n/a	CC28B_HUMAN-2A5G_HUMAN	CCDC28B-PPP2R5C	Coiled-coil domain-containing protein 28B-Serine/threonine-protein phosphatase 2A 56 kDa regulatory subunit gamma isoform	no-no
H522	EAGICYASIAMATDYDCWKEHEEAPFRR	0	n/a	0	n/a	0	n/a	0	n/a	0	n/a	0	n/a	3	MX	0	n/a	MTAP_HUMAN-PCDH7_HUMAN	MTAP-PCDH7	S-methyl-5'-thioadenosine phosphorylase-Protocadherin-7	no-no
H522	GLHAAACAAAMAR	0	n/a	0	n/a	0	n/a	0	n/a	0	n/a	0	n/a	1	M	0	n/a	RS4X_HUMAN-RS18_HUMAN	RPS4X-RPS18	40S ribosomal protein S4| X isoform-40S ribosomal protein S18	no-no
H522	GNDGENWLSWMFEK	0	n/a	0	n/a	0	n/a	0	n/a	0	n/a	0	n/a	0	n/a	1	M	VMP1_HUMAN-CO3A1_HUMAN	VMP1-COL3A1	Vacuole membrane protein 1-Collagen alpha-1(III) chain	no-no
H522	KGTDEDAIISVLAYR	0	n/a	0	n/a	0	n/a	0	n/a	0	n/a	0	n/a	6	M	0	n/a	GMCL1_HUMAN-ANXA4_HUMAN	GMCL1-ANXA4	Germ cell-less protein-like 1-Annexin A4	no-no
H522	SAEEKIKK	0	n/a	0	n/a	0	n/a	0	n/a	0	n/a	0	n/a	1	M	0	n/a	SH3L1_HUMAN-CU025_HUMAN	SH3BGRL-C2CD2	SH3 domain-binding glutamic acid-rich-like protein-C2 domain-containing protein 2	no-no
HCC2998	MLDNLMTMKTKQR	0	n/a	0	n/a	0	n/a	0	n/a	0	n/a	0	n/a	1	M	0	n/a	F193A_HUMAN-ADDA_HUMAN	FAM193A-ADD1	Protein FAM193A-Alpha-adducin	no-no
HCC2998	VATAMTAPR	0	n/a	0	n/a	0	n/a	0	n/a	0	n/a	0	n/a	1	M	0	n/a	WNK2_HUMAN-IFT74_HUMAN	WNK2-IFT74	Serine/threonine-protein kinase WNK2-Intraflagellar transport protein 74 homolog	no-no
HCC2998	RLEDAFIVISDSDGEHR	0	n/a	0	n/a	0	n/a	0	n/a	0	n/a	0	n/a	1	M	0	n/a	LIRB1_HUMAN-UIMC1_HUMAN	LILRB1-UIMC1	Leukocyte immunoglobulin-like receptor subfamily B member 1-BRCA1-A complex subunit RAP80	no-no
HCC2998	TYLTITDTQMSR	0	n/a	0	n/a	0	n/a	0	n/a	0	n/a	0	n/a	1	M	0	n/a	CRAC1_HUMAN-RRP12_HUMAN	CRTAC1-RRP12	Cartilage acidic protein 1-RRP12-like protein	no-no
HCC2998	VNCPEKVK	0	n/a	0	n/a	0	n/a	0	n/a	0	n/a	0	n/a	1	M	0	n/a	BABA1_HUMAN-OCEL1_HUMAN	BABAM1-OCEL1	BRISC and BRCA1-A complex member 1-Occludin/ELL domain-containing protein 1	no-no
HCC2998	KGTDEDAIISVLAYR	0	n/a	0	n/a	0	n/a	0	n/a	0	n/a	0	n/a	14	M	0	n/a	GMCL1_HUMAN-ANXA4_HUMAN	GMCL1-ANXA4	Germ cell-less protein-like 1-Annexin A4	no-no
HCT116	WHTVVVTKAAMIVNQLSK	0	n/a	0	n/a	0	n/a	0	n/a	0	n/a	0	n/a	3	CX	0	n/a	LAMA3_HUMAN-PLAK_HUMAN	LAMA3-JUP	Laminin subunit alpha-3-Junction plakoglobin	no-no
HCT15	FSFTGQIK	0	n/a	0	n/a	0	n/a	0	n/a	0	n/a	0	n/a	1	M	0	n/a	PSMF1_HUMAN-PLCB1_HUMAN	PSMF1-PLCB1	Proteasome inhibitor PI31 subunit-1-phosphatidylinositol 4|5-bisphosphate phosphodiesterase beta-1	no-no
HCT15	RETGDPR	0	n/a	0	n/a	0	n/a	0	n/a	0	n/a	0	n/a	3	M	0	n/a	UBP28_HUMAN-DLG2_HUMAN	USP28-DLG2	Ubiquitin carboxyl-terminal hydrolase 28-Disks large homolog 2	no-no
HCT15	KGTDEDAIISVLAYR	0	n/a	0	n/a	0	n/a	0	n/a	0	n/a	0	n/a	4	M	0	n/a	GMCL1_HUMAN-ANXA4_HUMAN	GMCL1-ANXA4	Germ cell-less protein-like 1-Annexin A4	no-no
HL60	ARAMAAADAERETLLR	0	n/a	0	n/a	0	n/a	0	n/a	0	n/a	0	n/a	0	n/a	1	M	RABL6_HUMAN-EHMT1_HUMAN	RABL6-EHMT1	Rab-like protein 6-Histone-lysine N-methyltransferase EHMT1	no-no
HL60	APQHEDPGGHRGGPQPLGLER	1	M	1	M	0	n/a	0	n/a	0	n/a	1	M	1	M	1	M	NOC4L_HUMAN-ERF_HUMAN	NOC4L-ERF	Nucleolar complex protein 4 homolog-ETS domain-containing transcription factor ERF	no-no
HL60	NNLAVLECLQDVREK	0	n/a	0	n/a	0	n/a	0	n/a	0	n/a	0	n/a	1	M	0	n/a	COG4_HUMAN-GSLG1_HUMAN	COG4-GLG1	Conserved oligomeric Golgi complex subunit 4-Golgi apparatus protein 1	no-no
HL60	FTNSLTTVGKLSVMESSK	0	n/a	0	n/a	0	n/a	0	n/a	0	n/a	0	n/a	1	C	0	n/a	IQCE_HUMAN-NXP20_HUMAN	IQCE-FAM114A1	IQ domain-containing protein E-Protein NOXP20	no-no
HL60	VNLTLDLGQVLPEKR	0	n/a	0	n/a	0	n/a	0	n/a	0	n/a	0	n/a	1	M	0	n/a	MIC1_HUMAN-LAMA3_HUMAN	C18orf8-LAMA3	Uncharacterized protein C18orf8-Laminin subunit alpha-3	no-no
HL60	KEEEWDRK	0	n/a	0	n/a	0	n/a	0	n/a	0	n/a	0	n/a	1	M	0	n/a	CBX1_HUMAN-SSRP1_HUMAN	CBX1-SSRP1	Chromobox protein homolog 1-FACT complex subunit SSRP1	no-no
HL60	LYLRQYTKYYIHR	0	n/a	0	n/a	0	n/a	0	n/a	0	n/a	0	n/a	1	M	0	n/a	ALG14_HUMAN-RHG29_HUMAN	ALG14-ARHGAP29	UDP-N-acetylglucosamine transferase subunit ALG14 homolog-Rho GTPase-activating protein 29	no-no
HL60	GGPAVGGGGPQPLGLER	0	n/a	0	n/a	0	n/a	0	n/a	0	n/a	1	M	0	n/a	1	M	NOC4L_HUMAN-WDR6_HUMAN	NOC4L-WDR6	Nucleolar complex protein 4 homolog-WD repeat-containing protein 6	no-no
HL60	KGTDEDAIISVLAYR	0	n/a	0	n/a	0	n/a	0	n/a	0	n/a	0	n/a	5	M	0	n/a	GMCL1_HUMAN-ANXA4_HUMAN	GMCL1-ANXA4	Germ cell-less protein-like 1-Annexin A4	no-no
HL60	WMKTTNPR	0	n/a	0	n/a	0	n/a	0	n/a	0	n/a	0	n/a	1	M	0	n/a	DLG2_HUMAN-I5P1_HUMAN	DLG2-INPP5A	Disks large homolog 2-Type I inositol 1|4|5-trisphosphate 5-phosphatase	no-no
HOP62	DPANGRQFSSQDETGAYLIDR	0	n/a	0	n/a	0	n/a	0	n/a	0	n/a	0	n/a	0	n/a	1	X	KCTD2_HUMAN-NUP85_HUMAN	KCTD2-NUP85	BTB/POZ domain-containing protein KCTD2-Nuclear pore complex protein Nup85	no-no
HOP62	LQQHLVHK	0	n/a	0	n/a	0	n/a	0	n/a	0	n/a	0	n/a	1	M	0	n/a	RBM6_HUMAN-WIPI1_HUMAN	RBM6-WIPI1	RNA-binding protein 6-WD repeat domain phosphoinositide-interacting protein 1	no-no
HOP62	LDKLQIGLWK	0	n/a	0	n/a	0	n/a	0	n/a	0	n/a	0	n/a	1	M	0	n/a	CE112_HUMAN-PSD11_HUMAN	CEP112-PSMD11	Centrosomal protein of 112 kDa-26S proteasome non-ATPase regulatory subunit 11	no-no
HOP62	KGTDEDAIISVLAYR	0	n/a	0	n/a	0	n/a	0	n/a	0	n/a	0	n/a	4	M	0	n/a	GMCL1_HUMAN-ANXA4_HUMAN	GMCL1-ANXA4	Germ cell-less protein-like 1-Annexin A4	no-no
HOP92a	AGLYSDVYKTTDFSPGAGGFCTTLPPSFLRVDDR	0	n/a	0	n/a	0	n/a	0	n/a	0	n/a	0	n/a	0	n/a	1	X	CROC4_HUMAN-ASH1L_HUMAN	C1orf61-ASH1L	Protein CROC-4-Histone-lysine N-methyltransferase ASH1L	no-no
HOP92a	LDASDDGILAKIVDK	0	n/a	0	n/a	0	n/a	0	n/a	0	n/a	1	X	0	n/a	1	X	MTNB_HUMAN-ODPX_HUMAN	APIP-PDHX	Methylthioribulose-1-phosphate dehydratase-Pyruvate dehydrogenase protein X component| mitochondrial	no-no
HOP92a	VLKSVVASNTSYLASMSYFGKPPLLLIPR	0	n/a	0	n/a	0	n/a	0	n/a	0	n/a	0	n/a	1	C	0	n/a	TSN5_HUMAN-IF4E_HUMAN	TSPAN5-EIF4E	Tetraspanin-5-Eukaryotic translation initiation factor 4E	no-no
HOP92a	FTNSLTTVGKLSVMESSK	0	n/a	0	n/a	0	n/a	0	n/a	0	n/a	0	n/a	1	C	0	n/a	IQCE_HUMAN-NXP20_HUMAN	IQCE-FAM114A1	IQ domain-containing protein E-Protein NOXP20	no-no
HOP92a	ELRSGILKHLQR	0	n/a	0	n/a	0	n/a	0	n/a	0	n/a	0	n/a	1	C	0	n/a	QSOX2_HUMAN-TMCC1_HUMAN	QSOX2-TMCC1	Sulfhydryl oxidase 2-Transmembrane and coiled-coil domains protein 1	no-no
HOP92a	SPRGALDR	0	n/a	0	n/a	0	n/a	0	n/a	0	n/a	0	n/a	1	M	0	n/a	STX12_HUMAN-RFA2_HUMAN	STX12-RPA2	Syntaxin-12-Replication protein A 32 kDa subunit	no-no
HOP92a	QCLLRLGVLRQK	0	n/a	0	n/a	0	n/a	0	n/a	0	n/a	0	n/a	1	C	0	n/a	KAD9_HUMAN-MICA1_HUMAN	AK9-MICAL1	Adenylate kinase 9-Protein-methionine sulfoxide oxidase MICAL1	no-no
HOP92a	NACNVLDLFHFQDKLTAR	0	n/a	0	n/a	0	n/a	0	n/a	0	n/a	0	n/a	1	M	0	n/a	TNG6_HUMAN-KLK7_HUMAN	TANGO6-KLK7	Transport and Golgi organization protein 6 homolog-Kallikrein-7	no-no
HOP92a	KGTDEDAIISVLAYR	0	n/a	0	n/a	0	n/a	0	n/a	0	n/a	0	n/a	7	M	0	n/a	GMCL1_HUMAN-ANXA4_HUMAN	GMCL1-ANXA4	Germ cell-less protein-like 1-Annexin A4	no-no
HOP92	MMVIHPK	0	n/a	0	n/a	0	n/a	0	n/a	0	n/a	0	n/a	1	M	0	n/a	S26A6_HUMAN-KAP2_HUMAN	SLC26A6-PRKAR2A	Solute carrier family 26 member 6-cAMP-dependent protein kinase type II-alpha regulatory subunit	no-no
HOP92	DILQENSQMFQGRPCK	0	n/a	0	n/a	0	n/a	0	n/a	0	n/a	0	n/a	0	n/a	1	M	GOSR1_HUMAN-CBPD_HUMAN	GOSR1-CPD	Golgi SNAP receptor complex member 1-Carboxypeptidase D	no-no
HOP92	LQAANAEDIKGSK	0	n/a	0	n/a	0	n/a	0	n/a	0	n/a	0	n/a	1	M	0	n/a	RUVB2_HUMAN-NUCB1_HUMAN	RUVBL2-NUCB1	RuvB-like 2-Nucleobindin-1	no-no
HOP92	YPSQNTKR	0	n/a	0	n/a	0	n/a	0	n/a	0	n/a	0	n/a	0	n/a	1	M	TCPG_HUMAN-RHBG_HUMAN	CCT3-RHBG	T-complex protein 1 subunit gamma-Ammonium transporter Rh type B	no-no
HOP92	NMAPWTLWRCCQR	0	n/a	0	n/a	0	n/a	0	n/a	0	n/a	0	n/a	1	M	0	n/a	ZDH20_HUMAN-SNTA1_HUMAN	ZDHHC20-SNTA1	Probable palmitoyltransferase ZDHHC20-Alpha-1-syntrophin	no-no
HOP92	QTSVSESLQR	0	n/a	0	n/a	0	n/a	0	n/a	0	n/a	0	n/a	1	M	0	n/a	NSRP1_HUMAN-LYRM9_HUMAN	NSRP1-LYRM9	Nuclear speckle splicing regulatory protein 1-LYR motif-containing protein 9	no-no
HOP92	HAEEEIQELQAQIQEQHVQIDVDVSKPDLTAALR	0	n/a	0	n/a	0	n/a	0	n/a	0	n/a	0	n/a	1	M	0	n/a	JIP4_HUMAN-VIME_HUMAN	SPAG9-VIM	C-Jun-amino-terminal kinase-interacting protein 4-Vimentin	no-no
HOP92	KGTDEDAIISVLAYR	0	n/a	0	n/a	0	n/a	0	n/a	0	n/a	0	n/a	7	M	0	n/a	GMCL1_HUMAN-ANXA4_HUMAN	GMCL1-ANXA4	Germ cell-less protein-like 1-Annexin A4	no-no
Hs578T	CRILSTSSQR	0	n/a	0	n/a	0	n/a	0	n/a	0	n/a	0	n/a	1	X	0	n/a	PITC1_HUMAN-BPTF_HUMAN	PITPNC1-BPTF	Cytoplasmic phosphatidylinositol transfer protein 1-Nucleosome-remodeling factor subunit BPTF	no-no
Hs578T	SPINVESLLAKEILTK	0	n/a	0	n/a	0	n/a	0	n/a	0	n/a	0	n/a	1	C	0	n/a	PP2AA_HUMAN-ROCK2_HUMAN	PPP2CA-ROCK2	Serine/threonine-protein phosphatase 2A catalytic subunit alpha isoform-Rho-associated protein kinase 2	no-no
Hs578T	FTNSLTTVGKLSVMESSK	0	n/a	0	n/a	0	n/a	0	n/a	0	n/a	0	n/a	1	C	0	n/a	IQCE_HUMAN-NXP20_HUMAN	IQCE-FAM114A1	IQ domain-containing protein E-Protein NOXP20	no-no
Hs578T	LQAANAEDIKGSK	0	n/a	0	n/a	0	n/a	0	n/a	0	n/a	0	n/a	1	M	0	n/a	RUVB2_HUMAN-NUCB1_HUMAN	RUVBL2-NUCB1	RuvB-like 2-Nucleobindin-1	no-no
Hs578T	FYMEIKSMKK	0	n/a	0	n/a	0	n/a	0	n/a	0	n/a	0	n/a	2	C	0	n/a	NEUL_HUMAN-PPWD1_HUMAN	NLN-PPWD1	Neurolysin| mitochondrial-Peptidylprolyl isomerase domain and WD repeat-containing protein 1	no-no
Hs578T	GSTGAESWRASSKR	0	n/a	0	n/a	0	n/a	0	n/a	0	n/a	0	n/a	1	M	0	n/a	UBQL4_HUMAN-ARHG2_HUMAN	UBQLN4-ARHGEF2	Ubiquilin-4-Rho guanine nucleotide exchange factor 2	no-no
HT29	GEDLDSQDMVRR	0	n/a	0	n/a	0	n/a	0	n/a	0	n/a	0	n/a	1	M	0	n/a	CTBL1_HUMAN-RUFY1_HUMAN	CTNNBL1-RUFY1	Beta-catenin-like protein 1-RUN and FYVE domain-containing protein 1	no-no
HT29	DTTSSSSADSTIMDIQVPTRAPDAMDNITR	0	n/a	0	n/a	0	n/a	0	n/a	0	n/a	1	M	0	n/a	1	M	HNRL1_HUMAN-FXYD5_HUMAN	HNRNPUL1-FXYD5	Heterogeneous nuclear ribonucleoprotein U-like protein 1-FXYD domain-containing ion transport regulator 5	no-no
HT29	EIWTESPDRTPVGLCCSAIPR	0	n/a	0	n/a	0	n/a	0	n/a	0	n/a	1	C	0	n/a	1	C	DMRTD_HUMAN-RS19_HUMAN	DMRTC2-RPS19	Doublesex- and mab-3-related transcription factor C2-40S ribosomal protein S19	no-no
HT29	DVNGVTKSRFEEEGMER	0	n/a	0	n/a	0	n/a	0	n/a	0	n/a	0	n/a	1	M	0	n/a	LRSM1_HUMAN-FXL20_HUMAN	LRSAM1-FBXL20	E3 ubiquitin-protein ligase LRSAM1-F-box/LRR-repeat protein 20	no-no
HT29	YQGVMVGMGQK	0	n/a	0	n/a	0	n/a	0	n/a	0	n/a	0	n/a	1	MC	0	n/a	ACTG_HUMAN-PABP1_HUMAN	ACTG1-PABPC1	Actin| cytoplasmic 2-Polyadenylate-binding protein 1	no-no
HT29	EAGICYASIAMATDYDCWKEHEEAPFRR	0	n/a	0	n/a	0	n/a	0	n/a	0	n/a	0	n/a	2	MX	0	n/a	MTAP_HUMAN-PCDH7_HUMAN	MTAP-PCDH7	S-methyl-5'-thioadenosine phosphorylase-Protocadherin-7	no-no
HT29	AMAAADAEIQRR	0	n/a	0	n/a	0	n/a	0	n/a	0	n/a	0	n/a	1	M	0	n/a	SPT17_HUMAN-EHMT1_HUMAN	SPATA17-EHMT1	Spermatogenesis-associated protein 17-Histone-lysine N-methyltransferase EHMT1	no-no
HT29	QTSVSESLQR	0	n/a	0	n/a	0	n/a	0	n/a	0	n/a	0	n/a	1	M	0	n/a	NSRP1_HUMAN-LYRM9_HUMAN	NSRP1-LYRM9	Nuclear speckle splicing regulatory protein 1-LYR motif-containing protein 9	no-no
HT29	KGTDEDAIISVLAYR	0	n/a	0	n/a	0	n/a	0	n/a	0	n/a	0	n/a	12	M	0	n/a	GMCL1_HUMAN-ANXA4_HUMAN	GMCL1-ANXA4	Germ cell-less protein-like 1-Annexin A4	no-no
HT29	GFPLRLQVR	0	n/a	0	n/a	0	n/a	0	n/a	0	n/a	0	n/a	1	M	0	n/a	TR112_HUMAN-PRDX5_HUMAN	TRMT112-PRDX5	Multifunctional methyltransferase subunit TRM112-like protein-Peroxiredoxin-5| mitochondrial	no-no
HT29	SLRPTTCSATRASARSSTATGR	0	n/a	0	n/a	0	n/a	0	n/a	0	n/a	0	n/a	1	C	0	n/a	DNJB1_HUMAN-AT131_HUMAN	DNAJB1-ATP13A1	DnaJ homolog subfamily B member 1-Manganese-transporting ATPase 13A1	no-no
IGROV1	VPTRVGGSR	0	n/a	0	n/a	0	n/a	0	n/a	0	n/a	0	n/a	1	C	0	n/a	NEUL_HUMAN-NDUS4_HUMAN	NLN-NDUFS4	Neurolysin| mitochondrial-NADH dehydrogenase [ubiquinone] iron-sulfur protein 4| mitochondrial	no-no
IGROV1	PDSASMWIFLGESMTR	0	n/a	0	n/a	0	n/a	0	n/a	0	n/a	0	n/a	0	n/a	1	C	ELF3_HUMAN-TBCK_HUMAN	ELF3-TBCK	ETS-related transcription factor Elf-3-TBC domain-containing protein kinase-like protein	no-no
IGROV1	RRNPAQPEFLK	0	n/a	0	n/a	0	n/a	0	n/a	0	n/a	0	n/a	1	M	0	n/a	Z324A_HUMAN-NEO1_HUMAN	ZNF324-NEO1	Zinc finger protein 324A-Neogenin	no-no
IGROV1	KGTDEDAIISVLAYR	0	n/a	0	n/a	0	n/a	0	n/a	0	n/a	0	n/a	4	M	0	n/a	GMCL1_HUMAN-ANXA4_HUMAN	GMCL1-ANXA4	Germ cell-less protein-like 1-Annexin A4	no-no
K562	LEKVQMKDFR	0	n/a	0	n/a	0	n/a	0	n/a	0	n/a	0	n/a	1	M	0	n/a	GSLG1_HUMAN-PDPR_HUMAN	GLG1-PDPR	Golgi apparatus protein 1-Pyruvate dehydrogenase phosphatase regulatory subunit| mitochondrial	no-no
K562	YSQVPVPLPDRR	0	n/a	0	n/a	0	n/a	0	n/a	0	n/a	0	n/a	0	n/a	2	M	RT07_HUMAN-RS18_HUMAN	MRPS7-RPS18	28S ribosomal protein S7| mitochondrial-40S ribosomal protein S18	no-no
K562	EVLLEGMGEFK	0	n/a	0	n/a	0	n/a	0	n/a	0	n/a	0	n/a	1	M	0	n/a	SNTB2_HUMAN-CIR1A_HUMAN	SNTB2-CIRH1A	Beta-2-syntrophin-Cirhin	no-no
K562	SQNRSLHSTASSRR	1	M	0	n/a	0	n/a	0	n/a	0	n/a	0	n/a	1	M	0	n/a	THMS1_HUMAN-C1TM_HUMAN	THEMIS-MTHFD1L	Protein THEMIS-Monofunctional C1-tetrahydrofolate synthase| mitochondrial	no-no
K562	ADIDLTKRAGELTEDEVVYSK	0	n/a	0	n/a	0	n/a	0	n/a	0	n/a	0	n/a	0	n/a	1	X	IF5_HUMAN-RS18_HUMAN	EIF5-RPS18	Eukaryotic translation initiation factor 5-40S ribosomal protein S18	no-no
K562	WPAFTRR	0	n/a	0	n/a	0	n/a	0	n/a	0	n/a	0	n/a	1	M	0	n/a	RL13_HUMAN-SF3A1_HUMAN	RPL13-SF3A1	60S ribosomal protein L13-Splicing factor 3A subunit 1	no-no
KM12	GENLAIGFDIYKTLR	1	M	0	n/a	0	n/a	0	n/a	0	n/a	0	n/a	1	M	0	n/a	RS20_HUMAN-CAN5_HUMAN	RPS20-CAPN5	40S ribosomal protein S20-Calpain-5	no-no
KM12	LSLNIDPDAKWR	0	n/a	0	n/a	0	n/a	0	n/a	0	n/a	0	n/a	1	M	0	n/a	RL41_HUMAN-ENPL_HUMAN	RPL41-HSP90B1	60S ribosomal protein L41-Endoplasmin	no-no
KM12	WLEKQEQKK	0	n/a	0	n/a	0	n/a	0	n/a	0	n/a	0	n/a	1	M	0	n/a	SL9B1_HUMAN-PARD3_HUMAN	SLC9B1-PARD3	Sodium/hydrogen exchanger 9B1-Partitioning defective 3 homolog	no-no
KM12	TETFSLNK	0	n/a	0	n/a	0	n/a	0	n/a	0	n/a	0	n/a	1	M	0	n/a	ZMYM4_HUMAN-GPTC8_HUMAN	ZMYM4-GPATCH8	Zinc finger MYM-type protein 4-G patch domain-containing protein 8	no-no
KM12	KGTDEDAIISVLAYR	0	n/a	0	n/a	0	n/a	0	n/a	0	n/a	0	n/a	7	M	0	n/a	GMCL1_HUMAN-ANXA4_HUMAN	GMCL1-ANXA4	Germ cell-less protein-like 1-Annexin A4	no-no
LOX_IMVI	VSKELQVR	0	n/a	0	n/a	0	n/a	0	n/a	0	n/a	0	n/a	1	M	0	n/a	EIF3A_HUMAN-CACL1_HUMAN	EIF3A-CACUL1	Eukaryotic translation initiation factor 3 subunit A-CDK2-associated and cullin domain-containing protein 1	no-no
LOX_IMVI	NLDLMKK	0	n/a	0	n/a	0	n/a	0	n/a	0	n/a	1	X	0	n/a	1	X	AN32B_HUMAN-PTMA_HUMAN	ANP32B-PTMA	Acidic leucine-rich nuclear phosphoprotein 32 family member B-Prothymosin alpha	no-no
LOX_IMVI	KTEQSEKPR	0	n/a	0	n/a	0	n/a	0	n/a	0	n/a	0	n/a	1	M	0	n/a	CBX1_HUMAN-PP6R2_HUMAN	CBX1-PPP6R2	Chromobox protein homolog 1-Serine/threonine-protein phosphatase 6 regulatory subunit 2	no-no
LOX_IMVI	TETFSLNK	0	n/a	0	n/a	0	n/a	0	n/a	0	n/a	0	n/a	2	M	0	n/a	ZMYM4_HUMAN-GPTC8_HUMAN	ZMYM4-GPATCH8	Zinc finger MYM-type protein 4-G patch domain-containing protein 8	no-no
LOX_IMVI	IVAPEKGQR	0	n/a	0	n/a	0	n/a	0	n/a	0	n/a	0	n/a	0	n/a	1	C	STRA6_HUMAN-ETFA_HUMAN	STRA6-ETFA	Stimulated by retinoic acid gene 6 protein homolog-Electron transfer flavoprotein subunit alpha| mitochondrial	no-no
LOX_IMVI	QQEDPAARAQVDGSMPRGR	0	n/a	0	n/a	0	n/a	0	n/a	0	n/a	0	n/a	1	M	0	n/a	IQGA1_HUMAN-ARBK1_HUMAN	IQGAP1-ADRBK1	Ras GTPase-activating-like protein IQGAP1-Beta-adrenergic receptor kinase 1	no-no
LOX_IMVI	EQERAYIEMGKFMKPGK	0	n/a	0	n/a	0	n/a	0	n/a	0	n/a	0	n/a	0	n/a	1	X	RL27_HUMAN-SF01_HUMAN	RPL27-SF1	60S ribosomal protein L27-Splicing factor 1	no-no
LOX_IMVI	GLTQKDLATMK	1	M	0	n/a	0	n/a	0	n/a	0	n/a	0	n/a	1	M	0	n/a	TPRN_HUMAN-EDF1_HUMAN EDF1_HUMAN-TPRN_HUMAN	TPRN-EDF1 EDF1-TPRN	Taperin-Endothelial differentiation-related factor 1 Endothelial differentiation-related factor 1-Taperin	no-no
LOX_IMVI	NTTWQAVEKCKDAGLAK	0	n/a	0	n/a	0	n/a	0	n/a	0	n/a	0	n/a	0	n/a	1	X	AK1C1_HUMAN-CATB_HUMAN	AKR1C1-CTSB	Aldo-keto reductase family 1 member C1-Cathepsin B	no-no
M14	EPCPRFWRQHQR	0	n/a	0	n/a	0	n/a	0	n/a	0	n/a	0	n/a	1	M	0	n/a	OST48_HUMAN-IF4G3_HUMAN	DDOST-EIF4G3	Dolichyl-diphosphooligosaccharide--protein glycosyltransferase 48 kDa subunit-Eukaryotic translation initiation factor 4 gamma 3	no-no
M14	MGLSDLVQAQMDQPRK	0	n/a	0	n/a	0	n/a	0	n/a	0	n/a	0	n/a	1	M	0	n/a	ATS3_HUMAN-YTDC1_HUMAN	ADAMTS3-YTHDC1	A disintegrin and metalloproteinase with thrombospondin motifs 3-YTH domain-containing protein 1	no-no
M14	LAVASALR	0	n/a	0	n/a	0	n/a	0	n/a	0	n/a	0	n/a	1	M	0	n/a	TSN15_HUMAN-RPN2_HUMAN	TSPAN15-RPN2	Tetraspanin-15-Dolichyl-diphosphooligosaccharide--protein glycosyltransferase subunit 2	no-no
M14	QYHENIKMEFRHK	0	n/a	0	n/a	0	n/a	0	n/a	0	n/a	0	n/a	1	M	0	n/a	SCRB1_HUMAN-NCOR2_HUMAN	SCARB1-NCOR2	Scavenger receptor class B member 1-Nuclear receptor corepressor 2	no-no
M14	ALEHFSGLEEAVYR	0	n/a	0	n/a	0	n/a	0	n/a	0	n/a	0	n/a	1	M	0	n/a	TCPQ_HUMAN-A4_HUMAN	CCT8-APP	T-complex protein 1 subunit theta-Amyloid beta A4 protein	no-no
M14	KHAEEEIQELQAQIQEQHVQIDVDVSKPDLTAALR	0	n/a	0	n/a	0	n/a	0	n/a	0	n/a	0	n/a	1	M	0	n/a	JIP4_HUMAN-VIME_HUMAN	SPAG9-VIM	C-Jun-amino-terminal kinase-interacting protein 4-Vimentin	no-no
M14	SHPEQYSPSMR	0	n/a	0	n/a	0	n/a	0	n/a	0	n/a	0	n/a	1	M	0	n/a	TTYH2_HUMAN-NHRF1_HUMAN	TTYH2-SLC9A3R1	Protein tweety homolog 2-Na(+)/H(+) exchange regulatory cofactor NHE-RF1	no-no
M14	HAEEEIQELQAQIQEQHVQIDVDVSKPDLTAALR	0	n/a	0	n/a	0	n/a	0	n/a	0	n/a	0	n/a	1	M	0	n/a	JIP4_HUMAN-VIME_HUMAN	SPAG9-VIM	C-Jun-amino-terminal kinase-interacting protein 4-Vimentin	no-no
M14	KGTDEDAIISVLAYR	0	n/a	0	n/a	0	n/a	0	n/a	0	n/a	0	n/a	10	M	0	n/a	GMCL1_HUMAN-ANXA4_HUMAN	GMCL1-ANXA4	Germ cell-less protein-like 1-Annexin A4	no-no
Malme_3M	ELAQDPVVAVAEDGREK	0	n/a	0	n/a	0	n/a	0	n/a	0	n/a	0	n/a	1	M	0	n/a	BAIP2_HUMAN-S38AA_HUMAN	BAIAP2-SLC38A10	Brain-specific angiogenesis inhibitor 1-associated protein 2-Putative sodium-coupled neutral amino acid transporter 10	no-no
Malme_3M	HAEEEIQELQAQIQEQHVQIDVDVSKPDLTAALR	0	n/a	0	n/a	0	n/a	0	n/a	0	n/a	0	n/a	3	M	0	n/a	JIP4_HUMAN-VIME_HUMAN	SPAG9-VIM	C-Jun-amino-terminal kinase-interacting protein 4-Vimentin	no-no
Malme_3M	VCMASLEKR	0	n/a	0	n/a	0	n/a	0	n/a	0	n/a	0	n/a	1	M	0	n/a	UNG_HUMAN-ACACB_HUMAN	UNG-ACACB	Uracil-DNA glycosylase-Acetyl-CoA carboxylase 2	no-no
Malme_3M	KGTDEDAIISVLAYR	0	n/a	0	n/a	0	n/a	0	n/a	0	n/a	0	n/a	8	M	0	n/a	GMCL1_HUMAN-ANXA4_HUMAN	GMCL1-ANXA4	Germ cell-less protein-like 1-Annexin A4	no-no
MCF7_AdrR	LQASPRIRR	0	n/a	0	n/a	0	n/a	0	n/a	0	n/a	0	n/a	1	M	0	n/a	EIF2A_HUMAN-CD166_HUMAN	EIF2A-ALCAM	Eukaryotic translation initiation factor 2A-CD166 antigen	no-no
MCF7_AdrR	KGTDEDAIISVLAYR	0	n/a	0	n/a	0	n/a	0	n/a	0	n/a	0	n/a	2	M	0	n/a	GMCL1_HUMAN-ANXA4_HUMAN	GMCL1-ANXA4	Germ cell-less protein-like 1-Annexin A4	no-no
MCF7_AdrR	WIRQQLAK	0	n/a	0	n/a	0	n/a	0	n/a	0	n/a	0	n/a	1	M	0	n/a	FXR1_HUMAN-AT11B_HUMAN	FXR1-ATP11B	Fragile X mental retardation syndrome-related protein 1-Probable phospholipid-transporting ATPase IF	no-no
MCF7	EVLKSEEMVVK	0	n/a	0	n/a	0	n/a	0	n/a	0	n/a	0	n/a	1	C	0	n/a	UBE2K_HUMAN-PDS5A_HUMAN	UBE2K-PDS5A	Ubiquitin-conjugating enzyme E2 K-Sister chromatid cohesion protein PDS5 homolog A	no-no
MCF7	MMVIHPK	0	n/a	0	n/a	1	M	0	n/a	1	M	0	n/a	1	M	0	n/a	S26A6_HUMAN-KAP2_HUMAN	SLC26A6-PRKAR2A	Solute carrier family 26 member 6-cAMP-dependent protein kinase type II-alpha regulatory subunit	no-no
MCF7	GTLIAIQTVDVPNTGVSKPR	0	n/a	0	n/a	0	n/a	0	n/a	0	n/a	0	n/a	1	M	0	n/a	PKP4_HUMAN-SETB1_HUMAN	PKP4-SETDB1	Plakophilin-4-Histone-lysine N-methyltransferase SETDB1	no-no
MCF7	LQAANAEDIKGSK	0	n/a	0	n/a	0	n/a	0	n/a	0	n/a	0	n/a	1	M	0	n/a	RUVB2_HUMAN-NUCB1_HUMAN	RUVBL2-NUCB1	RuvB-like 2-Nucleobindin-1	no-no
MCF7	LQQHLVHK	0	n/a	0	n/a	0	n/a	0	n/a	0	n/a	1	M	0	n/a	1	M	RBM6_HUMAN-WIPI1_HUMAN	RBM6-WIPI1	RNA-binding protein 6-WD repeat domain phosphoinositide-interacting protein 1	no-no
MCF7	ACQVALGSMQVMNKTRR	0	n/a	0	n/a	0	n/a	0	n/a	0	n/a	1	M	0	n/a	1	M	SULF2_HUMAN-BIG2_HUMAN BIG2_HUMAN-SULF2_HUMAN	SULF2-ARFGEF2 ARFGEF2-SULF2	Extracellular sulfatase Sulf-2-Brefeldin A-inhibited guanine nucleotide-exchange protein 2 Brefeldin A-inhibited guanine nucleotide-exchange protein 2-Extracellular sulfatase Sulf-2	no-no
MCF7	APEEGGLAEPPDAPCCPRHR	0	n/a	0	n/a	0	n/a	0	n/a	0	n/a	0	n/a	0	n/a	1	X	VMP1_HUMAN-SYEM_HUMAN	VMP1-EARS2	Vacuole membrane protein 1-Probable glutamate--tRNA ligase| mitochondrial	no-no
MCF7	KGTDEDAIISVLAYR	0	n/a	0	n/a	0	n/a	0	n/a	0	n/a	0	n/a	5	M	0	n/a	GMCL1_HUMAN-ANXA4_HUMAN	GMCL1-ANXA4	Germ cell-less protein-like 1-Annexin A4	no-no
MCF7	ESQTAHIGMMWK	0	n/a	0	n/a	0	n/a	0	n/a	0	n/a	0	n/a	1	M	0	n/a	SKAP1_HUMAN-CBPD_HUMAN	SKAP1-CPD	Src kinase-associated phosphoprotein 1-Carboxypeptidase D	no-no
MDA_MB231	VSKELQVR	0	n/a	0	n/a	0	n/a	0	n/a	0	n/a	0	n/a	1	M	0	n/a	EIF3A_HUMAN-CACL1_HUMAN	EIF3A-CACUL1	Eukaryotic translation initiation factor 3 subunit A-CDK2-associated and cullin domain-containing protein 1	no-no
MDA_MB231	NGLSKVRFLEQQNK	0	n/a	0	n/a	0	n/a	0	n/a	0	n/a	0	n/a	1	C	0	n/a	K2C5_HUMAN-SCRB1_HUMAN	KRT5-SCARB1	Keratin| type II cytoskeletal 5-Scavenger receptor class B member 1	no-no
MDA_MB231	AYIGVMEK	0	n/a	0	n/a	0	n/a	0	n/a	0	n/a	0	n/a	1	M	0	n/a	AMACR_HUMAN-SF01_HUMAN	AMACR-SF1	Alpha-methylacyl-CoA racemase-Splicing factor 1	no-no
MDA_MB231	QQEDPAARAQVDGSMPRGR	0	n/a	0	n/a	0	n/a	0	n/a	0	n/a	0	n/a	1	M	0	n/a	IQGA1_HUMAN-ARBK1_HUMAN	IQGAP1-ADRBK1	Ras GTPase-activating-like protein IQGAP1-Beta-adrenergic receptor kinase 1	no-no
MDA_MB231	KGTDEDAIISVLAYR	0	n/a	0	n/a	0	n/a	0	n/a	0	n/a	0	n/a	9	M	0	n/a	GMCL1_HUMAN-ANXA4_HUMAN	GMCL1-ANXA4	Germ cell-less protein-like 1-Annexin A4	no-no
MDA_MB231	SAEEKIKK	0	n/a	0	n/a	0	n/a	0	n/a	0	n/a	0	n/a	1	M	0	n/a	SH3L1_HUMAN-CU025_HUMAN	SH3BGRL-C2CD2	SH3 domain-binding glutamic acid-rich-like protein-C2 domain-containing protein 2	no-no
MDA_MB435	KGTDEDAIISVLAYR	0	n/a	0	n/a	0	n/a	0	n/a	0	n/a	0	n/a	13	M	0	n/a	GMCL1_HUMAN-ANXA4_HUMAN	GMCL1-ANXA4	Germ cell-less protein-like 1-Annexin A4	no-no
MOLT4	ELEHSPVQTK	0	n/a	0	n/a	0	n/a	0	n/a	0	n/a	0	n/a	1	M	0	n/a	ECHB_HUMAN-ATD3A_HUMAN	HADHB-ATAD3A	Trifunctional enzyme subunit beta| mitochondrial-ATPase family AAA domain-containing protein 3A	no-no
MOLT4	LTQSKVWEGLNVVKTGR	0	n/a	0	n/a	0	n/a	0	n/a	0	n/a	0	n/a	1	C	0	n/a	CO3_HUMAN-NDKB_HUMAN	C3-NME2	Complement C3-Nucleoside diphosphate kinase B	no-no
MOLT4	FTNSLTTVGKLSVMESSK	0	n/a	0	n/a	0	n/a	0	n/a	0	n/a	0	n/a	1	C	0	n/a	IQCE_HUMAN-NXP20_HUMAN	IQCE-FAM114A1	IQ domain-containing protein E-Protein NOXP20	no-no
MOLT4	DALFLLWVLIMETKR	0	n/a	0	n/a	0	n/a	0	n/a	0	n/a	0	n/a	1	M	0	n/a	DCP2_HUMAN-REEP5_HUMAN	DCP2-REEP5	m7GpppN-mRNA hydrolase-Receptor expression-enhancing protein 5	no-no
OVCAR3	GEDLDSQDMVRR	1	M	0	n/a	0	n/a	0	n/a	0	n/a	0	n/a	1	M	0	n/a	CTBL1_HUMAN-RUFY1_HUMAN	CTNNBL1-RUFY1	Beta-catenin-like protein 1-RUN and FYVE domain-containing protein 1	no-no
OVCAR3	IQRLEVVFGHDGEKGR	0	n/a	0	n/a	0	n/a	0	n/a	0	n/a	0	n/a	0	n/a	1	M	LAMA3_HUMAN-TT39C_HUMAN	LAMA3-TTC39C	Laminin subunit alpha-3-Tetratricopeptide repeat protein 39C	no-no
OVCAR3	SFCQGSEVTGPTFADGELIPR	0	n/a	0	n/a	0	n/a	0	n/a	0	n/a	0	n/a	0	n/a	1	M	RFIP4_HUMAN-RLF_HUMAN	RAB11FIP4-RLF	Rab11 family-interacting protein 4-Zinc finger protein Rlf	no-no
OVCAR3	LQAANAEDIKGSK	0	n/a	0	n/a	0	n/a	0	n/a	0	n/a	0	n/a	2	M	0	n/a	RUVB2_HUMAN-NUCB1_HUMAN	RUVBL2-NUCB1	RuvB-like 2-Nucleobindin-1	no-no
OVCAR3	KQKNSADSLYR	0	n/a	0	n/a	0	n/a	0	n/a	0	n/a	0	n/a	1	M	0	n/a	RL12_HUMAN-RGCC_HUMAN	RPL12-RGCC	60S ribosomal protein L12-Regulator of cell cycle RGCC	no-no
OVCAR3	RETGDPR	0	n/a	0	n/a	0	n/a	0	n/a	0	n/a	0	n/a	1	M	0	n/a	UBP28_HUMAN-DLG2_HUMAN	USP28-DLG2	Ubiquitin carboxyl-terminal hydrolase 28-Disks large homolog 2	no-no
OVCAR3	GAMYCVNK	0	n/a	0	n/a	0	n/a	0	n/a	0	n/a	0	n/a	1	M	0	n/a	RAB8A_HUMAN-ADA18_HUMAN	RAB8A-ADAM18	Ras-related protein Rab-8A-Disintegrin and metalloproteinase domain-containing protein 18	no-no
OVCAR3	SPRGALDR	0	n/a	0	n/a	0	n/a	0	n/a	0	n/a	0	n/a	1	M	0	n/a	STX12_HUMAN-RFA2_HUMAN	STX12-RPA2	Syntaxin-12-Replication protein A 32 kDa subunit	no-no
OVCAR4	GAGSGAAGQGLRLQR	0	n/a	0	n/a	0	n/a	0	n/a	0	n/a	0	n/a	1	C	0	n/a	CTBP1_HUMAN-ULK1_HUMAN	CTBP1-ULK1	C-terminal-binding protein 1-Serine/threonine-protein kinase ULK1	no-no
OVCAR4	FTNSLTTVGKLSVMESSK	0	n/a	0	n/a	0	n/a	0	n/a	0	n/a	0	n/a	1	C	0	n/a	IQCE_HUMAN-NXP20_HUMAN	IQCE-FAM114A1	IQ domain-containing protein E-Protein NOXP20	no-no
OVCAR4	LQAANAEDIKGSK	0	n/a	0	n/a	0	n/a	0	n/a	0	n/a	0	n/a	2	C	0	n/a	RUVB2_HUMAN-NUCB1_HUMAN	RUVBL2-NUCB1	RuvB-like 2-Nucleobindin-1	no-no
OVCAR4	YWSHGDLK	0	n/a	0	n/a	0	n/a	0	n/a	0	n/a	0	n/a	1	M	0	n/a	KIF24_HUMAN-UBAP1_HUMAN	KIF24-UBAP1	Kinesin-like protein KIF24-Ubiquitin-associated protein 1	no-no
OVCAR4	KGTDEDAIISVLAYR	0	n/a	0	n/a	0	n/a	0	n/a	0	n/a	0	n/a	15	M	0	n/a	GMCL1_HUMAN-ANXA4_HUMAN	GMCL1-ANXA4	Germ cell-less protein-like 1-Annexin A4	no-no
OVCAR5	LGGGGGLPGARSHSR	0	n/a	0	n/a	0	n/a	0	n/a	0	n/a	0	n/a	1	M	0	n/a	BAT1_HUMAN-NUD19_HUMAN	SLC7A9-NUDT19	b(0|+)-type amino acid transporter 1-Nucleoside diphosphate-linked moiety X motif 19	no-no
OVCAR5	PAGGGGDAAAAPAPGRLLR	0	n/a	0	n/a	0	n/a	0	n/a	0	n/a	0	n/a	1	C	0	n/a	PEMT_HUMAN-LR75A_HUMAN	PEMT-LRRC75A	Phosphatidylethanolamine N-methyltransferase-Leucine-rich repeat-containing protein 75A	no-no
OVCAR5	YEAEELK	0	n/a	0	n/a	0	n/a	0	n/a	0	n/a	0	n/a	1	M	0	n/a	CPNE7_HUMAN-RL13_HUMAN	CPNE7-RPL13	Copine-7-60S ribosomal protein L13	no-no
OVCAR5	HAVRQTSVSESLQR	0	n/a	0	n/a	0	n/a	0	n/a	0	n/a	0	n/a	1	M	0	n/a	NSRP1_HUMAN-LYRM9_HUMAN	NSRP1-LYRM9	Nuclear speckle splicing regulatory protein 1-LYR motif-containing protein 9	no-no
OVCAR5	KGTDEDAIISVLAYR	0	n/a	0	n/a	0	n/a	0	n/a	0	n/a	0	n/a	11	M	0	n/a	GMCL1_HUMAN-ANXA4_HUMAN	GMCL1-ANXA4	Germ cell-less protein-like 1-Annexin A4	no-no
OVCAR8	GEDLDSQDMVRR	1	M	0	n/a	0	n/a	0	n/a	0	n/a	0	n/a	1	M	0	n/a	CTBL1_HUMAN-RUFY1_HUMAN	CTNNBL1-RUFY1	Beta-catenin-like protein 1-RUN and FYVE domain-containing protein 1	no-no
OVCAR8	MRKGLEAPR	0	n/a	0	n/a	0	n/a	0	n/a	0	n/a	0	n/a	1	M	0	n/a	KPCD1_HUMAN-AKAP6_HUMAN	PRKD1-AKAP6	Serine/threonine-protein kinase D1-A-kinase anchor protein 6	no-no
OVCAR8	LGGGGGLPGARSHSR	0	n/a	0	n/a	0	n/a	0	n/a	0	n/a	0	n/a	1	M	0	n/a	BAT1_HUMAN-NUD19_HUMAN	SLC7A9-NUDT19	b(0|+)-type amino acid transporter 1-Nucleoside diphosphate-linked moiety X motif 19	no-no
OVCAR8	SPRGALDR	0	n/a	0	n/a	0	n/a	0	n/a	0	n/a	0	n/a	1	M	0	n/a	STX12_HUMAN-RFA2_HUMAN	STX12-RPA2	Syntaxin-12-Replication protein A 32 kDa subunit	no-no
OVCAR8	KGTDEDAIISVLAYR	0	n/a	0	n/a	0	n/a	0	n/a	0	n/a	0	n/a	3	M	0	n/a	GMCL1_HUMAN-ANXA4_HUMAN	GMCL1-ANXA4	Germ cell-less protein-like 1-Annexin A4	no-no
PC3	EDLRKELYELWELLSK	0	n/a	0	n/a	0	n/a	0	n/a	0	n/a	0	n/a	1	M	0	n/a	FA47E_HUMAN-HDDC2_HUMAN	FAM47E-HDDC2	Protein FAM47E-HD domain-containing protein 2	no-no
PC3	QRPLPHHGQR	0	n/a	0	n/a	0	n/a	0	n/a	0	n/a	1	M	0	n/a	1	M	MK15_HUMAN-MED25_HUMAN	MAPK15-MED25	Mitogen-activated protein kinase 15-Mediator of RNA polymerase II transcription subunit 25	no-no
PC3	ARSLPMSSMMPR	0	n/a	0	n/a	0	n/a	0	n/a	0	n/a	0	n/a	0	n/a	1	C	CAPZB_HUMAN-THYG_HUMAN	CAPZB-TG	F-actin-capping protein subunit beta-Thyroglobulin	no-no
PC3	RETGDPR	0	n/a	0	n/a	0	n/a	0	n/a	0	n/a	0	n/a	3	M	0	n/a	UBP28_HUMAN-DLG2_HUMAN	USP28-DLG2	Ubiquitin carboxyl-terminal hydrolase 28-Disks large homolog 2	no-no
PC3	NWFLGHLGLDLK	0	n/a	0	n/a	0	n/a	0	n/a	0	n/a	0	n/a	0	n/a	1	C	PTMS_HUMAN-CP4F3_HUMAN	PTMS-CYP4F3	Parathymosin-Docosahexaenoic acid omega-hydroxylase CYP4F3	no-no
PC3	KMETEEK	0	n/a	0	n/a	0	n/a	0	n/a	0	n/a	0	n/a	1	M	0	n/a	ENKUR_HUMAN-RHG21_HUMAN	ENKUR-ARHGAP21	Enkurin-Rho GTPase-activating protein 21	no-no
PC3	KGTDEDAIISVLAYR	0	n/a	0	n/a	0	n/a	0	n/a	0	n/a	0	n/a	5	M	0	n/a	GMCL1_HUMAN-ANXA4_HUMAN	GMCL1-ANXA4	Germ cell-less protein-like 1-Annexin A4	no-no
RXF393	FSFTGQIK	0	n/a	0	n/a	0	n/a	0	n/a	0	n/a	0	n/a	1	M	0	n/a	PSMF1_HUMAN-PLCB1_HUMAN	PSMF1-PLCB1	Proteasome inhibitor PI31 subunit-1-phosphatidylinositol 4|5-bisphosphate phosphodiesterase beta-1	no-no
RXF393	EQKTLQSVVDDWIESYK	0	n/a	0	n/a	0	n/a	0	n/a	0	n/a	0	n/a	1	M	0	n/a	STAG1_HUMAN-CEP70_HUMAN	STAG1-CEP70	Cohesin subunit SA-1-Centrosomal protein of 70 kDa	no-no
RXF393	WGSPSSRR	0	n/a	0	n/a	0	n/a	0	n/a	0	n/a	0	n/a	1	M	0	n/a	PLXB2_HUMAN-THIO_HUMAN	PLXNB2-TXN	Plexin-B2-Thioredoxin	no-no
RXF393	PESAVTWMSWPARRNTGIR	0	n/a	0	n/a	0	n/a	0	n/a	0	n/a	0	n/a	1	M	0	n/a	DLG1_HUMAN-PCCB_HUMAN	DLG1-PCCB	Disks large homolog 1-Propionyl-CoA carboxylase beta chain| mitochondrial	no-no
RXF393	VVVCDNGTGAQEEITR	0	n/a	0	n/a	0	n/a	0	n/a	0	n/a	0	n/a	1	M	0	n/a	TSG10_HUMAN-ARP2_HUMAN	TSGA10-ACTR2	Testis-specific gene 10 protein-Actin-related protein 2	no-no
RXF393	RETGDPR	0	n/a	0	n/a	0	n/a	0	n/a	0	n/a	0	n/a	1	M	0	n/a	UBP28_HUMAN-DLG2_HUMAN	USP28-DLG2	Ubiquitin carboxyl-terminal hydrolase 28-Disks large homolog 2	no-no
RXF393	HGQMEAFSVPTGWIPGAGRILVCGR	0	n/a	0	n/a	0	n/a	0	n/a	0	n/a	0	n/a	1	C	0	n/a	PHYD1_HUMAN-PTPA_HUMAN	PHYHD1-PPP2R4	Phytanoyl-CoA dioxygenase domain-containing protein 1-Serine/threonine-protein phosphatase 2A activator	no-no
RXF393	HAEEEIQELQAQIQEQHVQIDVDVSKPDLTAALR	0	n/a	0	n/a	0	n/a	0	n/a	0	n/a	0	n/a	1	M	0	n/a	JIP4_HUMAN-VIME_HUMAN	SPAG9-VIM	C-Jun-amino-terminal kinase-interacting protein 4-Vimentin	no-no
RXF393	KGTDEDAIISVLAYR	0	n/a	0	n/a	0	n/a	0	n/a	0	n/a	0	n/a	13	M	0	n/a	GMCL1_HUMAN-ANXA4_HUMAN	GMCL1-ANXA4	Germ cell-less protein-like 1-Annexin A4	no-no
SF268	SRPGRPGPAAPRPEAPGSAAMALR	0	n/a	0	n/a	0	n/a	0	n/a	0	n/a	1	X	0	n/a	1	X	EPHB2_HUMAN-LYPA2_HUMAN	EPHB2-LYPLA2	Ephrin type-B receptor 2-Acyl-protein thioesterase 2	no-no
SF268	TVAGVQDRGDYDQSR	0	n/a	0	n/a	0	n/a	0	n/a	0	n/a	0	n/a	1	M	0	n/a	MD1L1_HUMAN-TTYH3_HUMAN	MAD1L1-TTYH3	Mitotic spindle assembly checkpoint protein MAD1-Protein tweety homolog 3	no-no
SF268	SHPMHPFCQIIRMR	0	n/a	0	n/a	0	n/a	0	n/a	0	n/a	0	n/a	1	M	0	n/a	ABCCB_HUMAN-SKAP1_HUMAN	ABCC11-SKAP1	ATP-binding cassette sub-family C member 11-Src kinase-associated phosphoprotein 1	no-no
SF268	QDPYLVNFFLEVEEGGK	0	n/a	0	n/a	0	n/a	0	n/a	0	n/a	0	n/a	1	M	0	n/a	SHRM3_HUMAN-F16B1_HUMAN	SHROOM3-FAM160B1	Protein Shroom3-Protein FAM160B1	no-no
SF268	FTNSLTTVGKLSVMESSK	0	n/a	0	n/a	0	n/a	0	n/a	0	n/a	0	n/a	2	C	0	n/a	IQCE_HUMAN-NXP20_HUMAN	IQCE-FAM114A1	IQ domain-containing protein E-Protein NOXP20	no-no
SF268	LQAANAEDIKGSK	0	n/a	0	n/a	0	n/a	0	n/a	0	n/a	0	n/a	1	MC	0	n/a	RUVB2_HUMAN-NUCB1_HUMAN	RUVBL2-NUCB1	RuvB-like 2-Nucleobindin-1	no-no
SF268	SVNDLRQEESPVMAGGLFAVDR	0	n/a	0	n/a	0	n/a	0	n/a	0	n/a	0	n/a	1	M	0	n/a	GLTL6_HUMAN-GALT7_HUMAN	GALNTL6-GALNT7	Polypeptide N-acetylgalactosaminyltransferase-like 6-N-acetylgalactosaminyltransferase 7	no-no
SF268	KHAEEEIQELQAQIQEQHVQIDVDVSKPDLTAALR	0	n/a	0	n/a	0	n/a	0	n/a	0	n/a	0	n/a	2	M	0	n/a	JIP4_HUMAN-VIME_HUMAN	SPAG9-VIM	C-Jun-amino-terminal kinase-interacting protein 4-Vimentin	no-no
SF268	EAEYAGQKYQRR	0	n/a	0	n/a	0	n/a	0	n/a	0	n/a	0	n/a	3	M	0	n/a	SKIL_HUMAN-MYOF_HUMAN	SKIL-MYOF	Ski-like protein-Myoferlin	no-no
SF268	YRTIAFEEKR	0	n/a	0	n/a	0	n/a	0	n/a	0	n/a	0	n/a	0	n/a	1	M	CE126_HUMAN-PORIM_HUMAN	CEP126-TMEM123	Centrosomal protein of 126 kDa-Porimin	no-no
SF268	EQVRGPCVLSHGR	0	n/a	0	n/a	0	n/a	0	n/a	0	n/a	0	n/a	0	n/a	1	M	DYHC2_HUMAN-NCKP5_HUMAN	DYNC2H1-NCKAP5	Cytoplasmic dynein 2 heavy chain 1-Nck-associated protein 5	no-no
SF268	TSSGQRYFLKCEFLIR	0	n/a	0	n/a	0	n/a	0	n/a	0	n/a	0	n/a	0	n/a	1	M	BIRC2_HUMAN-YAP1_HUMAN	BIRC2-YAP1	Baculoviral IAP repeat-containing protein 2-Transcriptional coactivator YAP1	no-no
SF268	QCLLRLGVLRQK	0	n/a	0	n/a	0	n/a	0	n/a	0	n/a	0	n/a	1	C	0	n/a	KAD9_HUMAN-MICA1_HUMAN	AK9-MICAL1	Adenylate kinase 9-Protein-methionine sulfoxide oxidase MICAL1	no-no
SF268	ATMPPGPSSPPSWGAPGTRTWSRTLPSSFCR	0	n/a	0	n/a	0	n/a	0	n/a	0	n/a	0	n/a	1	C	0	n/a	ACTB_HUMAN-PDIA1_HUMAN	ACTB-P4HB	Actin| cytoplasmic 1-Protein disulfide-isomerase	no-no
SF268	HAEEEIQELQAQIQEQHVQIDVDVSKPDLTAALR	0	n/a	0	n/a	0	n/a	0	n/a	0	n/a	0	n/a	2	M	0	n/a	JIP4_HUMAN-VIME_HUMAN	SPAG9-VIM	C-Jun-amino-terminal kinase-interacting protein 4-Vimentin	no-no
SF268	KGTDEDAIISVLAYR	0	n/a	0	n/a	0	n/a	0	n/a	0	n/a	0	n/a	2	M	0	n/a	GMCL1_HUMAN-ANXA4_HUMAN	GMCL1-ANXA4	Germ cell-less protein-like 1-Annexin A4	no-no
SF295	ECVLPTTMAQDTARSNNLIR	0	n/a	0	n/a	0	n/a	0	n/a	0	n/a	0	n/a	1	M	0	n/a	MACF1_HUMAN-NT2NL_HUMAN	MACF1-NOTCH2NL	Microtubule-actin cross-linking factor 1| isoforms 1/2/3/5-Notch homolog 2 N-terminal-like protein	no-no
SF295	ARAMAAADAEIQRR	0	n/a	0	n/a	0	n/a	0	n/a	0	n/a	0	n/a	1	M	0	n/a	SPT17_HUMAN-EHMT1_HUMAN	SPATA17-EHMT1	Spermatogenesis-associated protein 17-Histone-lysine N-methyltransferase EHMT1	no-no
SF295	YSQRLVDEK	0	n/a	0	n/a	0	n/a	0	n/a	0	n/a	0	n/a	1	M	0	n/a	CK080_HUMAN-KDM2A_HUMAN	C11orf80-KDM2A	Uncharacterized protein C11orf80-Lysine-specific demethylase 2A	no-no
SF295	FTNSLTTVGKLSVMESSK	0	n/a	0	n/a	0	n/a	0	n/a	0	n/a	0	n/a	1	C	0	n/a	IQCE_HUMAN-NXP20_HUMAN	IQCE-FAM114A1	IQ domain-containing protein E-Protein NOXP20	no-no
SF295	LQAANAEDIKGSK	0	n/a	0	n/a	0	n/a	0	n/a	0	n/a	0	n/a	1	M	0	n/a	RUVB2_HUMAN-NUCB1_HUMAN	RUVBL2-NUCB1	RuvB-like 2-Nucleobindin-1	no-no
SF539	EVLKSEEMVVK	0	n/a	0	n/a	0	n/a	0	n/a	0	n/a	0	n/a	1	C	0	n/a	UBE2K_HUMAN-PDS5A_HUMAN	UBE2K-PDS5A	Ubiquitin-conjugating enzyme E2 K-Sister chromatid cohesion protein PDS5 homolog A	no-no
SF539	LGGGGGLPGARSHSR	0	n/a	0	n/a	0	n/a	0	n/a	0	n/a	0	n/a	1	M	0	n/a	BAT1_HUMAN-NUD19_HUMAN	SLC7A9-NUDT19	b(0|+)-type amino acid transporter 1-Nucleoside diphosphate-linked moiety X motif 19	no-no
SF539	EMKDYASNK	0	n/a	0	n/a	0	n/a	0	n/a	0	n/a	0	n/a	1	M	0	n/a	C2CD5_HUMAN-PKP2_HUMAN	C2CD5-PKP2	C2 domain-containing protein 5-Plakophilin-2	no-no
SF539	FTNSLTTVGKLSVMESSK	0	n/a	0	n/a	0	n/a	0	n/a	0	n/a	0	n/a	1	C	0	n/a	IQCE_HUMAN-NXP20_HUMAN	IQCE-FAM114A1	IQ domain-containing protein E-Protein NOXP20	no-no
SF539	TETFSLNK	0	n/a	0	n/a	0	n/a	0	n/a	0	n/a	0	n/a	1	M	0	n/a	ZMYM4_HUMAN-GPTC8_HUMAN	ZMYM4-GPATCH8	Zinc finger MYM-type protein 4-G patch domain-containing protein 8	no-no
SF539	FYMEIKSMKK	0	n/a	0	n/a	0	n/a	0	n/a	0	n/a	0	n/a	3	C	0	n/a	NEUL_HUMAN-PPWD1_HUMAN	NLN-PPWD1	Neurolysin| mitochondrial-Peptidylprolyl isomerase domain and WD repeat-containing protein 1	no-no
SF539	LAASSGPR	0	n/a	0	n/a	0	n/a	0	n/a	0	n/a	0	n/a	1	M	0	n/a	MD1L1_HUMAN-TTYH3_HUMAN	MAD1L1-TTYH3	Mitotic spindle assembly checkpoint protein MAD1-Protein tweety homolog 3	no-no
SF539	KGTDEDAIISVLAYR	0	n/a	0	n/a	0	n/a	0	n/a	0	n/a	0	n/a	5	M	0	n/a	GMCL1_HUMAN-ANXA4_HUMAN	GMCL1-ANXA4	Germ cell-less protein-like 1-Annexin A4	no-no
SK_MEL28	MKKMETEEK	0	n/a	0	n/a	0	n/a	0	n/a	0	n/a	0	n/a	1	M	0	n/a	ENKUR_HUMAN-RHG21_HUMAN	ENKUR-ARHGAP21	Enkurin-Rho GTPase-activating protein 21	no-no
SK_MEL28	HCEALKVSVTMAMTAGTTTTFPMSNHTRER	0	n/a	0	n/a	0	n/a	0	n/a	0	n/a	3	MCX	0	n/a	7	MCX	RT35_HUMAN-ST38L_HUMAN	MRPS35-STK38L	28S ribosomal protein S35| mitochondrial-Serine/threonine-protein kinase 38-like	no-no
SK_MEL28	DSVYSGVQPGIGTEAKR	0	n/a	0	n/a	0	n/a	0	n/a	0	n/a	0	n/a	1	C	0	n/a	E2F2_HUMAN-HNRPR_HUMAN	E2F2-HNRNPR	Transcription factor E2F2-Heterogeneous nuclear ribonucleoprotein R	no-no
SK_MEL28	WDHESVKQMKLK	0	n/a	0	n/a	0	n/a	0	n/a	0	n/a	0	n/a	1	M	0	n/a	MRP3_HUMAN-LC7L3_HUMAN	ABCC3-LUC7L3	Canalicular multispecific organic anion transporter 2-Luc7-like protein 3	no-no
SK_MEL28	LDKLQIGLWK	0	n/a	0	n/a	0	n/a	0	n/a	0	n/a	0	n/a	1	M	0	n/a	CE112_HUMAN-PSD11_HUMAN	CEP112-PSMD11	Centrosomal protein of 112 kDa-26S proteasome non-ATPase regulatory subunit 11	no-no
SK_MEL28	GSCRGGRLLR	0	n/a	0	n/a	0	n/a	0	n/a	0	n/a	0	n/a	1	M	0	n/a	RS11_HUMAN-CNDH2_HUMAN	RPS11-NCAPH2	40S ribosomal protein S11-Condensin-2 complex subunit H2	no-no
SK_MEL28	FAKGVQYNSTGMAFGLQMFIQRK	0	n/a	0	n/a	0	n/a	0	n/a	0	n/a	0	n/a	1	M	0	n/a	RABL6_HUMAN-TM141_HUMAN	RABL6-TMEM141	Rab-like protein 6-Transmembrane protein 141	no-no
SK_MEL28	YNLAVTDKLKMTLASGVQVADEVCR	0	n/a	0	n/a	0	n/a	0	n/a	0	n/a	0	n/a	0	n/a	1	X	DEST_HUMAN-RASF3_HUMAN	DSTN-RASSF3	Destrin-Ras association domain-containing protein 3	no-no
SK_MEL28	KGTDEDAIISVLAYR	0	n/a	0	n/a	0	n/a	0	n/a	0	n/a	0	n/a	8	M	0	n/a	GMCL1_HUMAN-ANXA4_HUMAN	GMCL1-ANXA4	Germ cell-less protein-like 1-Annexin A4	no-no
SK_MEL2	EPSTASGGGQLINEIIR	0	n/a	0	n/a	0	n/a	0	n/a	0	n/a	0	n/a	1	M	0	n/a	NFAC1_HUMAN-K1468_HUMAN	NFATC1-KIAA1468	Nuclear factor of activated T-cells| cytoplasmic 1-LisH domain and HEAT repeat-containing protein KIAA1468	no-no
SK_MEL2	ARSLPMSSMMPR	0	n/a	0	n/a	0	n/a	0	n/a	0	n/a	0	n/a	1	M	0	n/a	CAPZB_HUMAN-THYG_HUMAN	CAPZB-TG	F-actin-capping protein subunit beta-Thyroglobulin	no-no
SK_MEL2	EEAISNCPSFLAAALAR	0	n/a	0	n/a	0	n/a	0	n/a	0	n/a	0	n/a	2	M	0	n/a	PPM1E_HUMAN-ACACA_HUMAN	PPM1E-ACACA	Protein phosphatase 1E-Acetyl-CoA carboxylase 1	no-no
SK_MEL2	ERPHPCHSR	0	n/a	0	n/a	0	n/a	0	n/a	0	n/a	0	n/a	0	n/a	1	C	CDC42_HUMAN-MTOR_HUMAN	CDC42-MTOR	Cell division control protein 42 homolog-Serine/threonine-protein kinase mTOR	no-no
SK_MEL2	KGTDEDAIISVLAYR	0	n/a	0	n/a	0	n/a	0	n/a	0	n/a	0	n/a	26	M	0	n/a	GMCL1_HUMAN-ANXA4_HUMAN	GMCL1-ANXA4	Germ cell-less protein-like 1-Annexin A4	no-no
SK_MEL5	KMAAAAAAAAEQEEGVQRAR	0	n/a	0	n/a	0	n/a	0	n/a	0	n/a	0	n/a	1	M	0	n/a	TXLNA_HUMAN-SGCB_HUMAN	TXLNA-SGCB	Alpha-taxilin-Beta-sarcoglycan	no-no
SK_MEL5	RKMPSTDLLMLCSATCGEGIQQR	0	n/a	0	n/a	0	n/a	0	n/a	0	n/a	0	n/a	1	M	0	n/a	ATS14_HUMAN-SGPL1_HUMAN	ADAMTS14-SGPL1	A disintegrin and metalloproteinase with thrombospondin motifs 14-Sphingosine-1-phosphate lyase 1	no-no
SK_MEL5	YEAEELK	0	n/a	0	n/a	0	n/a	0	n/a	0	n/a	0	n/a	1	C	0	n/a	CPNE7_HUMAN-RL13_HUMAN	CPNE7-RPL13	Copine-7-60S ribosomal protein L13	no-no
SK_MEL5	SVLLGMIQSR	0	n/a	0	n/a	0	n/a	0	n/a	0	n/a	0	n/a	1	M	0	n/a	DMXL2_HUMAN-TP53B_HUMAN	DMXL2-TP53BP1	DmX-like protein 2-Tumor suppressor p53-binding protein 1	no-no
SK_MEL5	ELTIGSLQQK	0	n/a	0	n/a	0	n/a	0	n/a	0	n/a	0	n/a	1	M	0	n/a	MYO1C_HUMAN-S10A6_HUMAN	MYO1C-S100A6	Unconventional myosin-Ic-Protein S100-A6	no-no
SK_MEL5	KDHLGASSSEPLPVIIVGTTVMR	0	n/a	0	n/a	0	n/a	0	n/a	0	n/a	0	n/a	1	M	0	n/a	OSGI1_HUMAN-CAD13_HUMAN	OSGIN1-CDH13	Oxidative stress-induced growth inhibitor 1-Cadherin-13	no-no
SK_MEL5	WMPYSNGRPALHACQRGGLK	0	n/a	0	n/a	0	n/a	0	n/a	0	n/a	0	n/a	1	C	0	n/a	TRUA_HUMAN-F264_HUMAN	PUS1-PFKFB4	tRNA pseudouridine synthase A| mitochondrial-6-phosphofructo-2-kinase/fructose-2|6-bisphosphatase 4	no-no
SK_MEL5	KGTDEDAIISVLAYR	0	n/a	0	n/a	0	n/a	0	n/a	0	n/a	0	n/a	4	M	0	n/a	GMCL1_HUMAN-ANXA4_HUMAN	GMCL1-ANXA4	Germ cell-less protein-like 1-Annexin A4	no-no
SKOV3	IMQGPANK	0	n/a	0	n/a	0	n/a	0	n/a	0	n/a	0	n/a	1	M	0	n/a	PIGU_HUMAN-ITCH_HUMAN	PIGU-ITCH	Phosphatidylinositol glycan anchor biosynthesis class U protein-E3 ubiquitin-protein ligase Itchy homolog	no-no
SKOV3	QTWLHIFHHLK	0	n/a	0	n/a	0	n/a	0	n/a	0	n/a	0	n/a	1	M	0	n/a	ABLM1_HUMAN-ARI5B_HUMAN	ABLIM1-ARID5B	Actin-binding LIM protein 1-AT-rich interactive domain-containing protein 5B	no-no
SKOV3	KGTDEDAIISVLAYR	0	n/a	0	n/a	0	n/a	0	n/a	0	n/a	0	n/a	16	M	0	n/a	GMCL1_HUMAN-ANXA4_HUMAN	GMCL1-ANXA4	Germ cell-less protein-like 1-Annexin A4	no-no
SN12C	SVATFMVFQALAQYQK	0	n/a	0	n/a	0	n/a	0	n/a	0	n/a	0	n/a	1	M	0	n/a	CO3_HUMAN-ATN1_HUMAN	C3-ATN1	Complement C3-Atrophin-1	no-no
SNB19	TYLTITDTQMSR	0	n/a	0	n/a	0	n/a	0	n/a	0	n/a	0	n/a	1	M	0	n/a	CRAC1_HUMAN-RRP12_HUMAN	CRTAC1-RRP12	Cartilage acidic protein 1-RRP12-like protein	no-no
SNB19	GDLEKTLK	0	n/a	0	n/a	0	n/a	0	n/a	0	n/a	0	n/a	1	M	0	n/a	NCF1_HUMAN-CLIP2_HUMAN	NCF1-CLIP2	Neutrophil cytosol factor 1-CAP-Gly domain-containing linker protein 2	no-no
SNB19	LQAANAEDIKGSK	0	n/a	0	n/a	0	n/a	0	n/a	0	n/a	0	n/a	1	M	0	n/a	RUVB2_HUMAN-NUCB1_HUMAN	RUVBL2-NUCB1	RuvB-like 2-Nucleobindin-1	no-no
SNB19	KGTDEDAIISVLAYR	0	n/a	0	n/a	0	n/a	0	n/a	0	n/a	0	n/a	9	M	0	n/a	GMCL1_HUMAN-ANXA4_HUMAN	GMCL1-ANXA4	Germ cell-less protein-like 1-Annexin A4	no-no
SNB75	VTTAAATAPK	0	n/a	0	n/a	0	n/a	0	n/a	0	n/a	0	n/a	1	M	0	n/a	NCOR2_HUMAN-WDR6_HUMAN	NCOR2-WDR6	Nuclear receptor corepressor 2-WD repeat-containing protein 6	no-no
SNB75	ALEHFSGLEEAVYR	0	n/a	0	n/a	0	n/a	0	n/a	0	n/a	0	n/a	1	M	0	n/a	TCPQ_HUMAN-A4_HUMAN	CCT8-APP	T-complex protein 1 subunit theta-Amyloid beta A4 protein	no-no
SNB75	TQEKFALKNVCKPVEETQR	0	n/a	0	n/a	0	n/a	0	n/a	0	n/a	0	n/a	1	M	0	n/a	MAPK2_HUMAN-RASF5_HUMAN	MAPKAPK2-RASSF5	MAP kinase-activated protein kinase 2-Ras association domain-containing protein 5	no-no
SNB75	RPWASCEISILR	0	n/a	0	n/a	0	n/a	0	n/a	0	n/a	0	n/a	1	M	0	n/a	SPT6H_HUMAN-KTHY_HUMAN	SUPT6H-DTYMK	Transcription elongation factor SPT6-Thymidylate kinase	no-no
SNB75	QLILEHAGSYFDQR	0	n/a	0	n/a	0	n/a	0	n/a	0	n/a	0	n/a	1	M	0	n/a	DYH5_HUMAN-TRIO_HUMAN	DNAH5-TRIO	Dynein heavy chain 5| axonemal-Triple functional domain protein	no-no
SNB75	DTMSLCYMTLKIFR	0	n/a	0	n/a	0	n/a	0	n/a	0	n/a	0	n/a	1	C	0	n/a	ARPC2_HUMAN-TXD15_HUMAN	ARPC2-TXNDC15	Actin-related protein 2/3 complex subunit 2-Thioredoxin domain-containing protein 15	no-no
SNB75	GGAAGAAMEPDSVIEDK	0	n/a	0	n/a	0	n/a	0	n/a	0	n/a	0	n/a	1	X	0	n/a	STK10_HUMAN-FBW1B_HUMAN	STK10-FBXW11	Serine/threonine-protein kinase 10-F-box/WD repeat-containing protein 11	no-no
SNB75	KGTDEDAIISVLAYR	0	n/a	0	n/a	0	n/a	0	n/a	0	n/a	0	n/a	5	M	0	n/a	GMCL1_HUMAN-ANXA4_HUMAN	GMCL1-ANXA4	Germ cell-less protein-like 1-Annexin A4	no-no
SNB75	GSTGAESWRASSKR	0	n/a	0	n/a	0	n/a	0	n/a	0	n/a	0	n/a	1	M	0	n/a	UBQL4_HUMAN-ARHG2_HUMAN	UBQLN4-ARHGEF2	Ubiquilin-4-Rho guanine nucleotide exchange factor 2	no-no
SRa	VTERLQEEK	0	n/a	0	n/a	0	n/a	0	n/a	0	n/a	0	n/a	1	M	0	n/a	RIBC2_HUMAN-TB22A_HUMAN	RIBC2-TBC1D22A	RIB43A-like with coiled-coils protein 2-TBC1 domain family member 22A	no-no
SRa	EQYAQDPSKLYKK	0	n/a	0	n/a	0	n/a	0	n/a	0	n/a	1	M	0	n/a	1	M	ASH1L_HUMAN-PMVK_HUMAN	ASH1L-PMVK	Histone-lysine N-methyltransferase ASH1L-Phosphomevalonate kinase	no-no
SRa	SSLFRMITWR	0	n/a	0	n/a	0	n/a	0	n/a	0	n/a	0	n/a	1	M	0	n/a	CP4X1_HUMAN-MAST2_HUMAN	CYP4X1-MAST2	Cytochrome P450 4X1-Microtubule-associated serine/threonine-protein kinase 2	no-no
SRa	LVPLSLAQIVHSESR	0	n/a	0	n/a	0	n/a	0	n/a	0	n/a	1	X	0	n/a	1	X	CAPR1_HUMAN-CD44_HUMAN	CAPRIN1-CD44	Caprin-1-CD44 antigen	no-no
SRa	GTSRSGSPRATAMAR	0	n/a	0	n/a	0	n/a	0	n/a	0	n/a	1	X	0	n/a	1	X	RS4X_HUMAN-RS20_HUMAN	RPS4X-RPS20	40S ribosomal protein S4| X isoform-40S ribosomal protein S20	no-no
SRa	SMLSGRLQLQPASCSR	0	n/a	0	n/a	0	n/a	0	n/a	0	n/a	0	n/a	0	n/a	1	M	NT5D2_HUMAN-DHX30_HUMAN	NT5DC2-DHX30	5'-nucleotidase domain-containing protein 2-Putative ATP-dependent RNA helicase DHX30	no-no
SRa	KGTDEDAIISVLAYR	0	n/a	0	n/a	0	n/a	0	n/a	0	n/a	0	n/a	4	M	0	n/a	GMCL1_HUMAN-ANXA4_HUMAN	GMCL1-ANXA4	Germ cell-less protein-like 1-Annexin A4	no-no
SR	VSKELQVR	0	n/a	0	n/a	0	n/a	0	n/a	0	n/a	0	n/a	1	M	0	n/a	EIF3A_HUMAN-CACL1_HUMAN	EIF3A-CACUL1	Eukaryotic translation initiation factor 3 subunit A-CDK2-associated and cullin domain-containing protein 1	no-no
SR	YHVQFFSRLNYHGHSGPDTSPR	0	n/a	0	n/a	0	n/a	0	n/a	0	n/a	0	n/a	0	n/a	1	X	HNRL1_HUMAN-FXYD5_HUMAN	HNRNPUL1-FXYD5	Heterogeneous nuclear ribonucleoprotein U-like protein 1-FXYD domain-containing ion transport regulator 5	no-no
SR	TYLTITDTQMSR	0	n/a	0	n/a	0	n/a	0	n/a	0	n/a	0	n/a	1	M	0	n/a	CRAC1_HUMAN-RRP12_HUMAN	CRTAC1-RRP12	Cartilage acidic protein 1-RRP12-like protein	no-no
SR	ELRSGILKHLQR	0	n/a	0	n/a	0	n/a	0	n/a	0	n/a	0	n/a	1	C	0	n/a	QSOX2_HUMAN-TMCC1_HUMAN	QSOX2-TMCC1	Sulfhydryl oxidase 2-Transmembrane and coiled-coil domains protein 1	no-no
SR	LLQPGLQEGGHPEGGLAEVP	1	C	0	n/a	0	n/a	0	n/a	0	n/a	0	n/a	0	n/a	0	n/a	RASA3_HUMAN-GAS6_HUMAN	RASA3-GAS6	Ras GTPase-activating protein 3-Growth arrest-specific protein 6	no-no
SR	KGTDEDAIISVLAYR	0	n/a	0	n/a	0	n/a	0	n/a	0	n/a	0	n/a	21	M	0	n/a	GMCL1_HUMAN-ANXA4_HUMAN	GMCL1-ANXA4	Germ cell-less protein-like 1-Annexin A4	no-no
SW620	ANHSQPPSAGQPWR	0	n/a	0	n/a	0	n/a	0	n/a	0	n/a	0	n/a	1	M	0	n/a	UBR4_HUMAN-CDN1A_HUMAN	UBR4-CDKN1A	E3 ubiquitin-protein ligase UBR4-Cyclin-dependent kinase inhibitor 1	no-no
SW620	LWTTVPQK	0	n/a	0	n/a	0	n/a	0	n/a	0	n/a	0	n/a	1	M	0	n/a	MATN2_HUMAN-PGBM_HUMAN	MATN2-HSPG2	Matrilin-2-Basement membrane-specific heparan sulfate proteoglycan core protein	no-no
SW620	FTNSLTTVGKLSVMESSK	0	n/a	0	n/a	0	n/a	0	n/a	0	n/a	0	n/a	1	C	0	n/a	IQCE_HUMAN-NXP20_HUMAN	IQCE-FAM114A1	IQ domain-containing protein E-Protein NOXP20	no-no
SW620	MGIEYKVGK	0	n/a	0	n/a	0	n/a	0	n/a	0	n/a	0	n/a	1	M	0	n/a	DLDH_HUMAN-LAMB1_HUMAN	DLD-LAMB1	Dihydrolipoyl dehydrogenase| mitochondrial-Laminin subunit beta-1	no-no
SW620	KGTDEDAIISVLAYR	0	n/a	0	n/a	0	n/a	0	n/a	0	n/a	0	n/a	20	M	0	n/a	GMCL1_HUMAN-ANXA4_HUMAN	GMCL1-ANXA4	Germ cell-less protein-like 1-Annexin A4	no-no
T47D	LLNRVIK	0	n/a	0	n/a	0	n/a	0	n/a	0	n/a	0	n/a	1	M	0	n/a	GRK4_HUMAN-HD_HUMAN	GRK4-HTT	G protein-coupled receptor kinase 4-Huntingtin	no-no
T47D	SPLLLPRLAAAAR	0	n/a	0	n/a	0	n/a	0	n/a	0	n/a	0	n/a	1	C	0	n/a	ODFP2_HUMAN-GLE1_HUMAN	ODF2-GLE1	Outer dense fiber protein 2-Nucleoporin GLE1	no-no
T47D	KMAAAAAAAAEQEEGVQRAR	0	n/a	0	n/a	0	n/a	0	n/a	0	n/a	0	n/a	1	M	0	n/a	TXLNA_HUMAN-SGCB_HUMAN	TXLNA-SGCB	Alpha-taxilin-Beta-sarcoglycan	no-no
T47D	LQAANAEDIKGSK	0	n/a	0	n/a	0	n/a	0	n/a	0	n/a	0	n/a	1	M	0	n/a	RUVB2_HUMAN-NUCB1_HUMAN	RUVBL2-NUCB1	RuvB-like 2-Nucleobindin-1	no-no
T47D	ELRSGILKHLQR	0	n/a	0	n/a	0	n/a	0	n/a	0	n/a	0	n/a	1	C	0	n/a	QSOX2_HUMAN-TMCC1_HUMAN	QSOX2-TMCC1	Sulfhydryl oxidase 2-Transmembrane and coiled-coil domains protein 1	no-no
T47D	MAAAAAAAAEQEEGVQRAR	0	n/a	0	n/a	0	n/a	0	n/a	0	n/a	0	n/a	1	C	0	n/a	TXLNA_HUMAN-SGCB_HUMAN	TXLNA-SGCB	Alpha-taxilin-Beta-sarcoglycan	no-no
T47D	KGTDEDAIISVLAYR	0	n/a	0	n/a	0	n/a	0	n/a	0	n/a	0	n/a	6	M	0	n/a	GMCL1_HUMAN-ANXA4_HUMAN	GMCL1-ANXA4	Germ cell-less protein-like 1-Annexin A4	no-no
TK10	LQAANAEDIKGSK	0	n/a	0	n/a	0	n/a	0	n/a	0	n/a	0	n/a	1	MC	0	n/a	RUVB2_HUMAN-NUCB1_HUMAN	RUVBL2-NUCB1	RuvB-like 2-Nucleobindin-1	no-no
TK10	TETFSLNK	0	n/a	0	n/a	0	n/a	0	n/a	0	n/a	0	n/a	1	M	0	n/a	ZMYM4_HUMAN-GPTC8_HUMAN	ZMYM4-GPATCH8	Zinc finger MYM-type protein 4-G patch domain-containing protein 8	no-no
TK10	SPRGALDR	0	n/a	0	n/a	0	n/a	0	n/a	0	n/a	0	n/a	1	M	0	n/a	STX12_HUMAN-RFA2_HUMAN	STX12-RPA2	Syntaxin-12-Replication protein A 32 kDa subunit	no-no
TK10	MGIEYKVGK	0	n/a	0	n/a	0	n/a	0	n/a	0	n/a	0	n/a	1	M	0	n/a	DLDH_HUMAN-LAMB1_HUMAN	DLD-LAMB1	Dihydrolipoyl dehydrogenase| mitochondrial-Laminin subunit beta-1	no-no
TK10	SPKDADIR	0	n/a	0	n/a	0	n/a	0	n/a	0	n/a	0	n/a	0	n/a	1	M	RUBIC_HUMAN-LMAN2_HUMAN	RUBCN-LMAN2	Run domain Beclin-1-interacting and cysteine-rich domain-containing protein-Vesicular integral-membrane protein VIP36	no-no
TK10	KGTDEDAIISVLAYR	0	n/a	0	n/a	0	n/a	0	n/a	0	n/a	0	n/a	21	M	0	n/a	GMCL1_HUMAN-ANXA4_HUMAN	GMCL1-ANXA4	Germ cell-less protein-like 1-Annexin A4	no-no
U251	KGMNAAVRAVVR	0	n/a	0	n/a	0	n/a	0	n/a	0	n/a	0	n/a	1	M	0	n/a	RED2_HUMAN-PFKAP_HUMAN	ADARB2-PFKP	Double-stranded RNA-specific editase B2-ATP-dependent 6-phosphofructokinase| platelet type	no-no
U251	MRTILATKR	0	n/a	0	n/a	0	n/a	0	n/a	0	n/a	0	n/a	1	M	0	n/a	PTN1_HUMAN-BRE_HUMAN	PTPN1-BRE	Tyrosine-protein phosphatase non-receptor type 1-BRCA1-A complex subunit BRE	no-no
U251	VIELSDNPGVHEPGVMEK	0	n/a	0	n/a	0	n/a	0	n/a	0	n/a	0	n/a	1	M	0	n/a	AMACR_HUMAN-CBPE_HUMAN	AMACR-CPE	Alpha-methylacyl-CoA racemase-Carboxypeptidase E	no-no
U251	VVVCDNGTGAQEEITR	0	n/a	0	n/a	0	n/a	0	n/a	0	n/a	0	n/a	1	M	0	n/a	TSG10_HUMAN-ARP2_HUMAN	TSGA10-ACTR2	Testis-specific gene 10 protein-Actin-related protein 2	no-no
U251	LLGRQHLTLK	0	n/a	0	n/a	0	n/a	0	n/a	0	n/a	0	n/a	1	C	0	n/a	PCNT_HUMAN-RTF2_HUMAN	PCNT-RTFDC1	Pericentrin-Protein RTF2 homolog	no-no
U251	SHPEQYSPSMR	0	n/a	0	n/a	0	n/a	0	n/a	0	n/a	0	n/a	1	M	0	n/a	TTYH2_HUMAN-NHRF1_HUMAN	TTYH2-SLC9A3R1	Protein tweety homolog 2-Na(+)/H(+) exchange regulatory cofactor NHE-RF1	no-no
U251	KGTDEDAIISVLAYR	0	n/a	0	n/a	0	n/a	0	n/a	0	n/a	0	n/a	4	M	0	n/a	GMCL1_HUMAN-ANXA4_HUMAN	GMCL1-ANXA4	Germ cell-less protein-like 1-Annexin A4	no-no
UACC257	ESQLQKKK	0	n/a	0	n/a	0	n/a	0	n/a	0	n/a	0	n/a	1	M	0	n/a	MRRP3_HUMAN-RHG05_HUMAN	KIAA0391-ARHGAP5	Mitochondrial ribonuclease P protein 3-Rho GTPase-activating protein 5	no-no
UACC257	FTNSLTTVGKLSVMESSK	0	n/a	0	n/a	0	n/a	0	n/a	0	n/a	0	n/a	1	C	0	n/a	IQCE_HUMAN-NXP20_HUMAN	IQCE-FAM114A1	IQ domain-containing protein E-Protein NOXP20	no-no
UACC257	LPPPRPCDRR	0	n/a	0	n/a	0	n/a	0	n/a	0	n/a	0	n/a	1	C	0	n/a	ARPC5_HUMAN-DEST_HUMAN	ARPC5-DSTN	Actin-related protein 2/3 complex subunit 5-Destrin	no-no
UACC257	KGTDEDAIISVLAYR	0	n/a	0	n/a	0	n/a	0	n/a	0	n/a	0	n/a	2	M	0	n/a	GMCL1_HUMAN-ANXA4_HUMAN	GMCL1-ANXA4	Germ cell-less protein-like 1-Annexin A4	no-no
UACC62	LTDDSMKVK	0	n/a	0	n/a	0	n/a	0	n/a	0	n/a	0	n/a	1	M	0	n/a	IKZF3_HUMAN-SMUF2_HUMAN	IKZF3-SMURF2	Zinc finger protein Aiolos-E3 ubiquitin-protein ligase SMURF2	no-no
UACC62	VSKELQVR	0	n/a	0	n/a	0	n/a	0	n/a	0	n/a	0	n/a	1	M	0	n/a	EIF3A_HUMAN-CACL1_HUMAN	EIF3A-CACUL1	Eukaryotic translation initiation factor 3 subunit A-CDK2-associated and cullin domain-containing protein 1	no-no
UACC62	QGTDMEPRTVEINR	0	n/a	0	n/a	0	n/a	0	n/a	0	n/a	0	n/a	1	M	0	n/a	DCBD2_HUMAN-INADL_HUMAN	DCBLD2-INADL	Discoidin| CUB and LCCL domain-containing protein 2-InaD-like protein	no-no
UACC62	STTLKQIQIVQVHR	0	n/a	0	n/a	0	n/a	0	n/a	0	n/a	0	n/a	1	C	0	n/a	NAF1_HUMAN-UNK_HUMAN	NAF1-UNK	H/ACA ribonucleoprotein complex non-core subunit NAF1-RING finger protein unkempt homolog	no-no
UACC62	VVEKLASDPALR	0	n/a	0	n/a	0	n/a	0	n/a	0	n/a	0	n/a	1	M	0	n/a	TBC17_HUMAN-B2L12_HUMAN	TBC1D17-BCL2L12	TBC1 domain family member 17-Bcl-2-like protein 12	no-no
UACC62	FTNSLTTVGKLSVMESSK	0	n/a	0	n/a	0	n/a	0	n/a	0	n/a	0	n/a	1	C	0	n/a	IQCE_HUMAN-NXP20_HUMAN	IQCE-FAM114A1	IQ domain-containing protein E-Protein NOXP20	no-no
UACC62	LYLRQYTKYYIHR	0	n/a	0	n/a	0	n/a	0	n/a	0	n/a	0	n/a	1	M	0	n/a	ALG14_HUMAN-RHG29_HUMAN	ALG14-ARHGAP29	UDP-N-acetylglucosamine transferase subunit ALG14 homolog-Rho GTPase-activating protein 29	no-no
UACC62	LKMTLASGVQVADEVCR	1	M	0	n/a	0	n/a	0	n/a	0	n/a	0	n/a	1	M	0	n/a	DEST_HUMAN-RASF3_HUMAN	DSTN-RASSF3	Destrin-Ras association domain-containing protein 3	no-no
UACC62	EPTSSEQGGLEGALVRR	0	n/a	0	n/a	0	n/a	0	n/a	0	n/a	0	n/a	1	M	0	n/a	APOA2_HUMAN-UBXN1_HUMAN	APOA2-UBXN1	Apolipoprotein A-II-UBX domain-containing protein 1	no-no
UACC62	KGTDEDAIISVLAYR	0	n/a	0	n/a	0	n/a	0	n/a	0	n/a	0	n/a	2	M	0	n/a	GMCL1_HUMAN-ANXA4_HUMAN	GMCL1-ANXA4	Germ cell-less protein-like 1-Annexin A4	no-no
UO31	VSKELQVR	0	n/a	0	n/a	0	n/a	0	n/a	0	n/a	0	n/a	1	M	0	n/a	EIF3A_HUMAN-CACL1_HUMAN	EIF3A-CACUL1	Eukaryotic translation initiation factor 3 subunit A-CDK2-associated and cullin domain-containing protein 1	no-no
UO31	YEAEELK	0	n/a	0	n/a	0	n/a	0	n/a	0	n/a	0	n/a	1	C	0	n/a	CPNE7_HUMAN-RL13_HUMAN	CPNE7-RPL13	Copine-7-60S ribosomal protein L13	no-no
UO31	LQAANAEDIKGSK	0	n/a	0	n/a	0	n/a	0	n/a	0	n/a	0	n/a	2	MC	0	n/a	RUVB2_HUMAN-NUCB1_HUMAN	RUVBL2-NUCB1	RuvB-like 2-Nucleobindin-1	no-no
UO31	RQWNLRTGVQETGFCR	0	n/a	0	n/a	0	n/a	0	n/a	0	n/a	0	n/a	1	M	0	n/a	ACD10_HUMAN-MINK1_HUMAN	ACAD10-MINK1	Acyl-CoA dehydrogenase family member 10-Misshapen-like kinase 1	no-no
UO31	KGTDEDAIISVLAYR	0	n/a	0	n/a	0	n/a	0	n/a	0	n/a	0	n/a	9	M	0	n/a	GMCL1_HUMAN-ANXA4_HUMAN	GMCL1-ANXA4	Germ cell-less protein-like 1-Annexin A4	no-no
