# Supplementary material for: Detecting protein variants by mass spectrometry: a comprehensive study in cancer cell-lines
Source: Genome Med. 2017 Jul 18;9:62. doi: 10.1186/s13073-017-0454-9 (PMC5514513; doi:10.1186/s13073-017-0454-9)
Supplement: Supplementary file 10 — Example output from PTM filter. (XLSX 82 kb) [file 13073_2017_454_MOESM10_ESM.xlsx]

## Sheet: Accepted PSMs
Additional file 10: Example output from PTM filter. (Accepted variant peptides)
MaxQuant output					Proteogenomic pipeline output
Reference Peptide	Site-specific modification probabilities	Modified Amino Acid	Modification	MAXQuant Probability	Proteogenomic fasta header ID	Mutated Peptide Assigned	Possible origins of peptide (lower case letter is mutation site)	Mutations	Scan description
FGQDIISPLLSVK	FGQDIISPLLSVK(0.981)	cterm;K	Comp.:N2	0.981068	EXOME_COLO-20500007433	FGQDIISPLLSVR	FGQDIISPLLSVr	K38R	CL9 COLO205 00522_D08_P003813_B0L_A00_R1-12045
ELVDDSVNNVR	ELVDDSV(0.983)NNVR	V	Methylation	0.983343	EXOME_COLO-20500019955	ELVDDSINNVR	ELVDDSiNNVR	V85I	CL9 COLO205 00522_D09_P003813_B0T_A00_R1-5508
VIGIDHIKELVDDSVNNVR	VIGIDHIKELVDDS(0.022)V(0.9)N(0.022)N(0.022)V(0.022)R(0.011)	V	Methylation	0.900228	EXOME_COLO-20500019955	VIGIDHIKELVDDSINNVR	VIGIDHIKELVDDSiNNVR	V85I	CL9 COLO205 00522_D09_P003813_B0T_A00_R1-10604
VIGIDHIKELVDDSVNNVR	VIGIDHIKELVDDSV(0.992)NNVR	V	Methylation	0.992416	EXOME_COLO-20500019955	VIGIDHIKELVDDSINNVR	VIGIDHIKELVDDSiNNVR	V85I	CL9 COLO205 00522_D09_P003813_B0T_A00_R1-10611
VSYGIGDEEHDQEGR	VSYGIG(0.186)D(0.803)EEHDQEGR	D	Methylation	0.803263	EXOME_COLO-20500007289	VSYGIGEEEHDQEGR	VSYGIGeEEHDQEGR	D148E	CL9 COLO205 00522_H08_P003813_B0P_A00_R1-3687
VSYGIGDEEHDQEGR	VSYGIG(0.017)D(0.966)E(0.017)EHDQEGR	D	Methylation	0.96625	EXOME_COLO-20500007289	VSYGIGEEEHDQEGR	VSYGIGeEEHDQEGR	D148E	CL9 COLO205 00522_H08_P003813_B0P_A00_R1-3709
FGQDIISPLLSVK	FGQDIISPLLSVK(0.981)	cterm;K	Comp.:N2	0.981068	EXOME_COLO-20500007433	FGQDIISPLLSVR	FGQDIISPLLSVr	K38R	CL9 COLO205 00522_D08_P003813_B0L_A00_R1-12045
VIGIDHIKELVDDSVNNVR	VIGIDHIKELVDDS(0.022)V(0.9)N(0.022)N(0.022)V(0.022)R(0.011)	V	Methylation	0.900228	EXOME_COLO-20500019955	VIGIDHIKELVDDSINNVR	VIGIDHIKELVDDSiNNVR	V85I	CL9 COLO205 00522_D09_P003813_B0T_A00_R1-10604
ELVDDSVNNVR	ELVDDSV(0.983)NNVR	V	Methylation	0.983343	EXOME_COLO-20500019955	ELVDDSINNVR	ELVDDSiNNVR	V85I	CL9 COLO205 00522_D09_P003813_B0T_A00_R1-5508
VIGIDHIKELVDDSVNNVR	VIGIDHIKELVDDSV(0.992)NNVR	V	Methylation	0.992416	EXOME_COLO-20500019955	VIGIDHIKELVDDSINNVR	VIGIDHIKELVDDSiNNVR	V85I	CL9 COLO205 00522_D09_P003813_B0T_A00_R1-10611
VSYGIGDEEHDQEGR	VSYGIG(0.017)D(0.966)E(0.017)EHDQEGR	D	Methylation	0.96625	EXOME_COLO-20500007289	VSYGIGEEEHDQEGR	VSYGIGeEEHDQEGR	D148E	CL9 COLO205 00522_H08_P003813_B0P_A00_R1-3709
VSYGIGDEEHDQEGR	VSYGIG(0.186)D(0.803)EEHDQEGR	D	Methylation	0.803263	EXOME_COLO-20500007289	VSYGIGEEEHDQEGR	VSYGIGeEEHDQEGR	D148E	CL9 COLO205 00522_H08_P003813_B0P_A00_R1-3687
FGQDIISPLLSVK	FGQDIISPLLSVK(0.981)	cterm;K	Comp.:N2	0.981068	EXOME_COLO-20500007433	FGQDIISPLLSVR	FGQDIISPLLSVr	K38R	CL9 COLO205 00522_D08_P003813_B0L_A00_R1-12045
VIGIDHIKELVDDSVNNVR	VIGIDHIKELVDDSV(0.992)NNVR	V	Methylation	0.992416	EXOME_COLO-20500019955	VIGIDHIKELVDDSINNVR	VIGIDHIKELVDDSiNNVR	V85I	CL9 COLO205 00522_D09_P003813_B0T_A00_R1-10611
VIGIDHIKELVDDSVNNVR	VIGIDHIKELVDDS(0.022)V(0.9)N(0.022)N(0.022)V(0.022)R(0.011)	V	Methylation	0.900228	EXOME_COLO-20500019955	VIGIDHIKELVDDSINNVR	VIGIDHIKELVDDSiNNVR	V85I	CL9 COLO205 00522_D09_P003813_B0T_A00_R1-10604
ELVDDSVNNVR	ELVDDSV(0.983)NNVR	V	Methylation	0.983343	EXOME_COLO-20500019955	ELVDDSINNVR	ELVDDSiNNVR	V85I	CL9 COLO205 00522_D09_P003813_B0T_A00_R1-5508
VSYGIGDEEHDQEGR	VSYGIG(0.186)D(0.803)EEHDQEGR	D	Methylation	0.803263	EXOME_COLO-20500007289	VSYGIGEEEHDQEGR	VSYGIGeEEHDQEGR	D148E	CL9 COLO205 00522_H08_P003813_B0P_A00_R1-3687
VSYGIGDEEHDQEGR	VSYGIG(0.017)D(0.966)E(0.017)EHDQEGR	D	Methylation	0.96625	EXOME_COLO-20500007289	VSYGIGEEEHDQEGR	VSYGIGeEEHDQEGR	D148E	CL9 COLO205 00522_H08_P003813_B0P_A00_R1-3709
TLAAFPAEK	TLA(1)AFPAEK	A	Carboxylation	0.99996	EXOME_NCI-H46000008080	TLDAFPAEK	TLdAFPAEK	A19D	CL9 H460 00523_A06_P003816_B0Q_A00_R1-7246
VSMPDVDLNLKGPK	VSMPD(0.988)VDLNLKGPK	D	Comp.:-C2H2O2	0.988464	EXOME_NCI-H46000004071	VSMPGVDLNLKGPK	VSMPgVDLNLKGPK	D1785G	CL9 H460 00523_B04_P003816_B0B_A00_R1-5143
VSMPDVDLNLK	VSMP(0.011)D(0.977)V(0.011)DLNLK	D	Comp.:-C2H2O2	0.977226	EXOME_NCI-H46000004071	VSMPGVDLNLK	VSMPgVDLNLK	D1785G	CL9 H460 00523_B04_P003816_B0B_A00_R1-5664
VSMPDVDLNLKGPK	VSMP(0.028)D(0.941)V(0.028)DLNLKGPK	D	Comp.:-C2H2O2	0.940889	EXOME_NCI-H46000004071	VSMPGVDLNLKGPK	VSMPgVDLNLKGPK	D1785G	CL9 H460 00523_C04_P003816_B0C_A00_R1-8151
SQNKEDYAGLKEEFR	SQNKEDY(0.017)A(0.966)G(0.017)LKEEFR	A	Carboxylation	0.965819	EXOME_NCI-H46000003122	SQNKEDYDGLKEEFR	SQNKEDYdGLKEEFR	A112D	CL9 H460 00523_C06_P003816_B0S_A00_R1-5799
GCTGVITLNRPK	GCT(1)GVITLNRPK	T	Comp.:C-N3	0.999779	EXOME_NCI-H46000013063	GCAGVITLNRPK	GCaGVITLNRPK	T46A	CL9 H460 00523_H05_P003816_B0P_A00_R1-5716
HASSGSFLPSANEHLK	HASSGSFLP(0.987)S(0.012)ANEHLK	P		0.98731	EXOME_NCI-H46000003247	HASSGSFLSSANEHLK	HASSGSFLsSANEHLK	P123S	CL9 H460 00523_H05_P003816_B0P_A00_R1-5763
HASSGSFLPSANEHLKEDLNLR	HASSGSFL(0.026)P(0.867)S(0.026)A(0.026)N(0.026)E(0.026)HLKEDLNLR	P		0.86734	EXOME_NCI-H46000003247	HASSGSFLSSANEHLKEDLNLR	HASSGSFLsSANEHLKEDLNLR	P123S	CL9 H460 00523_H05_P003816_B0P_A00_R1-10074
TLAAFPAEK	TLA(1)AFPAEK	A	Carboxylation	0.99996	EXOME_NCI-H46000008080	TLDAFPAEK	TLdAFPAEK	A19D	CL9 H460 00523_A06_P003816_B0Q_A00_R1-7246
VSMPDVDLNLKGPK	VSMPD(0.988)VDLNLKGPK	D	Comp.:-C2H2O2	0.988464	EXOME_NCI-H46000004071	VSMPGVDLNLKGPK	VSMPgVDLNLKGPK	D1785G	CL9 H460 00523_B04_P003816_B0B_A00_R1-5143
VSMPDVDLNLK	VSMP(0.011)D(0.977)V(0.011)DLNLK	D	Comp.:-C2H2O2	0.977226	EXOME_NCI-H46000004071	VSMPGVDLNLK	VSMPgVDLNLK	D1785G	CL9 H460 00523_B04_P003816_B0B_A00_R1-5664
VSMPDVDLNLKGPK	VSMP(0.028)D(0.941)V(0.028)DLNLKGPK	D	Comp.:-C2H2O2	0.940889	EXOME_NCI-H46000004071	VSMPGVDLNLKGPK	VSMPgVDLNLKGPK	D1785G	CL9 H460 00523_C04_P003816_B0C_A00_R1-8151
SQNKEDYAGLKEEFR	SQNKEDY(0.017)A(0.966)G(0.017)LKEEFR	A	Carboxylation	0.965819	EXOME_NCI-H46000003122	SQNKEDYDGLKEEFR	SQNKEDYdGLKEEFR	A112D	CL9 H460 00523_C06_P003816_B0S_A00_R1-5799
DSMFGIAVK	DSMFGI(0.014)A(0.966)V(0.014)K	A	Comp.:H2CO	0.965679	EXOME_NCI-H46000012953	DSMFGITVK	DSMFGItVK	A419T	CL9 H460 00523_G04_P003816_B0G_A00_R1-6954
HASSGSFLPSANEHLKEDLNLR	HASSGSFL(0.026)P(0.867)S(0.026)A(0.026)N(0.026)E(0.026)HLKEDLNLR	P		0.86734	EXOME_NCI-H46000003247	HASSGSFLSSANEHLKEDLNLR	HASSGSFLsSANEHLKEDLNLR	P123S	CL9 H460 00523_H05_P003816_B0P_A00_R1-10074
HASSGSFLPSANEHLK	HASSGSFLP(0.987)S(0.012)ANEHLK	P		0.98731	EXOME_NCI-H46000003247	HASSGSFLSSANEHLK	HASSGSFLsSANEHLK	P123S	CL9 H460 00523_H05_P003816_B0P_A00_R1-5763
GCTGVITLNRPK	GCT(1)GVITLNRPK	T	Comp.:C-N3	0.999779	EXOME_NCI-H46000013063	GCAGVITLNRPK	GCaGVITLNRPK	T46A	CL9 H460 00523_H05_P003816_B0P_A00_R1-5716
VSMPDVDLNLK	VSMP(0.011)D(0.977)V(0.011)DLNLK	D	Comp.:-C2H2O2	0.977226	EXOME_NCI-H46000004071	VSMPGVDLNLK	VSMPgVDLNLK	D1785G	CL9 H460 00523_B04_P003816_B0B_A00_R1-5664
VSMPDVDLNLKGPK	VSMPD(0.988)VDLNLKGPK	D	Comp.:-C2H2O2	0.988464	EXOME_NCI-H46000004071	VSMPGVDLNLKGPK	VSMPgVDLNLKGPK	D1785G	CL9 H460 00523_B04_P003816_B0B_A00_R1-5143
SQNKEDYAGLKEEFR	SQNKEDY(0.017)A(0.966)G(0.017)LKEEFR	A	Carboxylation	0.965819	EXOME_NCI-H46000003122	SQNKEDYDGLKEEFR	SQNKEDYdGLKEEFR	A112D	CL9 H460 00523_C06_P003816_B0S_A00_R1-5799
DSMFGIAVK	DSMFGI(0.014)A(0.966)V(0.014)K	A	Comp.:H2CO	0.965679	EXOME_NCI-H46000012953	DSMFGITVK	DSMFGItVK	A419T	CL9 H460 00523_G04_P003816_B0G_A00_R1-6954
GCTGVITLNRPK	GCT(1)GVITLNRPK	T	Comp.:C-N3	0.999779	EXOME_NCI-H46000013063	GCAGVITLNRPK	GCaGVITLNRPK	T46A	CL9 H460 00523_H05_P003816_B0P_A00_R1-5716
HASSGSFLPSANEHLKEDLNLR	HASSGSFL(0.026)P(0.867)S(0.026)A(0.026)N(0.026)E(0.026)HLKEDLNLR	P		0.86734	EXOME_NCI-H46000003247	HASSGSFLSSANEHLKEDLNLR	HASSGSFLsSANEHLKEDLNLR	P123S	CL9 H460 00523_H05_P003816_B0P_A00_R1-10074
HASSGSFLPSANEHLK	HASSGSFLP(0.987)S(0.012)ANEHLK	P		0.98731	EXOME_NCI-H46000003247	HASSGSFLSSANEHLK	HASSGSFLsSANEHLK	P123S	CL9 H460 00523_H05_P003816_B0P_A00_R1-5763
VIGIDHIKELVDDSVNNVR	VIGIDHIKELVDDSV(0.99)NNVR	V	Methylation	0.989689	EXOME_M1400020643	VIGIDHIKELVDDSINNVR	VIGIDHIKELVDDSiNNVR	V85I	CL9 M14 00522_D06_P003812_B0T_A00_R1-13517
TSLSAPPNSSSTENPK	TSLSAPPN(0.012)S(0.974)S(0.012)STENPK	S	Methylation	0.974291	EXOME_M1400002068	TSLSAPPNTSSTENPK	TSLSAPPNtSSTENPK	S21T	CL9 M14 00522_B05_P003812_B0J_A00_R1-4201
VIGIDHIKELVDDSVNNVR	VIGIDHIKELVDDSV(0.99)NNVR	V	Methylation	0.989689	EXOME_M1400020643	VIGIDHIKELVDDSINNVR	VIGIDHIKELVDDSiNNVR	V85I	CL9 M14 00522_D06_P003812_B0T_A00_R1-13517
ELVDDSVNNVR	ELVDDSV(0.983)NNVR	V	Methylation	0.983343	EXOME_M1400020643	ELVDDSINNVR	ELVDDSiNNVR	V89I	CL9 M14 00522_D06_P003812_B0T_A00_R1-6696
SLKEESVEAVK	SLKEES(0.014)V(0.973)E(0.014)AVK	V	Methylation	0.972548	EXOME_M1400001985	SLKEESIEAVK	SLKEESiEAVK	V815I	CL9 M14 00522_G04_P003812_B0G_A00_R1-4728
TSLSAPPNSSSTENPK	TSLSAPPN(0.012)S(0.974)S(0.012)STENPK	S	Methylation	0.974291	EXOME_M1400002068	TSLSAPPNTSSTENPK	TSLSAPPNtSSTENPK	S21T	CL9 M14 00522_B05_P003812_B0J_A00_R1-4201
ELVDDSVNNVR	ELVDDSV(0.983)NNVR	V	Methylation	0.983343	EXOME_M1400020643	ELVDDSINNVR	ELVDDSiNNVR	V85I	CL9 M14 00522_D06_P003812_B0T_A00_R1-6696
VIGIDHIKELVDDSVNNVR	VIGIDHIKELVDDSV(0.99)NNVR	V	Methylation	0.989689	EXOME_M1400020643	VIGIDHIKELVDDSINNVR	VIGIDHIKELVDDSiNNVR	V85I	CL9 M14 00522_D06_P003812_B0T_A00_R1-13517
SLKEESVEAVK	SLKEES(0.014)V(0.973)E(0.014)AVK	V	Methylation	0.972548	EXOME_M1400001985	SLKEESIEAVK	SLKEESiEAVK	V815I	CL9 M14 00522_G04_P003812_B0G_A00_R1-4728
AGVAAPATQVAQVTLQSVQR	AGVAAPATQVA(0.991)QVTLQSVQR	A	di-Methylation	0.990838	EXOME_MCF700021802	AGVAAPATQVVQVTLQSVQR	AGVAAPATQVvQVTLQSVQR	A641V	CL9 MCF7 00522_C01_P003811_B0C_A00_R1-10145
AGVAAPATQVAQVTLQSVQR	AGVAAPATQVA(0.988)QVTLQSVQR	A	di-Methylation	0.988156	EXOME_MCF700021802	AGVAAPATQVVQVTLQSVQR	AGVAAPATQVvQVTLQSVQR	A641V	CL9 MCF7 00522_B01_P003811_B0B_A00_R1-9019
AGVAAPATQVAQVTLQSVQR	AGVAAP(0.033)A(0.033)T(0.033)Q(0.033)V(0.033)A(0.801)Q(0.033)VTLQSVQR	A	di-Methylation	0.800696	EXOME_MCF700021802	AGVAAPATQVVQVTLQSVQR	AGVAAPATQVvQVTLQSVQR	A641V	CL9 MCF7 00522_B01_P003811_B0B_A00_R1-8985
AGVAAPATQVAQVTLQSVQR	AGVAAPATQV(0.011)A(0.978)Q(0.011)VTLQSVQR	A	di-Methylation	0.978014	EXOME_MCF700021802	AGVAAPATQVVQVTLQSVQR	AGVAAPATQVvQVTLQSVQR	A641V	CL9 MCF7 00522_C01_P003811_B0C_A00_R1-10162
AGVAAPATQVAQVTLQSVQR	AGVAAPATQVA(0.991)QVTLQSVQR	A	di-Methylation	0.990838	EXOME_MCF700021802	AGVAAPATQVVQVTLQSVQR	AGVAAPATQVvQVTLQSVQR	A641V	CL9 MCF7 00522_C01_P003811_B0C_A00_R1-10145
AGVAAPATQVAQVTLQSVQR	AGVAAPATQVA(0.988)QVTLQSVQR	A	di-Methylation	0.988156	EXOME_MCF700021802	AGVAAPATQVVQVTLQSVQR	AGVAAPATQVvQVTLQSVQR	A641V	CL9 MCF7 00522_B01_P003811_B0B_A00_R1-9019
AGVAAPATQVAQVTLQSVQR	AGVAAP(0.033)A(0.033)T(0.033)Q(0.033)V(0.033)A(0.801)Q(0.033)VTLQSVQR	A	di-Methylation	0.800696	EXOME_MCF700021802	AGVAAPATQVVQVTLQSVQR	AGVAAPATQVvQVTLQSVQR	A641V	CL9 MCF7 00522_B01_P003811_B0B_A00_R1-8985
AGVAAPATQVAQVTLQSVQR	AGVAAPATQVA(0.991)QVTLQSVQR	A	di-Methylation	0.990838	EXOME_MCF700021802	AGVAAPATQVVQVTLQSVQR	AGVAAPATQVvQVTLQSVQR	A641V	CL9 MCF7 00522_C01_P003811_B0C_A00_R1-10145
AGVAAPATQVAQVTLQSVQR	AGVAAPATQV(0.011)A(0.978)Q(0.011)VTLQSVQR	A	di-Methylation	0.978014	EXOME_MCF700021802	AGVAAPATQVVQVTLQSVQR	AGVAAPATQVvQVTLQSVQR	A641V	CL9 MCF7 00522_C01_P003811_B0C_A00_R1-10162
ELVDDSVNNVR	ELVDDSV(0.988)NNVR	V	Methylation	0.988411	EXOME_PC-300017506	ELVDDSINNVR	ELVDDSiNNVR	V85I	CL9 PC3 00523_C09_P003817_B0S_A00_R1-6754
VIGIDHIKELVDDSVNNVR	VIGIDHIKELVDDS(0.015)V(0.939)N(0.015)N(0.015)V(0.015)R	V	Methylation	0.938565	EXOME_PC-300017506	VIGIDHIKELVDDSINNVR	VIGIDHIKELVDDSiNNVR	V85I	CL9 PC3 00523_C09_P003817_B0S_A00_R1-13479
SLKEESVEAVK	SLKEESV(0.994)EAVK	V	Methylation	0.993865	EXOME_PC-300001655	SLKEESIEAVK	SLKEESiEAVK	V815I	CL9 PC3 00523_D07_P003817_B0D_A00_R1-4749
GCTGVITLNRPK	GCT(1)GVITLNRPK	T	Comp.:C-N3	0.999882	EXOME_PC-300012317	GCAGVITLNRPK	GCaGVITLNRPK	T46A	CL9 PC3 00523_H08_P003817_B0P_A00_R1-5959
VIGIDHIKELVDDSVNNVR	VIGIDHIKELVDDS(0.015)V(0.939)N(0.015)N(0.015)V(0.015)R	V	Methylation	0.938565	EXOME_PC-300017506	VIGIDHIKELVDDSINNVR	VIGIDHIKELVDDSiNNVR	V85I	CL9 PC3 00523_C09_P003817_B0S_A00_R1-13479
ELVDDSVNNVR	ELVDDSV(0.988)NNVR	V	Methylation	0.988411	EXOME_PC-300017506	ELVDDSINNVR	ELVDDSiNNVR	V85I	CL9 PC3 00523_C09_P003817_B0S_A00_R1-6754
VIGIDHIKELVDDSVNNVR	VIGIDHIKELVDDSV(0.983)NNVR	V	Methylation	0.983453	EXOME_PC-300017506	VIGIDHIKELVDDSINNVR	VIGIDHIKELVDDSiNNVR	V85I	CL9 PC3 00523_C09_P003817_B0S_A00_R1-13485
SLKEESVEAVK	SLKEESV(0.994)EAVK	V	Methylation	0.993865	EXOME_PC-300001655	SLKEESIEAVK	SLKEESiEAVK	V815I	CL9 PC3 00523_D07_P003817_B0D_A00_R1-4749
GCTGVITLNRPK	GCT(1)GVITLNRPK	T	Comp.:C-N3	0.999882	EXOME_PC-300012317	GCAGVITLNRPK	GCaGVITLNRPK	T46A	CL9 PC3 00523_H08_P003817_B0P_A00_R1-5959
VIGIDHIKELVDDSVNNVR	VIGIDHIKELVDDS(0.015)V(0.939)N(0.015)N(0.015)V(0.015)R	V	Methylation	0.938565	EXOME_PC-300017506	VIGIDHIKELVDDSINNVR	VIGIDHIKELVDDSiNNVR	V85I	CL9 PC3 00523_C09_P003817_B0S_A00_R1-13479
ELVDDSVNNVR	ELVDDSV(0.988)NNVR	V	Methylation	0.988411	EXOME_PC-300017506	ELVDDSINNVR	ELVDDSiNNVR	V85I	CL9 PC3 00523_C09_P003817_B0S_A00_R1-6754
SLKEESVEAVK	SLKEESV(0.994)EAVK	V	Methylation	0.993865	EXOME_PC-300001655	SLKEESIEAVK	SLKEESiEAVK	V815I	CL9 PC3 00523_D07_P003817_B0D_A00_R1-4749
GCTGVITLNRPK	GCT(1)GVITLNRPK	T	Comp.:C-N3	0.999882	EXOME_PC-300012317	GCAGVITLNRPK	GCaGVITLNRPK	T46A	CL9 PC3 00523_H08_P003817_B0P_A00_R1-5959
AGVAAPATQVAQVTLQSVQR	AGVAAP(0.015)A(0.015)T(0.015)Q(0.015)V(0.015)A(0.911)Q(0.015)VTLQSVQR	A	di-Methylation	0.911236	EXOME_RXF-39300021183	AGVAAPATQVVQVTLQSVQR	AGVAAPATQVvQVTLQSVQR	A641V	CL9 RXF393 00524_B01_P003819_B0B_A00_R2-9037
ELVDDSVNNVR	ELVDDSV(0.987)NNVR	V	Methylation	0.987262	EXOME_RXF-39300019252	ELVDDSINNVR	ELVDDSiNNVR	V85I	CL9 RXF393 00524_C03_P003819_B0S_A00_R1-4752
VIGIDHIKELVDDSVNNVR	VIGIDHIKELVDDSV(0.992)NNVR	V	Methylation	0.992447	EXOME_RXF-39300019252	VIGIDHIKELVDDSINNVR	VIGIDHIKELVDDSiNNVR	V85I	CL9 RXF393 00524_C03_P003819_B0S_A00_R1-9721
LGGPPGPTRPLTSSSAK	L(0.976)G(0.024)GPPGPTRPLTSSSAK	nterm;L	Comp.:NO-CH3	0.975902	EXOME_RXF-39300010280	QGGPPGPTRPLTSSSAK	qGGPPGPTRPLTSSSAK	L249Q	CL9 RXF393 00524_D02_P003819_B0L_A00_R2-3574
AGVAAPATQVAQVTLQSVQR	AGVAAP(0.015)A(0.015)T(0.015)Q(0.015)V(0.015)A(0.911)Q(0.015)VTLQSVQR	A	di-Methylation	0.911236	EXOME_RXF-39300021183	AGVAAPATQVVQVTLQSVQR	AGVAAPATQVvQVTLQSVQR	A641V	CL9 RXF393 00524_B01_P003819_B0B_A00_R2-9037
ELVDDSVNNVR	ELVDDSV(0.987)NNVR	V	Methylation	0.987262	EXOME_RXF-39300019252	ELVDDSINNVR	ELVDDSiNNVR	V85I	CL9 RXF393 00524_C03_P003819_B0S_A00_R1-4752
VIGIDHIKELVDDSVNNVR	VIGIDHIKELVDDSV(0.992)NNVR	V	Methylation	0.992447	EXOME_RXF-39300019252	VIGIDHIKELVDDSINNVR	VIGIDHIKELVDDSiNNVR	V85I	CL9 RXF393 00524_C03_P003819_B0S_A00_R1-9721
LGGPPGPTRPLTSSSAK	L(0.976)G(0.024)GPPGPTRPLTSSSAK	nterm;L	Comp.:NO-CH3	0.975902	EXOME_RXF-39300010280	QGGPPGPTRPLTSSSAK	qGGPPGPTRPLTSSSAK	L249Q	CL9 RXF393 00524_D02_P003819_B0L_A00_R2-3574
AGVAAPATQVAQVTLQSVQR	AGVAAP(0.015)A(0.015)T(0.015)Q(0.015)V(0.015)A(0.911)Q(0.015)VTLQSVQR	A	di-Methylation	0.911236	EXOME_RXF-39300021183	AGVAAPATQVVQVTLQSVQR	AGVAAPATQVvQVTLQSVQR	A641V	CL9 RXF393 00524_B01_P003819_B0B_A00_R2-9037
ELVDDSVNNVR	ELVDDSV(0.987)NNVR	V	Methylation	0.987262	EXOME_RXF-39300019252	ELVDDSINNVR	ELVDDSiNNVR	V85I	CL9 RXF393 00524_C03_P003819_B0S_A00_R1-4752
VIGIDHIKELVDDSVNNVR	VIGIDHIKELVDDSV(0.992)NNVR	V	Methylation	0.992447	EXOME_RXF-39300019252	VIGIDHIKELVDDSINNVR	VIGIDHIKELVDDSiNNVR	V85I	CL9 RXF393 00524_C03_P003819_B0S_A00_R1-9721
LGGPPGPTRPLTSSSAK	L(0.976)G(0.024)GPPGPTRPLTSSSAK	nterm;L	Comp.:NO-CH3	0.975902	EXOME_RXF-39300010280	QGGPPGPTRPLTSSSAK	qGGPPGPTRPLTSSSAK	L249Q	CL9 RXF393 00524_D02_P003819_B0L_A00_R2-3574
LGIHSALLDEK	LGIHSA(1)LLDEK	A	Comp.:H2CO	0.999856	EXOME_SK-OV-300006564	LGIHSTLLDEK	LGIHStLLDEK	A146T	CL9 SKOV3 00523_F12_P003818_B0V_A00_R1-7503
LGIHSALLDEKK	LGIHS(0.016)A(0.983)LLDEKK	A	Comp.:H2CO	0.983288	EXOME_SK-OV-300006564	LGIHSTLLDEKK	LGIHStLLDEKK	A146T	CL9 SKOV3 00523_G12_P003818_B0W_A00_R1-5706
LGIHSALLDEK	LGIHSA(0.996)LLDEK	A	Comp.:H2CO	0.996499	EXOME_SK-OV-300006564	LGIHSTLLDEK	LGIHStLLDEK	A146T	CL9 SKOV3 00523_G12_P003818_B0W_A00_R1-6791
LGIHSALLDEK	LGIHSA(1)LLDEK	A	Comp.:H2CO	0.999856	EXOME_SK-OV-300006564	LGIHSTLLDEK	LGIHStLLDEK	A146T	CL9 SKOV3 00523_F12_P003818_B0V_A00_R1-7503
LGIHSALLDEKK	LGIHS(0.016)A(0.983)LLDEKK	A	Comp.:H2CO	0.983288	EXOME_SK-OV-300006564	LGIHSTLLDEKK	LGIHStLLDEKK	A146T	CL9 SKOV3 00523_G12_P003818_B0W_A00_R1-5706
LGIHSALLDEK	LGIHSA(0.996)LLDEK	A	Comp.:H2CO	0.996499	EXOME_SK-OV-300006564	LGIHSTLLDEK	LGIHStLLDEK	A146T	CL9 SKOV3 00523_G12_P003818_B0W_A00_R1-6791
SNFLVLCYLHDVK	SNFL(0.021)V(0.021)L(0.936)C(0.021)YLHDVK	L	Comp.:-CH2	0.935627	EXOME_SK-OV-300016997	SNFLVVCYLHDVK	SNFLVvCYLHDVK	L351V	CL9 SKOV3 00523_B11_P003818_B0J_A00_R1-13538
LGIHSALLDEK	LGIHSA(1)LLDEK	A	Comp.:H2CO	0.999856	EXOME_SK-OV-300006564	LGIHSTLLDEK	LGIHStLLDEK	A146T	CL9 SKOV3 00523_F12_P003818_B0V_A00_R1-7503
LGIHSALLDEKK	LGIHS(0.016)A(0.983)LLDEKK	A	Comp.:H2CO	0.983288	EXOME_SK-OV-300006564	LGIHSTLLDEKK	LGIHStLLDEKK	A146T	CL9 SKOV3 00523_G12_P003818_B0W_A00_R1-5706
LGIHSALLDEK	LGIHSA(0.996)LLDEK	A	Comp.:H2CO	0.996499	EXOME_SK-OV-300006564	LGIHSTLLDEK	LGIHStLLDEK	A146T	CL9 SKOV3 00523_G12_P003818_B0W_A00_R1-6791
SALSGHLETVILGLLKTPAQYDASELK	SALSGHLET(0.02)V(0.919)I(0.02)L(0.02)G(0.02)LLKTPAQYDASELK	V	Methylation	0.918643	EXOME_U25100009308	SALSGHLETLILGLLKTPAQYDASELK	SALSGHLETlILGLLKTPAQYDASELK	V98L	CL9 U251 00523_A03_P003815_B0Q_A00_R1-14947
SALSGHLETVILGLLK	SALSGHLETV(0.999)ILGLLK	V	Methylation	0.998971	EXOME_U25100009308	SALSGHLETLILGLLK	SALSGHLETlILGLLK	V98L	CL9 U251 00523_B03_P003815_B0R_A00_R1-11761
SALSGHLETVILGLLKTPAQYDASELK	SALSGHLET(0.02)V(0.919)I(0.02)L(0.02)G(0.02)LLKTPAQYDASELK	V	Methylation	0.918643	EXOME_U25100009308	SALSGHLETLILGLLKTPAQYDASELK	SALSGHLETlILGLLKTPAQYDASELK	V98L	CL9 U251 00523_A03_P003815_B0Q_A00_R1-14947
SALSGHLETVILGLLK	SALSGHLETV(0.999)ILGLLK	V	Methylation	0.998971	EXOME_U25100009308	SALSGHLETLILGLLK	SALSGHLETlILGLLK	V98L	CL9 U251 00523_B03_P003815_B0R_A00_R1-11761
WGQIVLK	WGQIV(0.987)L(0.013)K	V	Methylation	0.986537	EXOME_U25100002363	WGQIILK	WGQIiLK	V540I	CL9 U251 00523_D02_P003815_B0L_A00_R1-8569
SGLAAYFFMGR	SGLAAYFFM(0.991)GR	M		0.990927	EXOME_U25100018792	SGLAAYFFVGR	SGLAAYFFvGR	M31V	CL9 U251 00523_E03_P003815_B0U_A00_R1-10470
SALSGHLETVILGLLKTPAQYDASELK	SALSGHLET(0.02)V(0.919)I(0.02)L(0.02)G(0.02)LLKTPAQYDASELK	V	Methylation	0.918643	EXOME_U25100009308	SALSGHLETLILGLLKTPAQYDASELK	SALSGHLETlILGLLKTPAQYDASELK	V98L	CL9 U251 00523_A03_P003815_B0Q_A00_R1-14947
SALSGHLETVILGLLK	SALSGHLETV(0.999)ILGLLK	V	Methylation	0.998971	EXOME_U25100009308	SALSGHLETLILGLLK	SALSGHLETlILGLLK	V98L	CL9 U251 00523_B03_P003815_B0R_A00_R1-11761
SGLAAYFFMGR	SGLAAYFFM(0.991)GR	M		0.990927	EXOME_U25100018792	SGLAAYFFVGR	SGLAAYFFvGR	M31V	CL9 U251 00523_E03_P003815_B0U_A00_R1-10470

## Sheet: Rejected PSMs
Table S8: Example output from PTM filter. (Rejected variant peptides)
MaxQuant output					Proteogenomic pipeline output
Reference Peptide	Site-specific modification probabilities	Modified Amino Acid	Modification	MAXQuant Probability	Proteogenomic fasta header ID	Mutated Peptide Assigned	Possible origins of peptide (lower case letter is mutation site)	Mutations	Scan description
VEGDLKGPEADIKGPK	VEGDLKGPE(0.024)A(0.902)D(0.024)I(0.024)K(0.024)GPK	A		0.902484	EXOME_NCI-H46000004069,rs12801123,rs201733548,rs566144,rs368869885	VEGDLKGPEVDIRGPK	ENSP00000367263,ENSP00000367263:VEGDLKGPEVDIRGPk,ENSP00000367263:VEGDLKGPEVDIRgPK,ENSP00000367263,ENSP00000367263:VEGDLKGPEVDIrGPK	Q3003K,D4631G,K4166R,K2744R	CL9 H460 00523_C04_P003816_B0C_A00_R1-5497
AGSIVLK	AG(0.069)S(0.927)IVLK	S	Loss of water	0.927344	EXOME_NCI-H46000016548,rs2280205	AGIPLAK	AGIPlAK	P321L	CL9 H460 00523_F06_P003816_B0V_A00_R1-4457
MQYAPNTQVEILPQGHESPIFK	MQYAPNTQVEILPQGHESPIF(0.03)K(0.967)	cterm;K		0.967288	EXOME_NCI-H46000012505,rs6886	MQYAPNTQVEILPQGR	MQYAPNTQVEILPQGr	H335R	CL9 H460 00523_H05_P003816_B0P_A00_R1-9168
VEGDLKGPEADIKGPK	VEGDLKGPE(0.024)A(0.902)D(0.024)I(0.024)K(0.024)GPK	A		0.902484	EXOME_NCI-H46000004069,rs12801123,rs201733548,rs566144,rs368869885	VEGDLKGPEVDIRGPK	ENSP00000367263,ENSP00000367263:VEGDLKGPEVDIRGPk,ENSP00000367263:VEGDLKGPEVDIRgPK,ENSP00000367263,ENSP00000367263:VEGDLKGPEVDIrGPK	Q3003K,D4631G,K4166R,K2744R	CL9 H460 00523_C04_P003816_B0C_A00_R1-5497
HVFGESDELIGQK	H(0.987)V(0.013)FGESDELIGQK	nterm;H	Formylation	0.986556	EXOME_NCI-H46000004749,COSM1196921,COSM1196922	HVFGDSDELIGQK	HVFGdSDELIGQK	E105D,E23D,E142D	CL9 H460 00523_C06_P003816_B0S_A00_R1-9253
MQYAPNTQVEILPQGHESPIFK	MQYAPNTQVEILPQGHESPIF(0.03)K(0.967)	cterm;K		0.967288	EXOME_NCI-H46000012505,rs6886	MQYAPNTQVEILPQGR	MQYAPNTQVEILPQGr	H335R	CL9 H460 00523_H05_P003816_B0P_A00_R1-9168
VEGDLKGPEADIKGPK	VEGDLKGPE(0.024)A(0.902)D(0.024)I(0.024)K(0.024)GPK	A		0.902484	EXOME_NCI-H46000004069,rs12801123,rs201733548,rs566144,rs368869885	VEGDLKGPEVDIRGPK	ENSP00000367263,ENSP00000367263:VEGDLKGPEVDIRGPk,ENSP00000367263:VEGDLKGPEVDIRgPK,ENSP00000367263,ENSP00000367263:VEGDLKGPEVDIrGPK	Q3003K,D4631G,K4166R,K2744R	CL9 H460 00523_C04_P003816_B0C_A00_R1-5497
MQYAPNTQVEILPQGHESPIFK	MQYAPNTQVEILPQGHESPIF(0.03)K(0.967)	cterm;K		0.967288	EXOME_NCI-H46000012505,rs6886	MQYAPNTQVEILPQGR	MQYAPNTQVEILPQGr	H335R	CL9 H460 00523_H05_P003816_B0P_A00_R1-9168
VEGDLKGPEADIKGPK	VEGDLKGPEA(0.991)DIKGPK	A		0.990916	EXOME_M1400004961,rs12801123,rs201733548,rs566144,rs368869885	VEGDLKGPEVDIRGPK	ENSP00000367263,ENSP00000367263:VEGDLKGPEVDIRGPk,ENSP00000367263:VEGDLKGPEVDIRgPK,ENSP00000367263,ENSP00000367263:VEGDLKGPEVDIrGPK	Q3003K,D4631G,K4166R,K2744R	CL9 M14 00522_C04_P003812_B0C_A00_R1-5495
VDYKADEWLMK	VDYKADEWL(0.018)M(0.848)K(0.123)	M	Oxidation	0.847584	EXOME_M1400017433,rs9840993	FSASAVETRPSIWGECPPK	FSAsAVETRPSIWGECPPK	P147S	CL9 M14 00522_E04_P003812_B0E_A00_R1-9862
VEGDLKGPEADIKGPK	VEGDLKGPEA(0.991)DIKGPK	A		0.990916	EXOME_M1400004961,rs12801123,rs201733548,rs566144,rs368869885	VEGDLKGPEVDIRGPK	ENSP00000367263,ENSP00000367263:VEGDLKGPEVDIRGPk,ENSP00000367263:VEGDLKGPEVDIRgPK,ENSP00000367263,ENSP00000367263:VEGDLKGPEVDIrGPK	Q3003K,D4631G,K4166R,K2744R	CL9 M14 00522_C04_P003812_B0C_A00_R1-5495
VDYKADEWLMK	VDYKADEWL(0.018)M(0.848)K(0.123)	M	Oxidation	0.847584	EXOME_M1400017433,rs9840993	FSASAVETRPSIWGECPPK	FSAsAVETRPSIWGECPPK	P147S	CL9 M14 00522_E04_P003812_B0E_A00_R1-9862
VEGDLKGPEADIKGPK	VEGDLKGPEA(0.991)DIKGPK	A		0.990916	EXOME_M1400004961,rs12801123,rs201733548,rs566144,rs368869885	VEGDLKGPEVDIRGPK	ENSP00000367263,ENSP00000367263:VEGDLKGPEVDIRGPk,ENSP00000367263:VEGDLKGPEVDIRgPK,ENSP00000367263,ENSP00000367263:VEGDLKGPEVDIrGPK	Q3003K,D4631G,K4166R,K2744R	CL9 M14 00522_C04_P003812_B0C_A00_R1-5495
VDYKADEWLMK	VDYKADEWL(0.018)M(0.848)K(0.123)	M	Oxidation	0.847584	EXOME_M1400017433,rs9840993	FSASAVETRPSIWGECPPK	FSAsAVETRPSIWGECPPK	P147S	CL9 M14 00522_E04_P003812_B0E_A00_R1-9862
TLSGGIQVNGPR	TLSG(0.011)G(0.011)I(0.011)Q(0.957)V(0.011)NGPR	Q	-G	0.956518	EXOME_PC-300001031,rs1803632	TLSGGIAVNGPR	TLSGGIaVNGPR	P285A	CL9 PC3 00523_D08_P003817_B0L_A00_R1-6933
TLSGGIQVNGPR	TLSG(0.011)G(0.011)I(0.011)Q(0.957)V(0.011)NGPR	Q	-G	0.956518	EXOME_PC-300001031,rs1803632	TLSGGIAVNGPR	TLSGGIaVNGPR	P285A	CL9 PC3 00523_D08_P003817_B0L_A00_R1-6933
TLSGGIQVNGPR	TLSG(0.011)G(0.011)I(0.011)Q(0.957)V(0.011)NGPR	Q	-G	0.956518	EXOME_PC-300001031,rs1803632	TLSGGIAVNGPR	TLSGGIaVNGPR	P285A	CL9 PC3 00523_D08_P003817_B0L_A00_R1-6933
DLTTGYDDSQPDKK	DLTTGYDD(0.028)S(0.028)Q(0.028)P(0.028)D(0.028)K(0.028)K(0.833)	cterm;K		0.833293	EXOME_RXF-39300004872,rs592644	DITTGYDSSQPNK	DiTTGYDSSQPNK	V531I	CL9 RXF393 00524_C02_P003819_B0K_A00_R2-3933
DLTTGYDDSQPDKK	DLTTGYDD(0.028)S(0.028)Q(0.028)P(0.028)D(0.028)K(0.028)K(0.833)	cterm;K		0.833293	EXOME_RXF-39300004872,rs592644	DITTGYDSSQPNK	DiTTGYDSSQPNK	V531I	CL9 RXF393 00524_C02_P003819_B0K_A00_R2-3933
DLTTGYDDSQPDKK	DLTTGYDD(0.028)S(0.028)Q(0.028)P(0.028)D(0.028)K(0.028)K(0.833)	cterm;K		0.833293	EXOME_RXF-39300004872,rs592644	DITTGYDSSQPNK	DiTTGYDSSQPNK	V531I	CL9 RXF393 00524_C02_P003819_B0K_A00_R2-3933
TLSGGIQVNGPR	TLSGGIQ(0.99)VNGPR	Q	-G	0.990169	EXOME_U25100001241,rs1803632	TLSGGIAVNGPR	TLSGGIaVNGPR	P285A	CL9 U251 00523_D02_P003815_B0L_A00_R1-5643
TLSGGIQVNGPR	TLSGGIQ(0.99)VNGPR	Q	-G	0.990169	EXOME_U25100001241,rs1803632	TLSGGIAVNGPR	TLSGGIaVNGPR	P285A	CL9 U251 00523_D02_P003815_B0L_A00_R1-5643
