# Supplementary material for: Detecting protein variants by mass spectrometry: a comprehensive study in cancer cell-lines
Source: Genome Med. 2017 Jul 18;9:62. doi: 10.1186/s13073-017-0454-9 (PMC5514513; doi:10.1186/s13073-017-0454-9)
Supplement: Supplementary file 11 — Variant peptide detections from MaxQuant. (XLSX 159 kb) [file 13073_2017_454_MOESM11_ESM.xlsx]

## Sheet: dependent_peptides_0.95
Additional file 11: Variant peptide detections detected using MaxQuant
														Number of Peptide detections at indicated Tier in proteogenomic searches of the 9 deep proteomes
Dependent Variant_Peptide	HGNC_symbol	Cell lines	Cosmic Census Gene	Role_in_Cancer	DP_Base_Sequence	Starting amino acid	MS1 mass shift (Da)	Ending amino acid	DP_Probabilities	DP_Positional_Probability	DP_Modification	Raw_file	MSMS_Scan_Numbers	Tier 1	Tier 2	Tier 3	Tier 4
ADLIdNLGTIAK	HSP90AA1;HSP90AA2P;HSP90AB1;HSP90AB2P	MCF7	TRUE		ADLINNLGTIAK	N	0.98	D	ADLIN(0.976)N(0.021)LGTIAK	0.975502	Deamidation	00522_A02_P003811_B0I_A00_R1	11019	0	0	0	0
AGLdSLEAVKR	TPM4	M14;H460;PC3;SKOV3	TRUE		AGLNSLEAVKR	N	0.98	D	AGLN(0.992)SLEAVKR;AGLN(0.996)SLEAVKR;AGLN(0.973)S(0.025)LEAVKR;AGLN(0.987)S(0.013)LEAVKR;AGLN(0.989)S(0.01)LEAVKR	0.9918961;0.9962342;0.9725898;0.9865851;0.9893263	Deamidation	00522_C06_P003812_B0S_A00_R1;00523_B06_P003816_B0R_A00_R1;00523_B09_P003817_B0R_A00_R1;00523_B12_P003818_B0R_A00_R1	7629;9256;7646;7946;8381	0	0	0	0
AGLVIaK	FUBP1;KHSRP	PC3;SKOV3	TRUE		AGLVIGK	G	14.02	A	AGLVI(0.023)G(0.955)K(0.023);AGLVI(0.021)G(0.958)K(0.021)	0.9546981;0.9583398	Methylation	00523_B08_P003817_B0J_A00_R1;00523_B11_P003818_B0J_A00_R1	5223;5346	0	0	0	0
AKPVdSKPDSAYR	ACSL3	H460;PC3;SKOV3	TRUE		AKPVNSKPDSAYR	N	0.98	D	AKPV(0.01)N(0.979)S(0.01)KPDSAYR;AKPVN(0.987)SKPDSAYR;AKPVN(0.982)SKPDSAYR	0.9793552;0.9872971;0.9816293	Deamidation	00523_B05_P003816_B0J_A00_R1;00523_B08_P003817_B0J_A00_R1;00523_B11_P003818_B0J_A00_R1	1914;1973;1978	0	0	0	0
ALiEIAK	SFPQ	CCRF_CEM	TRUE		ALAEIAK	A	42.05	I	AL(0.024)A(0.969)EIAK	0.968874	tri-Methylation	00522_C11_P003814_B0K_A00_R1	6419	0	0	0	0
ALKDEEKtELQEIQLK	TPM3	SKOV3;RXF393	TRUE	TSG	ALKDEEKMELQEIQLK	M	-29.99	T	ALKDEEKM(0.978)E(0.012)LQEIQLK;ALKDEEKM(0.986)ELQEIQLK	0.9778453;0.9862684		00523_B12_P003818_B0R_A00_R1;00524_B03_P003819_B0R_A00_R1	8679;5918;5929	0	0	0	0
ALlEIAK	SFPQ	CCRF_CEM	TRUE		ALAEIAK	A	42.05	L	AL(0.024)A(0.969)EIAK	0.968874	tri-Methylation	00522_C11_P003814_B0K_A00_R1	6419	0	0	0	0
ALLFiPR	HSP90AA1	H460	TRUE		ALLFVPR	V	14.02	I	ALLFV(0.976)PR	0.97621	Methylation	00523_B04_P003816_B0B_A00_R1	7785	0	0	0	0
ALLFlPR	HSP90AA1	H460	TRUE		ALLFVPR	V	14.02	L	ALLFV(0.976)PR	0.97621	Methylation	00523_B04_P003816_B0B_A00_R1	7785	0	0	0	0
ALLFvPR	HSP90AB1	CCRF_CEM	TRUE		ALLFIPR	I	-14.02	V	ALLFI(0.987)PR	0.986999	Comp.:-CH2	00522_A10_P003814_B0A_A00_R1	5551	0	0	0	0
AVVvVDDR	NONO;SFPQ	MCF7	TRUE		AVVIVDDR	I	-14.02	V	AVVI(0.96)V(0.018)D(0.018)DR	0.959576	Comp.:-CH2	00522_D02_P003811_B0L_A00_R1	5192;5203	0	0	0	0
CdGVLEGIR	MYH1;MYH10;MYH11;MYH13;MYH14;MYH2;MYH3;MYH4;MYH6;MYH7;MYH7B;MYH8;MYH9	MCF7;M14;COLO205;U251;H460;RXF393	TRUE		CNGVLEGIR	N	0.98	D	C(0.01)N(0.989)GVLEGIR;CN(0.995)GVLEGIR;CN(0.991)GVLEGIR;C(0.015)N(0.983)GVLEGIR;C(0.014)N(0.986)GVLEGIR;C(0.025)N(0.975)GVLEGIR;C(0.027)N(0.957)G(0.017)VLEGIR;C(0.017)N(0.983)GVLEGIR	0.9894637;0.9952113;0.9907314;0.9825256;0.9860982;0.975216;0.956553;0.9825868	Deamidation	00522_C01_P003811_B0C_A00_R1;00522_E01_P003811_B0E_A00_R1;00522_E04_P003812_B0E_A00_R1;00522_E07_P003813_B0E_A00_R1;00522_F01_P003811_B0F_A00_R1;00523_B01_P003815_B0B_A00_R1;00523_D01_P003815_B0D_A00_R1;00523_D04_P003816_B0D_A00_R1;00523_E01_P003815_B0E_A00_R1;00524_D01_P003819_B0D_A00_R2	6281;6882;8257;5913;7219;5179;6429;6597;6899;7072	0	0	0	0
CIIPdHEK	MYH10;MYH11;MYH9	MCF7	TRUE		CIIPNHEK	N	0.98	D	CIIP(0.023)N(0.952)H(0.023)EK	0.951522	Deamidation	00522_D01_P003811_B0D_A00_R1	3882	4	3	2	0
CIIPdHEKK	MYH9	PC3	TRUE		CIIPNHEKK	N	0.98	D	CIIPN(0.98)HEKK	0.980252	Deamidation	00523_D07_P003817_B0D_A00_R1	3002	0	0	0	0
CInPNHEK	MYH10;MYH11;MYH9	M14	TRUE		CIIPNHEK	I	0.96	N	CII(0.958)P(0.035)NHEK	0.95782	Deamidation	00522_D04_P003812_B0D_A00_R1	3595	0	0	0	0
CPSGVKPDLSYdPIWK	ERBB2	H460	TRUE	oncogene	CPSGVKPDLSYMPIWK	M	-16.01	D	CPSGVKPDLSYM(0.974)PIWK	0.974233	Reduction	00523_F04_P003816_B0F_A00_R1	9598	0	0	0	0
DAnQYASESK	CLTC	CCRF_CEM;PC3	TRUE	TSG	DAMQYASESK	M	-17	N	DAM(0.966)Q(0.03)YASESK;DAM(0.975)Q(0.023)YASESK	0.9662738;0.9751172	Loss of ammonia	00522_D10_P003814_B0D_A00_R1;00523_D07_P003817_B0D_A00_R1	2875;3873	0	0	0	0
DGGiVTSQESGQK	FANCD2	PC3	TRUE		DGGPVTSQESGQK	P	16.03	I	DGGP(0.996)VTSQESGQK	0.995582		00523_E07_P003817_B0E_A00_R1	3427	0	0	0	0
DGGlVTSQESGQK	FANCD2	PC3	TRUE		DGGPVTSQESGQK	P	16.03	L	DGGP(0.996)VTSQESGQK	0.995582		00523_E07_P003817_B0E_A00_R1	3427	0	0	0	0
DKLESEtEDAYHEHQANLLR	SFPQ	PC3;SKOV3	TRUE		DKLESEMEDAYHEHQANLLR	M	-29.99	T	DKLES(0.018)E(0.018)M(0.963)EDAYHEHQANLLR;DKLESEM(1)EDAYHEHQANLLR	0.9630691;0.9997052		00523_A07_P003817_B0I_A00_R1;00523_A11_P003818_B0I_A00_R1	6580;6596;6530	0	0	0	0
DLEAHvDSANK	MYH9	PC3	TRUE		DLEAHIDSANK	I	-14.02	V	DLEAHI(1)DSANK	0.999964	Comp.:-CH2	00523_D07_P003817_B0D_A00_R1	3243	1	1	1	1
DLLdDLK	CDC73	U251	TRUE	TSG	DLLQDLK	Q	-13.03	D	DLLQ(0.998)DLK	0.998054		00523_B03_P003815_B0R_A00_R1	9238	0	0	0	0
DNSTMGYMtAK	HSP90AA1	U251;SKOV3	TRUE		DNSTMGYMAAK	A	30.01	T	DNSTMGYMA(0.986)AK;DNSTMGYMA(0.991)AK	0.9861627;0.9912556	Comp.:H2CO	00523_A02_P003815_B0I_A00_R1;00523_A11_P003818_B0I_A00_R1	2047;2068	0	0	0	0
DNSTMGYtMAK	HSP90AB1;HSP90AB3P	CCRF_CEM	TRUE		DNSTMGYMMAK	M	-29.99	T	DNSTMGYM(0.98)MAK	0.980109		00522_B11_P003814_B0J_A00_R1	1580	0	0	0	0
EAAEdSLVAYK	YWHAE	M14;RXF393	TRUE		EAAENSLVAYK	N	0.98	D	EAAE(0.01)N(0.98)S(0.01)LVAYK;EAAE(0.01)N(0.979)S(0.01)LVAYK	0.9795156;0.979099	Deamidation	00522_C06_P003812_B0S_A00_R1;00524_B03_P003819_B0R_A00_R1	5711;4264	0	0	0	0
ELISNsSDALDKIR	HSP90AB1;HSP90B1	H460	TRUE		ELISNASDALDKIR	A	15.99	S	ELISNA(0.981)SDALDKIR	0.980533	Oxidation	00523_D04_P003816_B0D_A00_R1	6855	0	0	0	0
EQVAdSAFVER	HSP90AB1;HSP90AB3P	COLO205	TRUE		EQVANSAFVER	N	0.98	D	EQVA(0.017)N(0.97)S(0.012)AFVER	0.969885	Deamidation	00522_C08_P003813_B0K_A00_R1	4859	0	0	0	0
EQVANSAyVER	HSP90AB1;HSP90AB3P	SKOV3	TRUE		EQVANSAFVER	F	15.99	Y	EQVANSAF(0.99)VER	0.990462	Oxidation	00523_A11_P003818_B0I_A00_R1	6244	0	0	0	0
FAQtLEK	IDH2	SKOV3	TRUE	oncogene	FAQMLEK	M	-29.99	T	FAQ(0.01)M(0.98)L(0.01)EK	0.979526		00523_G11_P003818_B0O_A00_R1	4179	0	0	0	0
FiLSSGK	CALR	M14	TRUE	oncogene	FVLSSGK	V	14.02	I	F(0.036)V(0.955)LSSGK	0.955308	Methylation	00522_G05_P003812_B0O_A00_R1	7033	0	0	0	0
FlLSSGK	CALR	M14	TRUE	oncogene	FVLSSGK	V	14.02	L	F(0.036)V(0.955)LSSGK	0.955308	Methylation	00522_G05_P003812_B0O_A00_R1	7033	0	0	0	0
FYEaFSK	HSP90AA1	CCRF_CEM;MCF7;U251;PC3;SKOV3	TRUE		FYEQFSK	Q	-57.02	A	FYE(0.015)Q(0.969)F(0.015)SK;FYE(0.018)Q(0.964)F(0.018)SK;FYE(0.011)Q(0.989)FSK;FYE(0.023)Q(0.954)F(0.023)SK	0.9689173;0.9635095;0.9889045;0.9539778	#NAME?	00522_A11_P003814_B0I_A00_R1;00522_F02_P003811_B0N_A00_R1;00523_A02_P003815_B0I_A00_R1;00523_B01_P003815_B0B_A00_R1;00523_E07_P003817_B0E_A00_R1;00523_E10_P003818_B0E_A00_R1	4956;5505;7695;6019;4718;7135;7205	0	0	0	0
GDTPGHqTPGHGGATSSAR	SF3B1	COLO205	TRUE		GDTPGHATPGHGGATSSAR	A	57.02	Q	GDTPGH(0.02)A(0.959)T(0.02)PGHGGATSSAR	0.95873	Carbamidomethyl	00522_F07_P003813_B0F_A00_R1	1137	0	0	0	0
GFsTWLK	EZR	COLO205	TRUE	oncogene	GFPTWLK	P	-10.02	S	GFP(0.992)TWLK	0.992453		00522_D08_P003813_B0L_A00_R1	8173	0	0	0	0
GGGAFVQdSQPVAVR	KIF5B	M14	TRUE		GGGAFVQNSQPVAVR	N	0.98	D	GGGAFVQN(0.981)S(0.015)QPVAVR	0.980821	Deamidation	00522_H04_P003812_B0H_A00_R1	6736	0	0	0	0
GVVDSEeLPLNISR	HSP90AA1;HSP90AB1	MCF7;M14;H460;RXF393	TRUE		GVVDSEDLPLNISR	D	14.02	E	GVVDSE(0.016)D(0.966)L(0.016)PLNISR;GVVDSED(0.999)LPLNISR;GVVDSED(0.992)LPLNISR;GVVDSE(0.016)D(0.965)L(0.016)PLNISR	0.9658763;0.9990831;0.9915642;0.9654034	Methylation	00522_C02_P003811_B0K_A00_R1;00522_D05_P003812_B0L_A00_R1;00523_C05_P003816_B0K_A00_R1;00524_B02_P003819_B0J_A00_R2	12354;12011;11670;9928	0	0	0	0
IAQDLEdYGVNYFSIK	MSN	M14	TRUE		IAQDLEMYGVNYFSIK	M	-16.01	D	IAQDLEM(0.993)YGVNYFSIK	0.992986	Reduction	00522_D05_P003812_B0L_A00_R1	19507;19538;19562	0	0	0	0
IAQDLEtYGVNYFSIK	MSN	RXF393	TRUE		IAQDLEMYGVNYFSIK	M	-29.99	T	IAQDLEM(0.99)YGVNYFSIK	0.989634		00524_B02_P003819_B0J_A00_R2	11718	0	0	0	0
IGGdEGIDVPIPR	FUBP1	SKOV3	TRUE		IGGNEGIDVPIPR	N	0.98	D	IGGN(1)EGIDVPIPR	0.999644	Deamidation	00523_C11_P003818_B0K_A00_R1	11836	0	0	0	0
ILaDKLK	TPM3	CCRF_CEM;COLO205;H460	TRUE	TSG	ILTDKLK	T	-30.01	A	ILT(0.975)D(0.023)KLK;ILT(0.984)D(0.015)KLK;ILT(0.982)D(0.017)KLK	0.9753068;0.984331;0.9816044	Comp.:C-N3	00522_B12_P003814_B0R_A00_R1;00522_C09_P003813_B0S_A00_R1;00523_B06_P003816_B0R_A00_R1	2886;2910;3574	0	0	0	0
ILsDKLK	TPM3	H460	TRUE	TSG	ILTDKLK	T	-14.02	S	ILT(0.992)DKLK	0.991617	Comp.:-CH2	00523_B06_P003816_B0R_A00_R1	4437	0	0	0	0
IQvLQQQADEAEDR	TPM4	MCF7;M14;U251;H460;PC3;SKOV3	TRUE		IQALQQQADEAEDR	A	28.03	V	IQA(1)LQQQADEAEDR;IQA(0.999)LQQQADEAEDR;IQA(0.996)LQQQADEAEDR	0.9997023;0.9997607;0.9993076;0.9990081;0.9994375;0.9958116	di-Methylation	00522_B03_P003811_B0R_A00_R1;00522_C06_P003812_B0S_A00_R1;00523_B03_P003815_B0R_A00_R1;00523_B06_P003816_B0R_A00_R1;00523_B09_P003817_B0R_A00_R1;00523_B12_P003818_B0R_A00_R1	6657;6153;5307;6225;6566;6422;6829;6817;7073	0	0	0	0
IQVWHEqHR	MSN	U251	TRUE		IQVWHEEHR	E	-0.98	Q	IQVWHE(0.033)E(0.961)HR	0.960997	Comp.:12C-13C	00523_C02_P003815_B0K_A00_R1	3561	0	0	0	0
IQVYSRHPAEdGK	B2M	U251;H460	TRUE	TSG	IQVYSRHPAENGK	N	0.98	D	IQVYSRHPAE(0.012)N(0.972)G(0.012)K;IQVYSRHPAEN(0.973)GK	0.9723403;0.9729677	Deamidation	00523_H03_P003815_B0X_A00_R1;00523_H06_P003816_B0X_A00_R1	2506;2571	0	0	0	0
IVEIPFdSTNK	ATP1A1	MCF7	TRUE	oncogene/TSG	IVEIPFNSTNK	N	0.98	D	IVEIPF(0.011)N(0.977)S(0.011)TNK	0.977328	Deamidation	00522_A02_P003811_B0I_A00_R1	10860	0	0	0	0
IvELGGK	KMT2C	RXF393	TRUE		IPELGGK	P	2.02	V	I(0.012)P(0.988)ELGGK;IP(0.992)ELGGK	0.9883046;0.9921421	Diffuse:2	00524_E01_P003819_B0E_A00_R2;00524_F01_P003819_B0F_A00_R2	4192;4148	0	0	0	0
IyELGGK	KMT2C	MCF7;M14;CCRF_CEM;SKOV3;PC3;U251;H460;RXF393	TRUE		IPELGGK	P	66.01	Y	I(0.02)P(0.98)ELGGK;I(0.021)P(0.979)ELGGK;I(0.018)P(0.982)ELGGK;I(0.015)P(0.985)ELGGK	0.9796979;0.9791286;0.982234;0.9852904;0.9796847		00522_A02_P003811_B0I_A00_R1;00522_A05_P003812_B0I_A00_R1;00522_G10_P003814_B0G_A00_R1;00522_H01_P003811_B0H_A00_R1;00522_H10_P003814_B0H_A00_R1;00523_F10_P003818_B0F_A00_R1;00523_G07_P003817_B0G_A00_R1;00523_G10_P003818_B0G_A00_R1;00523_H01_P003815_B0H_A00_R1;00523_H04_P003816_B0H_A00_R1;00524_F01_P003819_B0F_A00_R2;00524_G01_P003819_B0G_A00_R2	4902;4889;3673;4793;3636;4754;4834;4788;4346;4114;4366;4250	0	0	0	0
KHGLEVIYdIEPIDEYCVQQLKEFEGK	HSP90AA1	U251	TRUE		KHGLEVIYMIEPIDEYCVQQLKEFEGK	M	-16.01	D	KHGLEVIYM(0.975)IEPIDEYCVQQLKEFEGK	0.974719	Reduction	00523_A02_P003815_B0I_A00_R1	12400;12413	0	0	0	0
KHTLSfVDVGTGK	SDHA	SKOV3	TRUE	TSG	KHTLSYVDVGTGK	Y	-15.99	F	KHTLSY(0.989)VDVGTGK	0.989406	Reduction	00523_C11_P003818_B0K_A00_R1	7248	1	1	1	1
KIQvLQQQADEAEDR	TPM4	M14;SKOV3	TRUE		KIQALQQQADEAEDR	A	28.03	V	KIQA(0.999)LQQQADEAEDR	0.999184;0.9991059	di-Methylation	00522_C06_P003812_B0S_A00_R1;00523_B12_P003818_B0R_A00_R1	5077;5771	0	0	0	0
KLEdCNYAVELGK	LCP1;PLS3	RXF393	TRUE	;NA	KLENCNYAVELGK	N	0.98	D	KLE(0.01)N(0.982)CNYAVELGK	0.982069	Deamidation	00524_C02_P003819_B0K_A00_R2	6363	0	0	0	0
KPYCdAHYPK	LASP1	COLO205	TRUE		KPYCNAHYPK	N	0.98	D	KPYCN(0.983)AHYPK	0.982716	Deamidation	00522_A09_P003813_B0Q_A00_R1	1926	0	0	0	0
KTANDtIHAENMR	MSN	U251	TRUE		KTANDMIHAENMR	M	-29.99	T	KTANDM(0.991)IHAENMR	0.990955		00523_C02_P003815_B0K_A00_R1	2419	0	0	0	0
KVAGdDVELTVEER	YWHAE	M14;PC3	TRUE		KVAGMDVELTVEER	M	-16.01	D	KVAG(0.021)M(0.959)D(0.021)VELTVEER;KVAG(0.018)M(0.963)D(0.018)VELTVEER	0.95859;0.9634738	Reduction	00522_C06_P003812_B0S_A00_R1;00523_B09_P003817_B0R_A00_R1	8692;8574;8723;8924;9011	0	0	0	0
LAEQAERYDEtVESMKK	YWHAE	PC3	TRUE		LAEQAERYDEMVESMKK	M	-29.99	T	LAEQAERYDEM(0.994)VESMKK	0.993706		00523_B09_P003817_B0R_A00_R1	6041;6060	0	0	0	0
LAiQIGK	ATP2B1;ATP2B2;ATP2B3;ATP2B4	M14	TRUE	NA;TSG	LAVQIGK	V	14.02	I	LAV(0.986)QIGK	0.986232	Methylation	00522_H04_P003812_B0H_A00_R1	7356	0	0	0	0
LAlQIGK	ATP2B1;ATP2B2;ATP2B3;ATP2B4	M14	TRUE	NA;TSG	LAVQIGK	V	14.02	L	LAV(0.986)QIGK	0.986232	Methylation	00522_H04_P003812_B0H_A00_R1	7356	0	0	0	0
LAVAEiR	TPR	H460;PC3	TRUE		LAVAEVR	V	14.02	I	LAVAEV(0.991)R;LAVAEV(0.988)R	0.9908207;0.9884314	Methylation	00523_C04_P003816_B0C_A00_R1;00523_C07_P003817_B0C_A00_R1;00523_D04_P003816_B0D_A00_R1	5744;6298;6254;5719	4	1	0	0
LAVAElR	TPR	H460;PC3	TRUE		LAVAEVR	V	14.02	L	LAVAEV(0.991)R;LAVAEV(0.988)R	0.9908207;0.9884314	Methylation	00523_C04_P003816_B0C_A00_R1;00523_C07_P003817_B0C_A00_R1;00523_D04_P003816_B0D_A00_R1	5744;6298;6254;5719	0	0	0	0
LDSTDFTsTIK	TFRC	MCF7;COLO205	TRUE		LDSTDFTGTIK	G	30.01	S	LDSTDFTG(0.986)TIK;LDSTDFTG(0.994)TIK;LDSTDFTG(0.974)TIK	0.9861222;0.9936066;0.9742377	Comp.:H2CO	00522_A02_P003811_B0I_A00_R1;00522_B02_P003811_B0J_A00_R1;00522_B08_P003813_B0J_A00_R1	8876;9013;8857;8987;9024;6379	0	0	0	0
LDtNVQK	CDC73	U251	TRUE	TSG	LDPNVQK	P	3.99	T	LDP(0.971)N(0.026)VQK	0.97114	Trp->Kynurenin	00523_C03_P003815_B0S_A00_R1	3063	0	0	0	0
LdTVQAR	TRRAP	SKOV3	TRUE	oncogene	LATVQAR	A	43.99	D	LA(0.993)TVQAR	0.99314	Carboxylation	00523_B10_P003818_B0B_A00_R1	3097	0	0	0	0
LFyLQVK	EZR;MSN;RDX	RXF393	TRUE	oncogene;;NA	LFFLQVK	F	15.99	Y	LFF(0.998)LQVK	0.997666	Oxidation	00524_C02_P003819_B0K_A00_R2	12060	0	0	0	0
LgDEEISR	QKI	M14	TRUE	oncogene/TSG	LLDEEISR	L	-56.06	G	L(0.014)L(0.986)DEEISR	0.986368		00522_C06_P003812_B0S_A00_R1	2745	0	0	0	0
LGIHEDSqNR	HSP90AB1	MCF7;U251	TRUE		LGIHEDSTNR	T	27.01	Q	LGIHEDS(0.015)T(0.967)N(0.015)R;LGIHEDS(0.018)T(0.964)N(0.018)R;LGIHEDST(0.986)NR	0.9672573;0.9635932;0.9855936	Comp.:HCN	00522_E01_P003811_B0E_A00_R1;00522_F01_P003811_B0F_A00_R1;00523_A02_P003815_B0I_A00_R1	2394;2440;2619	0	0	0	0
LHNQVdGTEWSWK	XPO1	SKOV3	TRUE	oncogene	LHNQVNGTEWSWK	N	0.98	D	LHNQVN(1)GTEWSWK	0.999804	Deamidation	00523_G10_P003818_B0G_A00_R1	8425	0	0	0	0
LiNALNEQR	NUMA1	PC3	TRUE		LQNALNEQR	Q	-14.97	I	L(0.025)Q(0.973)NALNEQR	0.973423	Comp.:CH3-NO	00523_D07_P003817_B0D_A00_R1	4748	0	0	0	0
LKdGELENIKPK	PAFAH1B2	MCF7	TRUE		LKNGELENIKPK	N	0.98	D	LKN(0.972)GELENIKPK	0.971935	Deamidation	00522_C03_P003811_B0S_A00_R1	4842	0	0	0	0
LkDPLLR	NF1	MCF7;PC3	TRUE		LLDPLLR	L	15.01	K	L(0.016)L(0.982)DPLLR	0.98226	Comp.:HN	00522_D01_P003811_B0D_A00_R1;00523_C07_P003817_B0C_A00_R1	4559;4641	0	0	0	0
LlNALNEQR	NUMA1	PC3	TRUE		LQNALNEQR	Q	-14.97	L	L(0.025)Q(0.973)NALNEQR	0.973423	Comp.:CH3-NO	00523_D07_P003817_B0D_A00_R1	4748	0	0	0	0
LLtDKLK	TPM4	M14;RXF393	TRUE		LLSDKLK	S	14.02	T	LLS(0.99)D(0.01)KLK;LLS(0.995)DKLK	0.9895596;0.9953647	Methylation	00522_C06_P003812_B0S_A00_R1;00524_B03_P003819_B0R_A00_R1	4386;3473	0	0	0	0
LpEELGR	CLIP1	CCRF_CEM	TRUE		LAEELGR	A	26.02	P	L(0.015)A(0.985)EELGR	0.984782	Acetaldehyde	00522_D10_P003814_B0D_A00_R1	3908	0	0	0	0
LSEKLDSTDFTsTIK	TFRC	MCF7;COLO205;U251	TRUE		LSEKLDSTDFTGTIK	G	30.01	S	LSEKLDSTDFT(0.01)G(0.98)T(0.01)IK;LSEKLDSTDFT(0.012)G(0.976)T(0.012)IK;LSEKLDSTDFTG(0.987)TIK;LSEKLDSTDFTG(0.97)T(0.028)IK	0.9795066;0.9761506;0.9866473;0.9696036	Comp.:H2CO	00522_A02_P003811_B0I_A00_R1;00522_B02_P003811_B0J_A00_R1;00522_B08_P003813_B0J_A00_R1;00523_A02_P003815_B0I_A00_R1	8988;8991;6485;7411	0	0	0	0
LtTALQK	TPM1;TPM2;TPM3;TPM4	MCF7;M14	TRUE	NA;TSG;	LATALQK	A	30.01	T	L(0.033)A(0.967)TALQK;L(0.029)A(0.971)TALQK	0.9665268;0.9709393	Comp.:H2CO	00522_D03_P003811_B0T_A00_R1;00522_D06_P003812_B0T_A00_R1	5440;5463;4857	0	0	0	0
LVEIDdGKQR	LMNA	MCF7;CCRF_CEM;H460;PC3	TRUE		LVEIDNGKQR	N	0.98	D	LVEIDN(0.956)GKQR;LVEID(0.012)N(0.963)G(0.012)K(0.012)QR;LVEIDN(0.968)GKQR;LVEIDN(0.98)GKQR;LVEIDN(0.989)GKQR;LVEIDN(0.983)GKQR;LVEID(0.014)N(0.956)G(0.014)K(0.014)QR	0.9558365;0.9627334;0.967669;0.9795889;0.9887443;0.9834131;0.9561399	Deamidation	00522_C02_P003811_B0K_A00_R1;00522_C11_P003814_B0K_A00_R1;00522_E02_P003811_B0M_A00_R1;00522_G02_P003811_B0O_A00_R1;00523_C05_P003816_B0K_A00_R1;00523_C08_P003817_B0K_A00_R1	4022;4066;3104;3982;4002;3949;4000	0	0	0	0
LVVVGAdGVGK	HRAS;KRAS;NRAS	RXF393	TRUE	oncogene	LVVVGAGGVGK	G	58.01	D	LVVVGAG(0.988)GVGK	0.988187	Carboxymethyl	00524_D03_P003819_B0T_A00_R1	4962	0	0	0	0
MfDVGGQR	GNA11;GNA12;GNA13;GNA14;GNAQ;GNAZ	H460	TRUE	;NA	MVDVGGQR	V	48	F	M(0.021)V(0.979)DVGGQR	0.978929		00523_H05_P003816_B0P_A00_R1	5703;5668	0	0	0	0
MVtIQDGPQNTGADKPLR	FUBP1	CCRF_CEM	TRUE		MVMIQDGPQNTGADKPLR	M	-29.99	T	MVM(1)IQDGPQNTGADKPLR	0.999977		00522_C11_P003814_B0K_A00_R1	4251	0	0	0	0
NPDDITnEEYGEFYK	HSP90AB1	RXF393	TRUE		NPDDITQEEYGEFYK	Q	-14.02	N	NPDDITQ(0.998)EEYGEFYK	0.997796	Comp.:-CH2	00524_A02_P003819_B0I_A00_R2	9835;10387;10894	0	0	0	0
NPQdSSQSADGLR	U2AF1	U251	TRUE		NPQNSSQSADGLR	N	0.98	D	NPQN(0.988)S(0.011)SQSADGLR	0.987618	Deamidation	00523_B03_P003815_B0R_A00_R1	2639	0	0	0	0
NSdLVGAAHEELQQSR	LMNA	U251	TRUE		NSNLVGAAHEELQQSR	N	0.98	D	NSN(0.973)LVGAAHEELQQSR	0.97298	Deamidation	00523_D02_P003815_B0L_A00_R1	6526	0	0	0	0
NTDQAStPDNTAAQK	MYH11;MYH9	COLO205;H460;PC3	TRUE		NTDQASMPDNTAAQK	M	-29.99	T	NTDQASM(0.985)P(0.015)DNTAAQK;NTDQASM(0.991)PDNTAAQK;NTDQASM(0.978)P(0.011)D(0.011)NTAAQK	0.9846767;0.9911184;0.9778569		00522_E07_P003813_B0E_A00_R1;00523_D04_P003816_B0D_A00_R1;00523_D07_P003817_B0D_A00_R1	1228;1718;1642	0	0	0	0
QdGDDPLLTYR	LMNA	MCF7	TRUE		QNGDDPLLTYR	N	0.98	D	Q(0.012)N(0.97)G(0.017)DDPLLTYR	0.970115	Deamidation	00522_F03_P003811_B0V_A00_R1	8967	0	0	0	0
QGVdDAFYTLVR	HRAS;NRAS	CCRF_CEM;U251;H460;RXF393	TRUE	oncogene	QGVEDAFYTLVR	E	-14.02	D	QGVE(0.999)DAFYTLVR;QGVE(0.995)DAFYTLVR;QGVE(0.99)DAFYTLVR;QGVE(1)DAFYTLVR	0.9992412;0.9953933;0.9902483;0.9995535	Comp.:-CH2	00522_D12_P003814_B0T_A00_R1;00523_D03_P003815_B0T_A00_R1;00523_D06_P003816_B0T_A00_R1;00524_D03_P003819_B0T_A00_R1	8722;10218;11912;8484	0	0	0	0
QSFTtVADTPENLR	LASP1	MCF7;U251	TRUE		QSFTMVADTPENLR	M	-29.99	T	QSFT(0.017)M(0.966)V(0.017)ADTPENLR;QSFTM(0.998)VADTPENLR	0.966213;0.9983286		00522_D03_P003811_B0T_A00_R1;00523_A03_P003815_B0Q_A00_R1	8769;7026	0	0	0	0
QYEtGECTR	U2AF1;U2AF1L4	COLO205	TRUE	;NA	QYEMGECTR	M	-29.99	T	QYE(0.02)M(0.96)G(0.02)ECTR	0.959633		00522_B09_P003813_B0R_A00_R1	1399	0	0	0	0
RAPFDLFEdK	HSP90AB1;HSP90AB3P	H460	TRUE	;NA	RAPFDLFENK	N	0.98	D	RAPFDLFE(0.018)N(0.964)K(0.018)	0.964478	Deamidation	00523_H04_P003816_B0H_A00_R1	8977	0	0	0	0
RKPDTIEVQQtK	EZR;MSN;RDX	COLO205	TRUE	oncogene;;NA	RKPDTIEVQQMK	M	-29.99	T	RKPDTIEVQQ(0.015)M(0.969)K(0.015)	0.969245		00522_C08_P003813_B0K_A00_R1	1726;1745	0	0	0	0
RLDyDYKK	SH3GL1;SH3GL2	H460	TRUE	;NA	RLDFDYKK	F	15.99	Y	RLDF(0.999)DYKK	0.999057	Oxidation	00523_G05_P003816_B0O_A00_R1	2954	0	0	0	0
RPLEDGDQPDqKK	FUBP1	H460	TRUE		RPLEDGDQPDAKK	A	57.02	Q	RPLEDGDQPDA(0.985)KK	0.985281	Carbamidomethyl	00523_C05_P003816_B0K_A00_R1	1848	0	0	0	0
SGFEPASLKEEVGEEAIVELVEdGKK	MYH9	H460	TRUE		SGFEPASLKEEVGEEAIVELVENGKK	N	0.98	D	SGFEPASLKEEVGEEAIVELVE(0.011)N(0.956)G(0.011)K(0.011)K(0.011)	0.955698	Deamidation	00523_D04_P003816_B0D_A00_R1	10544	0	0	0	0
SLISeLK	ARHGAP26	MCF7	TRUE	TSG	SLISALK	A	58.01	E	SLIS(0.03)A(0.964)LK	0.963501	Carboxymethyl	00522_D02_P003811_B0L_A00_R1	10405	0	0	0	0
SLTNDdEDHLAVK	HSP90AA1;HSP90AB1	SKOV3	TRUE		SLTNDWEDHLAVK	W	-71.05	D	SLTNDW(0.991)EDHLAVK	0.991219		00523_A11_P003818_B0I_A00_R1	5345;5329	0	0	0	0
SNFpNCYVSGFHPSDIEVDLLK	B2M	M14	TRUE	TSG	SNFLNCYVSGFHPSDIEVDLLK	L	-16.03	P	SNF(0.016)L(0.951)N(0.016)C(0.016)YVSGFHPSDIEVDLLK	0.951195	Comp.:S-C4	00522_H06_P003812_B0X_A00_R1	10327	2	0	0	0
TAVIPIdGSPR	RB1	MCF7	TRUE	TSG	TAVIPINGSPR	N	0.98	D	TAVIPIN(0.978)GSPR	0.977598	Deamidation	00522_H01_P003811_B0H_A00_R1	8335	0	0	0	0
TLEEEAKTHEAQIQEtR	MYH9	MCF7	TRUE		TLEEEAKTHEAQIQEMR	M	-29.99	T	TLEEEAKTHEAQIQEM(0.995)R	0.995391		00522_D01_P003811_B0D_A00_R1	5169	0	0	0	0
TLgLVDTGIGMTK	HSP90AB1	U251	TRUE		TLTLVDTGIGMTK	T	-44.03	G	TLT(0.996)LVDTGIGMTK	0.996326	Comp.:-C2H4O	00523_C02_P003815_B0K_A00_R1	8729	0	0	0	0
TLHPArHAGILAR	ATIC	MCF7	TRUE	oncogene	TLHPAVHAGILAR	V	57.03	R	TLHPA(0.016)V(0.982)HAGILAR	0.982454	Carbamidomethyl	00522_D02_P003811_B0L_A00_R1	6466	0	0	0	0
TLNEADCATiPPAIR	SDHA	SKOV3	TRUE	TSG	TLNEADCATVPPAIR	V	14.02	I	TLNEADCAT(0.011)V(0.978)P(0.011)PAIR;TLNEADCAT(0.015)V(0.968)P(0.015)PAIR	0.9776971;0.9678571	Methylation	00523_C11_P003818_B0K_A00_R1;00523_D11_P003818_B0L_A00_R1	9660;9256	1	1	1	1
TLNEADCATlPPAIR	SDHA	SKOV3	TRUE	TSG	TLNEADCATVPPAIR	V	14.02	L	TLNEADCAT(0.011)V(0.978)P(0.011)PAIR;TLNEADCAT(0.015)V(0.968)P(0.015)PAIR	0.9776971;0.9678571	Methylation	00523_C11_P003818_B0K_A00_R1;00523_D11_P003818_B0L_A00_R1	9660;9256	0	0	0	0
TLTLVDTGIGtTK	HSP90AB1	U251	TRUE		TLTLVDTGIGMTK	M	-29.99	T	TLTLVDTGIGM(0.993)TK	0.993004		00523_A02_P003815_B0I_A00_R1	8317	0	0	0	0
TQEQLALEdAELTAR	MSN	M14	TRUE		TQEQLALEMAELTAR	M	-16.01	D	TQEQLALE(0.013)M(0.974)A(0.013)ELTAR	0.974005	Reduction	00522_D05_P003812_B0L_A00_R1	14449	0	0	0	0
TRQGVdDAFYTLVR	HRAS;NRAS	U251;RXF393	TRUE	oncogene	TRQGVEDAFYTLVR	E	-14.02	D	TRQGV(0.01)E(0.979)D(0.01)AFYTLVR;TRQGVE(0.986)DAFYTLVR	0.9789218;0.9859712	Comp.:-CH2	00523_D03_P003815_B0T_A00_R1;00524_D03_P003819_B0T_A00_R1	8671;7380	0	0	0	0
VAGtDVELTVEER	YWHAE	PC3	TRUE		VAGMDVELTVEER	M	-29.99	T	VAGM(1)DVELTVEER	0.999964		00523_B09_P003817_B0R_A00_R1	7646	0	0	0	0
VdHVTLSQPK	B2M	M14;H460;PC3;RXF393	TRUE	TSG	VNHVTLSQPK	N	0.98	D	VN(0.981)HVTLSQPK;V(0.018)N(0.964)H(0.018)VTLSQPK;V(0.013)N(0.973)H(0.013)VTLSQPK	0.9811717;0.9640187;0.9732529;0.9644766	Deamidation	00522_H06_P003812_B0X_A00_R1;00523_H06_P003816_B0X_A00_R1;00523_H09_P003817_B0X_A00_R1;00524_H03_P003819_B0X_A00_R1	2612;3371;3623;2418	0	0	0	0
VELDNtPLR	NONO	RXF393	TRUE		VELDNMPLR	M	-29.99	T	VELDNM(0.973)PLR	0.972833		00524_E02_P003819_B0M_A00_R2	6178	0	0	0	0
VLdGYSLQHK	CHD4	CCRF_CEM;MCF7;M14;COLO205	TRUE	oncogene	VLNGYSLQHK	N	0.98	D	VLN(0.994)GYSLQHK;VLN(0.96)G(0.035)YSLQHK;VLN(0.991)GYSLQHK;VLN(0.989)G(0.01)YSLQHK	0.993603;0.9595938;0.9907213;0.9894497	Deamidation	00522_C10_P003814_B0C_A00_R1;00522_D01_P003811_B0D_A00_R1;00522_D04_P003812_B0D_A00_R1;00522_D07_P003813_B0D_A00_R1	3622;4744;5127;3731	0	0	0	0
VPdGGGGGGGLPISTVR	CDK4	COLO205	TRUE	oncogene	VPNGGGGGGGLPISTVR	N	0.98	D	VPN(1)GGGGGGGLPISTVR	0.999627	Deamidation	00522_B09_P003813_B0R_A00_R1	6647	0	0	0	0
VPELNVQdGVLK	SF3B1	SKOV3	TRUE		VPELNVQNGVLK	N	0.98	D	VPELNVQN(0.99)GVLK	0.990423	Deamidation	00523_E10_P003818_B0E_A00_R1	10146	0	0	0	0
VRVELSdGEKR	SRSF3	COLO205;MCF7;M14;PC3;SKOV3;RXF393	TRUE		VRVELSNGEKR	N	0.98	D	VRVELSN(0.991)GEKR;VRVELS(0.012)N(0.964)G(0.012)E(0.012)KR;VRVELS(0.015)N(0.969)G(0.015)EKR;VRVELS(0.014)N(0.972)G(0.014)EKR;VRVELSN(0.986)GEKR;VRVELS(0.01)N(0.978)G(0.01)EKR;VRVELS(0.015)N(0.967)G(0.015)EKR;VRVELSN(0.99)GEKR	0.9910269;0.9635962;0.9688119;0.9716325;0.9858457;0.9782879;0.9668177;0.9902732	Deamidation	00522_D09_P003813_B0T_A00_R1;00522_E03_P003811_B0U_A00_R1;00522_E06_P003812_B0U_A00_R1;00522_E09_P003813_B0U_A00_R1;00523_D09_P003817_B0T_A00_R1;00523_D12_P003818_B0T_A00_R1;00524_D03_P003819_B0T_A00_R1	2588;3392;2968;2578;3323;3388;2438;2435;2557	0	0	0	0
VSRPEsEQLR	LSM14A	SKOV3	TRUE		VSRPENEQLR	N	-27.01	S	VSRPEN(0.999)EQLR	0.999447		00523_E11_P003818_B0M_A00_R1	2733	2	2	1	0
VVdGAAASQPPSK	SF3B1	CCRF_CEM;MCF7;M14;COLO205;H460;RXF393	TRUE		VVNGAAASQPPSK	N	0.98	D	VVN(0.981)G(0.018)AAASQPPSK;VVN(0.976)G(0.023)AAASQPPSK;VVN(0.981)G(0.019)AAASQPPSK;VVN(0.977)G(0.022)AAASQPPSK;VVN(0.96)G(0.037)AAASQPPSK;VVN(0.971)G(0.028)AAASQPPSK;VVN(0.999)GAAASQPPSK	0.9810104;0.9759843;0.9807533;0.9774231;0.9604115;0.9706924;0.9994161	Deamidation	00522_E10_P003814_B0E_A00_R1;00522_F01_P003811_B0F_A00_R1;00522_F04_P003812_B0F_A00_R1;00522_F07_P003813_B0F_A00_R1;00523_E04_P003816_B0E_A00_R1;00523_F04_P003816_B0F_A00_R1;00524_E01_P003819_B0E_A00_R2	1805;2236;2357;1782;2426;2328;2982	0	0	0	0
VVdGAAASQPPSKR	SF3B1	CCRF_CEM;RXF393	TRUE		VVNGAAASQPPSKR	N	0.98	D	VVN(0.985)G(0.015)AAASQPPSKR;VVN(0.977)G(0.011)A(0.011)AASQPPSKR	0.985103;0.9772276	Deamidation	00522_E10_P003814_B0E_A00_R1;00524_E01_P003819_B0E_A00_R2	1551;2571	0	0	0	0
VYVGNLGNdGNKTELER	SRSF3	U251;H460	TRUE		VYVGNLGNNGNKTELER	N	0.98	D	VYVGNLGNN(0.978)GNKTELER;VYVGNLGNN(0.989)GNKTELER	0.9782878;0.9893556	Deamidation	00523_D03_P003815_B0T_A00_R1;00523_D06_P003816_B0T_A00_R1	5534;6105	0	0	0	0
YDdQNLKPYTK	PTPRC	RXF393	TRUE		YDLQNLKPYTK	L	1.94	D	Y(0.012)DL(0.975)Q(0.012)NLKPYTK	0.975286	Diffuse:2	00524_D01_P003819_B0D_A00_R2	7170;7182	0	0	0	0
YDEtVESMKK	YWHAE	SKOV3;RXF393	TRUE		YDEMVESMKK	M	-29.99	T	YDEM(0.987)V(0.013)ESMKK;YDEM(0.977)V(0.022)ESMKK	0.9869422;0.9766587		00523_B12_P003818_B0R_A00_R1;00524_B03_P003819_B0R_A00_R1	1950;1429	0	0	0	0
YdSQLLSFVR	TFRC	MCF7;CCRF_CEM;PC3	TRUE		YNSQLLSFVR	N	0.98	D	YN(0.99)SQLLSFVR;Y(0.018)N(0.981)SQLLSFVR;Y(0.022)N(0.953)S(0.022)QLLSFVR	0.9902719;0.9809926;0.9525614	Deamidation	00522_A02_P003811_B0I_A00_R1;00522_A11_P003814_B0I_A00_R1;00523_A07_P003817_B0I_A00_R1	13378;8905;12976	0	0	0	0
YhEEFEK	LASP1	PC3	TRUE		YKEEFEK	K	8.96	H	YK(0.994)EEFEK	0.993609		00523_F09_P003817_B0V_A00_R1	2802	0	0	0	0
YHTIdGHNAEVR	HNRNPA2B1	MCF7;PC3;SKOV3	TRUE		YHTINGHNAEVR	N	0.98	D	YHT(0.012)I(0.017)N(0.953)G(0.017)HNAEVR;YHTI(0.012)N(0.975)G(0.012)HNAEVR;YHTI(0.018)N(0.963)G(0.018)HNAEVR;YHTI(0.011)N(0.978)G(0.011)HNAEVR;YHTI(0.016)N(0.967)G(0.016)HNAEVR	0.9528506;0.9752743;0.9631908;0.977503;0.9671607	Deamidation	00522_D03_P003811_B0T_A00_R1;00523_A09_P003817_B0Q_A00_R1;00523_B12_P003818_B0R_A00_R1;00523_C12_P003818_B0S_A00_R1	2879;2975;2986;3075;3156	0	0	0	0
YHTIdGHNAEVRK	HNRNPA2B1	COLO205;M14;U251	TRUE		YHTINGHNAEVRK	N	0.98	D	YHTI(0.012)N(0.975)G(0.012)HNAEVRK;YHTI(0.019)N(0.961)G(0.019)HNAEVRK;YHTI(0.014)N(0.956)G(0.014)H(0.014)NAEVRK;YHTI(0.014)N(0.972)G(0.014)HNAEVRK	0.9752851;0.9612484;0.9561398;0.9716717	Deamidation	00522_A09_P003813_B0Q_A00_R1;00522_B06_P003812_B0R_A00_R1;00522_H08_P003813_B0P_A00_R1;00523_A03_P003815_B0Q_A00_R1	1785;1995;1770;2156	0	0	0	0
YHTINnHNAEVR	HNRNPA2B1	SKOV3	TRUE		YHTINGHNAEVR	G	57.02	N	YHTING(0.976)HNAEVR	0.976179	Carbamidomethyl	00523_B12_P003818_B0R_A00_R1	2368	0	0	0	0
YHTSQSGDEtTSLSEYVSR	HSP90AB1	MCF7;U251;SKOV3	TRUE		YHTSQSGDEMTSLSEYVSR	M	-29.99	T	YHTSQSGDEM(1)TSLSEYVSR;YHTSQSGDEM(0.993)TSLSEYVSR	0.999606;0.9998389;0.9931309		00522_B02_P003811_B0J_A00_R1;00523_A02_P003815_B0I_A00_R1;00523_A11_P003818_B0I_A00_R1	6966;5955;7099;6959;7051	0	0	0	0
YvECSALTQR	RAC1;RAC2;RAC3	U251	TRUE	oncogene;NA	YLECSALTQR	L	-14.02	V	Y(0.016)L(0.984)ECSALTQR	0.98368	Comp.:-CH2	00523_E03_P003815_B0U_A00_R1	4305	0	0	0	0
YYTSASGDEtVSLK	HSP90AA1	CCRF_CEM	TRUE		YYTSASGDEMVSLK	M	-29.99	T	YYTSASGDE(0.01)M(0.979)V(0.01)SLK	0.978964		00522_A11_P003814_B0I_A00_R1	4457	0	0	0	0
YYTSASGDEtVSLKDYCTR	HSP90AA1	COLO205;U251	TRUE		YYTSASGDEMVSLKDYCTR	M	-29.99	T	YYTSASGDEM(0.982)VSLKDYCTR;YYTSASGDEM(0.976)VSLKDYCTR	0.98207;0.9760032		00522_B08_P003813_B0J_A00_R1;00523_A02_P003815_B0I_A00_R1	5197;5256;6082	0	0	0	0
LGADAVGtSTVPEVIVAR	PNP	COLO205	FALSE		LGADAVGMSTVPEVIVAR	M	-29.99	T	LGADAVG(0.016)M(0.984)STVPEVIVAR	0.984023		00522_B09_P003813_B0R_A00_R1	8416	0	0	0	0
LGASLAFdNIYR	PRKDC	MCF7;M14	FALSE		LGASLAFNNIYR	N	0.98	D	LGASLAFN(0.968)NIYR;LGASLAFN(0.986)NIYR	0.9681893;0.9860398	Deamidation	00522_C01_P003811_B0C_A00_R1;00522_C04_P003812_B0C_A00_R1	8852;10062	0	0	0	0
LGdDFHTNKR	RPS17	COLO205	FALSE		LGNDFHTNKR	N	0.98	D	LGN(0.98)D(0.017)FHTNKR;LGN(0.988)D(0.012)FHTNKR	0.9802504;0.9880449	Deamidation	00522_F09_P003813_B0V_A00_R1	1885;1898	0	0	0	0
LGdQNVETK	MAIP1	SKOV3	FALSE		LGNQNVETK	N	0.98	D	LGN(0.982)Q(0.017)NVETK	0.981965	Deamidation	00523_D12_P003818_B0T_A00_R1	2509	0	0	0	0
LGEEVdGEATESQQKPR	EXD2	SKOV3	FALSE		LGEEVNGEATESQQKPR	N	0.98	D	LGEEV(0.01)N(0.969)G(0.01)E(0.01)ATESQQKPR	0.969352	Deamidation	00523_C11_P003818_B0K_A00_R1	3582	0	0	0	0
LGFGSFVdK	ITGB6	PC3	FALSE		LGFGSFVEK	E	-14.02	D	LGFGSFV(0.021)E(0.957)K(0.021)	0.956882	Comp.:-CH2	00523_E07_P003817_B0E_A00_R1	10946	0	0	0	0
LgGALIK	ST6GALNAC1	COLO205;U251	FALSE		LSGALIK	S	-30.01	G	L(0.014)S(0.986)GALIK;LS(0.98)GALIK	0.985658;0.9802924	Comp.:C-N3	00522_F07_P003813_B0F_A00_R1;00523_G01_P003815_B0G_A00_R1	3531;5774	0	0	0	0
LGIHStLLDEK	GLRX5	SKOV3;H460	FALSE		LGIHSALLDEK	A	30.01	T	LGIHSA(1)LLDEK;LGIHS(0.014)A(0.986)LLDEK;LGIHSA(0.996)LLDEK;LGIHSA(0.994)LLDEK	0.9998561;0.9858458;0.9964995;0.9941331	Comp.:H2CO	00523_F12_P003818_B0V_A00_R1;00523_G06_P003816_B0W_A00_R1;00523_G12_P003818_B0W_A00_R1;00523_H06_P003816_B0X_A00_R1	7503;6706;6791;6782	2	2	2	2
LGIHStLLDEKK	GLRX5	SKOV3	FALSE		LGIHSALLDEKK	A	30.01	T	LGIHS(0.016)A(0.983)LLDEKK	0.983288	Comp.:H2CO	00523_G12_P003818_B0W_A00_R1	5706	1	1	1	0
LGiTPEGQSYLDQFR	WASHC4	U251	FALSE		LGVTPEGQSYLDQFR	V	14.02	I	L(0.013)G(0.013)V(0.973)TPEGQSYLDQFR	0.973255	Methylation	00523_F01_P003815_B0F_A00_R1	10225	0	0	0	0
LGLEIiK	SPC25	M14	FALSE		LGLEIRK	R	-43.02	I	LGLEI(0.01)R(0.98)K(0.01)	0.979526		00522_D06_P003812_B0T_A00_R1	9971	0	0	0	0
LGLEIlK	SPC25	M14	FALSE		LGLEIRK	R	-43.02	L	LGLEI(0.01)R(0.98)K(0.01)	0.979526		00522_D06_P003812_B0T_A00_R1	9971	0	0	0	0
LGLhSLR	ARF4	U251	FALSE		LGLQSLR	Q	9	H	LGL(0.013)Q(0.974)S(0.013)LR	0.974253		00523_E03_P003815_B0U_A00_R1	4562	0	0	0	0
LGLLGLAdSLAIEGR	HSD17B4	MCF7	FALSE		LGLLGLANSLAIEGR	N	0.98	D	LGLLGLAN(0.993)SLAIEGR	0.992515	Deamidation	00522_B02_P003811_B0J_A00_R1	16275	0	0	0	0
LGlTPEGQSYLDQFR	WASHC4	U251	FALSE		LGVTPEGQSYLDQFR	V	14.02	L	L(0.013)G(0.013)V(0.973)TPEGQSYLDQFR	0.973255	Methylation	00523_F01_P003815_B0F_A00_R1	10225	0	0	0	0
LGnLQEK	GOLGA2	M14	FALSE		LGELQEK	E	-15	N	LGE(0.998)LQEK	0.997688	Comp.:ON2-C2H3S	00522_G04_P003812_B0G_A00_R1	3599	0	0	0	0
LHFFtPGFAPLTSR	TUBB;TUBB2A;TUBB2B;TUBB4A;TUBB4B;TUBB6;TUBB8	U251	FALSE		LHFFMPGFAPLTSR	M	-29.99	T	LHFFM(1)PGFAPLTSR;LHFFM(0.999)PGFAPLTSR	0.9998157;0.9987586		00523_F02_P003815_B0N_A00_R1;00523_G02_P003815_B0O_A00_R1	11051;10967	0	0	0	0
LHLNQdGDHNTK	COMMD2	RXF393	FALSE		LHLNQNGDHNTK	N	0.98	D	LHLNQ(0.012)N(0.975)G(0.012)DHNTK	0.974666	Deamidation	00524_D03_P003819_B0T_A00_R1	1627	0	0	0	0
LIAeFWK	POLR1A	COLO205	FALSE		LIALFWK	L	15.96	E	LIA(0.021)L(0.953)F(0.021)WK	0.953056		00522_E07_P003813_B0E_A00_R1	6172	0	0	0	0
LiAEGMR	SRCAP	COLO205	FALSE		LEAEGMR	E	-15.96	I	LE(0.992)AEGMR	0.991775	Reduction	00522_G09_P003813_B0W_A00_R1	3494	0	0	0	0
LIAGfEK	NAPRT	MCF7	FALSE		LIAGPEK	P	50.02	F	LIA(0.011)G(0.011)P(0.966)E(0.011)K	0.965512	Comp.:C4H2	00522_F02_P003811_B0N_A00_R1	7513	0	0	0	0
LIGFSgR	DOCK2	RXF393	FALSE		LIGFSIR	I	-56.06	G	LIGFSI(0.973)R	0.973154		00524_E01_P003819_B0E_A00_R2	3776	0	0	0	0
LIGNtALLPIR	ARPC3	PC3;SKOV3	FALSE		LIGNMALLPIR	M	-29.99	T	LIGNM(0.994)ALLPIR;LIGNM(0.987)ALLPIR	0.9940445;0.9873827		00523_D09_P003817_B0T_A00_R1;00523_D12_P003818_B0T_A00_R1	12352;12382	0	0	0	0
LILISTdGSFIR	WDR82	M14	FALSE		LILISTNGSFIR	N	0.98	D	LILISTN(0.98)GSFIR	0.979565	Deamidation	00522_B06_P003812_B0R_A00_R1	14820	0	0	0	0
LiPIVVK	SYMPK	M14;SKOV3;RXF393	FALSE		LNPIVVK	N	-0.96	I	L(0.013)N(0.987)PIVVK;L(0.016)N(0.984)PIVVK	0.9870761;0.987096;0.9843857		00522_F04_P003812_B0F_A00_R1;00523_E10_P003818_B0E_A00_R1;00524_E01_P003819_B0E_A00_R2	10849;10746;9319	0	0	0	0
LIpPIYEK	DOCK9	RXF393	FALSE		LIIPIYEK	I	-16.03	P	LII(0.976)P(0.019)IYEK	0.976455	Comp.:S-C4	00524_D01_P003819_B0D_A00_R2	9333;9463	0	0	0	0
LIPVLVdGMK	TNPO1	MCF7	FALSE		LIPVLVNGMK	N	0.98	D	LIPVLVN(0.971)GMK	0.971315	Deamidation	00522_A02_P003811_B0I_A00_R1	13311	0	0	0	0
LIQIAqR	HNRNPUL1	PC3	FALSE		LIQIAAR	A	57.02	Q	LIQIA(0.01)A(0.98)R(0.01)	0.979526	Carbamidomethyl	00523_G07_P003817_B0G_A00_R1	5548	0	0	0	0
LISDIaK	SPTBN1;SPTBN2	MCF7;M14;PC3	FALSE		LISDINK	N	-43.01	A	LISD(0.011)I(0.011)N(0.966)K(0.011);LISDI(0.01)N(0.98)K(0.01)	0.9655119;0.9795263		00522_D01_P003811_B0D_A00_R1;00522_E01_P003811_B0E_A00_R1;00522_E04_P003812_B0E_A00_R1;00522_F04_P003812_B0F_A00_R1;00522_G01_P003811_B0G_A00_R1;00523_E07_P003817_B0E_A00_R1	6248;5785;6865;6664;6335;6735	0	0	0	0
LiTDLTK	ALB	COLO205	FALSE		LVTDLTK	V	14.02	I	L(0.011)V(0.989)TDLTK	0.988506	Methylation	00522_B08_P003813_B0J_A00_R1	4804	0	0	0	0
LITLEEEtTK	P4HB	RXF393	FALSE		LITLEEEMTK	M	-29.99	T	LITLEEE(0.021)M(0.972)TK	0.972354		00524_E02_P003819_B0M_A00_R2	6793	0	0	0	0
LITNSEEIAFYdGNKR	ABCD3	MCF7	FALSE		LITNSEEIAFYNGNKR	N	0.98	D	LITNSEEIAFYN(0.984)GNKR	0.983599	Deamidation	00522_D02_P003811_B0L_A00_R1	9478	0	0	0	0
LKPNLGdGADLPNYR	NUDC	COLO205;MCF7;M14;PC3;RXF393	FALSE		LKPNLGNGADLPNYR	N	0.98	D	LKPNLG(0.02)N(0.959)G(0.02)ADLPNYR;LKPNLGN(0.983)GADLPNYR;LKPNLG(0.014)N(0.965)G(0.014)ADLPNYR;LKPNLG(0.015)N(0.967)G(0.015)ADLPNYR;LKPNLGN(0.987)GADLPNYR	0.9591447;0.9828553;0.964538;0.9668067;0.9872535	Deamidation	00522_G08_P003813_B0O_A00_R1;00522_H02_P003811_B0P_A00_R1;00522_H05_P003812_B0P_A00_R1;00523_G08_P003817_B0O_A00_R1;00524_G02_P003819_B0O_A00_R2	6425;8771;8358;8438;8272;7212	0	0	0	0
LlAEGMR	SRCAP	COLO205	FALSE		LEAEGMR	E	-15.96	L	LE(0.992)AEGMR	0.991775	Reduction	00522_G09_P003813_B0W_A00_R1	3494	0	0	0	0
LLAGaLR	C6orf203	MCF7;H460	FALSE		LLAGVLR	V	-28.03	A	LLAGV(0.982)LR;LLA(0.011)G(0.011)V(0.966)L(0.011)R	0.9824793;0.9655116		00522_D01_P003811_B0D_A00_R1;00523_D04_P003816_B0D_A00_R1	5911;5379	0	0	0	0
LLdAAQK	ERLIN1;ERLIN2	SKOV3	FALSE		LLIAAQK	I	1.94	D	LLI(0.992)AAQK	0.991719	Diffuse:2	00523_H11_P003818_B0P_A00_R1	6165;6423;6714	0	0	0	0
LLDTAFDLDiFK	OGDH	M14	FALSE		LLDTAFDLDVFK	V	14.02	I	LLDTAFDLDV(0.988)FK	0.98816	Methylation	00522_A05_P003812_B0I_A00_R1	18502	0	0	0	0
LLDTAFDLDlFK	OGDH	M14	FALSE		LLDTAFDLDVFK	V	14.02	L	LLDTAFDLDV(0.988)FK	0.98816	Methylation	00522_A05_P003812_B0I_A00_R1	18502	0	0	0	0
LLEGEEeR	DES;KRT7;KRT8;KRT84;PRPH;VIM	MCF7	FALSE		LLEGEESR	S	42.01	E	LLEGEE(0.015)S(0.967)R(0.015)	0.966966	Acetylation	00522_A03_P003811_B0Q_A00_R1	3743;3819	0	0	0	0
LLeSLVK	TRIM28	SKOV3	FALSE		LLASLVK	A	58.01	E	LLA(0.99)S(0.01)LVK	0.98956	Carboxymethyl	00523_A11_P003818_B0I_A00_R1	6589	0	0	0	0
LLESTpR	HTT	U251	FALSE		LLESTLR	L	-16.03	P	LLESTL(0.973)R	0.973154	Comp.:S-C4	00523_C01_P003815_B0C_A00_R1	4592	0	0	0	0
LLLdGAR	HUWE1	COLO205	FALSE		LLLNGAR	N	0.98	D	LLL(0.011)N(0.966)G(0.011)A(0.011)R	0.965503	Deamidation	00522_C07_P003813_B0C_A00_R1	4544	0	0	0	0
LLLiGAR	HUWE1	CCRF_CEM;U251	FALSE		LLLNGAR	N	-0.96	I	LLL(0.011)N(0.966)G(0.011)A(0.011)R;LLLN(0.982)GAR	0.9655116;0.9824793		00522_B10_P003814_B0B_A00_R1;00523_C01_P003815_B0C_A00_R1	5055;7365	0	0	0	0
LLLlGAR	HUWE1	CCRF_CEM;U251	FALSE		LLLNGAR	N	-0.96	L	LLL(0.011)N(0.966)G(0.011)A(0.011)R;LLLN(0.982)GAR	0.9655116;0.9824793		00522_B10_P003814_B0B_A00_R1;00523_C01_P003815_B0C_A00_R1	5055;7365	0	0	0	0
LLLNdGAK	AKR1B1	M14;H460;RXF393	FALSE		LLLNNGAK	N	0.98	D	LLLNN(0.985)GAK;LLLNN(0.982)GAK;LLLNN(0.991)GAK	0.9845751;0.9818923;0.990773	Deamidation	00522_A06_P003812_B0Q_A00_R1;00523_A06_P003816_B0Q_A00_R1;00524_A03_P003819_B0Q_A00_R1	6286;6199;4524	0	0	0	0
LLmEALLR	PRKDC	M14	FALSE		LLEEALLR	E	2	M	LLE(0.973)E(0.023)ALLR	0.973039	Diffuse:2	00522_C04_P003812_B0C_A00_R1	15347	0	0	0	0
LlPIVVK	SYMPK	M14;SKOV3;RXF393	FALSE		LNPIVVK	N	-0.96	L	L(0.013)N(0.987)PIVVK;L(0.016)N(0.984)PIVVK	0.9870761;0.987096;0.9843857		00522_F04_P003812_B0F_A00_R1;00523_E10_P003818_B0E_A00_R1;00524_E01_P003819_B0E_A00_R2	10849;10746;9319	0	0	0	0
LLQDFFdGKELNK	HSPA2;HSPA6;HSPA8	MCF7;RXF393	FALSE		LLQDFFNGKELNK	N	0.98	D	LLQDFFN(0.99)GKELNK;LLQDFFN(0.978)GKELNK	0.9902145;0.977684	Deamidation	00522_C02_P003811_B0K_A00_R1;00524_D02_P003819_B0L_A00_R2	12784;10431	0	0	0	0
LLQDFyNGK	HSPA2;HSPA6;HSPA8	RXF393	FALSE		LLQDFFNGK	F	15.99	Y	LLQDFF(0.987)NGK	0.987264	Oxidation	00524_C02_P003819_B0K_A00_R2	8416	0	0	0	0
LLQDyFNGKELNK	HSPA2;HSPA6;HSPA8	RXF393	FALSE		LLQDFFNGKELNK	F	15.99	Y	LLQDF(0.983)FNGKELNK	0.982593	Oxidation	00524_C02_P003819_B0K_A00_R2	8373	0	0	0	0
LLRDYQELMNvK	KRT1	PC3	FALSE		LLRDYQELMNTK	T	-1.98	V	LLRDYQELMN(0.011)T(0.978)K(0.011)	0.977691	Comp.:CH2-O	00523_A07_P003817_B0A_A00_R1	5210	0	0	0	0
LLSiGAR	COMT	SKOV3	FALSE		LLSPGAR	P	16.03	I	LLSP(0.963)G(0.017)A(0.017)R	0.96334		00523_F12_P003818_B0V_A00_R1	6983	0	0	0	0
LLSlGAR	COMT	SKOV3	FALSE		LLSPGAR	P	16.03	L	LLSP(0.963)G(0.017)A(0.017)R	0.96334		00523_F12_P003818_B0V_A00_R1	6983	0	0	0	0
LlTDLTK	ALB	COLO205	FALSE		LVTDLTK	V	14.02	L	L(0.011)V(0.989)TDLTK	0.988506	Methylation	00522_B08_P003813_B0J_A00_R1	4804	0	0	0	0
LLTTIvK	EIF4G1;EIF4G3	PC3;SKOV3	FALSE		LLTTIGK	G	42.05	V	LLTTIG(0.99)K;LLTTI(0.01)G(0.98)K(0.01)	0.9896823;0.9795263	tri-Methylation	00523_D07_P003817_B0D_A00_R1;00523_D10_P003818_B0D_A00_R1	8079;7826	0	0	0	0
LnAGVLR	C6orf203	MCF7;H460	FALSE		LLAGVLR	L	0.96	N	L(0.016)L(0.984)AGVLR	0.9836533;0.9836522	Deamidation	00522_C02_P003811_B0K_A00_R1;00523_B05_P003816_B0J_A00_R1;00523_G06_P003816_B0W_A00_R1	5965;5617;4728	0	0	0	0
LnGALIK	ST6GALNAC1	PC3	FALSE		LSGALIK	S	27.01	N	L(0.015)S(0.983)GALIK	0.983036	Comp.:HCN	00523_F07_P003817_B0F_A00_R1	7405	0	0	0	0
LnSVLNK	HBS1L	COLO205	FALSE		LISVLNK	I	0.96	N	LI(0.992)SVLNK	0.99174	Deamidation	00522_C08_P003813_B0K_A00_R1	3159	0	0	0	0
LPdGLVIASLENYSPVSR	UQCRC2	SKOV3	FALSE		LPNGLVIASLENYSPVSR	N	0.98	D	LPN(0.991)GLVIASLENYSPVSR	0.991224	Deamidation	00523_G11_P003818_B0O_A00_R1	17785	0	0	0	0
LPEGPiPEGASLK	AHNAK2	H460	FALSE		LPEGPVPEGASLK	V	14.02	I	LPEGPV(0.994)PEGASLK	0.993787	Methylation	00523_A04_P003816_B0A_A00_R1	5975	0	0	0	0
LPEGPlPEGASLK	AHNAK2	H460	FALSE		LPEGPVPEGASLK	V	14.02	L	LPEGPV(0.994)PEGASLK	0.993787	Methylation	00523_A04_P003816_B0A_A00_R1	5975	0	0	0	0
LPeLGNK	SLC7A11	U251	FALSE		LPSLGNK	S	42.01	E	LP(0.033)S(0.963)LGNK	0.962901	Acetylation	00523_A03_P003815_B0Q_A00_R1	5313	0	0	0	0
LpGGISK	MFSD10	PC3	FALSE		LIGGISK	I	-16.03	P	L(0.012)I(0.987)GGISK	0.98668	Comp.:S-C4	00523_F07_P003817_B0F_A00_R1	5077	0	0	0	0
LpLSQVR	DDX1	M14	FALSE		LNLSQVR	N	-16.99	P	L(0.02)N(0.98)LSQVR	0.979672	Loss of ammonia	00522_C05_P003812_B0K_A00_R1	12156	0	0	0	0
LPRPPPPEtPESLK	SLC25A3	COLO205;CCRF_CEM;H460;PC3;SKOV3	FALSE		LPRPPPPEMPESLK	M	-29.99	T	LPRPPPPEM(0.982)PESLK;LPRPPPPEM(0.992)PESLK;LPRPPPPEM(0.977)P(0.011)E(0.011)SLK	0.9824725;0.9923852;0.9770049;0.9771487		00522_B09_P003813_B0R_A00_R1;00522_B12_P003814_B0R_A00_R1;00523_B06_P003816_B0R_A00_R1;00523_B09_P003817_B0R_A00_R1;00523_B12_P003818_B0R_A00_R1	4826;4918;6205;6482;6897	0	0	0	0
LPsIPIK	PNPT1	H460	FALSE		LPGIPIK	G	30.01	S	LPG(0.998)IPIK	0.998146	Comp.:H2CO	00523_B05_P003816_B0J_A00_R1	11965	0	0	0	0
LQAAVDGPtDKKEE	BCAP31	CCRF_CEM	FALSE		LQAAVDGPMDKKEE	M	-29.99	T	LQAAVDGP(0.01)M(0.979)D(0.01)KKEE	0.979359		00522_C12_P003814_B0S_A00_R1	2391	0	0	0	0
LQAAYAGDKqDDIQKR	SPTBN1	CCRF_CEM	FALSE		LQAAYAGDKADDIQKR	A	57.02	Q	LQAAYAGDK(0.015)A(0.953)D(0.015)D(0.015)IQKR	0.953382	Carbamidomethyl	00522_C10_P003814_B0C_A00_R1	2673	0	0	0	0
LQAdGPVAK	NOLC1	SKOV3	FALSE		LQANGPVAK	N	0.98	D	LQAN(0.965)G(0.024)PVAK	0.965443	Deamidation	00523_G10_P003818_B0G_A00_R1	3054	0	0	0	0
LQELvDR	ORC5	RXF393	FALSE		LQELADR	A	28.03	V	LQEL(0.021)A(0.956)D(0.021)R	0.956477	di-Methylation	00524_G02_P003819_B0O_A00_R2	4670;4688	0	0	0	0
LqGFTAR	ABCD3	MCF7	FALSE		LAGFTAR	A	57.02	Q	L(0.03)A(0.964)GFTAR	0.963726	Carbamidomethyl	00522_E02_P003811_B0M_A00_R1	3471	0	0	0	0
LQgLLEK	RAB3GAP2	U251	FALSE		LQALLEK	A	-14.02	G	L(0.023)Q(0.023)A(0.953)LLEK	0.953393	Comp.:-CH2	00523_E01_P003815_B0E_A00_R1	3736	0	0	0	0
LQIELsK	LMNB1	CCRF_CEM	FALSE		LQIELGK	G	30.01	S	LQIELG(0.989)K	0.988504	Comp.:H2CO	00522_D11_P003814_B0L_A00_R1	6409	0	0	0	0
LQLETEIEALKEELLFtKK	KRT18	MCF7;SKOV3	FALSE		LQLETEIEALKEELLFMKK	M	-29.99	T	LQLETEIEALKEELLF(0.01)M(0.979)K(0.01)K;LQLETEIEALKEELLF(0.023)M(0.952)K(0.023)K;LQLETEIEALKEELLF(0.012)M(0.975)K(0.012)K	0.9787059;0.9522189;0.9747838		00522_H02_P003811_B0P_A00_R1;00523_G11_P003818_B0O_A00_R1;00523_H11_P003818_B0P_A00_R1	18090;18621;18045	0	0	0	0
LQLNGdLQLELAQVLAQERPK	FASN	M14	FALSE		LQLNGNLQLELAQVLAQERPK	N	0.98	D	LQLN(0.012)G(0.012)N(0.953)L(0.012)Q(0.012)LELAQVLAQERPK	0.953056	Deamidation	00522_D04_P003812_B0D_A00_R1	16653	0	0	0	0
LQQVLQtESHIQSTSDR	KPNB1	MCF7	FALSE		LQQVLQMESHIQSTSDR	M	-29.99	T	LQQVL(0.014)Q(0.014)M(0.958)E(0.014)SHIQSTSDR	0.958335		00522_A02_P003811_B0I_A00_R1	5943	0	0	0	0
LQVQdGPIGHR	SYNJ2BP	MCF7;M14;CCRF_CEM;SKOV3	FALSE		LQVQNGPIGHR	N	0.98	D	LQVQN(0.984)G(0.016)PIGHR;LQVQN(0.987)GPIGHR;LQVQ(0.012)N(0.975)G(0.012)PIGHR;LQVQ(0.014)N(0.972)G(0.014)PIGHR	0.9840205;0.987129;0.9754973;0.9720215	Deamidation	00522_G03_P003811_B0W_A00_R1;00522_G06_P003812_B0W_A00_R1;00522_G12_P003814_B0W_A00_R1;00523_F12_P003818_B0V_A00_R1	4796;3445;3126;4485	0	0	0	0
LrLPVEK	SYNE2	MCF7	FALSE		LVLPVEK	V	57.03	R	L(0.025)V(0.972)LPVEK	0.972083		00522_B01_P003811_B0B_A00_R1	5485	0	0	0	0
LSAKPqPPKPEPK	HMGN2;HMGN3	COLO205	FALSE		LSAKPAPPKPEPK	A	57.02	Q	LSAKPA(0.969)PPKPEPK	0.96921	Carbamidomethyl	00522_F09_P003813_B0V_A00_R1	2016	0	0	0	0
LsEGPVPEGAGLK	AHNAK2	H460	FALSE		LPEGPVPEGAGLK	P	-10.02	S	L(0.04)P(0.96)EGPVPEGAGLK;L(0.033)P(0.967)EGPVPEGAGLK;L(0.037)P(0.963)EGPVPEGAGLK	0.9597609;0.9666096;0.9633051		00523_A04_P003816_B0A_A00_R1;00523_B04_P003816_B0B_A00_R1;00523_C04_P003816_B0C_A00_R1	4800;4869;5900	1	1	1	1
LSKEdIER	HSPA1L	M14;U251	FALSE		LSKEEIER	E	-14.02	D	LSKEE(0.951)I(0.024)E(0.024)R;LSKEE(1)IER	0.9509595;0.9997219	Comp.:-CH2	00522_D05_P003812_B0L_A00_R1;00523_C02_P003815_B0K_A00_R1	3772;2683	0	0	0	0
LSKEeIER	HSPA8	CCRF_CEM	FALSE		LSKEDIER	D	14.02	E	LSKED(0.998)IER	0.998095	Methylation	00522_C11_P003814_B0K_A00_R1	2106	0	0	0	0
LSNRPAFtPSEGK	ACTN4	MCF7;PC3;SKOV3;H460	FALSE		LSNRPAFMPSEGK	M	-29.99	T	LSNRPAFM(0.996)PSEGK;LSNRPAFM(1)PSEGK;LSNRPAFM(0.999)PSEGK;LSNRPAFM(0.987)PSEGK	0.9959741;0.9998995;0.9988589;0.9996847;0.99933;0.9998237;0.9996171;0.9873099;0.9989488		00522_H01_P003811_B0H_A00_R1;00523_G07_P003817_B0G_A00_R1;00523_G10_P003818_B0G_A00_R1;00523_H04_P003816_B0H_A00_R1;00523_H07_P003817_B0H_A00_R1;00523_H10_P003818_B0H_A00_R1	4045;4062;4224;4217;3603;3613;3991;4008;4323	0	0	0	0
LSNRPAFtPSEGR	ACTN1	MCF7;COLO205;PC3;H460;SKOV3	FALSE		LSNRPAFMPSEGR	M	-29.99	T	LSNRPAFM(0.989)PSEGR;LSNRPAFM(1)PSEGR;LSNRPAFM(0.999)PSEGR	0.9893268;0.9998053;0.9994118;0.9993768;0.9995628		00522_H01_P003811_B0H_A00_R1;00522_H07_P003813_B0H_A00_R1;00523_G07_P003817_B0G_A00_R1;00523_H04_P003816_B0H_A00_R1;00523_H10_P003818_B0H_A00_R1	4280;3165;4456;3765;3850;4487;4566;4449	0	0	0	0
LSPQAVdSIAK	SRI	PC3	FALSE		LSPQAVNSIAK	N	0.98	D	LSPQAV(0.016)N(0.952)S(0.016)I(0.016)AK	0.951909	Deamidation	00523_D09_P003817_B0T_A00_R1	5342	0	0	0	0
LSSEtNTSTVNSAR	LMNB1	SKOV3	FALSE		LSSEMNTSTVNSAR	M	-29.99	T	LSS(0.021)E(0.021)M(0.957)NTSTVNSAR	0.956641		00523_D11_P003818_B0L_A00_R1	2573	0	0	0	0
LSsLLFK	BPTF	MCF7;CCRF_CEM;M14;PC3	FALSE		LSALLFK	A	15.99	S	LSA(1)LLFK;LSA(0.998)LLFK	0.9999379;0.9995226;0.9982386;0.999621	Oxidation	00522_F01_P003811_B0F_A00_R1;00522_F10_P003814_B0F_A00_R1;00522_G04_P003812_B0G_A00_R1;00523_F07_P003817_B0F_A00_R1	9513;7452;10401;10451	0	0	0	0
LtEAQLR	SMPD4	COLO205	FALSE		LSEAQLR	S	14.02	T	L(0.027)S(0.968)EAQLR	0.968285	Methylation	00522_C08_P003813_B0K_A00_R1	3083	0	0	0	0
LTTPTYGDLNHLVSATtSGVTTCLR	TUBB;TUBB2A;TUBB2B;TUBB4A;TUBB4B	MCF7	FALSE		LTTPTYGDLNHLVSATMSGVTTCLR	M	-29.99	T	LTTPTYGDLNHLVSAT(0.014)M(0.956)S(0.014)G(0.014)VTTCLR	0.955813		00522_F02_P003811_B0N_A00_R1	14399;14406;14458	0	0	0	0
LTtVVTPR	LMO7	MCF7	FALSE		LTSVVTPR	S	14.02	T	LTS(0.965)V(0.03)VTPR	0.96461	Methylation	00522_H01_P003811_B0H_A00_R1	8210	0	0	0	0
LTVdEAVR	MACF1;PLEC	U251	FALSE		LTVEEAVR	E	-14.02	D	LTVE(0.991)EAVR	0.990819	Comp.:-CH2	00523_A01_P003815_B0A_A00_R1	4048	0	0	0	0
LvDTLGR	CBS	M14	FALSE		LTDTLGR	T	-1.98	V	L(0.025)T(0.974)DTLGR	0.973511	Comp.:CH2-O	00522_E05_P003812_B0M_A00_R1	4040	0	0	0	0
LVeFSLK	HPS3	PC3	FALSE		LVLFSLK	L	15.96	E	LVL(0.971)F(0.014)S(0.014)LK	0.970623		00523_G07_P003817_B0G_A00_R1	8744	0	0	0	0
LVFGFLdGR	PNP	COLO205	FALSE		LVFGFLNGR	N	0.98	D	LVFG(0.011)F(0.011)L(0.011)N(0.952)GR	0.952331	Deamidation	00522_B09_P003813_B0R_A00_R1	10821	0	0	0	0
LvGFSIR	DOCK2	RXF393	FALSE		LIGFSIR	I	-14.02	V	LI(0.993)GFSIR;LI(0.991)GFSIR	0.9931401;0.9913579	Comp.:-CH2	00524_D01_P003819_B0D_A00_R2;00524_E01_P003819_B0E_A00_R2	5936;5814	0	0	0	0
LvGFVLR	APPL1	M14;COLO205	FALSE		LFGFVLR	F	-48	V	LF(0.994)GFVLR	0.994218	Dethiomethyl	00522_C05_P003812_B0K_A00_R1;00522_C08_P003813_B0K_A00_R1	12304;8595	0	0	0	0
LvGMAFR	GAPDH;GAPDHS	MCF7	FALSE		LTGMAFR	T	-1.98	V	L(0.02)T(0.98)GMAFR	0.979667	Comp.:CH2-O	00522_A03_P003811_B0Q_A00_R1	8401	0	0	0	0
LVINSGdGAVEDR	CD44	PC3	FALSE		LVINSGNGAVEDR	N	0.98	D	LVINSGN(0.994)GAVEDR	0.994441	Deamidation	00523_E07_P003817_B0E_A00_R1	6270	0	0	0	0
LvLLGGK	CHD3	H460	FALSE		LGLLGGK	G	42.05	V	L(0.018)G(0.982)LLGGK	0.982237	tri-Methylation	00523_B05_P003816_B0J_A00_R1	7212	0	0	0	0
LVNAdGEAVYCK	CAT	RXF393	FALSE		LVNANGEAVYCK	N	0.98	D	LVNA(0.013)N(0.96)G(0.013)E(0.013)AVYCK	0.959912	Deamidation	00524_E02_P003819_B0M_A00_R2	4800	0	0	0	0
LVnADKELYR	NELFB	U251	FALSE		LVMADKELYR	M	-17	N	LVM(0.964)A(0.032)DKELYR	0.963578	Loss of ammonia	00523_D02_P003815_B0L_A00_R1	5859	0	0	0	0
LvQQQLEK	SRPRB	MCF7	FALSE		LIQQQLEK	I	-14.02	V	L(0.036)I(0.964)QQQLEK	0.964024	Comp.:-CH2	00522_C03_P003811_B0S_A00_R1	5749	0	0	0	0
LVQSPdSYFMDVK	RPS27;RPS27L	SKOV3	FALSE		LVQSPNSYFMDVK	N	0.98	D	LVQSP(0.013)N(0.973)S(0.013)YFMDVK	0.972789	Deamidation	00523_H12_P003818_B0X_A00_R1	6622	1	1	1	0
LVtADTR	UBA1	SKOV3	FALSE		LVVADTR	V	1.98	T	LV(0.014)V(0.966)A(0.014)DTR	0.965893	Diffuse:2	00523_F10_P003818_B0F_A00_R1	3984	0	0	0	0
LVTtQIWDTAGQER	RAB7A	PC3	FALSE		LVTMQIWDTAGQER	M	-29.99	T	LVTM(1)QIWDTAGQER	0.999862		00523_D09_P003817_B0T_A00_R1	9705	0	0	0	0
LVVECVMdNVTCTR	FABP5	M14	FALSE		LVVECVMNNVTCTR	N	0.98	D	LVVECVM(0.013)N(0.959)N(0.013)V(0.013)TCTR	0.959025	Deamidation	00522_G06_P003812_B0W_A00_R1	6378	0	0	0	0
LVwLQEK	FKBP15	MCF7	FALSE		LVQLQEK	Q	58.02	W	LVQ(0.983)L(0.015)QEK	0.98281		00522_B02_P003811_B0J_A00_R1	9768	0	0	0	0
LYSdAYLNDLAGCIK	ALDH1A1	MCF7	FALSE		LYSNAYLNDLAGCIK	N	0.98	D	LYSN(0.987)AYLNDLAGCIK	0.987319	Deamidation	00522_F02_P003811_B0N_A00_R1	13665	0	0	0	0
LySLILK	FASTKD5	MCF7	FALSE		LESLILK	E	34.02	Y	L(0.01)E(0.99)SLILK	0.989638		00522_C02_P003811_B0K_A00_R1	13184	0	0	0	0
MDKsELVQK	YWHAZ	MCF7;M14;H460	FALSE		MDKNELVQK	N	-27.01	S	MDKN(0.99)ELVQK;MDKN(0.991)ELVQK;MDKN(0.998)ELVQK;MDKN(0.999)ELVQK	0.9901125;0.9913346;0.9981543;0.9986239		00522_C03_P003811_B0S_A00_R1;00522_C06_P003812_B0S_A00_R1;00522_F03_P003811_B0V_A00_R1;00523_B06_P003816_B0R_A00_R1	5996;5349;3279;5453	0	0	0	0
MDSTAdEVEAVK	P4HB	M14	FALSE		MDSTANEVEAVK	N	0.98	D	MDSTAN(0.985)EVEAVK	0.985138	Deamidation	00522_F05_P003812_B0N_A00_R1	3307	0	0	0	0
MEdGYTYEDYKNTAEWLLSHTK	PNP	MCF7;M14;H460	FALSE		MENGYTYEDYKNTAEWLLSHTK	N	0.98	D	MEN(0.977)GYTYEDYKNTAEWLLSHTK;ME(0.023)N(0.95)G(0.023)YTYEDYKNTAEWLLSHTK;MEN(0.955)G(0.021)Y(0.021)TYEDYKNTAEWLLSHTK	0.9770808;0.950373;0.9548614	Deamidation	00522_B03_P003811_B0R_A00_R1;00522_C06_P003812_B0S_A00_R1;00523_B06_P003816_B0R_A00_R1	15407;15605;14248;13864;13886	0	0	0	0
MFLVdSFLK	CAPNS1	M14	FALSE		MFLVNSFLK	N	0.98	D	MFLVN(0.992)SFLK	0.992325	Deamidation	00522_D06_P003812_B0T_A00_R1	15970	1	1	0	0
MFNAEdGK	TALDO1	MCF7;CCRF_CEM;H460	FALSE		MFNAENGK	N	0.98	D	MFNAEN(0.983)GK;MFNAEN(0.985)GK;MFNAE(0.015)N(0.955)G(0.015)K(0.015)	0.9834533;0.9852425;0.9551504	Deamidation	00522_A03_P003811_B0Q_A00_R1;00522_A12_P003814_B0Q_A00_R1;00523_H05_P003816_B0P_A00_R1	3798;2511;3791	0	0	0	0
MIiDAIPELK	MDH2	RXF393	FALSE		MISDAIPELK	S	26.05	I	MIS(0.999)DAIPELK	0.999487		00524_A03_P003819_B0Q_A00_R1	9025	0	0	0	0
MIKPFFdSLSEK	TXN	MCF7	FALSE		MIKPFFHSLSEK	H	-22.03	D	MIKPFFH(0.982)S(0.016)LSEK	0.981903		00522_H03_P003811_B0X_A00_R1	9357	0	0	0	0
MIlDAIPELK	MDH2	RXF393	FALSE		MISDAIPELK	S	26.05	L	MIS(0.999)DAIPELK	0.999487		00524_A03_P003819_B0Q_A00_R1	9025	1	1	0	0
MInQDKLEK	HSPA4;HSPA4L;HSPH1	SKOV3	FALSE		MIMQDKLEK	M	-17	N	M(0.011)I(0.011)M(0.966)Q(0.011)DKLEK	0.965504	Loss of ammonia	00523_G10_P003818_B0G_A00_R1	4004	0	0	0	0
MLdGLEDSIGLSK	LRPPRC	M14	FALSE		MLNGLEDSIGLSK	N	0.98	D	MLN(0.967)G(0.025)LEDSIGLSK	0.967076	Deamidation	00522_G04_P003812_B0G_A00_R1	10774	0	0	0	0
MLPtFVR	HK1	PC3	FALSE		MLPSFVR	S	14.02	T	MLP(0.013)S(0.96)F(0.013)V(0.013)R	0.959988	Methylation	00523_G07_P003817_B0G_A00_R1	10284	0	0	0	0
MLSFGVSApGK	AHNAK2	H460	FALSE		MLSFGVSALGK	L	-16.03	P	MLSFGVSAL(0.986)GK	0.98607	Comp.:S-C4	00523_B04_P003816_B0B_A00_R1	5760	2	2	1	1
MMdGGHYTYSENR	PARK7	M14	FALSE		MMNGGHYTYSENR	N	0.98	D	MMN(0.989)G(0.011)GHYTYSENR	0.988726	Deamidation	00522_E06_P003812_B0U_A00_R1	3865	6	6	6	2
MMdGGHYTYSENRVEK	PARK7	MCF7;M14;COLO205	FALSE		MMNGGHYTYSENRVEK	N	0.98	D	MMN(0.958)G(0.014)G(0.014)H(0.014)YTYSENRVEK;MMN(0.968)G(0.031)GHYTYSENRVEK;MMN(0.956)G(0.014)G(0.014)H(0.014)YTYSENRVEK	0.9583801;0.9675139;0.9564176	Deamidation	00522_E03_P003811_B0U_A00_R1;00522_E06_P003812_B0U_A00_R1;00522_E09_P003813_B0U_A00_R1	2769;3825;2293	8	8	7	6
MNESLEPSSSSGSdGK	RAB3D	M14;H460;SKOV3	FALSE		MNESLEPSSSSGSNGK	N	0.98	D	MNESLEPSSSSGS(0.01)N(0.967)G(0.01)K(0.01);MNESLEPSSSSGSN(0.991)GK;MNESLEPSSSSGSN(0.972)GK	0.9674485;0.9913116;0.9718285	Deamidation	00522_D06_P003812_B0T_A00_R1;00523_C06_P003816_B0S_A00_R1;00523_C12_P003818_B0S_A00_R1	3585;2838;4163	0	0	0	0
MPdMHFK	AHNAK	M14	FALSE		MPEMHFK	E	-14.02	D	MPE(0.986)MHFK;MP(0.023)E(0.975)MHFK	0.9861695;0.9753422	Comp.:-CH2	00522_C04_P003812_B0C_A00_R1;00522_D04_P003812_B0D_A00_R1	4943;6467	0	0	0	0
MPdMNIK	AHNAK	M14	FALSE		MPEMNIK	E	-14.02	D	MPE(0.959)M(0.033)NIK;MPE(0.996)MNIK	0.958784;0.9958824	Comp.:-CH2	00522_B04_P003812_B0B_A00_R1	2664;4860	0	0	0	0
MSvTFIGNSTAIQELFK	TUBB2A;TUBB2B;TUBB4B	M14	FALSE		MSATFIGNSTAIQELFK	A	28.03	V	MSA(1)TFIGNSTAIQELFK	0.999957	di-Methylation	00522_G05_P003812_B0O_A00_R1	17778;17859;17766	0	0	0	0
MSvTFIGNSTAIQELFKR	TUBB3;TUBB2A;TUBB2B;TUBB4B	CCRF_CEM;U251;RXF393	FALSE		MSSTFIGNSTAIQELFKR;MSATFIGNSTAIQELFKR	S;A	12.04;28.03	V	MSS(0.968)T(0.015)F(0.015)IGNSTAIQELFKR;MSS(1)TFIGNSTAIQELFKR;MSA(0.994)TFIGNSTAIQELFKR	0.968121;0.9997477;0.9937392	Comp.:C2H4-O;di-Methylation	00522_F11_P003814_B0N_A00_R1;00523_G02_P003815_B0O_A00_R1;00524_F02_P003819_B0N_A00_R2	11822;12474;13987	0	0	0	0
MTdGFSGADLTEICQR	VCP	MCF7	FALSE		MTNGFSGADLTEICQR	N	0.98	D	MTN(0.992)GFSGADLTEICQR	0.992366	Deamidation	00522_A02_P003811_B0I_A00_R1	10890	0	0	0	0
MtELSSSRPK	HLTF	M14	FALSE		MSELSSSRPK	S	14.02	T	MS(0.994)ELSSSRPK	0.994275	Methylation	00522_H04_P003812_B0H_A00_R1	2422	1	1	1	1
MVdHFIAEFK	HSPA8	M14;H460	FALSE		MVNHFIAEFK	N	0.98	D	MVN(0.952)H(0.044)FIAEFK;MVN(0.979)H(0.02)FIAEFK	0.952088;0.9790992	Deamidation	00522_D05_P003812_B0L_A00_R1;00523_C05_P003816_B0K_A00_R1	10667;10717;10531	0	0	0	0
MvDVGGQR	GNAI1;GNAI2;GNAI3;GNAT1;GNAT2;GNAT3	MCF7	FALSE		MFDVGGQR	F	-48	V	M(0.011)F(0.989)DVGGQR	0.989236	Dethiomethyl	00522_H02_P003811_B0P_A00_R1	3759	0	0	0	0
NADSQdGKDNPTTAR	UAP1	U251	FALSE		NADSQNGKDNPTTAR	N	0.98	D	NADSQN(0.965)GKDNPTTAR	0.964845	Deamidation	00523_E02_P003815_B0M_A00_R1	1611	0	0	0	0
NAGdCLSPAVIVGLLK	PHGDH	U251	FALSE		NAGNCLSPAVIVGLLK	N	0.98	D	NAG(0.014)N(0.973)C(0.014)LSPAVIVGLLK	0.972682	Deamidation	00523_F02_P003815_B0N_A00_R1	14196	0	0	0	0
NAVEEYVYEmR	HSPH1	U251	FALSE		NAVEEYVYEFR	F	-16.03	M	NAVEEYVYEF(0.986)R	0.986274	Comp.:S-C4	00523_H01_P003815_B0H_A00_R1	8870	0	0	0	0
NdFAVGYR	VDAC2	RXF393	FALSE		NNFAVGYR	N	0.98	D	N(0.011)N(0.988)FAVGYR	0.988488	Deamidation	00524_A03_P003819_B0Q_A00_R1	5124	0	0	0	0
NeKNQGIEEALK	VCL	COLO205	FALSE		NSKNQGIEEALK	S	42.01	E	N(0.024)S(0.957)K(0.019)NQGIEEALK	0.957111	Acetylation	00522_G07_P003813_B0G_A00_R1	4121	0	0	0	0
NFSDdQLQEGK	TAGLN2	MCF7	FALSE		NFSDNQLQEGK	N	0.98	D	NFSDN(0.985)QLQEGK	0.98504	Deamidation	00522_E03_P003811_B0U_A00_R1	4490	0	0	0	0
NkFLLDGFPR	AK2	MCF7	FALSE		NGFLLDGFPR	G	71.07	K	N(0.022)G(0.977)FLLDGFPR	0.976838		00522_D03_P003811_B0T_A00_R1	10969	0	0	0	0
NKITITdDQNR	HSPA5	MCF7	FALSE		NKITITNDQNR	N	0.98	D	NKITITN(0.99)DQNR	0.990123	Deamidation	00522_C02_P003811_B0K_A00_R1	3374	0	0	0	0
NKLNDLEeALQQAK	KRT1	PC3	FALSE		NKLNDLEDALQQAK	D	14.02	E	NKLNDLED(0.991)ALQQAK	0.990873	Methylation	00523_B07_P003817_B0B_A00_R1	7445	0	0	0	0
NLdGHSIGQYR	METAP2	M14	FALSE		NLNGHSIGQYR	N	0.98	D	NLN(0.958)G(0.019)H(0.019)SIGQYR	0.957988	Deamidation	00522_F05_P003812_B0N_A00_R1	5021	0	0	0	0
NLdGTLHELLR	ALDH18A1	MCF7;H460;PC3;SKOV3	FALSE		NLNGTLHELLR	N	0.98	D	NLN(0.981)GTLHELLR;NLN(0.991)GTLHELLR;NLN(0.993)GTLHELLR;NLN(0.994)GTLHELLR	0.9814921;0.9912172;0.9931388;0.9928639;0.9941772	Deamidation	00522_B02_P003811_B0J_A00_R1;00523_B05_P003816_B0J_A00_R1;00523_B08_P003817_B0J_A00_R1;00523_B11_P003818_B0J_A00_R1	12480;10781;11903;11281;11557	0	0	0	0
NLEdGALQPSDLDR	STK24	MCF7	FALSE		NLENGALQPSDLDR	N	0.98	D	NLEN(0.988)G(0.012)ALQPSDLDR;NLEN(1)GALQPSDLDR	0.9880883;0.9998029	Deamidation	00522_F02_P003811_B0N_A00_R1	8698;9544	0	0	0	0
NLGtIAK	IQGAP1	H460	FALSE		NLGSIAK	S	14.02	T	NLG(0.018)S(0.964)I(0.018)AK	0.96351	Methylation	00523_D04_P003816_B0D_A00_R1	3715	0	0	0	0
NLLiSVQSR	MACF1	H460	FALSE		NLLVSVQSR	V	14.02	I	NLLV(0.984)S(0.015)VQSR	0.983965	Methylation	00523_B04_P003816_B0B_A00_R1	6040	0	0	0	0
NLLlSVQSR	MACF1	H460	FALSE		NLLVSVQSR	V	14.02	L	NLLV(0.984)S(0.015)VQSR	0.983965	Methylation	00523_B04_P003816_B0B_A00_R1	6040	0	0	0	0
NPdGPYPYTLK	HNRNPL	PC3;SKOV3;RXF393	FALSE		NPNGPYPYTLK	N	0.98	D	NPN(0.972)G(0.026)PYPYTLK;NPN(0.999)GPYPYTLK;N(0.014)P(0.014)N(0.957)G(0.014)PYPYTLK	0.9722673;0.9992781;0.9565433	Deamidation	00523_D08_P003817_B0L_A00_R1;00523_D11_P003818_B0L_A00_R1;00524_D02_P003819_B0L_A00_R2	8164;8195;8155;7818;7891;7965;6856;6973	0	0	0	0
NPHdDRFVLSK	TKT	CCRF_CEM	FALSE		NPHNDRFVLSK	N	0.98	D	NPHN(0.963)D(0.031)RFVLSK	0.962756	Deamidation	00522_D11_P003814_B0L_A00_R1	4171	0	0	0	0
NPRPGEEdGKDYYFVTR	GUK1	H460	FALSE		NPRPGEENGKDYYFVTR	N	0.98	D	NPRPGEEN(0.971)GKDYYFVTR	0.970921	Deamidation	00523_D06_P003816_B0T_A00_R1	6034	0	0	0	0
NqEIALR	NUP58	MCF7	FALSE		NAEIALR	A	57.02	Q	N(0.017)A(0.982)EIALR	0.982093	Carbamidomethyl	00522_F02_P003811_B0N_A00_R1	5696	0	0	0	0
NQVAMNPTdTVFDAKR	HSPA8	M14	FALSE		NQVAMNPTNTVFDAKR	N	0.98	D	NQVAMNP(0.013)T(0.013)N(0.959)T(0.013)VFDAKR	0.959432	Deamidation	00522_D05_P003812_B0L_A00_R1	5836	0	0	0	0
NQVAMNPTNTVyDAK	HSPA8	RXF393	FALSE		NQVAMNPTNTVFDAK	F	15.99	Y	NQVAMNPTNTVF(0.995)DAK	0.994803	Oxidation	00524_C02_P003819_B0K_A00_R2	5110	0	0	0	0
NQVAtNPTNTVFDAKR	HSPA8	RXF393	FALSE		NQVAMNPTNTVFDAKR	M	-29.99	T	NQVAM(1)NPTNTVFDAKR	0.999927		00524_C02_P003819_B0K_A00_R2	5634	4	4	4	3
NSLESYAyNMK	HSPA8	RXF393	FALSE		NSLESYAFNMK	F	15.99	Y	NSLESYAF(0.985)NMK	0.98486	Oxidation	00524_C02_P003819_B0K_A00_R2	6596	0	0	0	0
NsTIPTK	HSPA2;HSPA8;HSPA9	M14	FALSE		NTTIPTK	T	-14.02	S	N(0.02)T(0.96)T(0.02)IPTK	0.959682	Comp.:-CH2	00522_D05_P003812_B0L_A00_R1	3338	0	0	0	0
NSTiSEPGSGR	HDGF	SKOV3;RXF393	FALSE		NSTPSEPGSGR	P	16.03	I	NSTP(0.994)SEPGSGR;NSTP(0.987)S(0.012)EPGSGR	0.9935189;0.9872613		00523_A12_P003818_B0Q_A00_R1;00524_A03_P003819_B0Q_A00_R1	2916;2089	0	0	0	0
NSTlSEPGSGR	HDGF	SKOV3;RXF393	FALSE		NSTPSEPGSGR	P	16.03	L	NSTP(0.994)SEPGSGR;NSTP(0.987)S(0.012)EPGSGR	0.9935189;0.9872613		00523_A12_P003818_B0Q_A00_R1;00524_A03_P003819_B0Q_A00_R1	2916;2089	0	0	0	0
NStPASSFQQQK	LUC7L;LUC7L2	MCF7;SKOV3;PC3	FALSE		NSMPASSFQQQK	M	-29.99	T	NSM(0.999)PASSFQQQK;NSM(1)PASSFQQQK	0.9994732;0.9998667;0.9998847		00522_G02_P003811_B0O_A00_R1;00523_G11_P003818_B0O_A00_R1;00523_H08_P003817_B0P_A00_R1	3170;3227;3089	0	0	0	0
NTFYETLPVAIdGNGPTK	PLOD2	M14	FALSE		NTFYETLPVAINGNGPTK	N	0.98	D	NTFYETLPVAIN(0.982)GNGPTK	0.982422	Deamidation	00522_B05_P003812_B0J_A00_R1	12956;13239	0	0	0	0
NTLsNIAMRPGLEGYALPR	MCM5	MCF7	FALSE		NTLTNIAMRPGLEGYALPR	T	-14.02	S	NTL(0.013)T(0.973)N(0.013)IAMRPGLEGYALPR	0.972821	Comp.:-CH2	00522_B02_P003811_B0J_A00_R1	12092	0	0	0	0
NTVLATWQPYsTSK	EIF2A	U251	FALSE		NTVLATWQPYTTSK	T	-14.02	S	NTVLATWQP(0.012)Y(0.012)T(0.959)T(0.012)SK	0.958688	Comp.:-CH2	00523_D02_P003815_B0L_A00_R1	8498	6	5	5	2
NVIGLQtGTNR	TAGLN2	MCF7;SKOV3	FALSE		NVIGLQMGTNR	M	-29.99	T	NVIGLQM(0.975)GTNR;NVIGLQM(0.991)GTNR	0.974794;0.9905504		00522_E03_P003811_B0U_A00_R1;00523_D12_P003818_B0T_A00_R1	5950;6012;6117;5878	0	0	0	0
NVIVdGLVLASDGQK	IARS	MCF7	FALSE		NVIVNGLVLASDGQK	N	0.98	D	NVIVN(0.993)GLVLASDGQK	0.99335	Deamidation	00522_E01_P003811_B0E_A00_R1	9719	0	0	0	0
NYDGKdNYPK	PGM2	MCF7	FALSE		NYDGKNNYPK	N	0.98	D	NYDG(0.014)K(0.014)N(0.955)N(0.018)YPK	0.954943	Deamidation	00522_D02_P003811_B0L_A00_R1	2312	0	0	0	0
PaTEKDLAEDAPWKK	FLNB	M14;COLO205	FALSE		PVTEKDLAEDAPWKK	V	-28.03	A	P(0.023)V(0.974)TEKDLAEDAPWKK;PV(0.997)TEKDLAEDAPWKK	0.9736792;0.9969787		00522_D04_P003812_B0D_A00_R1;00522_D07_P003813_B0D_A00_R1	7349;4633	0	0	0	0
PGEVLGLVGTdGIGK	ABCE1	RXF393	FALSE		PGEVLGLVGTNGIGK	N	0.98	D	PGEVLGLVGTN(0.969)GIGK	0.968903	Deamidation	00524_D02_P003819_B0L_A00_R2	10254	0	0	0	0
PpFIVNTNVPR	MIF	SKOV3;PC3	FALSE		PMFIVNTNVPR	M	-33.99	P	PM(0.994)FIVNTNVPR	0.9941915;0.9936513		00523_G12_P003818_B0W_A00_R1;00523_H09_P003817_B0X_A00_R1	8042;8637	0	0	0	0
PQPQdGSSGMGSTVSK	RPA1	RXF393	FALSE		PQPQNGSSGMGSTVSK	N	0.98	D	PQPQN(0.977)G(0.011)S(0.011)SGMGSTVSK	0.976616	Deamidation	00524_D02_P003819_B0L_A00_R2	1768	0	0	0	0
PvNPVPGCNR	IGF2R	CCRF_CEM	FALSE		PLNPVPGCNR	L	-14.02	V	P(0.011)L(0.989)NPVPGCNR	0.988593	Comp.:-CH2	00522_B10_P003814_B0B_A00_R1	2528	1	0	0	0
QAFITAQNHGYALDNaLPAGWK	CPS1	CCRF_CEM	FALSE		QAFITAQNHGYALDNTLPAGWK	T	-30.01	A	QAFITAQNHGYALDNT(0.984)LPAGWK	0.984127	Comp.:C-N3	00522_E10_P003814_B0E_A00_R1	8494;8509	0	0	0	0
QdGDLLQAAK	IFIT3	M14	FALSE		QNGDLLQAAK	N	0.98	D	QN(0.982)GDLLQAAK	0.981768	Deamidation	00522_F05_P003812_B0N_A00_R1	6258	0	0	0	0
QDGPtPKPHSVSLNDTETR	VAPA	PC3	FALSE		QDGPMPKPHSVSLNDTETR	M	-29.99	T	QDGPM(0.969)PKPHSVSLNDTETR	0.969099		00523_B09_P003817_B0R_A00_R1	3882;3869	7	7	5	4
QEdGASVILR	EEF1D	M14	FALSE		QENGASVILR	N	0.98	D	QEN(0.985)G(0.013)ASVILR	0.98511	Deamidation	00522_B06_P003812_B0R_A00_R1	6732	0	0	0	0
QEdGASVILRDIAR	EEF1D	COLO205;CCRF_CEM;M14;SKOV3;RXF393	FALSE		QENGASVILRDIAR	N	0.98	D	QEN(0.953)G(0.039)ASVILRDIAR;QEN(0.97)G(0.027)ASVILRDIAR;QEN(0.989)G(0.011)ASVILRDIAR;QEN(0.988)G(0.011)ASVILRDIAR;QEN(0.963)G(0.017)A(0.017)SVILRDIAR	0.9532592;0.970333;0.9886212;0.9883715;0.9625364	Deamidation	00522_A09_P003813_B0Q_A00_R1;00522_A12_P003814_B0Q_A00_R1;00522_B06_P003812_B0R_A00_R1;00523_A12_P003818_B0Q_A00_R1;00524_A03_P003819_B0Q_A00_R1	8002;7858;10496;10962;7585	0	0	0	0
QGGLGPtNIPLVSDPK	PRDX1	CCRF_CEM	FALSE		QGGLGPMNIPLVSDPK	M	-29.99	T	QGGLGPM(0.983)NIPLVSDPK	0.98322		00522_D12_P003814_B0T_A00_R1	7498	0	0	0	0
QIPYTMtK	SLC25A3	H460	FALSE		QIPYTMMK	M	-29.99	T	QIPYTM(0.026)M(0.964)K	0.964324		00523_B06_P003816_B0R_A00_R1	4119	0	0	0	0
QIPYTtMK	SLC25A3	CCRF_CEM	FALSE		QIPYTMMK	M	-29.99	T	QIPYTM(0.976)MK	0.976337		00522_B12_P003814_B0R_A00_R1	3290	0	0	0	0
QITLdDLPVGR	PRDX4	M14	FALSE		QITLNDLPVGR	N	0.98	D	QITL(0.012)N(0.975)D(0.012)LPVGR	0.975421	Deamidation	00522_D06_P003812_B0T_A00_R1	10143	0	0	0	0
QKGADFLVTEVEdGGSLGSK	PKM	M14;MCF7;PC3;RXF393	FALSE		QKGADFLVTEVENGGSLGSK	N	0.98	D	QKGADFLVTEVE(0.012)N(0.976)G(0.012)GSLGSK;QKGADFLVTEVE(0.01)N(0.979)G(0.01)GSLGSK;QKGADFLVTEVEN(0.992)GGSLGSK;QKGADFLVTEVE(0.018)N(0.962)G(0.018)GSLGSK;QKGADFLVTEVE(0.017)N(0.965)G(0.017)GSLGSK;QKGADFLVTEVEN(0.99)GGSLGSK	0.9757836;0.978748;0.9918604;0.9619033;0.9650929;0.9901649	Deamidation	00522_E05_P003812_B0M_A00_R1;00522_F05_P003812_B0N_A00_R1;00522_G02_P003811_B0O_A00_R1;00523_E08_P003817_B0M_A00_R1;00524_E02_P003819_B0M_A00_R2	10150;10252;11021;10642;11298;8996	0	0	0	0
QKGADFLVTEVEdGGSLGSKK	PKM	MCF7;M14;COLO205;U251;H460;SKOV3	FALSE		QKGADFLVTEVENGGSLGSKK	N	0.98	D	QKGADFLVTEVEN(0.987)GGSLGSKK;QKGADFLVTEVE(0.014)N(0.96)G(0.014)GSLGSKK;QKGADFLVTEVE(0.014)N(0.969)G(0.014)GSLGSKK;QKGADFLVTEVE(0.011)N(0.978)G(0.011)GSLGSKK;QKGADFLVTEVE(0.012)N(0.974)G(0.012)GSLGSKK;QKGADFLVTEVE(0.014)N(0.97)G(0.014)GSLGSKK;QKGADFLVTEVE(0.017)N(0.965)G(0.017)GSLGSKK;QKGADFLVTEVE(0.013)N(0.974)G(0.013)GSLGSKK	0.9871223;0.9598861;0.9688094;0.9775099;0.9744607;0.970109;0.9650905;0.9735145	Deamidation	00522_E02_P003811_B0M_A00_R1;00522_E05_P003812_B0M_A00_R1;00522_E08_P003813_B0M_A00_R1;00522_F05_P003812_B0N_A00_R1;00523_E02_P003815_B0M_A00_R1;00523_E05_P003816_B0M_A00_R1;00523_E11_P003818_B0M_A00_R1	9257;9411;8851;6718;6766;8926;9632;7350;9182;9228;10348	0	0	0	0
QLEtILNKPGLK	AKR1C1;AKR1C3;AKR1C4	CCRF_CEM	FALSE		QLEMILNKPGLK	M	-29.99	T	QLEM(0.999)ILNKPGLK	0.999223		00522_A12_P003814_B0Q_A00_R1	6163	0	0	0	0
QLGAIfK	MCAT	H460	FALSE		QLGAILK	L	33.98	F	QLGAIL(0.989)K	0.989352		00523_H06_P003816_B0X_A00_R1	6391	0	0	0	0
QLIdANPQMQQLIQR	UBQLN1;UBQLN2	CCRF_CEM;PC3	FALSE		QLIMANPQMQQLIQR	M	-16.01	D	QLIM(0.961)A(0.035)NPQMQQLIQR;QLIM(0.972)A(0.026)NPQMQQLIQR	0.9609327;0.9717246	Reduction	00522_D11_P003814_B0L_A00_R1;00523_D08_P003817_B0L_A00_R1	9699;9706;12886;12931;12966;12905	0	0	0	0
QLIVGaNK	EEF1A1;EEF1A1P5;EEF1A2	H460	FALSE		QLIVGVNK	V	-28.03	A	QLIVGV(0.985)NK	0.985037		00523_F05_P003816_B0N_A00_R1	5464	2	1	0	0
QLPSGGLdGRPEK	RABGGTB	MCF7	FALSE		QLPSGGLNGRPEK	N	0.98	D	QLPSGGLN(0.978)GRPEK	0.977506	Deamidation	00522_A03_P003811_B0Q_A00_R1	4409;4437	0	0	0	0
QQPDTEAVLdGK	CLNS1A	COLO205	FALSE		QQPDTEAVLNGK	N	0.98	D	QQPDTEAVLN(0.987)GK	0.987341	Deamidation	00522_B09_P003813_B0R_A00_R1	3849;3820	0	0	0	0
QQPNPGsELCYK	TTLL12	H460	FALSE		QQPNPGNELCYK	N	-27.01	S	QQPNPG(0.011)N(0.977)E(0.011)LCYK	0.977023		00523_C05_P003816_B0K_A00_R1	5925	2	2	2	0
QQQQQQdDVVK	RAB35	U251;SKOV3	FALSE		QQQQQQNDVVK	N	0.98	D	QQQQQQN(0.992)DVVK;QQQQQQ(0.013)N(0.974)D(0.013)VVK	0.9924468;0.9740053	Deamidation	00523_D03_P003815_B0T_A00_R1;00523_D12_P003818_B0T_A00_R1	2098;2223	0	0	0	0
QSLGELIGTLdAAK	TPI1	M14	FALSE		QSLGELIGTLNAAK	N	0.98	D	QSLGELIGTLN(0.992)AAK	0.992498	Deamidation	00522_D06_P003812_B0T_A00_R1	12143	0	0	0	0
QSVEdDIHGLR	KRT18	SKOV3	FALSE		QSVENDIHGLR	N	0.98	D	QSVE(0.014)N(0.97)D(0.014)IHGLR	0.969991	Deamidation	00523_G11_P003818_B0O_A00_R1	7041;7088	0	0	0	0
QTNGCLdGYTPSR	UCK2	CCRF_CEM	FALSE		QTNGCLNGYTPSR	N	0.98	D	QTNGCLN(0.981)GYTPSR	0.980942	Deamidation	00522_B12_P003814_B0R_A00_R1	3516	0	0	0	0
QVDQLTdDKAR	VIM	M14	FALSE		QVDQLTNDKAR	N	0.98	D	QVDQLTN(0.989)DKAR	0.988825	Deamidation	00522_A06_P003812_B0Q_A00_R1	2608	0	0	0	0
QVIdVAR	DRG1;DRG2	PC3	FALSE		QVIAVAR	A	43.99	D	QVI(0.012)A(0.977)V(0.012)AR	0.976654	Carboxylation	00523_H08_P003817_B0P_A00_R1	8272	0	0	0	0
RAQQQLEdGFK	TRIP10	M14	FALSE		RAQQQLENGFK	N	0.98	D	RAQQQLEN(1)GFK	0.999735	Deamidation	00522_D05_P003812_B0L_A00_R1	3651	0	0	0	0
RDHqLLEEQSK	ACTN4	PC3;SKOV3	FALSE		RDHALLEEQSK	A	57.02	Q	RDHA(0.973)LLEEQSK;RDHA(0.989)LLEEQSK	0.9726661;0.988702	Carbamidomethyl	00523_G07_P003817_B0G_A00_R1;00523_G10_P003818_B0G_A00_R1	2694;2739	0	0	0	0
RFDDAVVQSDtK	HSPA8	CCRF_CEM;SKOV3	FALSE		RFDDAVVQSDMK	M	-29.99	T	RFDDAVVQSDM(1)K	0.9999238;0.9999137		00522_C11_P003814_B0K_A00_R1;00523_C11_P003818_B0K_A00_R1	3464;4549;4544	0	0	0	0
RFDEILEASDGItVAR	PKM	PC3	FALSE		RFDEILEASDGIMVAR	M	-29.99	T	RFDEILEASDGI(0.014)M(0.953)V(0.014)A(0.014)R	0.952927		00523_E08_P003817_B0M_A00_R1	12013	0	0	0	0
RFEGLTaR	STK38L	MCF7	FALSE		RFEGLTQR	Q	-57.02	A	RFEGLT(0.023)Q(0.975)R	0.974574	#NAME?	00522_F02_P003811_B0N_A00_R1	4877	0	0	0	0
RKEEPPQPQLAdGALK	C20orf24	SKOV3;U251;H460;RXF393	FALSE		RKEEPPQPQLANGALK	N	0.98	D	RKEEPPQPQLA(0.013)N(0.96)G(0.013)A(0.013)LK;RKEEPPQPQLAN(0.987)GALK;RKEEPPQPQLAN(0.985)GALK;RKEEPPQPQLAN(0.983)GALK	0.9596631;0.9869866;0.9854509;0.9825982	Deamidation	00523_G12_P003818_B0W_A00_R1;00523_H03_P003815_B0X_A00_R1;00523_H06_P003816_B0X_A00_R1;00524_G03_P003819_B0W_A00_R1	4831;4135;4781;3164	0	0	0	0
RLEELeR	SKIV2L2	U251	FALSE		RLEELLR	L	15.96	E	RLEELL(0.993)R	0.992551		00523_A02_P003815_B0I_A00_R1	3025;2973	0	0	0	0
RLLEDGEDFNLGDALDSSNStQTIQK	KRT18	MCF7;SKOV3	FALSE		RLLEDGEDFNLGDALDSSNSMQTIQK	M	-29.99	T	RLLEDGEDFNLGDALDSSNS(0.015)M(0.969)Q(0.015)TIQK;RLLEDGEDFNLGDALDSSNSM(0.985)QTIQK	0.9689272;0.9850149		00522_G02_P003811_B0O_A00_R1;00523_G11_P003818_B0O_A00_R1	13138;13118;13188;13181	0	0	0	0
RLSEDYGVLwTDEGIAYR	PRDX2	SKOV3	FALSE		RLSEDYGVLKTDEGIAYR	K	57.98	W	RLSEDYGVL(0.024)K(0.95)T(0.024)DEGIAYR	0.950056		00523_D12_P003818_B0T_A00_R1	8183;8274	0	0	0	0
RLTVvSLQESGLK	FLNA	CCRF_CEM;SKOV3	FALSE		RLTVSSLQESGLK	S	12.04	V	RLTVS(0.996)SLQESGLK;RLTVS(0.975)SLQESGLK	0.9961159;0.9753883	Comp.:C2H4-O	00522_C10_P003814_B0C_A00_R1;00523_C10_P003818_B0C_A00_R1	6203;8422	0	0	0	0
RPAEDtEEEQAFKR	HNRNPK	MCF7;SKOV3;RXF393	FALSE		RPAEDMEEEQAFKR	M	-29.99	T	RPAEDM(0.99)EEEQAFKR;RPAEDM(0.982)EEEQAFKR	0.9902411;0.9820757		00522_B03_P003811_B0R_A00_R1;00523_E11_P003818_B0M_A00_R1;00524_E02_P003819_B0M_A00_R2	3170;3350;3177	0	0	0	0
RPPLCYHdGVQYR	THBS1	M14	FALSE		RPPLCYHNGVQYR	N	0.98	D	RPPLCYH(0.022)N(0.977)GVQYR	0.976525	Deamidation	00522_F04_P003812_B0F_A00_R1	5218	0	0	0	0
RPPSGFFLyCSEFRPK	HMGB3	SKOV3	FALSE		RPPSGFFLFCSEFRPK	F	15.99	Y	RPPSGFFL(0.022)F(0.955)C(0.022)SEFRPK	0.954663	Oxidation	00523_C12_P003818_B0S_A00_R1	13289;13356	0	0	0	0
RQVDQLTdDKAR	VIM	COLO205;M14	FALSE		RQVDQLTNDKAR	N	0.98	D	RQVDQLTN(0.986)DKAR;RQVDQLTN(0.99)DKAR	0.9856748;0.9902203	Deamidation	00522_G08_P003813_B0O_A00_R1;00522_H05_P003812_B0P_A00_R1	1907;2208	0	0	0	0
RVHPVSTtIK	LDHA	COLO205	FALSE		RVHPVSTMIK	M	-29.99	T	RVHPVST(0.013)M(0.986)IK	0.986445		00522_A09_P003813_B0Q_A00_R1	1899	0	0	0	0
SAAQAAAQTdSNAAGK	SERBP1	U251	FALSE		SAAQAAAQTNSNAAGK	N	0.98	D	SAAQAAAQT(0.012)N(0.975)S(0.012)NAAGK	0.975439	Deamidation	00523_G02_P003815_B0O_A00_R1	2145	0	0	0	0
SALSGHLETiILGLLK	ANXA2;ANXA2P2	MCF7;U251	FALSE		SALSGHLETVILGLLK	V	14.02	I	SALSGHLET(0.015)V(0.985)ILGLLK;SALSGHLETV(0.981)ILGLLK;SALSGHLETV(0.992)ILGLLK;SALSGHLETV(0.995)ILGLLK;SALSGHLETV(0.993)ILGLLK;SALSGHLETV(1)ILGLLK;SALSGHLET(0.023)V(0.952)I(0.023)LGLLK;SALSGHLETV(0.999)ILGLLK	0.9845227;0.9814782;0.992479;0.9953773;0.9933486;0.9996334;0.9998271;0.9518991;0.9989711	Methylation	00522_B03_P003811_B0R_A00_R1;00522_C02_P003811_B0K_A00_R1;00522_C03_P003811_B0S_A00_R1;00522_E03_P003811_B0U_A00_R1;00522_F02_P003811_B0N_A00_R1;00522_G02_P003811_B0O_A00_R1;00522_H02_P003811_B0P_A00_R1;00523_B03_P003815_B0R_A00_R1	19803;19868;19579;19232;20460;21197;21014;21013;11761	0	0	0	0
SALSGHLETlILGLLK	ANXA2;ANXA2P2	MCF7;U251	FALSE		SALSGHLETVILGLLK	V	14.02	L	SALSGHLET(0.015)V(0.985)ILGLLK;SALSGHLETV(0.981)ILGLLK;SALSGHLETV(0.992)ILGLLK;SALSGHLETV(0.995)ILGLLK;SALSGHLETV(0.993)ILGLLK;SALSGHLETV(1)ILGLLK;SALSGHLET(0.023)V(0.952)I(0.023)LGLLK;SALSGHLETV(0.999)ILGLLK	0.9845227;0.9814782;0.992479;0.9953773;0.9933486;0.9996334;0.9998271;0.9518991;0.9989711	Methylation	00522_B03_P003811_B0R_A00_R1;00522_C02_P003811_B0K_A00_R1;00522_C03_P003811_B0S_A00_R1;00522_E03_P003811_B0U_A00_R1;00522_F02_P003811_B0N_A00_R1;00522_G02_P003811_B0O_A00_R1;00522_H02_P003811_B0P_A00_R1;00523_B03_P003815_B0R_A00_R1	19803;19868;19579;19232;20460;21197;21014;21013;11761	2	2	2	2
SCdCLLLK	ENO1	CCRF_CEM;M14	FALSE		SCNCLLLK	N	0.98	D	SCN(0.973)C(0.013)L(0.013)LLK;SCN(0.979)C(0.02)LLLK	0.9728325;0.9790722	Deamidation	00522_G11_P003814_B0O_A00_R1;00522_H05_P003812_B0P_A00_R1	6386;8400	0	0	0	0
SDASCTAGSAGTHSdGVSTGR	P2RX4	PC3	FALSE		SDASCTAGSAGTHSNGVSTGR	N	0.98	D	SDASCTAGSAGTHS(0.01)N(0.969)G(0.01)V(0.01)STGR	0.969105	Deamidation	00523_E08_P003817_B0M_A00_R1	2141	0	0	0	0
SdSSFMSR	ESYT1	M14	FALSE		SNSSFMSR	N	0.98	D	S(0.011)N(0.988)SSFMSR	0.98829	Deamidation	00522_H04_P003812_B0H_A00_R1	4357	0	0	0	0
SEAAdGNLDFVLSFLK	LRPPRC	MCF7;M14	FALSE		SEAANGNLDFVLSFLK	N	0.98	D	SEAAN(0.991)GNLDFVLSFLK;SEAAN(0.984)G(0.016)NLDFVLSFLK;SEAAN(0.987)G(0.013)NLDFVLSFLK	0.9906268;0.9836336;0.9866353	Deamidation	00522_F01_P003811_B0F_A00_R1;00522_F04_P003812_B0F_A00_R1;00522_G04_P003812_B0G_A00_R1	15791;17890;18016;17672	0	0	0	0
SEFaVPDLELPSWLTTGNYR	GM2A	H460	FALSE		SEFVVPDLELPSWLTTGNYR	V	-28.03	A	SEF(0.012)V(0.974)V(0.012)PDLELPSWLTTGNYR	0.973723		00523_E06_P003816_B0U_A00_R1	14292	1	1	1	0
SFqEDIRK	PGD	CCRF_CEM;MCF7;M14;H460;PC3;SKOV3;U251;RXF393	FALSE		SFLEDIRK	L	14.97	Q	SFL(0.978)E(0.02)DIRK;SFL(0.97)E(0.027)DIRK;SFL(0.972)E(0.026)DIRK	0.9777785;0.9699575;0.9777776;0.9718925	Comp.:NO-CH3	00522_F11_P003814_B0N_A00_R1;00522_G02_P003811_B0O_A00_R1;00522_G05_P003812_B0O_A00_R1;00523_F05_P003816_B0N_A00_R1;00523_F08_P003817_B0N_A00_R1;00523_F11_P003818_B0N_A00_R1;00523_G02_P003815_B0O_A00_R1;00524_F02_P003819_B0N_A00_R2	2004;2526;2291;2657;2584;2666;2445;2451	0	0	0	0
SFVLdLGK	LGALS1	M14	FALSE		SFVLNLGK	N	0.98	D	SFVLN(0.992)LGK	0.991723	Deamidation	00522_H06_P003812_B0X_A00_R1	7236	0	0	0	0
SFYPEEVSStVLTK	HSPA8	PC3	FALSE		SFYPEEVSSMVLTK	M	-29.99	T	SFYPEEVSSM(0.994)VLTK	0.994457		00523_C08_P003817_B0K_A00_R1	11176	0	0	0	0
SGANVLICGPdGCGK	ABCD3	PC3	FALSE		SGANVLICGPNGCGK	N	0.98	D	SGANVLICGPN(0.981)GCGK	0.981344	Deamidation	00523_D08_P003817_B0L_A00_R1	7722	0	0	0	0
SGdGNKPPSTDLK	RAB13	MCF7;U251	FALSE		SGNGNKPPSTDLK	N	0.98	D	SGN(0.98)G(0.019)NKPPSTDLK;SGN(0.981)G(0.017)NKPPSTDLK	0.9803523;0.9814943	Deamidation	00522_E03_P003811_B0U_A00_R1;00523_D03_P003815_B0T_A00_R1	2473;2361	0	0	0	0
SGNsNKPPSTDLK	RAB13	SKOV3	FALSE		SGNGNKPPSTDLK	G	30.01	S	SGN(0.012)G(0.983)NKPPSTDLK	0.983257	Comp.:H2CO	00523_D12_P003818_B0T_A00_R1	2427	1	1	1	1
SGTSEyLNK	HSP90B1	CCRF_CEM	FALSE		SGTSEFLNK	F	15.99	Y	SGTSE(0.012)F(0.975)L(0.012)NK	0.975453	Oxidation	00522_H10_P003814_B0H_A00_R1	2932	0	0	0	0
SGVYQHVTGEtMGGHAIR	CTSB	H460	FALSE		SGVYQHVTGEMMGGHAIR	M	-29.99	T	SGVYQHVTGEM(0.998)MGGHAIR	0.997838		00523_C06_P003816_B0S_A00_R1	3646	0	0	0	0
SHtMDVQGSTQDSAIKDFVLK	PDIA4	MCF7	FALSE		SHMMDVQGSTQDSAIKDFVLK	M	-29.99	T	SHM(0.982)M(0.017)DVQGSTQDSAIKDFVLK	0.981687		00522_C02_P003811_B0K_A00_R1	9420;9440	0	0	0	0
SIaASVDVSAPK	AHNAK2	COLO205;H460	FALSE		SIQASVDVSAPK;SIEASVDVSAPK	Q;E	-57.02;-58.01	A	SIQ(1)ASVDVSAPK;SIE(1)ASVDVSAPK	0.999969;0.9998884;0.9999806;0.9999307	-G;Comp.:-C2H2O2	00522_C07_P003813_B0C_A00_R1;00523_B04_P003816_B0B_A00_R1;00523_C04_P003816_B0C_A00_R1;00523_D04_P003816_B0D_A00_R1	4409;4752;5749;5728	1	1	1	0
SIaCWTLSR	TNPO1	COLO205	FALSE		SITCWTLSR	T	-30.01	A	SIT(0.999)CWTLSR	0.999002	Comp.:C-N3	00522_A07_P003813_B0I_A00_R1	6944	0	0	0	0
SIDPGLKEDTLeFLIK	NCAPD2	U251	FALSE		SIDPGLKEDTLQFLIK	Q	0.98	E	SIDPGLKEDTLQ(0.984)FLIK	0.984058	Deamidation	00523_E01_P003815_B0E_A00_R1	11397	0	0	0	0
SINdDTTYCIK	LACTB2	MCF7	FALSE		SINNDTTYCIK	N	0.98	D	SIN(0.02)N(0.959)D(0.02)TTYCIK	0.959194	Deamidation	00522_B03_P003811_B0R_A00_R1	6242	2	1	0	0
SLDIvIK	HEATR1	CCRF_CEM	FALSE		SLDIFIK	F	-48	V	SLDI(0.023)F(0.954)I(0.023)K	0.953866	Dethiomethyl	00522_D10_P003814_B0D_A00_R1	6015	0	0	0	0
SLdWVNKESFL	CNRIP1	U251	FALSE		SLMWVNKESFL	M	-16.01	D	SLM(0.954)W(0.039)VNKESFL	0.953978	Reduction	00523_E03_P003815_B0U_A00_R1	10654	0	0	0	0
SLGNVIHPDVVVdGGQDQSK	IARS2	CCRF_CEM;SKOV3	FALSE		SLGNVIHPDVVVNGGQDQSK	N	0.98	D	SLGNVIHPDVVV(0.021)N(0.957)G(0.021)GQDQSK;SLGNVIHPDVVV(0.021)N(0.956)G(0.021)GQDQSK	0.9570283;0.9564514	Deamidation	00522_G10_P003814_B0G_A00_R1;00523_G10_P003818_B0G_A00_R1	6617;8641	0	0	0	0
SLKEESiEAVK	NES	M14;PC3	FALSE		SLKEESVEAVK	V	14.02	I	SLKEES(0.014)V(0.973)E(0.014)AVK;SLKEESV(0.994)EAVK	0.9725481;0.9938646	Methylation	00522_G04_P003812_B0G_A00_R1;00523_D07_P003817_B0D_A00_R1	4728;4749	7	7	6	5
SLKEESlEAVK	NES	M14;PC3	FALSE		SLKEESVEAVK	V	14.02	L	SLKEES(0.014)V(0.973)E(0.014)AVK;SLKEESV(0.994)EAVK	0.9725481;0.9938646	Methylation	00522_G04_P003812_B0G_A00_R1;00523_D07_P003817_B0D_A00_R1	4728;4749	0	0	0	0
SLLEGQEDHYdNLSASK	KRT19	MCF7	FALSE		SLLEGQEDHYNNLSASK	N	0.98	D	SLLEGQEDHY(0.016)N(0.968)N(0.016)LSASK	0.968393	Deamidation	00522_H02_P003811_B0P_A00_R1	7698	0	0	0	0
SLLSILiR	HUWE1	U251	FALSE		SLLSILQR	Q	-14.97	I	SLLSIL(0.023)Q(0.954)R(0.023)	0.95409	Comp.:CH3-NO	00523_F01_P003815_B0F_A00_R1	9924	0	0	0	0
SLLSILlR	HUWE1	U251	FALSE		SLLSILQR	Q	-14.97	L	SLLSIL(0.023)Q(0.954)R(0.023)	0.95409	Comp.:CH3-NO	00523_F01_P003815_B0F_A00_R1	9924	0	0	0	0
SLLVNPEGPTLtR	FASN	SKOV3	FALSE		SLLVNPEGPTLMR	M	-29.99	T	SLLVNPEGPTLM(0.992)R	0.991521		00523_C10_P003818_B0C_A00_R1	9391;9464	0	0	0	0
SLnIDTAK	DCUN1D5	CCRF_CEM;MCF7;RXF393	FALSE		SLDIDTAK	D	-0.98	N	SLD(0.973)I(0.013)D(0.013)TAK;SLD(0.969)I(0.015)D(0.015)TAK;SLD(1)IDTAK	0.9728401;0.9694665;0.9693935;0.999707	Comp.:12C-13C	00522_D12_P003814_B0T_A00_R1;00522_E03_P003811_B0U_A00_R1;00522_E12_P003814_B0U_A00_R1;00524_D03_P003819_B0T_A00_R1	3175;4579;3060;3107	0	0	0	0
SLPLNPKPFLdGLTGK	SNRPF	SKOV3;RXF393	FALSE		SLPLNPKPFLNGLTGK	N	0.98	D	SLPLNPKPFL(0.013)N(0.959)G(0.013)L(0.013)TGK;SLPLNPKPFL(0.015)N(0.984)GLTGK	0.9594265;0.9843893	Deamidation	00523_H12_P003818_B0X_A00_R1;00524_H03_P003819_B0X_A00_R1	10578;7268	0	0	0	0
SLTATGGdHVTAR	FLNC	M14	FALSE		SLTATGGNHVTAR	N	0.98	D	SLTATGGN(0.985)HVTAR	0.985063	Deamidation	00522_D04_P003812_B0D_A00_R1	2943	0	0	0	0
SLVEiVSSSPNK	PPA2	RXF393	FALSE		SLVESVSSSPNK	S	26.05	I	SLVES(0.979)V(0.019)SSSPNK	0.979383		00524_A03_P003819_B0Q_A00_R1	6840	0	0	0	0
SLVElVSSSPNK	PPA2	RXF393	FALSE		SLVESVSSSPNK	S	26.05	L	SLVES(0.979)V(0.019)SSSPNK	0.979383		00524_A03_P003819_B0Q_A00_R1	6840	0	0	0	0
SNFLVvCYLHDVK	PREP	PC3	FALSE		SNFLVLCYLHDVK	L	-14.02	V	SNFLV(0.013)L(0.973)C(0.013)YLHDVK;SNFLV(0.023)L(0.952)C(0.023)YLHDVK	0.9725611;0.9516463	Comp.:-CH2	00523_B08_P003817_B0J_A00_R1;00523_C08_P003817_B0K_A00_R1	13204;13131	4	4	3	1
SNGLICGGdGVCK	ITGB1	CCRF_CEM;MCF7;COLO205;U251;PC3;H460	FALSE		SNGLICGGNGVCK	N	0.98	D	SNGLICGG(0.012)N(0.962)G(0.012)V(0.012)CK;SNGLICGG(0.011)N(0.976)G(0.011)VCK;SNGLICGGN(0.986)GVCK;SNGLICGG(0.012)N(0.963)G(0.012)V(0.012)CK;SNGLICGG(0.011)N(0.967)G(0.011)V(0.011)CK;SNGLICGGN(0.99)GVCK;SNGLICGGN(0.975)GVCK	0.9622749;0.9758552;0.9860548;0.9626808;0.9670618;0.9902186;0.9750806	Deamidation	00522_F10_P003814_B0F_A00_R1;00522_G01_P003811_B0G_A00_R1;00522_G07_P003813_B0G_A00_R1;00523_F01_P003815_B0F_A00_R1;00523_F07_P003817_B0F_A00_R1;00523_G04_P003816_B0G_A00_R1;00523_G07_P003817_B0G_A00_R1	4042;5324;4198;5052;5604;4797;5697	0	0	0	0
SPpATIR	WDR37	M14	FALSE		SPIATIR	I	-16.03	P	SPI(0.993)ATIR	0.993065	Comp.:S-C4	00522_F05_P003812_B0N_A00_R1	9367	0	0	0	0
SQAdGAGALSYVSPNTSK	PARN	PC3	FALSE		SQANGAGALSYVSPNTSK	N	0.98	D	SQAN(1)GAGALSYVSPNTSK	0.999963	Deamidation	00523_C08_P003817_B0K_A00_R1	7574	0	0	0	0
SQdGEFMTHK	CALD1	U251;PC3	FALSE		SQNGEFMTHK	N	0.98	D	S(0.011)Q(0.011)N(0.955)G(0.011)E(0.011)FMTHK;SQN(0.997)GEFMTHK	0.954605;0.9969444	Deamidation	00523_C02_P003815_B0K_A00_R1;00523_C08_P003817_B0K_A00_R1	2237;3963	0	0	0	0
SQHYDLVLdGNEIGGGSIR	DARS2	SKOV3	FALSE		SQHYDLVLNGNEIGGGSIR	N	0.98	D	SQHYDLVLN(0.984)G(0.016)NEIGGGSIR	0.983633	Deamidation	00523_D11_P003818_B0L_A00_R1	10257;10521	0	0	0	0
SQNKEDYdGLKEEFR	GSTO1	H460	FALSE		SQNKEDYAGLKEEFR	A	43.99	D	SQNKEDY(0.017)A(0.966)G(0.017)LKEEFR	0.965819	Carboxylation	00523_C06_P003816_B0S_A00_R1	5799	4	3	2	1
SQVVAGTdYFIK	CSTB	M14	FALSE		SQVVAGTNYFIK	N	0.98	D	SQVVAG(0.016)T(0.016)N(0.95)Y(0.016)FIK	0.95015	Deamidation	00522_H06_P003812_B0X_A00_R1	6278	0	0	0	0
SQYEVtAEQNRK	KRT19	MCF7;SKOV3	FALSE		SQYEVMAEQNRK	M	-29.99	T	SQYEVM(0.982)AEQNRK;SQYEV(0.011)M(0.978)A(0.011)EQNRK	0.9816264;0.9781903		00522_F03_P003811_B0V_A00_R1;00523_H11_P003818_B0P_A00_R1	2368;1860	0	0	0	0
SRAEAEStYQIK	KRT8	SKOV3	FALSE		SRAEAESMYQIK	M	-29.99	T	SRAEAESM(0.997)YQIK	0.996903		00523_F11_P003818_B0N_A00_R1	3669	0	0	0	0
SSCTTVYdGYGK	FNDC3B	M14	FALSE		SSCTTVYNGYGK	N	0.98	D	SSCTTVY(0.01)N(0.979)G(0.01)YGK	0.979362	Deamidation	00522_G04_P003812_B0G_A00_R1	4580	0	0	0	0
SSFYVdGLTLGGQK	PFN1	CCRF_CEM;PC3	FALSE		SSFYVNGLTLGGQK	N	0.98	D	SSFYV(0.011)N(0.978)G(0.011)LTLGGQK;SSFYV(0.022)N(0.956)G(0.022)LTLGGQK;SSFYV(0.015)N(0.969)G(0.015)LTLGGQK;SSFYVN(0.994)GLTLGGQK	0.9776795;0.9561025;0.9687416;0.9940626	Deamidation	00522_G12_P003814_B0W_A00_R1;00522_H11_P003814_B0P_A00_R1;00523_F09_P003817_B0V_A00_R1;00523_G09_P003817_B0W_A00_R1	6877;6819;10419;10179	0	0	0	0
SSGEQQQdGDFKDGK	PDE1C	U251	FALSE		SSGEQQQNGDFKDGK	N	0.98	D	SSGEQQQ(0.02)N(0.958)G(0.02)DFKDGK	0.95751	Deamidation	00523_C02_P003815_B0K_A00_R1	1883	0	0	0	0
STGGAPTyNVTVTK	PFN1	U251	FALSE		STGGAPTFNVTVTK	F	15.99	Y	STGGAPT(0.011)F(0.962)N(0.011)V(0.011)TVTK	0.962479	Oxidation	00523_G03_P003815_B0W_A00_R1	5370	0	0	0	0
STLDTDYQtTKR	ADA	RXF393	FALSE		STLDTDYQMTKR	M	-29.99	T	STLDTDYQM(0.983)TKR	0.983345		00524_H02_P003819_B0P_A00_R1	2628	0	0	0	0
StPIRKDDEVQVVR	RPL26;RPL26L1	COLO205	FALSE		SMPIRKDDEVQVVR	M	-29.99	T	SM(0.993)PIRKDDEVQVVR	0.992507		00522_E09_P003813_B0U_A00_R1	2921	0	0	0	0
SVdETLR	PRDX3	SKOV3	FALSE		SVEETLR	E	-14.02	D	SVE(0.988)E(0.012)TLR	0.988035	Comp.:-CH2	00523_E12_P003818_B0U_A00_R1	3385;3467;3367	0	0	0	0
SVeETLR	PRDX1;PRDX4	COLO205;CCRF_CEM;SKOV3;RXF393	FALSE		SVDETLR	D	14.02	E	SVD(0.99)E(0.01)TLR;SVD(0.991)ETLR;SVD(0.993)ETLR;SVD(0.984)E(0.016)TLR	0.9895146;0.9905658;0.9934045;0.9839775;0.9895596	Methylation	00522_D09_P003813_B0T_A00_R1;00522_D12_P003814_B0T_A00_R1;00522_E09_P003813_B0U_A00_R1;00523_F12_P003818_B0V_A00_R1;00524_D03_P003819_B0T_A00_R1	2983;2696;2858;2885;2965;3276;3701;2651	0	0	0	0
SvELLAR	CUL1	SKOV3	FALSE		SPELLAR	P	2.02	V	S(0.027)P(0.973)ELLAR	0.973091	Diffuse:2	00523_A11_P003818_B0I_A00_R1	7725	0	0	0	0
SVFALTdGIYPHK	RPL6	COLO205	FALSE		SVFALTNGIYPHK	N	0.98	D	SVFAL(0.016)T(0.016)N(0.952)G(0.016)IYPHK	0.951909	Deamidation	00522_H08_P003813_B0P_A00_R1	9266	0	0	0	0
SvLELAR	NASP	SKOV3	FALSE		SLLELAR	L	-14.02	V	S(0.017)L(0.983)LELAR	0.982564	Comp.:-CH2	00523_F10_P003818_B0F_A00_R1	7470	0	0	0	0
SYSPYDtLESIRK	ANXA2;ANXA2P2	U251;PC3	FALSE		SYSPYDMLESIRK	M	-29.99	T	SYSPYDM(0.983)LESIRK;SYSPYDM(0.99)LESIRK	0.9834466;0.9902185		00523_A03_P003815_B0Q_A00_R1;00523_A09_P003817_B0Q_A00_R1	7452;9371	0	0	0	0
TAAALePASLTSAR	SRRM2	M14	FALSE		TAAALAPASLTSAR	A	58.01	E	TAAALA(0.977)PASLTSAR	0.977018	Carboxymethyl	00522_A04_P003812_B0A_A00_R1	6255	0	0	0	0
TAAYVdAIEK	GLUD1;GLUD2	M14	FALSE		TAAYVNAIEK	N	0.98	D	TAAYVN(0.983)AIEK	0.982713	Deamidation	00522_F05_P003812_B0N_A00_R1	5112	0	0	0	0
TAdQEEIKSK	IQGAP1;IQGAP3	SKOV3	FALSE		TALQEEIKSK	L	1.94	D	T(0.013)A(0.013)L(0.959)Q(0.013)EEIKSK	0.95917	Diffuse:2	00523_D10_P003818_B0D_A00_R1	3906	0	0	0	0
TASTdNIAQAR	GNG12	SKOV3	FALSE		TASTNNIAQAR	N	0.98	D	TAST(0.011)N(0.978)N(0.011)IAQAR	0.977686	Deamidation	00523_H12_P003818_B0X_A00_R1	2476	0	0	0	0
TAYGPdGMNK	CCT8	MCF7;M14	FALSE		TAYGPNGMNK	N	0.98	D	TAYGPN(0.987)GMNK;TAYGPN(0.972)GMNK	0.9869867;0.9717912	Deamidation	00522_E02_P003811_B0M_A00_R1;00522_F05_P003812_B0N_A00_R1	3502;3279	0	0	0	0
TCsFDFTGAVEDISK	GOT2	H460;RXF393	FALSE		TCGFDFTGAVEDISK	G	30.01	S	TCG(1)FDFTGAVEDISK	0.9998486;0.9999763;0.9999368	Comp.:H2CO	00523_G05_P003816_B0O_A00_R1;00523_H05_P003816_B0P_A00_R1;00524_H02_P003819_B0P_A00_R1	13488;12617;9096	2	2	2	2
TDEKVDESGPPtPSKPR	PDS5A	RXF393	FALSE		TDEKVDESGPPAPSKPR	A	30.01	T	TDEKVDESGPP(0.017)A(0.965)P(0.017)SKPR	0.964519	Comp.:H2CO	00524_E01_P003819_B0E_A00_R2	2901	1	1	1	1
TDKTLVLLtGK	PFN1	MCF7;CCRF_CEM;PC3	FALSE		TDKTLVLLMGK	M	-29.99	T	TDKTLVLL(0.014)M(0.972)G(0.014)K;TDKTLVLLM(0.984)GK;TDKTLVLLM(0.986)GK;TDKTLVLLM(0.997)GK	0.9719545;0.9835666;0.9862744;0.9968829		00522_G03_P003811_B0W_A00_R1;00522_G12_P003814_B0W_A00_R1;00523_G09_P003817_B0W_A00_R1	7764;4925;7222;7218	7	7	6	5
TdWLDGK	PPIB;PPIA;PPIAL4A;PPIAL4D	MCF7;M14	FALSE		TAWLDGK;TEWLDGK	A;E	43.99;-14.02	D	T(0.015)A(0.985)WLDGK;T(0.016)A(0.984)WLDGK;T(0.012)E(0.988)WLDGK	0.9852693;0.983594;0.9879361	Carboxylation;Comp.:-CH2	00522_E03_P003811_B0U_A00_R1;00522_E06_P003812_B0U_A00_R1;00522_F06_P003812_B0V_A00_R1	7598;7762;6927;6978;6781;6906	0	0	0	0
TDYtVGSYGPR	ARHGDIA	PC3	FALSE		TDYMVGSYGPR	M	-29.99	T	TDYM(1)VGSYGPR	0.999631		00523_C09_P003817_B0S_A00_R1	5613	0	0	0	0
TEdDHINLK	SUMO3	SKOV3	FALSE		TENDHINLK	N	0.98	D	TEN(0.995)DHINLK	0.995205	Deamidation	00523_F12_P003818_B0V_A00_R1	3652	0	0	0	0
TEdENEFVLIKK	KRT8	MCF7	FALSE		TEMENEFVLIKK	M	-16.01	D	TEM(0.96)E(0.035)NEFVLIKK	0.959768	Reduction	00522_E03_P003811_B0U_A00_R1	9916	0	0	0	0
TEdNDHINLK	SUMO2	MCF7;M14;COLO205;CCRF_CEM;H460;SKOV3;PC3;RXF393	FALSE		TENNDHINLK	N	0.98	D	TEN(1)NDHINLK;TEN(0.988)N(0.012)DHINLK;TEN(0.996)NDHINLK;TEN(0.995)NDHINLK;TEN(0.978)N(0.021)DHINLK	0.9998101;0.9880843;0.9999472;0.9958281;0.9962087;0.9952701;0.9999127;0.9780017	Deamidation	00522_G03_P003811_B0W_A00_R1;00522_G06_P003812_B0W_A00_R1;00522_G09_P003813_B0W_A00_R1;00522_G12_P003814_B0W_A00_R1;00523_F06_P003816_B0V_A00_R1;00523_F12_P003818_B0V_A00_R1;00523_G09_P003817_B0W_A00_R1;00524_F03_P003819_B0V_A00_R1	3520;2662;2515;2380;3188;3488;3486;3479;2525	0	0	0	0
TEEFHGHtVNLLGNLPLK	RIC8A	M14	FALSE		TEEFHGHAVNLLGNLPLK	A	30.01	T	TEEFHGHA(0.983)VNLLGNLPLK	0.982767	Comp.:H2CO	00522_E05_P003812_B0M_A00_R1	12145	1	1	1	1
TEELNREVAGHTEQLQtSR	KRT19	MCF7;SKOV3	FALSE		TEELNREVAGHTEQLQMSR	M	-29.99	T	TEELNREVAGHTEQLQ(0.014)M(0.971)S(0.014)R;TEELNREVAGHTEQLQM(0.986)SR	0.9706629;0.9856103		00522_H02_P003811_B0P_A00_R1;00523_H11_P003818_B0P_A00_R1	5396;5450	0	0	0	0
TENdDHINLK	SUMO2	M14;COLO205;CCRF_CEM;U251;H460;PC3	FALSE		TENNDHINLK	N	0.98	D	TENN(0.982)DHINLK;TENN(0.984)DHINLK;TEN(0.012)N(0.977)D(0.012)HINLK;TENN(0.992)DHINLK;TEN(0.025)N(0.952)D(0.022)HINLK;TEN(0.011)N(0.985)DHINLK;TEN(0.018)N(0.963)D(0.018)HINLK	0.9817612;0.9835664;0.9766448;0.9919189;0.9523762;0.9848662;0.9632321	Deamidation	00522_G06_P003812_B0W_A00_R1;00522_G09_P003813_B0W_A00_R1;00522_G12_P003814_B0W_A00_R1;00523_F03_P003815_B0V_A00_R1;00523_F06_P003816_B0V_A00_R1;00523_G06_P003816_B0W_A00_R1;00523_G09_P003817_B0W_A00_R1	2638;2580;2429;3230;3251;3238;3243;3498;3590	0	0	0	0
TEtENEFVLIK	KRT8	SKOV3	FALSE		TEMENEFVLIK	M	-29.99	T	TEM(1)ENEFVLIK	0.999592		00523_G11_P003818_B0O_A00_R1	12053	0	0	0	0
TEtENEFVLIKK	KRT8	CCRF_CEM;MCF7;SKOV3	FALSE		TEMENEFVLIKK	M	-29.99	T	TEM(1)ENEFVLIKK	0.9999214;0.9996592;0.9999112;0.9997645;0.9999793		00522_F11_P003814_B0N_A00_R1;00522_G02_P003811_B0O_A00_R1;00523_G11_P003818_B0O_A00_R1	6407;8688;8724;8865;8883;8954	0	0	0	0
TEVNGFDPLFNAITGLdGSGK	SMC2	MCF7	FALSE		TEVNGFDPLFNAITGLNGSGK	N	0.98	D	TEVNGFDPLFNAITGLN(0.96)GSGK	0.959564	Deamidation	00522_F01_P003811_B0F_A00_R1	14662	0	0	0	0
TeWLDGK	PPIB	MCF7	FALSE		TAWLDGK	A	58.01	E	T(0.012)A(0.988)WLDGK	0.987936	Carboxymethyl	00522_F03_P003811_B0V_A00_R1	8852	0	0	0	0
TFaPEEISSMVLTK	HSPA2	PC3	FALSE		TFFPEEISSMVLTK	F	-76.03	A	TFF(1)PEEISSMVLTK	0.999977		00523_C08_P003817_B0K_A00_R1	13272	0	0	0	0
TGHIAAGTSTdGIK	AGA	MCF7	FALSE		TGHIAAGTSTNGIK	N	0.98	D	TGHIAAGTST(0.01)N(0.979)G(0.01)IK	0.979372	Deamidation	00522_G03_P003811_B0W_A00_R1	2981	0	0	0	0
THdGESVSYLFSHVPL	PRPS1;PRPS1L1;PRPS2	MCF7	FALSE		THNGESVSYLFSHVPL	N	0.98	D	THN(0.974)G(0.012)E(0.012)SVSYLFSHVPL	0.974042	Deamidation	00522_A03_P003811_B0Q_A00_R1	16200;16192	0	0	0	0
TIAtDGTEGLVR	ATP5B	COLO205	FALSE		TIAMDGTEGLVR	M	-29.99	T	TIAM(0.989)D(0.01)GTEGLVR	0.989084		00522_F08_P003813_B0N_A00_R1	5264	0	0	0	0
TICLAyR	ATP2B1	M14;H460;PC3	FALSE		TICLAFR	F	15.99	Y	TICLA(0.024)F(0.967)R;TICLA(0.033)F(0.961)R;TICLAF(0.961)R(0.033);TICLAF(0.988)R	0.9666972;0.9610725;0.961331;0.9884314	Oxidation	00522_E04_P003812_B0E_A00_R1;00522_G04_P003812_B0G_A00_R1;00523_F04_P003816_B0F_A00_R1;00523_F07_P003817_B0F_A00_R1	7322;6874;5810;7057	0	0	0	0
TIdEVENQILTR	ACTN1;ACTN4	M14	FALSE		TINEVENQILTR	N	0.98	D	TIN(0.981)E(0.018)VENQILTR	0.98101	Deamidation	00522_A05_P003812_B0I_A00_R1	9027	0	0	0	0
TIGGGDDSFdTFFSETGAGK	TUBA1A;TUBA1B;TUBA1C;TUBA3C;TUBA3D;TUBA3E	MCF7;SKOV3	FALSE		TIGGGDDSFNTFFSETGAGK	N	0.98	D	TIGGGDDSFN(0.962)TFFSETGAGK;TIGGGDDSF(0.011)N(0.978)T(0.011)FFSETGAGK	0.9615194;0.9780019	Deamidation	00522_F02_P003811_B0N_A00_R1;00523_F11_P003818_B0N_A00_R1	12989;13113	0	0	0	0
TIqMDGTEGLVR	ATP5B	M14	FALSE		TIAMDGTEGLVR	A	57.02	Q	TIA(0.98)M(0.019)DGTEGLVR	0.979719	Carbamidomethyl	00522_G05_P003812_B0O_A00_R1	4378	0	0	0	0
TITStYYR	RAB1A;RAB1B	PC3	FALSE		TITSSYYR	S	14.02	T	TITSS(0.992)YYR	0.991731	Methylation	00523_D09_P003817_B0T_A00_R1	4866	0	0	0	0
TKDIVdGLR	CAPZB	MCF7;M14;COLO205;H460	FALSE		TKDIVNGLR	N	0.98	D	TKDIVN(0.983)GLR;TKDIVN(0.977)GLR;TKDIV(0.018)N(0.963)G(0.018)LR;TKDIV(0.021)N(0.958)G(0.021)LR	0.9828603;0.9774473;0.9633731;0.9579646	Deamidation	00522_B03_P003811_B0R_A00_R1;00522_B06_P003812_B0R_A00_R1;00522_B09_P003813_B0R_A00_R1;00523_B06_P003816_B0R_A00_R1	4539;4234;4247;3418;4397	0	0	0	0
TKENVNATEdCISAVGK	IPO5	MCF7	FALSE		TKENVNATENCISAVGK	N	0.98	D	TKENVNATE(0.011)N(0.978)C(0.011)ISAVGK	0.978014	Deamidation	00522_G01_P003811_B0G_A00_R1	4071;4086	0	0	0	0
TLdAFPAEK	CPPED1	H460	FALSE		TLAAFPAEK	A	43.99	D	TLA(1)AFPAEK	0.99996	Carboxylation	00523_A06_P003816_B0Q_A00_R1	7246	3	3	1	0
TLLtILR	MCM7	SKOV3	FALSE		TLLAILR	A	30.01	T	TLLA(0.98)I(0.015)LR	0.979547	Comp.:H2CO	00523_E10_P003818_B0E_A00_R1	12005	0	0	0	0
TLSGGIaVNGPR	GBP1	U251;PC3	FALSE		TLSGGIQVNGPR	Q	-57.02	A	TLSGGIQ(0.99)VNGPR;TLSG(0.011)G(0.011)I(0.011)Q(0.957)V(0.011)NGPR	0.9901687;0.9565184	#NAME?	00523_D02_P003815_B0L_A00_R1;00523_D08_P003817_B0L_A00_R1	5643;6933	3	2	1	0
TLStPQEER	PRRC2C	COLO205;RXF393	FALSE		TLSAPQEER	A	30.01	T	TLSA(0.993)PQEER;TLSA(0.992)PQEER	0.993047;0.991545	Comp.:H2CO	00522_D07_P003813_B0D_A00_R1;00524_C01_P003819_B0C_A00_R2	2260;2819	0	0	0	0
TLVLLtGK	PFN1	SKOV3;U251;PC3	FALSE		TLVLLMGK	M	-29.99	T	TLVLLM(0.976)GK;TLVLLM(0.988)GK	0.9757155;0.9882299		00523_F12_P003818_B0V_A00_R1;00523_G03_P003815_B0W_A00_R1;00523_G09_P003817_B0W_A00_R1	8612;6765;8463	10	5	0	0
TLyQIQAER	UAP1	U251	FALSE		TLFQIQAER	F	15.99	Y	TLF(0.967)Q(0.031)IQAER	0.966828	Oxidation	00523_F02_P003815_B0N_A00_R1	6078	0	0	0	0
TNVdGGAIALGHPLGGSGSR	ACAA2	SKOV3	FALSE		TNVNGGAIALGHPLGGSGSR	N	0.98	D	TNVN(0.986)G(0.014)GAIALGHPLGGSGSR	0.985601	Deamidation	00523_G11_P003818_B0O_A00_R1	8847;8861	0	0	0	0
TPALVdAAVTYSKPR	ATP5L	SKOV3	FALSE		TPALVNAAVTYSKPR	N	0.98	D	TPALVN(0.981)A(0.018)AVTYSKPR	0.981202	Deamidation	00523_H12_P003818_B0X_A00_R1	5554	0	0	0	0
TPdGPNIDK	HSPH1	MCF7	FALSE		TPNGPNIDK	N	0.98	D	TPN(0.978)G(0.016)PNIDK	0.978217	Deamidation	00522_H01_P003811_B0H_A00_R1	2859	0	0	0	0
TPdGPNIDKK	HSPH1	SKOV3	FALSE		TPNGPNIDKK	N	0.98	D	TPN(0.985)G(0.015)PNIDKK	0.98453	Deamidation	00523_G10_P003818_B0G_A00_R1	2129	0	0	0	0
TPdGVVLAPVQLGK	DYNC1H1	MCF7;CCRF_CEM;COLO205;H460;PC3;SKOV3;U251	FALSE		TPNGVVLAPVQLGK	N	0.98	D	TPN(1)GVVLAPVQLGK;TPN(0.993)GVVLAPVQLGK;TPN(0.995)GVVLAPVQLGK	0.9999823;0.9999663;0.9925508;0.999896;0.999597;0.999934;0.9954018;0.9998895;0.9997482	Deamidation	00522_B01_P003811_B0B_A00_R1;00522_B10_P003814_B0B_A00_R1;00522_C01_P003811_B0C_A00_R1;00522_D07_P003813_B0D_A00_R1;00523_B04_P003816_B0B_A00_R1;00523_B07_P003817_B0B_A00_R1;00523_B10_P003818_B0B_A00_R1;00523_C01_P003815_B0C_A00_R1;00523_C07_P003817_B0C_A00_R1	7878;5992;8867;8448;7097;7935;8453;8864;10548	0	0	0	0
TPiGPLSSR	FOXK1	U251	FALSE		TPFGPLSSR	F	-33.98	I	TPF(0.99)G(0.01)PLSSR	0.989559		00523_B02_P003815_B0J_A00_R1	6022	0	0	0	0
TPlGPLSSR	FOXK1	U251	FALSE		TPFGPLSSR	F	-33.98	L	TPF(0.99)G(0.01)PLSSR	0.989559		00523_B02_P003815_B0J_A00_R1	6022	0	0	0	0
TPSdGAEGLTPR	CDC5L	SKOV3	FALSE		TPSNGAEGLTPR	N	0.98	D	TPSN(0.999)GAEGLTPR	0.999426	Deamidation	00523_H10_P003818_B0H_A00_R1	4462	0	0	0	0
TPTQTdGSNVPFKPR	GTF2I	CCRF_CEM;M14;U251;PC3;RXF393	FALSE		TPTQTNGSNVPFKPR	N	0.98	D	TPTQTN(0.968)G(0.016)S(0.016)NVPFKPR;TPTQTN(0.991)GSNVPFKPR;TPTQT(0.013)N(0.961)G(0.013)S(0.013)NVPFKPR;TPTQT(0.016)N(0.968)G(0.016)SNVPFKPR	0.96809;0.9912173;0.9605217;0.9679321;0.9906268	Deamidation	00522_F10_P003814_B0F_A00_R1;00522_H04_P003812_B0H_A00_R1;00523_G01_P003815_B0G_A00_R1;00523_G07_P003817_B0G_A00_R1;00524_F01_P003819_B0F_A00_R2	3801;5053;4633;5389;4854	0	0	0	0
TSIAvDTIINQKR	ATP5A1	PC3	FALSE		TSIAIDTIINQKR	I	-14.02	V	TSIAI(1)DTIINQKR	0.999801	Comp.:-CH2	00523_F08_P003817_B0N_A00_R1	9112	1	1	1	0
TSLGPdGLDK	CCT5	MCF7	FALSE		TSLGPNGLDK	N	0.98	D	TSLGPN(0.963)GLDK	0.963172	Deamidation	00522_E02_P003811_B0M_A00_R1	5766	0	0	0	0
TSLSAPPNtSSTENPK	IFI16	M14	FALSE		TSLSAPPNSSSTENPK	S	14.02	T	TSLSAPPN(0.012)S(0.974)S(0.012)STENPK	0.974291	Methylation	00522_B05_P003812_B0J_A00_R1	4201	7	6	4	2
TSLtNQYVNKK	RAB7A	PC3	FALSE		TSLMNQYVNKK	M	-29.99	T	TSLM(0.969)N(0.015)Q(0.015)YVNKK;TSLM(1)NQYVNKK	0.9685591;0.9998879		00523_D09_P003817_B0T_A00_R1	3183;3180	0	0	0	0
TtDKSELVQK	YWHAB	PC3	FALSE		TMDKSELVQK	M	-29.99	T	T(0.015)M(0.971)D(0.015)KSELVQK	0.970715		00523_C09_P003817_B0S_A00_R1	3460	0	0	0	0
TTPSYVAyTDTER	HSPA1L;HSPA2;HSPA6;HSPA7;HSPA8	RXF393	FALSE		TTPSYVAFTDTER	F	15.99	Y	TTPSYVAF(0.985)TDTER	0.984946	Oxidation	00524_C02_P003819_B0K_A00_R2	5844	0	0	0	0
TVGLAiR	ACAD11	SKOV3	FALSE		TVGLAER	E	-15.96	I	TVGLAE(0.968)R	0.967999	Reduction	00523_B11_P003818_B0J_A00_R1	5506	0	0	0	0
TVGLAlR	ACAD11	SKOV3	FALSE		TVGLAER	E	-15.96	L	TVGLAE(0.968)R	0.967999	Reduction	00523_B11_P003818_B0J_A00_R1	5506	0	0	0	0
TVGLAnR	ACAD11	M14	FALSE		TVGLAER	E	-15	N	TVGLAE(0.968)R	0.967999	Comp.:ON2-C2H3S	00522_C05_P003812_B0K_A00_R1	3792	0	0	0	0
TVIIEQSdGSPK	HSPD1	CCRF_CEM	FALSE		TVIIEQSWGSPK	W	-71.05	D	TVIIEQSW(0.972)GSPK	0.971929		00522_E11_P003814_B0M_A00_R1	4230	0	0	0	0
TVPFCSTyAAFFTR	TKT	MCF7;SKOV3;U251	FALSE		TVPFCSTFAAFFTR	F	15.99	Y	TVPFCSTF(0.993)AAFFTR;TVPFCST(0.01)F(0.979)A(0.01)AFFTR;TVPFCSTF(0.994)AAFFTR	0.993075;0.9793653;0.9936066	Oxidation	00522_D02_P003811_B0L_A00_R1;00523_C11_P003818_B0K_A00_R1;00523_D02_P003815_B0L_A00_R1	15800;16449;16477;15667;11994	0	0	0	0
TVSVLdGGFR	TST	MCF7	FALSE		TVSVLNGGFR	N	0.98	D	TVSVLN(0.956)GGFR	0.955836	Deamidation	00522_B03_P003811_B0R_A00_R1	9400	0	0	0	0
TVSYdGILGPECGTK	TGM2	M14;H460	FALSE		TVSYNGILGPECGTK	N	0.98	D	TVSYN(0.989)GILGPECGTK;TVSYN(0.982)GILGPECGTK	0.9893555;0.9820413	Deamidation	00522_C05_P003812_B0K_A00_R1;00523_B05_P003816_B0J_A00_R1	9080;8391	0	0	0	0
TVVQLEGDNKLVTaFK	FABP1	MCF7	FALSE		TVVQLEGDNKLVTTFK	T	-30.01	A	TVVQLEGDNKLVTT(0.995)FK	0.994764		00522_H03_P003811_B0X_A00_R1	10029	2	1	1	1
TYDiLFK	RAB8A;RAB8B	RXF393	FALSE		TYDYLFK	Y	-49.98	I	TYDY(0.993)LFK	0.992784		00524_D03_P003819_B0T_A00_R1	7636	0	0	0	0
TYDlLFK	RAB8A;RAB8B	RXF393	FALSE		TYDYLFK	Y	-49.98	L	TYDY(0.993)LFK	0.992784		00524_D03_P003819_B0T_A00_R1	7636	0	0	0	0
TYDRDNSGtIDKNELK	PDCD6	MCF7	FALSE		TYDRDNSGMIDKNELK	M	-29.99	T	TYDRDNSGM(0.999)IDKNELK	0.999402		00522_F03_P003811_B0V_A00_R1	3308	0	0	0	0
VAAALPGtESTQDR	RAB6A	PC3	FALSE		VAAALPGMESTQDR	M	-29.99	T	VAAALPGM(0.992)ESTQDR	0.992416		00523_D09_P003817_B0T_A00_R1	5003	0	0	0	0
VAALIeK	BLMH	PC3	FALSE		VAALIQK	Q	0.98	E	VAALI(0.033)Q(0.961)K	0.961107	Deamidation	00523_C08_P003817_B0K_A00_R1	5919	0	0	0	0
VAGLgLK	ARMC9	PC3	FALSE		VAGLVLK	V	-42.05	G	VAGL(0.023)V(0.953)L(0.023)K	0.953425		00523_A07_P003817_B0I_A00_R1	6782	0	0	0	0
VAIDvGYR	AKR1B10	CCRF_CEM	FALSE		VAIDAGYR	A	28.03	V	VAIDA(0.976)GYR	0.976268	di-Methylation	00522_E12_P003814_B0U_A00_R1	4704	0	0	0	0
VaLSALER	MTHFD1	SKOV3	FALSE		VLLSALER	L	-42.05	A	V(0.021)L(0.979)LSALER	0.978626		00523_C10_P003818_B0C_A00_R1	3798	0	0	0	0
VAPEEdPVLLTEAPLNPK	ACTB;ACTG1	M14;H460	FALSE		VAPEEHPVLLTEAPLNPK	H	-22.03	D	VAPEEH(0.996)PVLLTEAPLNPK;VAPEEH(0.997)PVLLTEAPLNPK	0.9957696;0.9967762		00522_A06_P003812_B0Q_A00_R1;00523_G05_P003816_B0O_A00_R1	13575;13605;13629	0	0	0	0
VAPEEnPVLLTEAPLNPK	ACTB;ACTG1	H460;RXF393	FALSE		VAPEEHPVLLTEAPLNPK	H	-23.02	N	VAPEEH(0.999)PVLLTEAPLNPK;VAPEE(0.033)H(0.963)PVLLTEAPLNPK	0.9989298;0.9631828		00523_G05_P003816_B0O_A00_R1;00524_H02_P003819_B0P_A00_R1	13306;13321;9012	0	0	0	0
VAPEEqPVLLTEAPLNPK	ACTB;ACTG1	M14	FALSE		VAPEEHPVLLTEAPLNPK	H	-9	Q	VAPEEH(0.957)P(0.037)VLLTEAPLNPK	0.957164		00522_A06_P003812_B0Q_A00_R1	10346	0	0	0	0
VCNPIItK	HSPA2	H460	FALSE		VCNPIISK	S	14.02	T	VCNPIIS(0.982)K	0.981783	Methylation	00523_C05_P003816_B0K_A00_R1	5883;6559	0	0	0	0
VdGDASPAAAESGAK	MARCKS	M14;COLO205;PC3;U251;RXF393	FALSE		VNGDASPAAAESGAK	N	0.98	D	VN(0.992)GDASPAAAESGAK;VN(0.994)GDASPAAAESGAK;VN(0.996)GDASPAAAESGAK;V(0.012)N(0.988)GDASPAAAESGAK;V(0.011)N(0.989)GDASPAAAESGAK	0.9917315;0.9939008;0.996272;0.9964786;0.9878073;0.9885353;0.9956107	Deamidation	00522_E05_P003812_B0M_A00_R1;00522_E08_P003813_B0M_A00_R1;00522_F05_P003812_B0N_A00_R1;00523_D08_P003817_B0L_A00_R1;00523_E02_P003815_B0M_A00_R1;00523_E08_P003817_B0M_A00_R1;00524_D02_P003819_B0L_A00_R2	2886;2029;2547;2560;2814;2552;2825;2557	0	0	0	0
VdGEDPYPHK	KARS	SKOV3	FALSE		VNGEDPYPHK	N	0.98	D	V(0.02)N(0.98)GEDPYPHK	0.979666	Deamidation	00523_C11_P003818_B0K_A00_R1	3016	2	2	1	1
VdGGLNLSR	PPM1G	CCRF_CEM;U251	FALSE		VNGGLNLSR	N	0.98	D	V(0.014)N(0.986)GGLNLSR;V(0.023)N(0.977)GGLNLSR	0.98609;0.9765575	Deamidation	00522_D11_P003814_B0L_A00_R1;00523_D02_P003815_B0L_A00_R1	4655;5065	0	0	0	0
VdGRPLEMIEPR	RPS16	COLO205	FALSE		VNGRPLEMIEPR	N	0.98	D	V(0.013)N(0.987)GRPLEMIEPR	0.987421	Deamidation	00522_F09_P003813_B0V_A00_R1	4822	0	0	0	0
VdGWATLFLR	ITGA3	H460	FALSE		VNGWATLFLR	N	0.98	D	VN(0.992)GWATLFLR	0.991793	Deamidation	00523_F04_P003816_B0F_A00_R1	11998	0	0	0	0
VDIDVPDVgVQGPDWHLK	AHNAK	M14;COLO205;PC3	FALSE		VDIDVPDVDVQGPDWHLK;VDIDVPDVNVQGPDWHLK	D;N	-58.01;-57.02	G	VDIDVPDVD(0.973)VQGPDWHLK;VDIDVPDVD(0.99)VQGPDWHLK;VDIDVPDVD(0.985)VQGPDWHLK;VDIDVPDVN(0.971)VQGPDWHLK;VDIDVPDVD(0.977)VQGPDWHLK;VDIDVPDV(0.01)D(0.979)V(0.01)QGPDWHLK;VDIDVPDVN(0.984)VQGPDWHLK	0.9729946;0.9902145;0.9845327;0.9707413;0.977394;0.979154;0.9841557	Comp.:-C2H2O2;;-G	00522_B04_P003812_B0B_A00_R1;00522_C04_P003812_B0C_A00_R1;00522_D04_P003812_B0D_A00_R1;00522_E04_P003812_B0E_A00_R1;00522_F04_P003812_B0F_A00_R1;00522_F07_P003813_B0F_A00_R1;00523_B07_P003817_B0B_A00_R1	8806;11047;11266;13239;13324;13259;13181;12665;9373;8691	0	0	0	0
VDIDVPDVsIEGPEGK	AHNAK	M14	FALSE		VDIDVPDVNIEGPEGK	N	-27.01	S	VDIDVPDVN(0.983)IEGPEGK	0.982999		00522_C04_P003812_B0C_A00_R1	14103;13872	0	0	0	0
VDVqGPDVNIEGPEGK	AHNAK	M14	FALSE		VDVEGPDVNIEGPEGK	E	-0.98	Q	VDV(0.02)E(0.959)G(0.02)PDVNIEGPEGK	0.958584	Comp.:12C-13C	00522_C04_P003812_B0C_A00_R1	12728	0	0	0	0
VEADiSLPSMQGDLK	AHNAK2	H460	FALSE		VEADVSLPSMQGDLK	V	14.02	I	VEADV(0.999)SLPSMQGDLK	0.999338		00523_F04_P003816_B0F_A00_R1	7314	0	0	0	0
VEADlSLPSMQGDLK	AHNAK2	H460	FALSE		VEADVSLPSMQGDLK	V	14.02	L	VEADV(0.999)SLPSMQGDLK	0.999338		00523_F04_P003816_B0F_A00_R1	7314	0	0	0	0
VEAdVSLPSMQGDLK	AHNAK2	H460	FALSE		VEAEVSLPSMQGDLK	E	-14.02	D	VEAE(1)VSLPSMQGDLK	0.99972	Comp.:-CH2	00523_C04_P003816_B0C_A00_R1	6653	0	0	0	0
VEAFCsTWK	FABP7	U251	FALSE		VEAFCATWK	A	15.99	S	VEAFC(0.02)A(0.958)T(0.02)WK	0.958261	Oxidation	00523_G03_P003815_B0W_A00_R1	8994	0	0	0	0
VEMPSiK	AHNAK2	H460	FALSE		VEMPSFK	F	-33.98	I	VEMPSF(0.964)K(0.03)	0.963838		00523_B04_P003816_B0B_A00_R1	5239	0	0	0	0
VEMPSlK	AHNAK2	H460	FALSE		VEMPSFK	F	-33.98	L	VEMPSF(0.964)K(0.03)	0.963838		00523_B04_P003816_B0B_A00_R1	5239	0	0	0	0
VFDKEGdGTVMGAELR	MYL1;MYL3	MCF7	FALSE		VFDKEGNGTVMGAELR	N	0.98	D	VFDKEGN(0.999)GTVMGAELR	0.99908	Deamidation	00522_G03_P003811_B0W_A00_R1	7708;7747	0	0	0	0
VFSGLVtTGLK	EEF2	RXF393	FALSE		VFSGLVSTGLK	S	14.02	T	VFSGLV(0.02)S(0.957)T(0.02)GLK	0.957182	Methylation	00524_H01_P003819_B0H_A00_R2	9097	0	0	0	0
VFVMPdGMLK	PSME3	CCRF_CEM	FALSE		VFVMPNGMLK	N	0.98	D	VFVMPN(0.984)GMLK	0.983599	Deamidation	00522_B12_P003814_B0R_A00_R1	5734	0	0	0	0
VGAENVAIaEPSER	SQRDL	MCF7	FALSE		VGAENVAIVEPSER	V	-28.03	A	VGAENVAIV(0.982)EPSER;VGAENVAIV(0.983)EPSER	0.9821816;0.983368		00522_G02_P003811_B0O_A00_R1;00522_H02_P003811_B0P_A00_R1	6996;7132	1	1	1	1
VGDPQELdGITR	FASN	MCF7;CCRF_CEM;COLO205;PC3;SKOV3	FALSE		VGDPQELNGITR	N	0.98	D	VGDPQELN(0.985)GITR;VGDPQELN(0.993)GITR;VGDPQELN(0.99)GITR;VGDPQELN(0.962)GITR;VGDPQELN(0.983)GITR;VGDPQEL(0.015)N(0.953)G(0.015)I(0.015)TR	0.9852639;0.9929558;0.9895931;0.962249;0.983041;0.9832221;0.953229	Deamidation	00522_C01_P003811_B0C_A00_R1;00522_C10_P003814_B0C_A00_R1;00522_D07_P003813_B0D_A00_R1;00522_E01_P003811_B0E_A00_R1;00523_C07_P003817_B0C_A00_R1;00523_C10_P003818_B0C_A00_R1;00523_F10_P003818_B0F_A00_R1	4853;4302;4440;5216;5642;5765;5975	0	0	0	0
VGEVIVTKDDAtLLK	HSPD1	PC3	FALSE		VGEVIVTKDDAMLLK	M	-29.99	T	VGEVIVTKDDAM(0.995)LLK	0.994735		00523_E08_P003817_B0M_A00_R1	9840	0	0	0	0
VGEySGANK	TXN	CCRF_CEM	FALSE		VGEFSGANK	F	15.99	Y	VGEF(0.988)S(0.011)GANK	0.988164	Oxidation	00522_H11_P003814_B0P_A00_R1	1869	0	0	0	0
VGEySGANKEK	TXN	CCRF_CEM	FALSE		VGEFSGANKEK	F	15.99	Y	VGEF(0.985)S(0.014)GANKEK	0.984954	Oxidation	00522_H11_P003814_B0P_A00_R1	1570	0	0	0	0
VGFvTYNK	SEC24D	RXF393	FALSE		VGFITYNK	I	-14.02	V	VGFI(0.992)TYNK	0.992337	Comp.:-CH2	00524_G01_P003819_B0G_A00_R2	5746	0	0	0	0
VGgVIVTK	HSPD1	M14;CCRF_CEM	FALSE		VGEVIVTK	E	-72.02	G	VGE(0.996)VIVTK;VGE(0.983)V(0.014)IVTK	0.9963776;0.9833067		00522_E05_P003812_B0M_A00_R1;00522_E11_P003814_B0M_A00_R1	5188;4171	0	0	0	0
VGIPVTDEdGNR	SFXN1	M14	FALSE		VGIPVTDENGNR	N	0.98	D	VGIPVTDEN(0.965)GNR	0.96541	Deamidation	00522_B06_P003812_B0R_A00_R1	6391	0	0	0	0
VGtVETNSQDRPVDDVK	PPIL1	COLO205;CCRF_CEM;SKOV3;PC3	FALSE		VGMVETNSQDRPVDDVK	M	-29.99	T	VGM(0.958)V(0.04)ETNSQDRPVDDVK;VGM(0.998)VETNSQDRPVDDVK;VGM(0.999)VETNSQDRPVDDVK;VGM(0.997)VETNSQDRPVDDVK	0.9583421;0.9976054;0.9987461;0.9972184		00522_F09_P003813_B0V_A00_R1;00522_F12_P003814_B0V_A00_R1;00523_E12_P003818_B0U_A00_R1;00523_F09_P003817_B0V_A00_R1	2897;2927;2564;3736;3689	0	0	0	0
VGVdGFGR	GAPDH	MCF7;M14;CCRF_CEM;COLO205;U251;SKOV3;PC3;H460;RXF393	FALSE		VGVNGFGR	N	0.98	D	VGVN(0.982)GFGR;VGVN(0.992)GFGR;VGVN(0.987)GFGR;VGVN(0.99)GFGR;VGVN(0.985)GFGR;VGVN(0.996)GFGR;VGVN(0.989)GFGR;VGV(0.014)N(0.967)G(0.014)FGR;VGVN(0.994)GFGR;VGV(0.011)N(0.977)G(0.011)FGR;VGVN(0.973)GFGR;VGVN(0.983)GFGR;VGV(0.023)N(0.952)G(0.023)FGR;VGVN(0.995)GFGR;VGVN(0.991)GFGR;VGV(0.014)N(0.971)G(0.014)FGR	0.9817676;0.9917311;0.9873809;0.9917313;0.9923017;0.9917302;0.9895758;0.9850644;0.9957914;0.989283;0.9892832;0.9895764;0.9892831;0.9674204;0.9943781;0.9770613;0.972968;0.9827489;0.9851147;0.9935191;0.9895698;0.9729617;0.9518295;0.9895759;0.9817675;0.9851159;0.9895762;0.9920483;0.99467;0.9907287;0.9713987;0.9816294;0.9770538	Deamidation	00522_A02_P003811_B0I_A00_R1;00522_A06_P003812_B0Q_A00_R1;00522_B03_P003811_B0R_A00_R1;00522_B06_P003812_B0R_A00_R1;00522_B12_P003814_B0R_A00_R1;00522_C03_P003811_B0S_A00_R1;00522_C06_P003812_B0S_A00_R1;00522_C12_P003814_B0S_A00_R1;00522_D03_P003811_B0T_A00_R1;00522_D06_P003812_B0T_A00_R1;00522_D09_P003813_B0T_A00_R1;00522_E01_P003811_B0E_A00_R1;00522_E02_P003811_B0M_A00_R1;00522_E03_P003811_B0U_…	6568;5664;6012;5948;6742;6099;5563;4438;6038;6838;5461;6217;4357;5885;6588;5305;4946;5510;6781;6622;5141;3580;3958;3894;4561;5105;3604;3956;4821;5365;4780;6741;5525;4385;4828;5762;5429;4680;5625;6306;5782;4691;3639	0	0	0	0
ViAGLQIK	KPNB1	CCRF_CEM;U251	FALSE		VAAGLQIK	A	42.05	I	V(0.025)A(0.974)AGLQIK;V(0.029)A(0.971)AGLQIK	0.9744368;0.971084	tri-Methylation	00522_G10_P003814_B0G_A00_R1;00523_H01_P003815_B0H_A00_R1	6462;7271	0	0	0	0
ViALAEGR	ARFGAP1	PC3	FALSE		VVALAEGR	V	14.02	I	V(0.027)V(0.973)ALAEGR	0.973144	Methylation	00523_F09_P003817_B0V_A00_R1	4926	0	0	0	0
VIDQQdGLYR	RPA1	M14	FALSE		VIDQQNGLYR	N	0.98	D	VIDQQN(0.978)GLYR	0.977686	Deamidation	00522_D05_P003812_B0L_A00_R1	5738	0	0	0	0
VIdSVDIK	WDR1	MCF7	FALSE		VINSVDIK	N	0.98	D	VIN(0.98)S(0.014)VDIK	0.980134	Deamidation	00522_D02_P003811_B0L_A00_R1	6384	0	0	0	0
VIFGLyGK	PPIB	CCRF_CEM	FALSE		VIFGLFGK	F	15.99	Y	VIFGLF(0.982)GK	0.982013	Oxidation	00522_E12_P003814_B0U_A00_R1	8332	0	0	0	0
VIGIDHIKELVDDSiNNVR	PCMT1	RXF393	FALSE		VIGIDHIKELVDDSVNNVR	V	14.02	I	VIGIDHIKELVDDSV(0.992)NNVR	0.992447	Methylation	00524_C03_P003819_B0S_A00_R1	9721	10	9	8	7
VIGIDHIKELVDDSlNNVR	PCMT1	RXF393	FALSE		VIGIDHIKELVDDSVNNVR	V	14.02	L	VIGIDHIKELVDDSV(0.992)NNVR	0.992447	Methylation	00524_C03_P003819_B0S_A00_R1	9721	0	0	0	0
VIHDNFGIVEGLnTTVHAITATQK	GAPDH	H460	FALSE		VIHDNFGIVEGLMTTVHAITATQK	M	-17	N	VIHDNFGIVEGL(0.017)M(0.965)T(0.017)TVHAITATQK	0.965167	Loss of ammonia	00523_B06_P003816_B0R_A00_R1	16489;16504	0	0	0	0
VIPELdGK	GAPDH	MCF7;CCRF_CEM;SKOV3;RXF393	FALSE		VIPELNGK	N	0.98	D	VIPELN(0.982)GK;VIPELN(0.983)GK;VIPELN(0.99)GK;VIPELN(0.976)GK;VIPELN(0.987)GK;VIPEL(0.01)N(0.979)G(0.01)K;VIPELN(0.973)GK	0.9824775;0.9827538;0.9895635;0.9763367;0.9866437;0.9793502;0.9729357;0.9833815	Deamidation	00522_A03_P003811_B0Q_A00_R1;00522_B03_P003811_B0R_A00_R1;00522_B12_P003814_B0R_A00_R1;00522_C02_P003811_B0K_A00_R1;00522_C03_P003811_B0S_A00_R1;00522_E03_P003811_B0U_A00_R1;00522_G03_P003811_B0W_A00_R1;00522_H02_P003811_B0P_A00_R1;00523_D12_P003818_B0T_A00_R1;00524_D03_P003819_B0T_A00_R1	6910;7379;5405;7314;7471;7240;6619;6775;7454;6939;4748	0	0	0	0
VIPELdGKLTGMAFR	GAPDH	CCRF_CEM;M14;U251	FALSE		VIPELNGKLTGMAFR	N	0.98	D	VIPELN(0.955)GKLTGMAFR;VIPELN(0.972)GKLTGMAFR;VIPELN(0.984)GKLTGMAFR;VIPELN(0.968)GKLTGMAFR	0.9552682;0.9718065;0.9843579;0.9682555	Deamidation	00522_A12_P003814_B0Q_A00_R1;00522_B06_P003812_B0R_A00_R1;00523_A03_P003815_B0Q_A00_R1	8177;8896;9454;9503;12887;8808	0	0	0	0
VIPSFMCQAGDFTNHdGTGGK	PPIF	PC3	FALSE		VIPSFMCQAGDFTNHNGTGGK	N	0.98	D	VIPSFMCQAGDFTNH(0.014)N(0.956)G(0.014)T(0.014)GGK	0.95565	Deamidation	00523_E09_P003817_B0U_A00_R1	7722	0	0	0	0
VIQALAtK	LRPPRC	CCRF_CEM	FALSE		VIQALAMK	M	-29.99	T	VIQALAM(0.984)K	0.983567		00522_E10_P003814_B0E_A00_R1	3551	0	0	0	0
ViSSIEQK	YWHAZ	SKOV3	FALSE		VVSSIEQK	V	14.02	I	VV(0.993)SSIEQK	0.993004	Methylation	00523_H12_P003818_B0X_A00_R1	3264	0	0	0	0
VKEGtNIVEAMER	PPIA	COLO205	FALSE		VKEGMNIVEAMER	M	-29.99	T	VKEG(0.024)M(0.952)N(0.024)IVEAMER	0.952448		00522_F09_P003813_B0V_A00_R1	5246	0	0	0	0
VKGDMDVSiPK	AHNAK	H460	FALSE		VKGDMDVSVPK	V	14.02	I	VKGDMDV(0.017)S(0.017)V(0.966)PK	0.966195		00523_D04_P003816_B0D_A00_R1	4023	0	0	0	0
VKGDMDVSlPK	AHNAK	H460	FALSE		VKGDMDVSVPK	V	14.02	L	VKGDMDV(0.017)S(0.017)V(0.966)PK	0.966195		00523_D04_P003816_B0D_A00_R1	4023	0	0	0	0
VKGDVDVSvPK	AHNAK	MCF7;U251	FALSE		VKGDVDVSLPK	L	-14.02	V	VKGDVDVSL(0.996)PK;VKGDVDVSL(1)PK	0.9956621;0.999887	Comp.:-CH2	00522_F01_P003811_B0F_A00_R1;00523_C01_P003815_B0C_A00_R1	4324;4060	0	0	0	0
VKGDVDVTvPK	AHNAK	M14	FALSE		VKGDVDVTLPK	L	-14.02	V	VKGDVDVT(0.035)L(0.961)PK	0.96117	Comp.:-CH2	00522_F04_P003812_B0F_A00_R1	6105;6074	0	0	0	0
VKGDVDVtVPK	AHNAK	SKOV3	FALSE		VKGDVDVSVPK	S	14.02	T	VKGDVDV(0.016)S(0.966)V(0.016)PK	0.966488	Methylation	00523_E10_P003818_B0E_A00_R1	6320	0	0	0	0
VKVGVdGFGR	GAPDH	MCF7;COLO205;CCRF_CEM;M14;U251;PC3;SKOV3;RXF393	FALSE		VKVGVNGFGR	N	0.98	D	VKVGV(0.015)N(0.97)G(0.015)FGR;VKVGVN(0.991)GFGR;VKVGV(0.018)N(0.963)G(0.018)FGR;VKVGVN(0.994)GFGR;VKVGVN(0.986)GFGR;VKVGVN(0.988)GFGR;VKVGV(0.024)N(0.951)G(0.024)FGR;VKVGV(0.018)N(0.962)G(0.019)FGR;VKVGVN(0.956)GFGR;VKVGV(0.02)N(0.96)G(0.02)FGR;VKVGV(0.01)N(0.959)G(0.01)F(0.01)G(0.01)R;VKVGVN(0.981)GFGR	0.9704129;0.9913969;0.9632188;0.993825;0.985513;0.9880764;0.9509052;0.9621849;0.9559642;0.9596534;0.9588409;0.9811653	Deamidation	00522_A03_P003811_B0Q_A00_R1;00522_A09_P003813_B0Q_A00_R1;00522_A12_P003814_B0Q_A00_R1;00522_B06_P003812_B0R_A00_R1;00522_H02_P003811_B0P_A00_R1;00523_A03_P003815_B0Q_A00_R1;00523_A09_P003817_B0Q_A00_R1;00523_A12_P003818_B0Q_A00_R1;00524_A03_P003819_B0Q_A00_R1;00524_H02_P003819_B0P_A00_R1	6151;4761;4721;5940;5972;6570;5142;6590;6193;6783;4500;4791;4595	0	0	0	0
VKYETELAtR	KRT18	SKOV3	FALSE		VKYETELAMR	M	-29.99	T	VKYETELA(0.014)M(0.972)R(0.014);VKYETELAM(0.991)R	0.9717141;0.9905171		00523_G11_P003818_B0O_A00_R1;00523_H11_P003818_B0P_A00_R1	4491;4607	0	0	0	0
VlAGLQIK	KPNB1	CCRF_CEM;U251	FALSE		VAAGLQIK	A	42.05	L	V(0.025)A(0.974)AGLQIK;V(0.029)A(0.971)AGLQIK	0.9744368;0.971084	tri-Methylation	00522_G10_P003814_B0G_A00_R1;00523_H01_P003815_B0H_A00_R1	6462;7271	0	0	0	0
VLAhPSDDTK	EPPK1;PLEC	SKOV3	FALSE		VLADPSDDTK	D	22.03	H	VLAD(0.994)PSDDTK	0.993791		00523_B10_P003818_B0B_A00_R1	1982	0	0	0	0
VlALAEGR	ARFGAP1	PC3	FALSE		VVALAEGR	V	14.02	L	V(0.027)V(0.973)ALAEGR	0.973144	Methylation	00523_F09_P003817_B0V_A00_R1	4926	0	0	0	0
VLDVNLtGTFNVIR	HSD17B10	SKOV3	FALSE		VLDVNLMGTFNVIR	M	-29.99	T	VLDVNLM(0.981)GTFNVIR	0.98106		00523_C12_P003818_B0S_A00_R1	14985	0	0	0	0
VLEGtEVVR	PPIB	PC3	FALSE		VLEGMEVVR	M	-29.99	T	VLEGM(0.983)EVVR	0.983453		00523_D09_P003817_B0T_A00_R1	5021	0	0	0	0
VLEVGFGMAIAAiK	GAMT	RXF393	FALSE		VLEVGFGMAIAASK	S	26.05	I	VLEVGFGMAIAAS(0.993)K	0.993029		00524_C03_P003819_B0S_A00_R1	9620	0	0	0	0
VLEVGFGMAIAAlK	GAMT	RXF393	FALSE		VLEVGFGMAIAASK	S	26.05	L	VLEVGFGMAIAAS(0.993)K	0.993029		00524_C03_P003819_B0S_A00_R1	9620	1	1	1	0
VLLeALER	MTHFD1	PC3	FALSE		VLLSALER	S	42.01	E	VLL(0.011)S(0.955)A(0.011)L(0.011)E(0.011)R	0.954612	Acetylation	00523_B08_P003817_B0J_A00_R1	9854	0	0	0	0
VLNNnEIGTSLFDEEGAK	PGK1	U251	FALSE		VLNNMEIGTSLFDEEGAK	M	-17	N	VLNN(0.012)M(0.976)E(0.012)IGTSLFDEEGAK	0.975527	Loss of ammonia	00523_B03_P003815_B0R_A00_R1	10460;10474	0	0	0	0
VLQLYPdNK	FKBP4	MCF7;CCRF_CEM;PC3	FALSE		VLQLYPNNK	N	0.98	D	VLQLYP(0.013)N(0.956)N(0.013)K(0.013);VLQLY(0.012)P(0.012)N(0.957)N(0.012)K;VLQLYPN(0.956)NK	0.9558383;0.9571376;0.9559642	Deamidation	00522_E02_P003811_B0M_A00_R1;00522_E11_P003814_B0M_A00_R1;00523_E08_P003817_B0M_A00_R1	8865;6600;8854	0	0	0	0
VlSSIEQK	YWHAZ	SKOV3	FALSE		VVSSIEQK	V	14.02	L	VV(0.993)SSIEQK	0.993004	Methylation	00523_H12_P003818_B0X_A00_R1	3264	0	0	0	0
VLTtPETCR	PSMD1	PC3	FALSE		VLTMPETCR	M	-29.99	T	VLTM(0.988)P(0.01)ETCR	0.988421		00523_G07_P003817_B0G_A00_R1	3686	0	0	0	0
VNFAtNVGK	PKM	PC3	FALSE		VNFAMNVGK	M	-29.99	T	VNFAM(0.992)NVGK	0.991881		00523_E08_P003817_B0M_A00_R1	5627;5601	0	0	0	0
VNGRPLEtIEPR	RPS16	COLO205	FALSE		VNGRPLEMIEPR	M	-29.99	T	VNGRPLEM(0.998)IEPR	0.998441		00522_F09_P003813_B0V_A00_R1	4229	0	0	0	0
VNQPASFAVSLdGAK	FLNA	RXF393	FALSE		VNQPASFAVSLNGAK	N	0.98	D	VNQPASFAVSLN(0.963)GAK	0.962846	Deamidation	00524_C01_P003819_B0C_A00_R2	8101	0	0	0	0
VNyTVDQIR	EEF2	RXF393	FALSE		VNFTVDQIR	F	15.99	Y	VNF(1)TVDQIR;VNF(0.969)T(0.029)VDQIR	0.999715;0.9689183;0.9998871	Oxidation	00524_H01_P003819_B0H_A00_R2	5648;6203;6210;6829	0	0	0	0
VPDVdLK	AHNAK	M14	FALSE		VPDVELK	E	-14.02	D	VPDV(0.018)E(0.964)L(0.018)K	0.963516	Comp.:-CH2	00522_B04_P003812_B0B_A00_R1	4369	0	0	0	0
VpGQDGSVVQFK	SUMO2;SUMO3;SUMO4	MCF7	FALSE		VAGQDGSVVQFK	A	26.02	P	V(0.034)A(0.966)GQDGSVVQFK	0.965688	Acetaldehyde	00522_G03_P003811_B0W_A00_R1	8551	0	0	0	0
VpLEAAIR	ACO1	H460	FALSE		VLLEAAIR	L	-16.03	P	V(0.01)L(0.99)LEAAIR	0.989512	Comp.:S-C4	00523_A05_P003816_B0I_A00_R1	9770	0	0	0	0
VPvTQATR	SEC23A	MCF7	FALSE		VPLTQATR	L	-14.02	V	VPL(0.994)TQATR	0.994141	Comp.:-CH2	00522_B02_P003811_B0J_A00_R1	2489	0	0	0	0
VQLPTEsLQELLDLHR	GBP1;GBP2	PC3	FALSE		VQLPTETLQELLDLHR	T	-14.02	S	VQLPTET(0.982)LQELLDLHR	0.982291	Comp.:-CH2	00523_D08_P003817_B0L_A00_R1	16299	0	0	0	0
VQNtALYADVGGK	SSR4	CCRF_CEM	FALSE		VQNMALYADVGGK	M	-29.99	T	VQNM(1)ALYADVGGK;VQNM(0.989)A(0.01)LYADVGGK	0.9999327;0.9891705		00522_F12_P003814_B0V_A00_R1;00522_G12_P003814_B0W_A00_R1	4032;4057;4007	0	0	0	0
VQPVIGEdGGDAR	OSBP	MCF7;COLO205;H460;PC3	FALSE		VQPVIGENGGDAR	N	0.98	D	VQPVIGEN(0.981)GGDAR;VQPVIGEN(0.977)GGDAR	0.9806339;0.9773472;0.9773521;0.9772806	Deamidation	00522_A02_P003811_B0I_A00_R1;00522_B08_P003813_B0J_A00_R1;00523_A05_P003816_B0I_A00_R1;00523_A07_P003817_B0I_A00_R1	5263;3846;5191;5215	0	0	0	0
VQtPSFK	AHNAK2	H460	FALSE		VQMPSFK	M	-29.99	T	VQM(0.988)P(0.012)SFK	0.98782		00523_B04_P003816_B0B_A00_R1	3336	1	1	0	0
VQVvLPK	SERPINE2	PC3	FALSE		VQVILPK	I	-14.02	V	VQVI(0.967)L(0.023)PK	0.96744	Comp.:-CH2	00523_A09_P003817_B0Q_A00_R1	8909	0	0	0	0
VSeCPLSLWR	CLPTM1	U251	FALSE		VSFCPLSLWR	F	-18.03	E	VSF(0.983)CPLSLWR	0.983372	Loss of water	00523_C01_P003815_B0C_A00_R1	4038	0	0	0	0
VSFELyADKVPK	PPIA	M14;SKOV3;RXF393	FALSE		VSFELFADKVPK	F	15.99	Y	VSFELF(0.982)ADKVPK;VSFEL(0.014)F(0.971)A(0.014)DKVPK;VSFELF(0.985)ADKVPK	0.9818546;0.9713834;0.9848442	Oxidation	00522_F06_P003812_B0V_A00_R1;00523_E12_P003818_B0U_A00_R1;00524_E03_P003819_B0U_A00_R1	10319;8661;8681;6080	0	0	0	0
VSMPgVDLNLKGPK	AHNAK	H460	FALSE		VSMPDVDLNLKGPK	D	-58.01	G	VSMPD(0.988)VDLNLKGPK	0.988464	Comp.:-C2H2O2	00523_B04_P003816_B0B_A00_R1	5143	1	1	1	1
VSPYVdGEIQK	IFI35	MCF7	FALSE		VSPYVNGEIQK	N	0.98	D	VSPYVN(0.987)GEIQK	0.987027	Deamidation	00522_B03_P003811_B0R_A00_R1	6002	0	0	0	0
VSQGQLVVtQPEK	PDIA4	PC3	FALSE		VSQGQLVVMQPEK	M	-29.99	T	VSQGQLVVM(0.981)QPEK	0.98148		00523_B08_P003817_B0J_A00_R1	5697	0	0	0	0
VSStEGAAKEEPK	HMGN1	M14	FALSE		VSSAEGAAKEEPK	A	30.01	T	VSSA(0.993)EGAAKEEPK;VSS(0.014)A(0.973)E(0.014)GAAKEEPK	0.9925349;0.9725537	Comp.:H2CO	00522_F06_P003812_B0V_A00_R1	1464;1470	0	0	0	0
VSyELFADKVPK	PPIA	M14;SKOV3;PC3	FALSE		VSFELFADKVPK	F	15.99	Y	VSF(0.987)E(0.012)LFADKVPK;VSF(1)ELFADKVPK;VSF(0.956)E(0.026)LFADKVPK	0.9871832;0.9999761;0.9557326	Oxidation	00522_F06_P003812_B0V_A00_R1;00523_E12_P003818_B0U_A00_R1;00523_F09_P003817_B0V_A00_R1	10192;9944;9967;8813	0	0	0	0
VTdGAFTGEISPGMIK	TPI1	COLO205;SKOV3;RXF393	FALSE		VTNGAFTGEISPGMIK	N	0.98	D	VTN(0.97)G(0.015)A(0.015)FTGEISPGMIK;VTN(0.982)G(0.017)AFTGEISPGMIK;VTN(0.971)G(0.014)A(0.014)FTGEISPGMIK;VTN(0.963)G(0.018)A(0.018)FTGEISPGMIK	0.9701269;0.9824329;0.9711851;0.9626509	Deamidation	00522_C09_P003813_B0S_A00_R1;00523_C12_P003818_B0S_A00_R1;00524_C03_P003819_B0S_A00_R1	7323;8561;11454;7218	0	0	0	0
VtGLVPAK	FASN	COLO205	FALSE		VMGLVPAK	M	-29.99	T	V(0.031)M(0.969)GLVPAK	0.9693		00522_D07_P003813_B0D_A00_R1	3780	0	0	0	0
VTLqLIR	EXOSC3	COLO205	FALSE		VTLGLIR	G	71.04	Q	VTL(0.012)G(0.977)L(0.012)IR	0.976654		00522_B09_P003813_B0R_A00_R1	9678	0	0	0	0
VTNLLtLK	PTBP1;PTBP3	MCF7	FALSE		VTNLLMLK	M	-29.99	T	VTNLL(0.015)M(0.969)L(0.015)K	0.969183		00522_E02_P003811_B0M_A00_R1	11009	0	0	0	0
VTtPDVDLHLK	AHNAK	H460	FALSE		VTAPDVDLHLK	A	30.01	T	VTA(0.989)PDVDLHLK	0.989274	Comp.:H2CO	00523_E04_P003816_B0E_A00_R1	6897	0	0	0	0
VTYTPtAPGSYLISIK	FLNA	PC3	FALSE		VTYTPMAPGSYLISIK	M	-29.99	T	VTYTP(0.011)M(0.978)A(0.011)PGSYLISIK	0.977845		00523_C07_P003817_B0C_A00_R1	11406	0	0	0	0
VVAACAtPVMK	NDUFS1	SKOV3	FALSE		VVAACAMPVMK	M	-29.99	T	VVAACAM(0.989)PVMK	0.988744		00523_B11_P003818_B0J_A00_R1	3845	0	0	0	0
VVCLIQdGSFK	SRP72	SKOV3	FALSE		VVCLIQNGSFK	N	0.98	D	VVCLIQ(0.012)N(0.974)G(0.012)SFK	0.974182	Deamidation	00523_B11_P003818_B0J_A00_R1	10325	0	0	0	0
VVdGKVEYFLK	CBX3	M14;U251;H460;RXF393	FALSE		VVNGKVEYFLK	N	0.98	D	VVN(0.975)G(0.012)K(0.012)VEYFLK;VVN(0.973)G(0.026)KVEYFLK;VVN(0.954)G(0.022)K(0.022)VEYFLK;VVN(0.966)G(0.026)KVEYFLK;VVN(0.999)GKVEYFLK	0.9752799;0.9726034;0.9540496;0.9659609;0.999341	Deamidation	00522_E06_P003812_B0U_A00_R1;00523_D03_P003815_B0T_A00_R1;00523_D06_P003816_B0T_A00_R1;00524_D03_P003819_B0T_A00_R1	8204;8556;7150;7425;8449;6256	0	0	0	0
VVDLMAHMqSKE	GAPDH	H460	FALSE		VVDLMAHMASKE	A	57.02	Q	VVDLMAHM(0.021)A(0.953)SKE	0.953388	Carbamidomethyl	00523_A06_P003816_B0Q_A00_R1	5228	0	0	0	0
VVDLMAHtASKE	GAPDH	MCF7;COLO205;PC3;RXF393	FALSE		VVDLMAHMASKE	M	-29.99	T	VVDLMAHM(0.991)ASKE;VVDLMAH(0.015)M(0.969)A(0.015)SKE;VVDLMAHM(1)ASKE;VVDLMAH(0.01)M(0.979)A(0.01)SKE	0.9912589;0.9688539;0.9999468;0.9791286		00522_A03_P003811_B0Q_A00_R1;00522_A09_P003813_B0Q_A00_R1;00523_A09_P003817_B0Q_A00_R1;00524_A03_P003819_B0Q_A00_R1	3489;4334;3557;2705	0	0	0	0
VVDLnAHMASKE	GAPDH	MCF7	FALSE		VVDLMAHMASKE	M	-17	N	VVDL(0.02)M(0.959)A(0.02)HMASKE	0.959145	Loss of ammonia	00522_H02_P003811_B0P_A00_R1	9011	0	0	0	0
VVDLtAHMASKE	GAPDH	MCF7	FALSE		VVDLMAHMASKE	M	-29.99	T	VVDLM(0.974)AHMASKE	0.973792		00522_A03_P003811_B0Q_A00_R1	5458	0	0	0	0
VVHVdGYGK	DLD	CCRF_CEM;M14;U251;H460;PC3;RXF393	FALSE		VVHVNGYGK	N	0.98	D	VVHVN(0.98)G(0.018)YGK;VVHVN(0.969)G(0.027)YGK;VVHV(0.01)N(0.98)G(0.01)YGK;VVHVN(0.974)G(0.025)YGK;VVHVN(0.999)GYGK;VVHV(0.018)N(0.963)G(0.018)YGK	0.980355;0.9685599;0.9797838;0.9735641;0.9989431;0.9633416	Deamidation	00522_F11_P003814_B0N_A00_R1;00522_G05_P003812_B0O_A00_R1;00523_F02_P003815_B0N_A00_R1;00523_F05_P003816_B0N_A00_R1;00523_F08_P003817_B0N_A00_R1;00524_F02_P003819_B0N_A00_R2	2503;2913;2974;3317;3194;3010	0	0	0	0
VVSETdDTKVLRH	KRT18	CCRF_CEM;MCF7	FALSE		VVSETNDTKVLRH	N	0.98	D	VVSETN(0.992)DTKVLRH;VVSETN(0.994)DTKVLRH	0.9918956;0.9935851	Deamidation	00522_G11_P003814_B0O_A00_R1;00522_H02_P003811_B0P_A00_R1	3139;4087	0	0	0	0
VvSSIEQK	SFN	M14	FALSE		VLSSIEQK	L	-14.02	V	V(0.039)L(0.956)SSIEQK	0.956116	Comp.:-CH2	00522_C06_P003812_B0S_A00_R1	6618	0	0	0	0
VVVCDdGTGFVK	ACTR2	M14	FALSE		VVVCDNGTGFVK	N	0.98	D	VVVCD(0.012)N(0.984)GTGFVK	0.983535	Deamidation	00522_A06_P003812_B0Q_A00_R1	7488	0	0	0	0
VWDvSGLR	COPA	U251;H460	FALSE		VWDISGLR	I	-14.02	V	VWDI(0.993)SGLR	0.993436	Comp.:-CH2	00523_F01_P003815_B0F_A00_R1;00523_F04_P003816_B0F_A00_R1	8056;7559	0	0	0	0
VYAdGQHLFDFAHR	LGALS4	MCF7	FALSE		VYANGQHLFDFAHR	N	0.98	D	VYAN(0.984)GQHLFDFAHR;VYAN(0.993)GQHLFDFAHR;VYAN(0.992)GQHLFDFAHR	0.9843147;0.9933594;0.9924024	Deamidation	00522_A03_P003811_B0Q_A00_R1;00522_B03_P003811_B0R_A00_R1	10583;10628;10755;10880	0	0	0	0
VYISdGQVLDSR	SELENOK	SKOV3	FALSE		VYISNGQVLDSR	N	0.98	D	VYIS(0.012)N(0.976)G(0.012)QVLDSR	0.976181	Deamidation	00523_G12_P003818_B0W_A00_R1	6431	0	0	0	0
VySGLVSTGLK	EEF2	RXF393	FALSE		VFSGLVSTGLK	F	15.99	Y	VF(0.993)SGLVSTGLK	0.993128	Oxidation	00524_H01_P003819_B0H_A00_R2	7686	0	0	0	0
WGQIiLK	RNPEP	MCF7;U251;RXF393	FALSE		WGQIVLK	V	14.02	I	WGQIV(0.991)LK;WGQIV(0.987)L(0.013)K;WGQIV(0.989)L(0.01)K	0.9914694;0.9865367;0.9893899	Methylation	00522_D02_P003811_B0L_A00_R1;00523_D02_P003815_B0L_A00_R1;00524_C02_P003819_B0K_A00_R2	11096;8569;9159	4	0	0	0
WGQIlLK	RNPEP	MCF7;U251;RXF393	FALSE		WGQIVLK	V	14.02	L	WGQIV(0.991)LK;WGQIV(0.987)L(0.013)K;WGQIV(0.989)L(0.01)K	0.9914694;0.9865367;0.9893899	Methylation	00522_D02_P003811_B0L_A00_R1;00523_D02_P003815_B0L_A00_R1;00524_C02_P003819_B0K_A00_R2	11096;8569;9159	5	1	0	0
WGTDEvK	ANXA5	H460	FALSE		WGTDEEK	E	-29.97	V	WGTDEE(0.982)K	0.9820583;0.9817866		00523_A06_P003816_B0Q_A00_R1;00523_B06_P003816_B0R_A00_R1	4560;4561	0	0	0	0
WIGLDLSdGKPR	TCP1	H460	FALSE		WIGLDLSNGKPR	N	0.98	D	WIGLDLS(0.015)N(0.954)G(0.015)K(0.015)PR	0.954481	Deamidation	00523_E05_P003816_B0M_A00_R1	11482	0	0	0	0
WLLLCNPGLAnTIVEK	PYGB	H460	FALSE		WLLLCNPGLADTIVEK	D	-0.98	N	WLLLCNPGLAD(0.988)TIVEK;WLLLCNPGLAD(0.985)TIVEK	0.9876275;0.9845306	Comp.:12C-13C	00523_A05_P003816_B0I_A00_R1;00523_H04_P003816_B0H_A00_R1	15704;15764;15693;11945	0	0	0	0
WLPdGTLK	ACSL1;ACSL5	MCF7	FALSE		WLPNGTLK	N	0.98	D	WLP(0.012)N(0.976)G(0.012)TLK	0.975775	Deamidation	00522_D02_P003811_B0L_A00_R1	9537	0	0	0	0
YALQtEQLNGILLHLESELAQTR	KRT18	MCF7	FALSE		YALQMEQLNGILLHLESELAQTR	M	-29.99	T	YALQM(0.998)EQLNGILLHLESELAQTR	0.997761		00522_G02_P003811_B0O_A00_R1	20625	0	0	0	0
YDdGSGYR	DHX9	M14;U251	FALSE		YDNGSGYR	N	0.98	D	YDN(0.99)G(0.01)SGYR;YDN(0.993)GSGYR	0.9895546;0.9931284	Deamidation	00522_G04_P003812_B0G_A00_R1;00523_F01_P003815_B0F_A00_R1	2383;2465	0	0	0	0
YDDtAACMK	YWHAZ	MCF7	FALSE		YDDMAACMK	M	-29.99	T	YDDM(0.994)AACMK	0.994117		00522_C03_P003811_B0S_A00_R1	3257	0	0	0	0
YEdGAFQER	DTYMK	MCF7;COLO205;CCRF_CEM;H460;PC3;RXF393	FALSE		YENGAFQER	N	0.98	D	YEN(0.987)G(0.012)AFQER;YEN(1)GAFQER;YEN(0.991)GAFQER;YEN(0.992)GAFQER	0.987445;0.9997531;0.9914324;0.9872562;0.9872526;0.9915256	Deamidation	00522_D03_P003811_B0T_A00_R1;00522_D09_P003813_B0T_A00_R1;00522_D12_P003814_B0T_A00_R1;00523_D06_P003816_B0T_A00_R1;00523_D09_P003817_B0T_A00_R1;00524_D03_P003819_B0T_A00_R1	4353;5112;3326;3023;3990;4127;3007	0	0	0	0
YEELQvTAGR	KRT5	M14	FALSE		YEELQQTAGR	Q	-28.99	V	YEELQQ(0.99)TAGR	0.990265		00522_A04_P003812_B0A_A00_R1	4445	0	0	0	0
YESSLYSQEYSKPADVTPLdGFSEGSK	MAP1B	M14	FALSE		YESSLYSQEYSKPADVTPLNGFSEGSK	N	0.98	D	YESSLYSQEYSKPADVTPLN(0.976)GFSEGSK	0.976385	Deamidation	00522_D04_P003812_B0D_A00_R1	11012;11019	0	0	0	0
YFPTQALNyAFK	SLC25A31;SLC25A4;SLC25A5;SLC25A6	RXF393	FALSE		YFPTQALNFAFK	F	15.99	Y	YFPTQALNF(0.991)AFK	0.991255	Oxidation	00524_B03_P003819_B0R_A00_R1	10888	0	0	0	0
YGIQtPAFSK	IQGAP1	PC3	FALSE		YGIQMPAFSK	M	-29.99	T	YGIQM(0.967)P(0.016)A(0.016)FSK	0.967182		00523_D07_P003817_B0D_A00_R1	7282	0	0	0	0
YGLIGLdGIGK	ABCF2	CCRF_CEM;COLO205;SKOV3	FALSE		YGLIGLNGIGK	N	0.98	D	YGLIGL(0.011)N(0.977)G(0.011)IGK;YGLIGL(0.02)N(0.959)G(0.02)IGK	0.9773238;0.9773278;0.9585419	Deamidation	00522_C11_P003814_B0K_A00_R1;00522_D08_P003813_B0L_A00_R1;00523_C11_P003818_B0K_A00_R1	9458;9641;13060	0	0	0	0
YGQdGDFTR	SRP72	CCRF_CEM;U251;PC3;RXF393	FALSE		YGQNGDFTR	N	0.98	D	YGQ(0.011)N(0.976)G(0.012)DFTR;YGQN(0.992)GDFTR;YGQN(0.987)G(0.013)DFTR;YGQN(0.982)G(0.017)DFTR	0.9762831;0.9919479;0.9869504;0.9820494	Deamidation	00522_C11_P003814_B0K_A00_R1;00523_B02_P003815_B0J_A00_R1;00523_C08_P003817_B0K_A00_R1;00524_B02_P003819_B0J_A00_R2	3216;3694;4149;3788	0	0	0	0
YHTVdGHNCEVR	HNRNPA1	COLO205;CCRF_CEM;MCF7;M14;H460;SKOV3;U251;RXF393	FALSE		YHTVNGHNCEVR	N	0.98	D	YHTV(0.016)N(0.967)G(0.016)HNCEVR;YHTV(0.011)N(0.977)G(0.011)HNCEVR;YHTVN(0.999)GHNCEVR;YHTV(0.012)N(0.975)G(0.012)HNCEVR;YHTVN(1)GHNCEVR;YHTVN(0.988)GHNCEVR;YHTV(0.012)N(0.97)G(0.017)HNCEVR;YHTV(0.016)N(0.982)GHNCEVR;YHTVN(0.99)GHNCEVR;YHTVN(0.985)GHNCEVR;YHTV(0.02)N(0.959)G(0.02)HNCEVR;YHTV(0.015)N(0.97)G(0.015)HNCEVR;YHTVN(0.983)GHNCEVR;YHTVN(0.992)GHNCEVR;YHTV(0.017)N(0.966)G(0.017)HNCEVR;YHT…	0.9671607;0.9770852;0.9988851;0.9752743;0.9998417;0.9877231;0.9882706;0.9698887;0.9876765;0.98241;0.990063;0.9851542;0.9994571;0.9901064;0.9586744;0.969833;0.9851527;0.9834511;0.9919302;0.9657149;0.9930549;0.9662863	Deamidation	00522_A09_P003813_B0Q_A00_R1;00522_A12_P003814_B0Q_A00_R1;00522_B03_P003811_B0R_A00_R1;00522_B06_P003812_B0R_A00_R1;00522_B09_P003813_B0R_A00_R1;00522_B12_P003814_B0R_A00_R1;00522_C03_P003811_B0S_A00_R1;00522_C06_P003812_B0S_A00_R1;00522_D03_P003811_B0T_A00_R1;00522_H08_P003813_B0P_A00_R1;00523_A06_P003816_B0Q_A00_R1;00523_A12_P003818_B0Q_A00_R1;00523_B06_P003816_B0R_A00_R1;00523_B12_P003818_B0R_…	1656;1762;2195;1963;1968;1634;1700;2181;2054;2208;1995;2243;2247;1733;2220;2234;2117;2300;2281;2151;1751;1738	0	0	0	0
YHTVdGHNCEVRK	HNRNPA1	COLO205;CCRF_CEM;MCF7;SKOV3;U251	FALSE		YHTVNGHNCEVRK	N	0.98	D	YHTV(0.016)N(0.967)G(0.016)HNCEVRK;YHTV(0.017)N(0.966)G(0.017)HNCEVRK;YHTV(0.013)N(0.974)G(0.013)HNCEVRK;YHTVN(0.981)GHNCEVRK;YHTVN(0.99)GHNCEVRK;YHTV(0.013)N(0.973)G(0.013)HNCEVRK;YHTV(0.023)N(0.954)G(0.023)HNCEVRK	0.9671713;0.965867;0.9735706;0.9805361;0.9900597;0.9729542;0.9538284	Deamidation	00522_A09_P003813_B0Q_A00_R1;00522_A12_P003814_B0Q_A00_R1;00522_B03_P003811_B0R_A00_R1;00522_B12_P003814_B0R_A00_R1;00522_D03_P003811_B0T_A00_R1;00523_A12_P003818_B0Q_A00_R1;00523_B03_P003815_B0R_A00_R1	1383;1392;1591;1398;1722;1852;1793	0	0	0	0
YITQdGDYQLR	AP1M2;AP1M1	MCF7;SKOV3	FALSE		YITQSGDYQLR;YITQNGDYQLR	S;N	27.99;0.98	D	YITQS(0.983)GDYQLR;YITQ(0.018)N(0.951)G(0.018)D(0.012)YQLR	0.9829123;0.9508094	Formylation;Deamidation	00522_G02_P003811_B0O_A00_R1;00523_G11_P003818_B0O_A00_R1	7556;7559;7612	0	0	0	0
YKVEYPIMYSTDPEdGHIFNCIQR	MGST3	CCRF_CEM	FALSE		YKVEYPIMYSTDPENGHIFNCIQR	N	0.98	D	YKVEYPIMYSTDPEN(0.967)GHIFNCIQR	0.966892	Deamidation	00522_G12_P003814_B0W_A00_R1	6388;6392	0	0	0	0
YLEdGKETLQR	HLA-F;HLA-H	RXF393	FALSE		YLENGKETLQR	N	0.98	D	YLEN(0.985)GKETLQR	0.985042	Deamidation	00524_H02_P003819_B0P_A00_R1	3290	0	0	0	0
YLESdGIK	CPS1	CCRF_CEM	FALSE		YLESNGIK	N	0.98	D	YLESN(0.991)GIK;YLESN(0.986)GIK;YLES(0.01)N(0.97)G(0.01)I(0.01)K	0.990773;0.9863147;0.9695213	Deamidation	00522_D10_P003814_B0D_A00_R1;00522_E10_P003814_B0E_A00_R1;00522_F10_P003814_B0F_A00_R1	3476;3439;3449	0	0	0	0
YLIdGVNANNTR	SMC2	MCF7	FALSE		YLINGVNANNTR	N	0.98	D	YLI(0.022)N(0.955)G(0.022)VNANNTR	0.955343	Deamidation	00522_F01_P003811_B0F_A00_R1	6471	0	0	0	0
YLiPQAR	LONP1	SKOV3	FALSE		YLVPQAR	V	14.02	I	YLV(0.984)P(0.016)QAR	0.983869	Methylation	00523_H10_P003818_B0H_A00_R1	7465	0	0	0	0
YLlPQAR	LONP1	SKOV3	FALSE		YLVPQAR	V	14.02	L	YLV(0.984)P(0.016)QAR	0.983869	Methylation	00523_H10_P003818_B0H_A00_R1	7465	0	0	0	0
YLTLDsFDAMFR	CYFIP1	H460	FALSE		YLTLDGFDAMFR	G	30.01	S	YLTLDG(0.992)FDAMFR	0.992446	Comp.:H2CO	00523_F04_P003816_B0F_A00_R1	10763	0	0	0	0
YPdGHFVR	DIS3	MCF7	FALSE		YPNGHFVR	N	0.98	D	YPN(0.988)GHFVR	0.988143	Deamidation	00522_G01_P003811_B0G_A00_R1	4844	0	0	0	0
YPhLGQK	ENSA	PC3	FALSE		YPSLGQK	S	50.03	H	YPS(0.989)LGQK	0.989248		00523_F09_P003817_B0V_A00_R1	3357	0	0	0	0
YPIEHGIITNWDDtEK	ACTA1;ACTA2;ACTC1;ACTG2	SKOV3	FALSE		YPIEHGIITNWDDMEK	M	-29.99	T	YPIEHGIITNWDDM(0.988)EK	0.988449		00523_H11_P003818_B0P_A00_R1	10188	0	0	0	0
YpLYDASFETK	DSTN	PC3	FALSE		YALYDASFETK	A	26.02	P	YA(0.993)LYDASFETK	0.993128	Acetaldehyde	00523_E09_P003817_B0U_A00_R1	10755	0	0	0	0
YPtAVGLNK	RPL36	COLO205	FALSE		YPMAVGLNK	M	-29.99	T	YPM(1)AVGLNK	0.999964		00522_G09_P003813_B0W_A00_R1	3800	0	0	0	0
YSDnIVAAIQAEK	H1F0	COLO205	FALSE		YSDMIVAAIQAEK	M	-17	N	YSD(0.015)M(0.969)I(0.015)VAAIQAEK	0.968535	Loss of ammonia	00522_C09_P003813_B0S_A00_R1	9159;9204	0	0	0	0
YSdSEVVTGSGR	CYFIP1	MCF7	FALSE		YSNSEVVTGSGR	N	0.98	D	YSN(0.967)S(0.032)EVVTGSGR	0.966537	Deamidation	00522_F01_P003811_B0F_A00_R1	3571	0	0	0	0
YSNFVSFPLYLdGR	TRAP1	CCRF_CEM;MCF7;COLO205;U251;H460;PC3	FALSE		YSNFVSFPLYLNGR	N	0.98	D	YSNFVSFPLYL(0.013)N(0.971)G(0.013)R;YSNFVSFPLYLN(0.986)GR;YSNFVSFPLYLN(0.974)GR;YSNFVSFPLYLN(0.972)GR;YSNFVSFPLYL(0.013)N(0.972)G(0.013)R;YSNFVSFPLYLN(0.971)GR	0.9710887;0.9860561;0.9743534;0.971935;0.9724899;0.9713762	Deamidation	00522_C11_P003814_B0K_A00_R1;00522_D02_P003811_B0L_A00_R1;00522_D08_P003813_B0L_A00_R1;00523_C02_P003815_B0K_A00_R1;00523_C05_P003816_B0K_A00_R1;00523_C08_P003817_B0K_A00_R1	11969;16937;12316;12438;12806;12773;12869;15994;16005;15876;15940;16030	0	0	0	0
YtACCLLYR	TUBA1A;TUBA1B;TUBA1C;TUBA4A;TUBAL3	CCRF_CEM;U251;PC3;SKOV3;RXF393	FALSE		YMACCLLYR	M	-29.99	T	YM(0.996)ACCLLYR;YM(0.995)ACCLLYR	0.9962402;0.9952557		00522_F11_P003814_B0N_A00_R1;00523_F02_P003815_B0N_A00_R1;00523_F08_P003817_B0N_A00_R1;00523_F11_P003818_B0N_A00_R1;00524_F02_P003819_B0N_A00_R2	6828;7371;9198;9430;7570	0	0	0	0
YTVEdGYSTSAK	POLD1	MCF7;CCRF_CEM;M14	FALSE		YTVENGYSTSAK	N	0.98	D	YTVEN(0.983)GYSTSAK;YTVE(0.013)N(0.974)G(0.013)YSTSAK;YTVE(0.01)N(0.979)G(0.01)YSTSAK	0.9829526;0.9735709;0.9791425	Deamidation	00522_F01_P003811_B0F_A00_R1;00522_F10_P003814_B0F_A00_R1;00522_G04_P003812_B0G_A00_R1	3901;3078;4184	0	0	0	0
YVdGSTYQR	PRPF8	COLO205	FALSE		YVNGSTYQR	N	0.98	D	YVN(0.996)GSTYQR	0.995829	Deamidation	00522_D07_P003813_B0D_A00_R1	2204	0	0	0	0
YYdSDVHR	SRM	M14	FALSE		YYNSDVHR	N	0.98	D	YYN(0.99)SDVHR	0.990447	Deamidation	00522_B06_P003812_B0R_A00_R1	2037	0	0	0	0
YYKVDEdGKISR	RPS27A	COLO205	FALSE		YYKVDENGKISR	N	0.98	D	YYKVDEN(0.989)GKISR	0.989407	Deamidation	00522_G09_P003813_B0W_A00_R1	2521	0	0	0	0
YYTLdGSK	ACADVL	MCF7;PC3;SKOV3	FALSE		YYTLNGSK	N	0.98	D	YYTLN(0.986)GSK;YYTLN(0.991)GSK	0.9858915;0.990773;0.9858916	Deamidation	00522_D02_P003811_B0L_A00_R1;00523_D08_P003817_B0L_A00_R1;00523_D11_P003818_B0L_A00_R1	5498;5460;5229	0	0	0	0
AADEALNAMTSdGSHR	STIM1	M14;H460;RXF393	FALSE		AADEALNAMTSNGSHR	N	0.98	D	AADEALNAMTSN(0.987)GSHR;AADEALNAMTSN(0.965)GSHR	0.9873384;0.965416;0.9650855	Deamidation	00522_C05_P003812_B0K_A00_R1;00523_B05_P003816_B0J_A00_R1;00524_B02_P003819_B0J_A00_R2	2816;2822;2754	0	0	0	0
AAdGVVLATEK	PSMA2	H460	FALSE		AANGVVLATEK	N	0.98	D	AAN(0.976)G(0.023)VVLATEK	0.976012	Deamidation	00523_D06_P003816_B0T_A00_R1	5184	0	0	0	0
AADLdGDLTATR	RCN1	M14;PC3;SKOV3	FALSE		AADLNGDLTATR	N	0.98	D	AADLN(0.983)GDLTATR;AADLN(0.985)GDLTATR;AADLN(0.991)GDLTATR	0.9831127;0.9851527;0.9909596	Deamidation	00522_A06_P003812_B0Q_A00_R1;00523_H08_P003817_B0P_A00_R1;00523_H11_P003818_B0P_A00_R1	6704;6788;7184	0	0	0	0
AAHSEGNTTAGLDtR	CCT2	SKOV3	FALSE		AAHSEGNTTAGLDMR	M	-29.99	T	AAHSEGNTTAGLDM(0.986)R;AAHSEGNTTAGLDM(0.979)R(0.02)	0.9862744;0.9790214		00523_E11_P003818_B0M_A00_R1	2444;2460	9	8	7	3
AAIAQLdGK	RBM14	MCF7;RXF393	FALSE		AAIAQLNGK	N	0.98	D	AAIAQL(0.017)N(0.966)G(0.017)K;AAIAQLN(0.968)GK	0.9657525;0.9684386	Deamidation	00522_D03_P003811_B0T_A00_R1;00524_C02_P003819_B0K_A00_R2	4942;4369	0	0	0	0
AALGSPaHTFR	FMC1	MCF7;RXF393	FALSE		AALGSPSHTFR	S	-15.99	A	AALGSPS(0.99)HTFR;AALGSPS(0.993)HTFR	0.9902203;0.993029	Reduction	00522_H03_P003811_B0X_A00_R1;00524_G03_P003819_B0W_A00_R1	7559;4395	1	1	0	0
AANdGALPPDLSYIVR	CYC1	COLO205;SKOV3	FALSE		AANNGALPPDLSYIVR	N	0.98	D	AANN(0.959)G(0.038)ALPPDLSYIVR;AANN(0.987)G(0.012)ALPPDLSYIVR	0.9592147;0.9873169	Deamidation	00522_D09_P003813_B0T_A00_R1;00523_D12_P003818_B0T_A00_R1	9820;12728	0	0	0	0
AAVDAGFVPNDtQVGQTGK	ETFA	CCRF_CEM;PC3;SKOV3	FALSE		AAVDAGFVPNDMQVGQTGK	M	-29.99	T	AAVDAGFVPND(0.013)M(0.972)Q(0.013)VGQTGK;AAVDAGFVPND(0.015)M(0.968)Q(0.015)VGQTGK;AAVDAGFVPND(0.011)M(0.977)Q(0.011)VGQTGK	0.9722102;0.9682426;0.9766972		00522_A12_P003814_B0Q_A00_R1;00523_A09_P003817_B0Q_A00_R1;00523_A12_P003818_B0Q_A00_R1	6086;8044;8229	0	0	0	0
AAVfSIK	PGK1	RXF393	FALSE		AAVPSIK	P	50.02	F	AAVP(0.951)S(0.039)IK	0.95086	Comp.:C4H2	00524_C03_P003819_B0S_A00_R1	6155	0	0	0	0
AAYFGiYDTAK	SLC25A4;SLC25A6	PC3	FALSE		AAYFGVYDTAK	V	14.02	I	AAYFG(0.023)V(0.951)Y(0.023)DTAK	0.951454	Methylation	00523_D09_P003817_B0T_A00_R1	9779;9832	0	0	0	0
AAYFGlYDTAK	SLC25A4;SLC25A6	PC3	FALSE		AAYFGVYDTAK	V	14.02	L	AAYFG(0.023)V(0.951)Y(0.023)DTAK	0.951454	Methylation	00523_D09_P003817_B0T_A00_R1	9779;9832	0	0	0	0
ACNCNpYGTMK	LAMC1	H460	FALSE		ACNCNLYGTMK	L	-16.03	P	ACNCN(0.012)L(0.976)Y(0.012)GTMK	0.97618	Comp.:S-C4	00523_D04_P003816_B0D_A00_R1	2395	5	5	3	1
ADaLTLK	2017-09-02	PC3	FALSE		ADTLTLK	T	-30.01	A	ADT(0.97)L(0.027)TLK	0.969946	Comp.:C-N3	00523_H08_P003817_B0P_A00_R1	5987	0	0	0	0
ADEGISyR	PRDX1	CCRF_CEM	FALSE		ADEGISFR	F	15.99	Y	ADEGISF(0.991)R	0.99082	Oxidation	00522_E12_P003814_B0U_A00_R1	3732	0	0	0	0
AdGHLLLNSEK	LARS	M14	FALSE		ANGHLLLNSEK	N	0.98	D	A(0.015)N(0.969)G(0.015)HLLLNSEK	0.968758	Deamidation	00522_G04_P003812_B0G_A00_R1	5799	0	0	0	0
ADRDESSPYAAtLAAQDVAQR	RPS14	COLO205	FALSE		ADRDESSPYAAMLAAQDVAQR	M	-29.99	T	ADRDESSPYAAM(1)LAAQDVAQR	0.99994		00522_F09_P003813_B0V_A00_R1	5681	0	0	0	0
ADVvVSGPK	AHNAK	MCF7;PC3	FALSE		ADVDVSGPK	D	-15.96	V	ADVD(0.985)V(0.015)SGPK;ADV(0.012)D(0.976)V(0.012)SGPK	0.9845505;0.9758302	Reduction	00522_F02_P003811_B0N_A00_R1;00523_H07_P003817_B0H_A00_R1	4412;3886	0	0	0	0
AEASSGDHPTDTEtKEEQK	FKBP4	M14;COLO205;SKOV3	FALSE		AEASSGDHPTDTEMKEEQK	M	-29.99	T	AEASSGDHPTDTEM(0.985)KEEQK;AEASSGDHPTDT(0.016)E(0.016)M(0.952)K(0.016)EEQK;AEASSGDHPTDTEM(0.983)KEEQK	0.9849688;0.9519062;0.9834609		00522_F05_P003812_B0N_A00_R1;00522_F08_P003813_B0N_A00_R1;00523_E11_P003818_B0M_A00_R1	1344;1148;1455	0	0	0	0
AEdGDNEKMAALEAK	SSB	MCF7;M14	FALSE		AENGDNEKMAALEAK	N	0.98	D	AEN(0.968)G(0.022)DNEKMAALEAK;AEN(1)GDNEKMAALEAK	0.9683487;0.9996195;0.9997229	Deamidation	00522_G02_P003811_B0O_A00_R1;00522_H05_P003812_B0P_A00_R1	4473;4144;6640	0	0	0	0
AEdGESSGPPRPSR	UBQLN2	MCF7	FALSE		AENGESSGPPRPSR	N	0.98	D	AE(0.01)N(0.979)G(0.01)ESSGPPRPSR	0.979354	Deamidation	00522_D02_P003811_B0L_A00_R1	3023;3120	0	0	0	0
AEDKEWtPVTK	RPS2	COLO205	FALSE		AEDKEWMPVTK	M	-29.99	T	AEDKEW(0.011)M(0.978)P(0.011)VTK	0.977984		00522_B09_P003813_B0R_A00_R1	3431	0	0	0	0
AEGDISNVAdGFK	ATXN10	MCF7;M14	FALSE		AEGDISNVANGFK	N	0.98	D	AEGDISNVA(0.012)N(0.974)G(0.012)FK;AEGDISNVAN(0.975)GFK;AEGDISNVA(0.011)N(0.965)G(0.011)F(0.011)K	0.9744612;0.9754951;0.9652799	Deamidation	00522_F02_P003811_B0N_A00_R1;00522_G05_P003812_B0O_A00_R1	7171;6851;8766	0	0	0	0
AENGKLVIdGNPITIFQER	GAPDH	MCF7	FALSE		AENGKLVINGNPITIFQER	N	0.98	D	AENGKLVI(0.013)N(0.962)G(0.013)N(0.013)PITIFQER	0.961734	Deamidation	00522_A03_P003811_B0Q_A00_R1	13841	0	0	0	0
AENQVLAtR	BCAP31	CCRF_CEM;PC3	FALSE		AENQVLAMR	M	-29.99	T	AENQVLAM(0.986)R;AENQVLAM(0.992)R	0.9862744;0.9924781		00522_C12_P003814_B0S_A00_R1;00523_C09_P003817_B0S_A00_R1	2777;3464	0	0	0	0
AEPPLdASASDQGEK	HYOU1	MCF7	FALSE		AEPPLNASASDQGEK	N	0.98	D	AEPPLN(0.983)ASASDQGEK	0.982556	Deamidation	00522_F01_P003811_B0F_A00_R1	4086	0	0	0	0
AEtEEGPDVLR	SEC23B	MCF7	FALSE		AESEEGPDVLR	S	14.02	T	AES(0.97)E(0.029)EGPDVLR	0.969743	Methylation	00522_B02_P003811_B0J_A00_R1	6103;6272	0	0	0	0
AFDTAGdGYCR	FASN	MCF7;COLO205;H460;U251;SKOV3;RXF393	FALSE		AFDTAGNGYCR	N	0.98	D	AFDTAGN(0.97)GYCR;AFDTAGN(0.978)GYCR;AFDTAGN(0.984)GYCR;AFDTAGN(0.991)GYCR;AFDTAGN(0.962)GYCR;AFDTAG(0.01)N(0.979)G(0.01)YCR;AFDTAG(0.011)N(0.956)G(0.011)Y(0.011)C(0.011)R	0.9698394;0.9778128;0.9842148;0.9905498;0.9621759;0.9792186;0.9563625;0.9704887	Deamidation	00522_C01_P003811_B0C_A00_R1;00522_D01_P003811_B0D_A00_R1;00522_D07_P003813_B0D_A00_R1;00522_E07_P003813_B0E_A00_R1;00523_C04_P003816_B0C_A00_R1;00523_D01_P003815_B0D_A00_R1;00523_D10_P003818_B0D_A00_R1;00523_E10_P003818_B0E_A00_R1;00524_C01_P003819_B0C_A00_R2;00524_D01_P003819_B0D_A00_R2	3916;4439;3517;3543;4264;4176;4616;4942;4146;4404	0	0	0	0
AFEVSEdGNLVVSGK	FASN	COLO205	FALSE		AFEVSENGNLVVSGK	N	0.98	D	AFEVSE(0.014)N(0.956)G(0.014)N(0.014)LVVSGK	0.95643	Deamidation	00522_E07_P003813_B0E_A00_R1	6725	0	0	0	0
AfGLEIK	DNMT1	COLO205	FALSE		AIGLEIK	I	33.98	F	AI(0.993)GLEIK	0.99314		00522_E07_P003813_B0E_A00_R1	6744	0	0	0	0
AFnPTTVNTGR	SEC61A1	RXF393	FALSE		AFSPTTVNTGR	S	27.01	N	AFS(1)PTTVNTGR	0.999935	Comp.:HCN	00524_A03_P003819_B0Q_A00_R1	4130	2	2	1	0
AFSeYLGTDQSK	ESD	MCF7	FALSE		AFSGYLGTDQSK	G	72.02	E	AFSG(1)YLGTDQSK;AFS(0.014)G(0.972)Y(0.014)LGTDQSK	0.9998173;0.9719535;0.9997676	Comp.:C3H4O2	00522_B03_P003811_B0R_A00_R1;00522_G03_P003811_B0W_A00_R1;00522_H03_P003811_B0X_A00_R1	7816;7203;7294;7086	1	1	1	1
AFVAaVLPFK	RTCA	PC3	FALSE		AFVAGVLPFK	G	14.02	A	AFVAG(1)VLPFK	0.999787	Methylation	00523_H08_P003817_B0P_A00_R1	15347	1	1	1	0
AGAGSATLStAYAGAR	MDH2	CCRF_CEM;PC3;SKOV3	FALSE		AGAGSATLSMAYAGAR	M	-29.99	T	AGAGSATLS(0.013)M(0.973)A(0.013)YAGAR;AGAGSATLS(0.017)M(0.966)A(0.017)YAGAR;AGAGSATLSM(0.993)AYAGAR	0.9728798;0.9656734;0.9933012		00522_A12_P003814_B0Q_A00_R1;00523_A09_P003817_B0Q_A00_R1;00523_A12_P003818_B0Q_A00_R1	4645;6041;6228	0	0	0	0
AgAVSALAK	COPG2	CCRF_CEM;RXF393	FALSE		AAAVSALAK	A	-14.02	G	AA(0.991)AVSALAK;AA(0.993)AVSALAK	0.991162;0.9932473	Comp.:-CH2	00522_H10_P003814_B0H_A00_R1;00524_H01_P003819_B0H_A00_R2	3128;3773	0	0	0	0
AGdGQWASVIR	SF3B3	U251	FALSE		AGNGQWASVIR	N	0.98	D	AGN(1)GQWASVIR	0.999915	Deamidation	00523_F01_P003815_B0F_A00_R1	7789	0	0	0	0
AGLNCSTENtPIK	EIF2S1	H460;PC3	FALSE		AGLNCSTENMPIK	M	-29.99	T	AGLNCSTEN(0.01)M(0.979)P(0.01)IK;AGLNCSTEN(0.012)M(0.974)P(0.012)IK	0.9792156;0.9738964		00523_A06_P003816_B0Q_A00_R1;00523_A09_P003817_B0Q_A00_R1	4958;5049	0	0	0	0
AGLSfLLK	PIGT	SKOV3	FALSE		AGLSVLLK	V	48	F	AGLS(0.019)V(0.962)L(0.019)LK	0.961692		00523_D11_P003818_B0L_A00_R1	12221	0	0	0	0
AGNNtLLVGVHGPR	FLNA	SKOV3	FALSE		AGNNMLLVGVHGPR	M	-29.99	T	AGNN(0.02)M(0.96)L(0.02)LVGVHGPR	0.959558		00523_C10_P003818_B0C_A00_R1	6739	0	0	0	0
AGQAyRK	HSPE1	CCRF_CEM	FALSE		AGQAFRK	F	15.99	Y	AGQAF(0.973)R(0.021)K	0.973358	Oxidation	00522_H11_P003814_B0P_A00_R1	1716	0	0	0	0
AGVAAPATQVvQVTLQSVQR	PLEC	MCF7;SKOV3	FALSE		AGVAAPATQVAQVTLQSVQR	A	28.03	V	AGVAAPATQVA(0.988)QVTLQSVQR;AGVAAPATQVA(0.991)QVTLQSVQR;AGVAAPATQV(0.011)A(0.978)Q(0.011)VTLQSVQR;AGVAAPATQVA(0.982)Q(0.017)VTLQSVQR	0.9881563;0.9908375;0.9780139;0.9817052	di-Methylation	00522_B01_P003811_B0B_A00_R1;00522_C01_P003811_B0C_A00_R1;00523_B10_P003818_B0B_A00_R1	9019;10145;10162;9617	5	4	4	4
AGVVdGTGAPGQSPGAGR	MTA1	RXF393	FALSE		AGVVNGTGAPGQSPGAGR	N	0.98	D	AGVVN(0.999)GTGAPGQSPGAGR	0.999174	Deamidation	00524_A02_P003819_B0I_A00_R2	3780	0	0	0	0
AGyAGDDAPR	ACTA1;ACTA2;ACTB;ACTC1;ACTG1;ACTG2;POTEE;POTEF;POTEI;POTEJ	M14	FALSE		AGFAGDDAPR	F	15.99	Y	AGF(0.999)AGDDAPR	0.999261	Oxidation	00522_H05_P003812_B0P_A00_R1	2773	0	0	0	0
AHAFvVQQK	PLEC	MCF7;SKOV3	FALSE		AHAFAVQQK	A	28.03	V	AHAFA(1)VQQK;AHAFA(0.996)VQQK	0.9998796;0.996462;0.9998067	di-Methylation	00522_B01_P003811_B0B_A00_R1;00522_C01_P003811_B0C_A00_R1;00523_C10_P003818_B0C_A00_R1	2753;2856;3402;3461	3	3	3	3
AHSStVGVNLPQK	PGK1	SKOV3	FALSE		AHSSMVGVNLPQK	M	-29.99	T	AHSSM(1)VGVNLPQK	0.999872		00523_G11_P003818_B0O_A00_R1	5085	0	0	0	0
AIGAVPLIQGEYtIPCEK	CTSD	H460;PC3	FALSE		AIGAVPLIQGEYMIPCEK	M	-29.99	T	AIGAVPLIQGEYM(0.982)IPCEK;AIGAVPLIQGEY(0.015)M(0.967)I(0.015)PCEK	0.9821778;0.9671997		00523_C06_P003816_B0S_A00_R1;00523_C09_P003817_B0S_A00_R1	12126;12187	0	0	0	0
AiLAGLK	GEMIN2	H460	FALSE		AELAGLK	E	-15.96	I	A(0.014)E(0.986)LAGLK	0.986392	Reduction	00523_B06_P003816_B0R_A00_R1	7882	0	0	0	0
AILdGIDSINK	SMC3	PC3	FALSE		AILNGIDSINK	N	0.98	D	AIL(0.017)N(0.965)G(0.017)IDSINK	0.965098	Deamidation	00523_E07_P003817_B0E_A00_R1	9125	0	0	0	0
AINPEdGFFGVAPGTSVK	PCK1	MCF7	FALSE		AINPENGFFGVAPGTSVK	N	0.98	D	AINPEN(0.983)GFFGVAPGTSVK	0.983113	Deamidation	00522_D02_P003811_B0L_A00_R1	12919	0	0	0	0
AKDANdGNLQLR	SSB	M14	FALSE		AKDANNGNLQLR	N	0.98	D	AKDAN(0.02)N(0.958)G(0.02)NLQLR	0.957986	Deamidation	00522_H05_P003812_B0P_A00_R1	3682	0	0	0	0
AKVPAQAdGTPTTK	MYBBP1A	COLO205	FALSE		AKVPAQANGTPTTK	N	0.98	D	AKVPAQAN(0.984)GTPTTK	0.984155	Deamidation	00522_F07_P003813_B0F_A00_R1	1697	0	0	0	0
ALAdSLACQGK	ALDOA	MCF7;COLO205;SKOV3	FALSE		ALANSLACQGK	N	0.98	D	ALAN(0.99)S(0.01)LACQGK;ALAN(0.986)S(0.013)LACQGK;ALAN(0.98)S(0.017)LACQGK	0.9895752;0.9858022;0.9804695	Deamidation	00522_H02_P003811_B0P_A00_R1;00522_H08_P003813_B0P_A00_R1;00523_H11_P003818_B0P_A00_R1	4698;4657;3491;4713;4750	0	0	0	0
ALAeALK	CTBP1;CTBP2	H460	FALSE		ALAQALK	Q	0.98	E	ALA(0.018)Q(0.981)ALK	0.980548	Deamidation	00523_G05_P003816_B0O_A00_R1	5004	0	0	0	0
ALdGAEPNYHSLPSAR	LAMTOR1	U251	FALSE		ALNGAEPNYHSLPSAR	N	0.98	D	ALN(0.974)GAEPNYHSLPSAR	0.974351	Deamidation	00523_F03_P003815_B0V_A00_R1	5010	0	0	0	0
ALdRPYTSK	NANS	H460	FALSE		ALERPYTSK	E	-14.02	D	ALE(0.991)RPYTSK	0.991	Comp.:-CH2	00523_H05_P003816_B0P_A00_R1	2655;2679	4	3	2	1
ALEENNNySK	STMN2	SKOV3	FALSE		ALEENNNFSK	F	15.99	Y	ALEENNNF(0.975)SK	0.975497	Oxidation	00523_E12_P003818_B0U_A00_R1	3443	0	0	0	0
ALELeQER	RDX	RXF393	FALSE		ALELDQER	D	14.02	E	ALELD(0.992)QER	0.991731	Methylation	00524_B02_P003819_B0J_A00_R2	5195;5574	0	0	0	0
ALFLaSR	ITGAV	H460	FALSE		ALFLYSR	Y	-92.03	A	ALFLY(0.982)SR	0.981768		00523_F04_P003816_B0F_A00_R1	7170	0	0	0	0
ALIEHEMKdGIPANR	LYPLA2	MCF7	FALSE		ALIEHEMKNGIPANR	N	0.98	D	ALIEHEMKN(0.968)G(0.016)I(0.016)PANR	0.967512	Deamidation	00522_D03_P003811_B0T_A00_R1	4185	0	0	0	0
ALItAQYSGAQVR	EEF1G	RXF393	FALSE		ALIAAQYSGAQVR	A	30.01	T	ALIA(1)AQYSGAQVR	0.999947	Comp.:H2CO	00524_B03_P003819_B0R_A00_R1	5479	0	0	0	0
AlLAGLK	GEMIN2	H460	FALSE		AELAGLK	E	-15.96	L	A(0.014)E(0.986)LAGLK	0.986392	Reduction	00523_B06_P003816_B0R_A00_R1	7882	0	0	0	0
ALLITYGPYAIdGK	METTL26	MCF7	FALSE		ALLITYGPYAINGK	N	0.98	D	ALLITYGPYAIN(0.984)GK	0.983515	Deamidation	00522_E03_P003811_B0U_A00_R1	13753	0	0	0	0
ALNAGYILdGLTVSIPGLER	COPG1	M14;SKOV3	FALSE		ALNAGYILNGLTVSIPGLER	N	0.98	D	ALNAGYIL(0.016)N(0.95)G(0.016)L(0.016)TVSIPGLER;ALNAGYILN(0.982)GLTVSIPGLER	0.9503355;0.982293	Deamidation	00522_A05_P003812_B0I_A00_R1;00523_H10_P003818_B0H_A00_R1	17854;16618;16607	0	0	0	0
ALPEFFdGK	SMARCC1;SMARCC2	COLO205;PC3	FALSE		ALPEFFNGK	N	0.98	D	ALPEFFN(0.983)GK;ALPEFFN(0.976)GK	0.9833792;0.9764728	Deamidation	00522_F07_P003813_B0F_A00_R1;00523_E07_P003817_B0E_A00_R1	8364;11232	0	0	0	0
ALPnSEDLVK	OPA1	CCRF_CEM;PC3	FALSE		ALPSSEDLVK	S	27.01	N	ALPS(0.983)SEDLVK;ALPS(0.98)SEDLVK	0.9825232;0.9796353	Comp.:HCN	00522_H11_P003814_B0P_A00_R1;00523_H09_P003817_B0X_A00_R1	4365;6292	0	0	0	0
ALQQdGAPGIAK	ELOVL1	COLO205;CCRF_CEM;MCF7;M14;SKOV3;U251;H460;PC3	FALSE		ALQQNGAPGIAK	N	0.98	D	ALQQ(0.011)N(0.978)G(0.011)APGIAK;ALQQ(0.016)N(0.968)G(0.016)APGIAK;ALQQ(0.017)N(0.966)G(0.017)APGIAK;ALQQ(0.017)N(0.965)G(0.017)APGIAK;ALQQ(0.02)N(0.96)G(0.02)APGIAK;ALQQ(0.02)N(0.959)G(0.02)APGIAK;ALQQN(0.989)GAPGIAK;ALQQ(0.014)N(0.972)G(0.014)APGIAK;ALQQ(0.015)N(0.969)G(0.015)APGIAK;ALQQ(0.013)N(0.972)G(0.013)APGIAK;ALQQ(0.018)N(0.963)G(0.018)APGIAK;ALQQN(0.983)GAPGIAK;ALQQN(0.98)G(0.011)APGIA…	0.9776861;0.9675064;0.9661367;0.9654923;0.9595803;0.9592464;0.9885441;0.971696;0.9688907;0.9723249;0.967506;0.9719296;0.9628211;0.982713;0.9658554;0.9804428;0.9881888;0.9912998;0.9588372;0.9857483;0.9835596;0.9772216;0.961473;0.9661084	Deamidation	00522_B07_P003813_B0B_A00_R1;00522_C10_P003814_B0C_A00_R1;00522_D01_P003811_B0D_A00_R1;00522_D07_P003813_B0D_A00_R1;00522_E01_P003811_B0E_A00_R1;00522_E04_P003812_B0E_A00_R1;00522_F01_P003811_B0F_A00_R1;00522_G01_P003811_B0G_A00_R1;00522_G04_P003812_B0G_A00_R1;00522_H04_P003812_B0H_A00_R1;00522_H07_P003813_B0H_A00_R1;00522_H10_P003814_B0H_A00_R1;00523_B10_P003818_B0B_A00_R1;00523_C01_P003815_B0C_…	2712;3258;4216;3309;3923;4613;4122;4270;4442;4316;3345;3458;3872;3857;4364;4351;4032;4375;4312;4307;4074;4611;4457;3964;4578;4508	0	0	0	0
ALTHtDHSLSR	MARS	PC3	FALSE		ALTHIDHSLSR	I	-12.04	T	ALTH(0.013)I(0.973)D(0.013)HSLSR	0.972569	Comp.:O-C2H4	00523_H07_P003817_B0H_A00_R1	2090	1	1	1	1
AMdGESLDGR	RBM3	M14;COLO205;MCF7;SKOV3;U251	FALSE		AMNGESLDGR	N	0.98	D	AMN(0.974)G(0.023)ESLDGR;AM(0.011)N(0.988)GESLDGR;A(0.012)M(0.012)N(0.956)G(0.02)ESLDGR;A(0.015)M(0.015)N(0.955)G(0.015)ESLDGR;AMN(0.971)G(0.02)ESLDGR	0.9738846;0.9881644;0.9559732;0.9551498;0.970569	Deamidation	00522_F06_P003812_B0V_A00_R1;00522_F09_P003813_B0V_A00_R1;00522_G03_P003811_B0W_A00_R1;00523_E12_P003818_B0U_A00_R1;00523_F03_P003815_B0V_A00_R1	2267;1947;2536;2554;2427	0	0	0	0
AMGIMdSFVNDIFER	H2BFS;HIST1H2BB;HIST1H2BC;HIST1H2BD;HIST1H2BE;HIST1H2BF;HIST1H2BG;HIST1H2BH;HIST1H2BI;HIST1H2BJ;HIST1H2BK;HIST1H2BL;HIST1H2BM;HIST1H2BN;HIST1H2BO;HIST2H2BE;HIST2H2BF;HIST3H2BB	U251	FALSE		AMGIMNSFVNDIFER	N	0.98	D	AMGIMN(0.997)SFVNDIFER	0.997381	Deamidation	00523_F03_P003815_B0V_A00_R1	9934	0	0	0	0
APAEILdGK	MTHFD1	SKOV3;RXF393	FALSE		APAEILNGK	N	0.98	D	APAEILN(0.985)GK;APAEIL(0.012)N(0.975)G(0.012)K	0.985309;0.9752023	Deamidation	00523_G10_P003818_B0G_A00_R1;00524_G01_P003819_B0G_A00_R2	5127;4502	0	0	0	0
APAEILdGKEISAQIR	MTHFD1	COLO205;SKOV3;RXF393	FALSE		APAEILNGKEISAQIR	N	0.98	D	APAEILN(0.979)GKEISAQIR;APAEILN(1)GKEISAQIR	0.9791643;0.9995215;0.9999007;0.9998466	Deamidation	00522_H07_P003813_B0H_A00_R1;00523_G10_P003818_B0G_A00_R1;00524_G01_P003819_B0G_A00_R2	6419;8687;9210;7463	0	0	0	0
APAPAPsGTVTQVDVR	EPS8	PC3	FALSE		APAPAPPGTVTQVDVR	P	-10.02	S	APAPAP(0.012)P(0.976)G(0.012)TVTQVDVR	0.975715		00523_A07_P003817_B0I_A00_R1	6708	2	2	2	1
APdDFNLR	PYGL	COLO205	FALSE		APNDFNLR	N	0.98	D	APN(0.973)D(0.024)FNLR	0.973303	Deamidation	00522_A07_P003813_B0I_A00_R1	4797	0	0	0	0
ApQEEYVKR	ALDOA	MCF7	FALSE		AAQEEYVKR	A	26.02	P	AA(0.996)QEEYVKR	0.995945	Acetaldehyde	00522_H02_P003811_B0P_A00_R1	2734	0	0	0	0
APtFSWPR	CPS1	CCRF_CEM	FALSE		APMFSWPR	M	-29.99	T	APM(1)FSWPR	0.99986		00522_E10_P003814_B0E_A00_R1	7134	0	0	0	0
AQDQGEKENPtR	RPL11	COLO205	FALSE		AQDQGEKENPMR	M	-29.99	T	AQDQGEKENPM(0.995)R	0.995402		00522_E09_P003813_B0U_A00_R1	1482	0	0	0	0
AQQQLEdGFK	TRIP10	M14	FALSE		AQQQLENGFK	N	0.98	D	AQQQLE(0.018)N(0.962)G(0.018)FK	0.962354	Deamidation	00522_D05_P003812_B0L_A00_R1	4739	0	0	0	0
ARFEELdADLFR	HSPA2;HSPA8	H460	FALSE		ARFEELNADLFR	N	0.98	D	ARFEELN(0.99)ADLFR	0.990465	Deamidation	00523_C05_P003816_B0K_A00_R1	12313	0	0	0	0
ARFEELNADLyR	HSPA2;HSPA8	RXF393	FALSE		ARFEELNADLFR	F	15.99	Y	ARFEELNADLF(0.992)R;ARFEELNADLF(0.985)R;ARFEELNADLF(0.993)R	0.9917314;0.9850421;0.993048	Oxidation	00524_C02_P003819_B0K_A00_R2	7864;8567;7871	0	0	0	0
ARPAEVGGtQLR	DUT	RXF393	FALSE		ARPAEVGGMQLR	M	-29.99	T	ARPAEVGGM(0.991)QLR	0.990954		00524_E03_P003819_B0U_A00_R1	2298	0	0	0	0
ARyEELNADLFR	HSPA2;HSPA8	RXF393	FALSE		ARFEELNADLFR	F	15.99	Y	ARF(0.99)EELNADLFR	0.9897	Oxidation	00524_C02_P003819_B0K_A00_R2	9693	0	0	0	0
ASdGDAWVEAHGK	HSPA9	MCF7;CCRF_CEM;M14;U251;H460;SKOV3	FALSE		ASNGDAWVEAHGK	N	0.98	D	ASN(0.986)G(0.014)DAWVEAHGK;ASN(0.984)G(0.016)DAWVEAHGK;ASN(0.994)GDAWVEAHGK;ASN(0.99)G(0.01)DAWVEAHGK;ASN(0.989)G(0.011)DAWVEAHGK;ASN(1)GDAWVEAHGK	0.9857018;0.9839457;0.984259;0.9936512;0.9897166;0.9888832;0.999684	Deamidation	00522_C02_P003811_B0K_A00_R1;00522_C11_P003814_B0K_A00_R1;00522_D05_P003812_B0L_A00_R1;00523_C02_P003815_B0K_A00_R1;00523_C05_P003816_B0K_A00_R1;00523_C11_P003818_B0K_A00_R1	5066;3653;4594;4103;4360;4681;4797;4909;4755	0	0	0	0
ASLdGADIYSGCCTLK	HNRNPL	PC3;SKOV3	FALSE		ASLNGADIYSGCCTLK	N	0.98	D	ASLN(0.981)GADIYSGCCTLK;ASLN(0.979)G(0.015)ADIYSGCCTLK	0.9806268;0.9791859	Deamidation	00523_D08_P003817_B0L_A00_R1;00523_D11_P003818_B0L_A00_R1	9033;8715	0	0	0	0
ASLEdSLR	KRT18	SKOV3	FALSE		ASLENSLR	N	0.98	D	ASLEN(0.975)SLR	0.975451	Deamidation	00523_G11_P003818_B0O_A00_R1	4788	0	0	0	0
AsVGRPLDK	PDCD6IP	SKOV3	FALSE		AAVGRPLDK	A	15.99	S	A(0.043)A(0.957)VGRPLDK	0.956867	Oxidation	00523_H10_P003818_B0H_A00_R1	4720	0	0	0	0
ATAVtPDGQFK	PRDX1	RXF393	FALSE		ATAVMPDGQFK	M	-29.99	T	ATAVM(0.992)PDGQFK	0.991592		00524_D03_P003819_B0T_A00_R1	3215	1	0	0	0
ATAVtPDGQFKDISLSDYK	PRDX1	M14;CCRF_CEM;H460	FALSE		ATAVMPDGQFKDISLSDYK	M	-29.99	T	ATAVM(0.987)P(0.013)DGQFKDISLSDYK;ATAVM(0.992)PDGQFKDISLSDYK;ATAVM(0.991)PDGQFKDISLSDYK	0.9866018;0.9919816;0.9914439		00522_E06_P003812_B0U_A00_R1;00522_E12_P003814_B0U_A00_R1;00523_D06_P003816_B0T_A00_R1	8872;6116;8721;8712	9	9	9	6
ATAVtPDGQFKDISLSDYKGK	PRDX1	U251;H460	FALSE		ATAVMPDGQFKDISLSDYKGK	M	-29.99	T	ATAVM(0.972)PDGQFKDISLSDYKGK;ATAV(0.01)M(0.978)P(0.01)DGQFKDISLSDYKGK	0.9718141;0.9779949		00523_D03_P003815_B0T_A00_R1;00523_D06_P003816_B0T_A00_R1	6744;6726;7614	9	9	8	5
ATFIKVPQNQdGK	NCL	RXF393	FALSE		ATFIKVPQNQNGK	N	0.98	D	ATFIKVPQNQN(0.99)GK	0.990286	Deamidation	00524_H01_P003819_B0H_A00_R2	5541	6	4	4	3
ATLPDqDKER	ACTN1	MCF7	FALSE		ATLPDADKER	A	57.02	Q	ATLPDA(0.953)D(0.014)K(0.014)E(0.014)R	0.952665	Carbamidomethyl	00522_H01_P003811_B0H_A00_R1	2780	0	0	0	0
AVaALVK	IPO9	CCRF_CEM;COLO205;H460;RXF393	FALSE		AVTALVK	T	-30.01	A	AVT(0.992)ALVK;AVT(0.972)A(0.027)LVK	0.9924471;0.9721744	Comp.:C-N3	00522_D12_P003814_B0T_A00_R1;00522_E09_P003813_B0U_A00_R1;00523_D06_P003816_B0T_A00_R1;00524_D03_P003819_B0T_A00_R1	3502;3832;4590;3457	0	0	0	0
AVANETGAFFFLIdGPEIMSK	VCP	MCF7	FALSE		AVANETGAFFFLINGPEIMSK	N	0.98	D	AVANETGAFFFLIN(0.981)GPEIMSK	0.98081	Deamidation	00522_A02_P003811_B0I_A00_R1	17623;17634	0	0	0	0
AVCMLSNTTAvAEAWAR	TUBA1A;TUBA1B;TUBA3C;TUBA3D;TUBA3E;TUBA4A;TUBA8	PC3	FALSE		AVCMLSNTTAIAEAWAR	I	-14.02	V	AVCMLSNTTAI(0.99)AEAWAR	0.990379	Comp.:-CH2	00523_F08_P003817_B0N_A00_R1	14126;14149	0	0	0	0
AVDAvVK	SMAD1;SMAD5	U251	FALSE		AVDALVK	L	-14.02	V	AVDA(0.01)L(0.98)V(0.01)K	0.979526	Comp.:-CH2	00523_E03_P003815_B0U_A00_R1	3742	0	0	0	0
AvDILPK	TRAP1	MCF7	FALSE		ATDILPK	T	-1.98	V	A(0.029)T(0.971)DILPK	0.970939	Comp.:CH2-O	00522_D02_P003811_B0L_A00_R1	6399	0	0	0	0
AVPETRPNHTIYIdNLNEK	SNRPA	COLO205	FALSE		AVPETRPNHTIYINNLNEK	N	0.98	D	AVPETRPNHTIYI(0.013)N(0.973)N(0.013)LNEK	0.972579	Deamidation	00522_B09_P003813_B0R_A00_R1	6514	0	0	0	0
AVVtPWGSCHFLEK	SPPL2A	H460;PC3	FALSE		AVVVPWGSCHFLEK	V	1.98	T	AVV(0.02)V(0.959)P(0.02)WGSCHFLEK;AVV(0.021)V(0.956)P(0.021)WGSCHFLEK	0.9592483;0.9561796	Comp.:O-CH2;Diffuse:2	00523_D05_P003816_B0L_A00_R1;00523_D08_P003817_B0L_A00_R1	12290;12493;12501	0	0	0	0
AyALGILK	NAA35	PC3	FALSE		AFALGILK	F	15.99	Y	A(0.041)F(0.951)ALGILK	0.950766	Oxidation	00523_B08_P003817_B0J_A00_R1	12467	0	0	0	0
AYGPGIEPTGNtVK	FLNA	COLO205	FALSE		AYGPGIEPTGNMVK	M	-29.99	T	AYGPGIEPTG(0.013)N(0.013)M(0.959)V(0.013)K	0.958782		00522_D07_P003813_B0D_A00_R1	4433	0	0	0	0
AYTGFSSdSER	PPM1G	CCRF_CEM	FALSE		AYTGFSSNSER	N	0.98	D	AYTGFSS(0.011)N(0.959)S(0.011)E(0.011)R	0.958969	Deamidation	00522_D11_P003814_B0L_A00_R1	3749	0	0	0	0
AYVKDHYSdGFCTVYAK	CAPZA1	MCF7;H460	FALSE		AYVKDHYSNGFCTVYAK	N	0.98	D	AYVKDHYS(0.011)N(0.966)G(0.011)F(0.011)CTVYAK;AYVKDHYSN(0.984)GFCTVYAK	0.9661151;0.9844909	Deamidation	00522_A03_P003811_B0Q_A00_R1;00523_A06_P003816_B0Q_A00_R1	6579;6577;6556	0	0	0	0
CDCHALGSTdGQCDIR	LAMC1	M14;H460	FALSE		CDCHALGSTNGQCDIR	N	0.98	D	CDCHALGSTN(0.99)GQCDIR;CDCHALGS(0.012)T(0.012)N(0.964)G(0.012)QCDIR	0.9902779;0.9637322	Deamidation	00522_E04_P003812_B0E_A00_R1;00523_D04_P003816_B0D_A00_R1	4194;3786	0	0	0	0
CKYvSLIYTNYEAGKDDYVK	GSTP1	RXF393	FALSE		CKYISLIYTNYEAGKDDYVK	I	-14.02	V	CKYI(0.982)SLIYTNYEAGKDDYVK	0.982499	Comp.:-CH2	00524_D03_P003819_B0T_A00_R1	6707	0	0	0	0
CLEENdGVDKR	SLC1A3	M14	FALSE		CLEENNGVDKR	N	0.98	D	CLEEN(0.022)N(0.961)G(0.016)VDKR	0.961143	Deamidation	00522_E05_P003812_B0M_A00_R1	2063	0	0	0	0
CLGHYVdGK	ALDH16A1	PC3	FALSE		CLGHYVNGK	N	0.98	D	CLGHYV(0.014)N(0.966)G(0.014)K	0.966134	Deamidation	00523_B08_P003817_B0J_A00_R1	3375	0	0	0	0
CMPTyQFFK	TXN	CCRF_CEM	FALSE		CMPTFQFFK	F	15.99	Y	CMPTF(0.987)QFFK	0.98673	Oxidation	00522_H12_P003814_B0X_A00_R1	6889	0	0	0	0
CPLYEAdGQAVPK	KDM1A	SKOV3	FALSE		CPLYEANGQAVPK	N	0.98	D	CPLYEAN(0.991)GQAVPK	0.990627	Deamidation	00523_G10_P003818_B0G_A00_R1	6423	0	0	0	0
CtPTFQFFK	TXN	CCRF_CEM	FALSE		CMPTFQFFK	M	-29.99	T	C(0.011)M(0.988)PTFQFFK	0.988283		00522_H11_P003814_B0P_A00_R1	6983;6991	0	0	0	0
CYEtASHLR	PFN1	COLO205	FALSE		CYEMASHLR	M	-29.99	T	CYEM(0.999)ASHLR	0.999498		00522_G09_P003813_B0W_A00_R1	1977	0	0	0	0
CYEtASHLRR	PFN1	COLO205	FALSE		CYEMASHLRR	M	-29.99	T	CYEM(0.978)A(0.02)SHLRR	0.978484		00522_G09_P003813_B0W_A00_R1	1625	0	0	0	0
DAAfTLK	ARHGAP1	PC3	FALSE		DAAITLK	I	33.98	F	DAAI(0.99)TLK	0.989888		00523_D09_P003817_B0T_A00_R1	6502	0	0	0	0
DAdGNSFATR	RPS4X;RPS4Y1;RPS4Y2	COLO205	FALSE		DANGNSFATR	N	0.98	D	DAN(0.987)G(0.012)NSFATR	0.9874736;0.9874074	Deamidation	00522_B09_P003813_B0R_A00_R1;00522_C09_P003813_B0S_A00_R1	2544;2603	0	0	0	0
DAEaWFLSK	KRT16	MCF7	FALSE		DAETWFLSK	T	-30.01	A	DAET(0.991)WFLSK	0.990588	Comp.:C-N3	00522_A01_P003811_B0A_A00_R1	7844	1	1	0	0
DAGTIAGLNVtR	HSPA5	H460	FALSE		DAGTIAGLNVMR	M	-29.99	T	DAGTIAGLNVM(0.989)R	0.988859		00523_C05_P003816_B0K_A00_R1	8303	0	0	0	0
DAGvIAGLNVLR	HSPA8	CCRF_CEM	FALSE		DAGTIAGLNVLR	T	-1.98	V	DAG(0.032)T(0.966)IAGLNVLR	0.96639	Comp.:CH2-O	00522_D10_P003814_B0D_A00_R1	9087;9107	0	0	0	0
DANdGNLQLR	SSB	COLO205	FALSE		DANNGNLQLR	N	0.98	D	DAN(0.012)N(0.981)GNLQLR	0.980944	Deamidation	00522_G08_P003813_B0O_A00_R1	4036	0	0	0	0
DENKLSSAdGHEER	RBM39	M14;PC3	FALSE		DENKLSSANGHEER	N	0.98	D	DENKLSSA(0.019)N(0.962)G(0.019)HEER;DENKLSSAN(0.984)GHEER	0.9622553;0.9841589	Deamidation	00522_E05_P003812_B0M_A00_R1;00523_D08_P003817_B0L_A00_R1	1728;2022	0	0	0	0
DGvGFIK	CSDE1	SKOV3;RXF393	FALSE		DGFGFIK	F	-48	V	DGF(0.975)GFIK;DGF(0.977)GFIK	0.9752276;0.9774379	Dethiomethyl	00523_B11_P003818_B0J_A00_R1;00524_B02_P003819_B0J_A00_R2	6070;5340	0	0	0	0
DHYSdGFCTVYAK	CAPZA1	M14;H460;PC3;RXF393	FALSE		DHYSNGFCTVYAK	N	0.98	D	DHYSN(0.998)GFCTVYAK;DHYSN(1)GFCTVYAK	0.9979162;0.9995215;0.9982885;0.9995123	Deamidation	00522_B06_P003812_B0R_A00_R1;00523_A06_P003816_B0Q_A00_R1;00523_A09_P003817_B0Q_A00_R1;00524_A03_P003819_B0Q_A00_R1	6676;6736;6885;4957	0	0	0	0
DICdDVLSLLEK	YWHAZ	MCF7	FALSE		DICNDVLSLLEK	N	0.98	D	DIC(0.01)N(0.98)D(0.01)VLSLLEK	0.979519	Deamidation	00522_C03_P003811_B0S_A00_R1	16161	0	0	0	0
DIiAYIKK	DYNLL2	MCF7;M14;COLO205;CCRF_CEM;RXF393	FALSE		DIAAYIKK	A	42.05	I	DIA(0.983)A(0.015)YIKK;DIA(0.968)A(0.029)YIKK;DIA(1)AYIKK;DIA(0.999)AYIKK;DIA(0.996)AYIKK	0.9833061;0.968439;0.99985;0.9986265;0.9961578;0.9989062	tri-Methylation	00522_H03_P003811_B0X_A00_R1;00522_H06_P003812_B0X_A00_R1;00522_H09_P003813_B0X_A00_R1;00522_H11_P003814_B0P_A00_R1;00522_H12_P003814_B0X_A00_R1;00524_G03_P003819_B0W_A00_R1	8938;6392;5715;5642;5920;5302	0	0	0	0
DIlAYIKK	DYNLL2	MCF7;M14;COLO205;CCRF_CEM;RXF393	FALSE		DIAAYIKK	A	42.05	L	DIA(0.983)A(0.015)YIKK;DIA(0.968)A(0.029)YIKK;DIA(1)AYIKK;DIA(0.999)AYIKK;DIA(0.996)AYIKK	0.9833061;0.968439;0.99985;0.9986265;0.9961578;0.9989062	tri-Methylation	00522_H03_P003811_B0X_A00_R1;00522_H06_P003812_B0X_A00_R1;00522_H09_P003813_B0X_A00_R1;00522_H11_P003814_B0P_A00_R1;00522_H12_P003814_B0X_A00_R1;00524_G03_P003819_B0W_A00_R1	8938;6392;5715;5642;5920;5302	0	0	0	0
DIqSIGLK	CAND1	H460	FALSE		DISSIGLK	S	41.03	Q	DIS(0.978)S(0.013)IGLK	0.977912	Comp.:H3C2N	00523_F04_P003816_B0F_A00_R1	7292;7305	0	0	0	0
DISTdYYASQK	HSP90B1	MCF7	FALSE		DISTNYYASQK	N	0.98	D	DIST(0.011)N(0.977)Y(0.011)YASQK	0.977215	Deamidation	00522_A02_P003811_B0I_A00_R1	5152	0	0	0	0
DISTdYYASQKK	HSP90B1	SKOV3	FALSE		DISTNYYASQKK	N	0.98	D	DISTN(0.994)YYASQKK	0.993629	Deamidation	00523_H10_P003818_B0H_A00_R1	4136	0	0	0	0
DIVdGLR	CAPZB	MCF7;M14;U251;RXF393	FALSE		DIVNGLR	N	0.98	D	DIV(0.017)N(0.961)G(0.017)LR;DIVN(0.98)GLR;DIV(0.013)N(0.96)G(0.013)L(0.013)R	0.9612271;0.9796201;0.959988	Deamidation	00522_B03_P003811_B0R_A00_R1;00522_B06_P003812_B0R_A00_R1;00523_B03_P003815_B0R_A00_R1;00524_B03_P003819_B0R_A00_R1	6604;6223;5266;4464	0	0	0	0
DKKAEGqATEEEGTPK	BASP1	H460	FALSE		DKKAEGAATEEEGTPK	A	57.02	Q	DKKAEGA(0.99)ATEEEGTPK	0.99048	Carbamidomethyl	00523_F05_P003816_B0N_A00_R1	1723	0	0	0	0
DLEdGSHIR	MCM3	MCF7;COLO205;CCRF_CEM	FALSE		DLENGSHIR	N	0.98	D	DLEN(0.984)GSHIR;DLEN(0.987)G(0.012)SHIR;DLEN(0.986)GSHIR;DLE(0.011)N(0.966)G(0.011)S(0.011)HIR	0.9842097;0.9872615;0.985998;0.9660629	Deamidation	00522_A02_P003811_B0I_A00_R1;00522_A07_P003813_B0I_A00_R1;00522_H10_P003814_B0H_A00_R1	3441;3424;3430;2438;2637	0	0	0	0
DLGFdGAPYR	SUPT16H	MCF7	FALSE		DLGFNGAPYR	N	0.98	D	DLGF(0.01)N(0.979)G(0.01)APYR	0.979308	Deamidation	00522_F01_P003811_B0F_A00_R1	8222	0	0	0	0
DLnSEHR	SLFN11	RXF393	FALSE		DLISEHR	I	0.96	N	D(0.013)L(0.013)I(0.96)S(0.013)EHR	0.959976	Deamidation	00524_H01_P003819_B0H_A00_R2	3727	0	0	0	0
DLTDYLtK	ACTA1;ACTA2;ACTB;ACTBL2;ACTC1;ACTG1;ACTG2	PC3	FALSE		DLTDYLMK	M	-29.99	T	DLTDYLM(0.99)K	0.989682		00523_G08_P003817_B0O_A00_R1	9867	0	0	0	0
DLYANTVLSGGTTtYPGIADR	ACTB;ACTG1	PC3;SKOV3	FALSE		DLYANTVLSGGTTMYPGIADR	M	-29.99	T	DLYANTVLSGGTTM(0.977)YPGIADR;DLYANTVLSGGTTM(0.994)YPGIADR	0.9767491;0.9941312		00523_H08_P003817_B0P_A00_R1;00523_H11_P003818_B0P_A00_R1	12461;12604;13087;13217	0	0	0	0
DNGdGTYSCSYVPR	FLNA	M14;CCRF_CEM;COLO205;U251;H460;PC3;SKOV3	FALSE		DNGNGTYSCSYVPR	N	0.98	D	DNGN(0.992)GTYSCSYVPR;DNGN(0.988)G(0.012)TYSCSYVPR;DNGN(1)GTYSCSYVPR;DNGN(0.991)GTYSCSYVPR;DNGN(0.982)G(0.013)TYSCSYVPR;DNG(0.012)N(0.962)G(0.012)T(0.012)YSCSYVPR;DNG(0.016)N(0.979)GTYSCSYVPR;DNGN(0.993)GTYSCSYVPR;DNGN(0.984)G(0.016)TYSCSYVPR	0.9915658;0.9879032;0.9998013;0.9912175;0.9818809;0.9999132;0.9624838;0.9792814;0.9933479;0.9836252	Deamidation	00522_C04_P003812_B0C_A00_R1;00522_C10_P003814_B0C_A00_R1;00522_D07_P003813_B0D_A00_R1;00522_E07_P003813_B0E_A00_R1;00523_C01_P003815_B0C_A00_R1;00523_C04_P003816_B0C_A00_R1;00523_C07_P003817_B0C_A00_R1;00523_C10_P003818_B0C_A00_R1;00523_D04_P003816_B0D_A00_R1;00523_E01_P003815_B0E_A00_R1	5379;4320;4492;4545;5002;5224;5644;5984;5810;5191;5493	0	0	0	0
DREGFFTdGLTLGAK	PFN2	M14;U251	FALSE		DREGFFTNGLTLGAK	N	0.98	D	DREGFFTN(0.983)GLTLGAK;DREGFFTN(0.997)GLTLGAK;DREGFFTN(0.992)GLTLGAK	0.982713;0.9970224;0.9924533	Deamidation	00522_G06_P003812_B0W_A00_R1;00523_F03_P003815_B0V_A00_R1;00523_G03_P003815_B0W_A00_R1	8263;8737;8180	0	0	0	0
DRPFFpGLVK	NME1	PC3	FALSE		DRPFFAGLVK	A	26.02	P	DRPFFA(0.985)GLVK	0.98503	Acetaldehyde	00523_G09_P003817_B0W_A00_R1	9881	0	0	0	0
DRSSFYVdGLTLGGQK	PFN1	MCF7	FALSE		DRSSFYVNGLTLGGQK	N	0.98	D	DRSSFYVN(0.994)GLTLGGQK	0.993585	Deamidation	00522_G03_P003811_B0W_A00_R1	10550;10521	0	0	0	0
DSMFGItVK	ITGA6	H460	FALSE		DSMFGIAVK	A	30.01	T	DSMFGI(0.014)A(0.966)V(0.014)K	0.965679	Comp.:H2CO	00523_G04_P003816_B0G_A00_R1	6954	4	3	1	1
DTdGSQFFITTVK	PPIB	M14;U251;SKOV3	FALSE		DTNGSQFFITTVK	N	0.98	D	DTN(0.981)GSQFFITTVK;DTN(0.987)GSQFFITTVK;DTN(0.98)G(0.01)S(0.01)QFFITTVK;DTN(0.991)GSQFFITTVK	0.980815;0.9873171;0.9795125;0.9912868	Deamidation	00522_E06_P003812_B0U_A00_R1;00523_C03_P003815_B0S_A00_R1;00523_C12_P003818_B0S_A00_R1;00523_E03_P003815_B0U_A00_R1	11010;11490;9259;12176;8613	0	0	0	0
DTNGSQyFITTVK	PPIB	CCRF_CEM	FALSE		DTNGSQFFITTVK	F	15.99	Y	DTNGSQ(0.016)F(0.968)F(0.016)ITTVK	0.967622	Oxidation	00522_E12_P003814_B0U_A00_R1	6407	0	0	0	0
DTtGFIVNR	HADH	H460	FALSE		DTPGFIVNR	P	3.99	T	DTP(0.994)GFIVNR	0.994139	Trp->Kynurenin	00523_A06_P003816_B0Q_A00_R1	7481	1	1	1	1
DVSGPtPDSYSPR	VARS	MCF7	FALSE		DVSGPMPDSYSPR	M	-29.99	T	DVSGP(0.017)M(0.966)P(0.017)DSYSPR	0.965839		00522_F01_P003811_B0F_A00_R1	4434	0	0	0	0
DYFEeYGK	HNRNPA1;HNRNPA1L2	U251	FALSE		DYFEQYGK	Q	0.98	E	DYFE(0.012)Q(0.974)Y(0.012)GK	0.973641	Deamidation	00523_B03_P003815_B0R_A00_R1	6156	0	0	0	0
DYSPYfK	KRT13	SKOV3	FALSE		DYSPYYK	Y	-15.99	F	DYSPYY(0.965)K(0.027)	0.965427	Reduction	00523_A10_P003818_B0A_A00_R1	5626	0	0	0	0
EAdEILQR	IMPDH1;IMPDH2	COLO205	FALSE		EANEILQR	N	0.98	D	EAN(0.99)EILQR	0.990081	Deamidation	00522_H08_P003813_B0P_A00_R1	4211	0	0	0	0
EAGtQPQLQIR	HYOU1	MCF7	FALSE		EAGMQPQLQIR	M	-29.99	T	EAGM(0.999)QPQLQIR	0.999441		00522_F01_P003811_B0F_A00_R1	5507	0	0	0	0
EAGVGdGTCAPVR	DCPS	PC3	FALSE		EAGVGNGTCAPVR	N	0.98	D	EAGVGN(0.993)GTCAPVR	0.992534	Deamidation	00523_H08_P003817_B0P_A00_R1	3952	0	0	0	0
EAQNLSAtEIR	IARS2	CCRF_CEM	FALSE		EAQNLSAMEIR	M	-29.99	T	EAQNLSAM(0.981)EIR	0.980533		00522_G10_P003814_B0G_A00_R1	3810	0	0	0	0
EdGGSSSILYR	SNTB2	H460	FALSE		ENGGSSSILYR	N	0.98	D	E(0.012)N(0.976)G(0.012)GSSSILYR	0.975503	Deamidation	00523_E05_P003816_B0M_A00_R1	6695	0	0	0	0
EEEIAALVIDdGSGMCK	ACTG1	MCF7	FALSE		EEEIAALVIDNGSGMCK	N	0.98	D	EEEIAALVIDN(0.992)GSGMCK;EEEIAALVID(0.011)N(0.967)G(0.011)S(0.011)GMCK	0.9916308;0.9673753	Deamidation	00522_H02_P003811_B0P_A00_R1	18184;18158;19110;19281	0	0	0	0
EEPPQPQLAdGALK	C20orf24	MCF7	FALSE		EEPPQPQLANGALK	N	0.98	D	EEPPQPQLAN(0.969)GALK;EEPPQPQLAN(0.976)GALK	0.9685591;0.9761798	Deamidation	00522_H03_P003811_B0X_A00_R1	6790;7295	0	0	0	0
EFFdGKEPSR	HSPA5	MCF7;M14;COLO205;U251;H460;SKOV3;RXF393	FALSE		EFFNGKEPSR	N	0.98	D	EFFN(0.981)GKEPSR;EFF(0.02)N(0.96)G(0.02)KEPSR;EFF(0.018)N(0.964)G(0.018)KEPSR;EFFN(0.984)GKEPSR;EFF(0.011)N(0.978)G(0.011)KEPSR;EFFN(0.992)GKEPSR;EFF(0.013)N(0.974)G(0.013)KEPSR;EFF(0.012)N(0.976)G(0.012)KEPSR;EFF(0.013)N(0.959)G(0.013)K(0.013)EPSR	0.9811194;0.9596524;0.9640329;0.9842636;0.9781207;0.9923251;0.9737001;0.9761889;0.9596723;0.9593357	Deamidation	00522_C02_P003811_B0K_A00_R1;00522_C05_P003812_B0K_A00_R1;00522_D05_P003812_B0L_A00_R1;00522_D08_P003813_B0L_A00_R1;00523_C02_P003815_B0K_A00_R1;00523_C05_P003816_B0K_A00_R1;00523_C11_P003818_B0K_A00_R1;00524_B02_P003819_B0J_A00_R2	5501;5500;5506;5413;4136;4145;4653;5458;5603;5604;4969	0	0	0	0
EFGFQNdGFSVYINR	NPLOC4	U251;H460;RXF393	FALSE		EFGFQNNGFSVYINR	N	0.98	D	EFGFQNN(0.993)GFSVYINR;EFGFQN(0.01)N(0.979)G(0.01)FSVYINR;EFGFQNN(0.989)GFSVYINR	0.9925048;0.979154;0.9889454	Deamidation	00523_D02_P003815_B0L_A00_R1;00523_D05_P003816_B0L_A00_R1;00524_C02_P003819_B0K_A00_R2	11230;14024;14036;11944;11968	0	0	0	0
EGALCEENtR	EEF2	SKOV3	FALSE		EGALCEENMR	M	-29.99	T	EGALCEEN(0.012)M(0.976)R(0.012)	0.975673		00523_A11_P003818_B0I_A00_R1	2732	0	0	0	0
EGdGTVMGAELR	MYL1;MYL3	M14;U251;H460	FALSE		EGNGTVMGAELR	N	0.98	D	EGN(0.983)G(0.017)TVMGAELR;EGN(0.987)G(0.013)TVMGAELR;EGN(0.975)G(0.022)TVMGAELR	0.9825436;0.9868162;0.9753617	Deamidation	00522_G06_P003812_B0W_A00_R1;00523_F03_P003815_B0V_A00_R1;00523_F06_P003816_B0V_A00_R1	3001;3569;3631	0	0	0	0
EGFFTdGLTLGAK	PFN2	M14;CCRF_CEM;U251;H460;PC3	FALSE		EGFFTNGLTLGAK	N	0.98	D	EGFFT(0.016)N(0.952)G(0.016)L(0.016)TLGAK;EGFFTN(0.987)GLTLGAK;EGFFT(0.018)N(0.962)G(0.018)LTLGAK;EGFFT(0.016)N(0.967)G(0.016)LTLGAK	0.951919;0.9866968;0.9624079;0.9666154	Deamidation	00522_G06_P003812_B0W_A00_R1;00522_G12_P003814_B0W_A00_R1;00523_F03_P003815_B0V_A00_R1;00523_F06_P003816_B0V_A00_R1;00523_G09_P003817_B0W_A00_R1	9245;7547;9724;10418;11632	0	0	0	0
EGLdGGGGGGSHFDSPFEFGFTFR	DNAJB6	M14	FALSE		EGLNGGGGGGSHFDSPFEFGFTFR	N	0.98	D	EGLN(0.967)G(0.023)GGGGGSHFDSPFEFGFTFR	0.967495	Deamidation	00522_D06_P003812_B0T_A00_R1	15005	0	0	0	0
EGtNIVEAMER	PPIA	SKOV3;PC3	FALSE		EGMNIVEAMER	M	-29.99	T	EGM(0.981)NIVEAMER;E(0.022)G(0.022)M(0.955)NIVEAMER	0.9811721;0.95528		00523_E12_P003818_B0U_A00_R1;00523_F09_P003817_B0V_A00_R1	4002;3939	0	0	0	0
EHINLGCDtDFDIAGPSIR	VDAC1	U251	FALSE		EHINLGCDMDFDIAGPSIR	M	-29.99	T	EHINLGCDM(0.979)DFDIAGPSIR	0.979235		00523_B03_P003815_B0R_A00_R1	8919	0	0	0	0
EIAEAYLnK	HSPA8	H460	FALSE		EIAEAYLGK	G	57.02	N	EIAEAYL(0.015)G(0.969)K(0.015)	0.968811	Carbamidomethyl	00523_D05_P003816_B0L_A00_R1	7407	0	0	0	0
EKLEATIdELV	TXN	M14	FALSE		EKLEATINELV	N	0.98	D	EKLEATIN(0.991)ELV	0.990819	Deamidation	00522_H06_P003812_B0X_A00_R1	7100	0	0	0	0
ELSpAIR	PRKDC	CCRF_CEM;U251;H460	FALSE		ELSIAIR	I	-16.03	P	ELS(0.021)I(0.956)A(0.021)IR;ELS(0.017)I(0.964)A(0.017)IR;ELS(0.018)I(0.963)A(0.018)IR	0.9561027;0.9637456;0.9632616	Comp.:S-C4	00522_B10_P003814_B0B_A00_R1;00523_B01_P003815_B0B_A00_R1;00523_B04_P003816_B0B_A00_R1	3310;3964;4134	0	0	0	0
ELVDDSiNNVR	PCMT1	COLO205;PC3;RXF393	FALSE		ELVDDSVNNVR	V	14.02	I	ELVDDSV(0.983)NNVR;ELVDDSV(0.988)NNVR;ELVDDSV(0.987)NNVR	0.9833426;0.9884114;0.9872616	Methylation	00522_D09_P003813_B0T_A00_R1;00523_C09_P003817_B0S_A00_R1;00524_C03_P003819_B0S_A00_R1	5508;6754;4752	12	12	6	0
ELVDDSlNNVR	PCMT1	COLO205;PC3;RXF393	FALSE		ELVDDSVNNVR	V	14.02	L	ELVDDSV(0.983)NNVR;ELVDDSV(0.988)NNVR;ELVDDSV(0.987)NNVR	0.9833426;0.9884114;0.9872616	Methylation	00522_D09_P003813_B0T_A00_R1;00523_C09_P003817_B0S_A00_R1;00524_C03_P003819_B0S_A00_R1	5508;6754;4752	0	0	0	0
ELVVaQLGYDTR	PFKP	H460	FALSE		ELVVTQLGYDTR	T	-30.01	A	ELVVT(0.992)QLGYDTR	0.992387	Comp.:C-N3	00523_B05_P003816_B0J_A00_R1	10447	2	2	2	1
EPLLSSSEdGNGGR	ARHGEF1	RXF393	FALSE		EPLLSSSENGNGGR	N	0.98	D	EPLLSSSEN(0.972)GNGGR	0.97156	Deamidation	00524_F01_P003819_B0F_A00_R2	4591	0	0	0	0
EQEVtELKK	MYH10	PC3	FALSE		EQEVAELKK	A	30.01	T	EQEVA(0.982)ELKK	0.981764	Comp.:H2CO	00523_D07_P003817_B0D_A00_R1	2709	0	0	0	0
EQFnEFR	CALU	H460	FALSE		EQFVEFR	V	14.97	N	EQF(0.02)V(0.96)E(0.02)FR	0.959621	Comp.:NO-CH3	00523_G05_P003816_B0O_A00_R1	6782	0	0	0	0
EQFvEFR	RCN1	PC3	FALSE		EQFNEFR	N	-14.97	V	EQFN(0.986)EFR	0.986274	Comp.:CH3-NO	00523_A09_P003817_B0Q_A00_R1	8738	0	0	0	0
EQLnTVLQAGK	MYBBP1A	COLO205	FALSE		EQLMTVLQAGK	M	-17	N	EQL(0.022)M(0.954)T(0.022)VLQAGK	0.953534	Loss of ammonia	00522_F07_P003813_B0F_A00_R1	7352;7427	0	0	0	0
ESdGPVKVWGSIK	SOD1	MCF7	FALSE		ESNGPVKVWGSIK	N	0.98	D	ESN(0.982)G(0.017)PVKVWGSIK	0.981858	Deamidation	00522_F03_P003811_B0V_A00_R1	8536	0	0	0	0
ESDLdGAQIK	LMNB1	MCF7	FALSE		ESDLNGAQIK	N	0.98	D	ESDLN(0.987)GAQIK	0.987419	Deamidation	00522_D02_P003811_B0L_A00_R1	4951	0	0	0	0
ESYSiYVYK	H2BFS;HIST1H2BC;HIST1H2BD;HIST1H2BE;HIST1H2BF;HIST1H2BG;HIST1H2BH;HIST1H2BI;HIST1H2BK;HIST1H2BL;HIST1H2BM;HIST1H2BN;HIST2H2BF	COLO205;MCF7;RXF393	FALSE		ESYSVYVYK	V	14.02	I	ESYS(0.023)V(0.953)Y(0.023)VYK;ESYS(0.016)V(0.967)Y(0.016)VYK;ESY(0.012)S(0.012)V(0.964)Y(0.012)VYK	0.9533141;0.9670307;0.9643139	Methylation	00522_F09_P003813_B0V_A00_R1;00522_G03_P003811_B0W_A00_R1;00524_E03_P003819_B0U_A00_R1	6335;6409;8452;8497;5318	0	0	0	0
ESYSlYVYK	H2BFS;HIST1H2BC;HIST1H2BD;HIST1H2BE;HIST1H2BF;HIST1H2BG;HIST1H2BH;HIST1H2BI;HIST1H2BK;HIST1H2BL;HIST1H2BM;HIST1H2BN;HIST2H2BF	COLO205;MCF7;RXF393	FALSE		ESYSVYVYK	V	14.02	L	ESYS(0.023)V(0.953)Y(0.023)VYK;ESYS(0.016)V(0.967)Y(0.016)VYK;ESY(0.012)S(0.012)V(0.964)Y(0.012)VYK	0.9533141;0.9670307;0.9643139	Methylation	00522_F09_P003813_B0V_A00_R1;00522_G03_P003811_B0W_A00_R1;00524_E03_P003819_B0U_A00_R1	6335;6409;8452;8497;5318	0	0	0	0
ETGVDLTKDNtALQR	HSPA9	SKOV3	FALSE		ETGVDLTKDNMALQR	M	-29.99	T	ETGVDLTKDN(0.013)M(0.974)A(0.013)LQR	0.973795		00523_C11_P003818_B0K_A00_R1	6293	0	0	0	0
ETtVTSTTEPSR	PRKCSH	CCRF_CEM;H460;SKOV3;RXF393	FALSE		ETMVTSTTEPSR	M	-29.99	T	ETM(1)VTSTTEPSR	0.9999361;0.9997666;0.9998625;0.9999317		00522_C11_P003814_B0K_A00_R1;00523_C05_P003816_B0K_A00_R1;00523_C11_P003818_B0K_A00_R1;00524_B02_P003819_B0J_A00_R2	2075;2592;2675;2750;2425	0	0	0	0
EVDEQtLNVQNK	TUBB;TUBB2A;TUBB2B;TUBB4B	U251;RXF393	FALSE		EVDEQMLNVQNK	M	-29.99	T	EVDEQM(0.993)LNVQNK;EVDEQ(0.017)M(0.983)LNVQNK	0.992901;0.9825764		00523_F02_P003815_B0N_A00_R1;00524_F02_P003819_B0N_A00_R2	4252;4218	0	0	0	0
EvGTSDKEILTSR	PNPT1	CCRF_CEM	FALSE		EIGTSDKEILTSR	I	-14.02	V	E(0.016)I(0.984)GTSDKEILTSR	0.984283	Comp.:-CH2	00522_B11_P003814_B0J_A00_R1	3928;3915	9	8	7	6
EVqSIIGK	PCBP1;PCBP2;PCBP3;PCBP4	COLO205;CCRF_CEM;H460	FALSE		EVGSIIGK	G	71.04	Q	EVG(0.965)S(0.018)I(0.015)IGK;EVG(0.98)S(0.015)IIGK;EVG(0.986)S(0.013)IIGK	0.9652907;0.9797714;0.9858108		00522_C09_P003813_B0S_A00_R1;00522_C12_P003814_B0S_A00_R1;00523_H06_P003816_B0X_A00_R1	7166;6843;7445	0	0	0	0
EVSaYIK	EEF1A1;EEF1A1P5	CCRF_CEM;M14;U251	FALSE		EVSTYIK	T	-30.01	A	EVS(0.017)T(0.963)Y(0.017)IK;EVS(0.02)T(0.959)Y(0.02)IK;EVS(0.012)T(0.977)Y(0.012)IK	0.9627939;0.9586951;0.9766472	Comp.:C-N3	00522_E12_P003814_B0U_A00_R1;00522_G05_P003812_B0O_A00_R1;00523_G02_P003815_B0O_A00_R1	3458;5171;4507	0	0	0	0
EVVEEAEdGR	PTMA	U251	FALSE		EVVEEAENGR	N	0.98	D	EVVEEAE(0.016)N(0.952)G(0.016)R(0.016);EVVEEAEN(0.972)GR	0.9522651;0.9719479	Deamidation	00523_G03_P003815_B0W_A00_R1;00523_H03_P003815_B0X_A00_R1	6140;6206;1675	12	12	5	4
EYQELtNVK	KRT6A;KRT6B;KRT6C;KRT8	SKOV3	FALSE		EYQELMNVK	M	-29.99	T	EYQELM(0.986)NVK	0.985613		00523_F11_P003818_B0N_A00_R1	5461	2	2	0	0
EYtAQLER	CC2D1A	PC3	FALSE		EYAAQLER	A	30.01	T	EYA(0.988)A(0.012)QLER	0.98759	Comp.:H2CO	00523_G07_P003817_B0G_A00_R1	4489	2	1	0	0
FAAYFQQGDtESNGK	GPI	PC3	FALSE		FAAYFQQGDMESNGK	M	-29.99	T	FAAYFQQG(0.014)D(0.014)M(0.957)E(0.014)SNGK	0.957318		00523_E08_P003817_B0M_A00_R1	7873	0	0	0	0
FCLDdGAK	PGK1	U251;SKOV3	FALSE		FCLDNGAK	N	0.98	D	FCLDN(0.979)GAK;FCLDN(0.976)GAK	0.9788978;0.9763533	Deamidation	00523_G02_P003815_B0O_A00_R1;00523_G11_P003818_B0O_A00_R1	4950;6570	0	0	0	0
FdAHGDANTIVCNSK	LGALS1	MCF7	FALSE		FNAHGDANTIVCNSK	N	0.98	D	FN(0.997)AHGDANTIVCNSK	0.996989	Deamidation	00522_H03_P003811_B0X_A00_R1	5033	0	0	0	0
FDGILGtAYPR	CTSD	SKOV3	FALSE		FDGILGMAYPR	M	-29.99	T	FDGILGM(0.988)AYPR	0.987601		00523_B12_P003818_B0R_A00_R1	11645	0	0	0	0
FdGSHVVGSPFK	FLNB	CCRF_CEM;COLO205;U251	FALSE		FNGSHVVGSPFK	N	0.98	D	F(0.012)N(0.987)GSHVVGSPFK;F(0.017)N(0.982)GSHVVGSPFK;F(0.014)N(0.959)G(0.014)S(0.014)HVVGSPFK	0.9871909;0.9817337;0.9586623	Deamidation	00522_C10_P003814_B0C_A00_R1;00522_D07_P003813_B0D_A00_R1;00523_D01_P003815_B0D_A00_R1	5606;5848;6420	0	0	0	0
FdLTTSR	MCM5	H460;RXF393	FALSE		FGLTTSR	G	58.01	D	F(0.039)G(0.96)LTTSR;F(0.033)G(0.966)LTTSR	0.9599572;0.9663366	Carboxymethyl	00523_A05_P003816_B0I_A00_R1;00524_E02_P003819_B0M_A00_R2	6202;5843	0	0	0	0
FDLtYAK	TUBA1A;TUBA1B;TUBA1C;TUBA3C;TUBA3D;TUBA3E;TUBA4A;TUBA8;TUBAL3	SKOV3	FALSE		FDLMYAK	M	-29.99	T	FDL(0.01)M(0.98)Y(0.01)AK	0.979526		00523_F11_P003818_B0N_A00_R1	8434	4	3	0	0
FdVNTLK	RPA1	U251	FALSE		FIVNTLK	I	1.94	D	FI(0.991)VNTLK;F(0.01)I(0.99)VNTLK	0.9913581;0.9895457	Diffuse:2	00523_E03_P003815_B0U_A00_R1;00523_F03_P003815_B0V_A00_R1	2882;2895	0	0	0	0
FEVQGLQPdGEEMTLK	UBA1	M14	FALSE		FEVQGLQPNGEEMTLK	N	0.98	D	FEVQGLQP(0.014)N(0.951)G(0.014)E(0.014)EMTLK	0.950679	Deamidation	00522_H04_P003812_B0H_A00_R1	9433;9500;9391	4	3	1	1
FfETSAK	RAB8A	RXF393	FALSE		FMETSAK	M	16.03	F	FM(0.991)ETSAK	0.990652		00524_D03_P003819_B0T_A00_R1	3477;3673	0	0	0	0
FfILGGK	YME1L1	M14;COLO205;U251;H460;PC3	FALSE		FTILGGK	T	46.02	F	F(0.012)T(0.988)ILGGK	0.9883046;0.988304		00522_E05_P003812_B0M_A00_R1;00522_E08_P003813_B0M_A00_R1;00523_E02_P003815_B0M_A00_R1;00523_E05_P003816_B0M_A00_R1;00523_E08_P003817_B0M_A00_R1	10652;8101;8624;10908;11156	0	0	0	0
FFtGNQVLK	XRCC5	CCRF_CEM	FALSE		FFMGNQVLK	M	-29.99	T	FFM(0.992)GNQVLK	0.992449		00522_B11_P003814_B0J_A00_R1	6560	0	0	0	0
FGGLAAGEDdGQR	AGPS	U251	FALSE		FGGLAAGEDNGQR	N	0.98	D	FGGLAAGEDN(0.975)GQR	0.975494	Deamidation	00523_D02_P003815_B0L_A00_R1	4926;4937	0	0	0	0
FGVEQDVDdVFASFIRK	PKM	MCF7	FALSE		FGVEQDVDMVFASFIRK	M	-16.01	D	FGVEQDVDM(0.991)VFASFIRK	0.990627	Reduction	00522_E02_P003811_B0M_A00_R1	19373;19388;19400	0	0	0	0
FGVEQDVDtVFASFIR	PKM	MCF7;PC3	FALSE		FGVEQDVDMVFASFIR	M	-29.99	T	FGVEQDVDM(0.991)VFASFIR;FGVEQDVDM(0.988)VFASFIR;FGVEQDVD(0.01)M(0.979)V(0.01)FASFIR	0.9909529;0.9881603;0.9791569		00522_E02_P003811_B0M_A00_R1;00522_G02_P003811_B0O_A00_R1;00523_E08_P003817_B0M_A00_R1	20093;21062;18490	0	0	0	0
FGVEQDVDtVFASFIRK	PKM	MCF7	FALSE		FGVEQDVDMVFASFIRK	M	-29.99	T	FGVEQDVDM(0.995)VFASFIRK	0.994746		00522_E02_P003811_B0M_A00_R1	18411	0	0	0	0
FiDGVSTVAR	SMC2	SKOV3	FALSE		FVDGVSTVAR	V	14.02	I	F(0.012)V(0.988)DGVSTVAR	0.987709	Methylation	00523_E10_P003818_B0E_A00_R1	8579	0	0	0	0
FIPHEdGVHTIDVK	FLNB	M14	FALSE		FIPHENGVHTIDVK	N	0.98	D	FIPHE(0.013)N(0.961)G(0.013)V(0.013)HTIDVK	0.960522	Deamidation	00522_D04_P003812_B0D_A00_R1	6753	0	0	0	0
FKDPdAPK	HMGB1;HMGB1P1;SP100	MCF7	FALSE		FKDPNAPK	N	0.98	D	FKDPN(0.992)APK	0.991724	Deamidation	00522_C03_P003811_B0S_A00_R1	2565	0	0	0	0
FKEDLLNdGQPR	PALLD	M14	FALSE		FKEDLLNNGQPR	N	0.98	D	FKEDLLNN(0.975)GQPR	0.975129	Deamidation	00522_C05_P003812_B0K_A00_R1	7131	0	0	0	0
FKFTvGDHSR	WDR1	COLO205;U251	FALSE		FKFTIGDHSR	I	-14.02	V	FKFTI(0.986)G(0.013)DHSR;FKFT(0.012)I(0.976)G(0.012)DHSR	0.985986;0.9757808	Comp.:-CH2	00522_E08_P003813_B0M_A00_R1;00523_D02_P003815_B0L_A00_R1	4239;4892	0	0	0	0
FKMPdMHFK	AHNAK	H460	FALSE		FKMPEMHFK	E	-14.02	D	FKMP(0.017)E(0.964)M(0.017)HFK;FKMPE(0.987)MHFK	0.9638199;0.9868967	Comp.:-CH2	00523_D04_P003816_B0D_A00_R1;00523_G04_P003816_B0G_A00_R1	3120;3092	0	0	0	0
FKMPeMHFK	AHNAK	M14	FALSE		FKMPDMHFK	D	14.02	E	FKMPD(0.987)MHFK	0.986902	Methylation	00522_D04_P003812_B0D_A00_R1	3018	0	0	0	0
FKtPEMNIK	AHNAK	M14;COLO205;PC3	FALSE		FKMPEMNIK	M	-29.99	T	F(0.01)K(0.01)M(0.979)PEMNIK;FK(0.013)M(0.974)P(0.013)EMNIK;FK(0.02)M(0.979)PEMNIK;FKM(0.999)PEMNIK	0.9793221;0.9739763;0.9785343;0.9993078		00522_B04_P003812_B0B_A00_R1;00522_C07_P003813_B0C_A00_R1;00522_D07_P003813_B0D_A00_R1;00523_C07_P003817_B0C_A00_R1	4319;2286;2440;3249	8	6	3	2
FlDGVSTVAR	SMC2	SKOV3	FALSE		FVDGVSTVAR	V	14.02	L	F(0.012)V(0.988)DGVSTVAR	0.987709	Methylation	00523_E10_P003818_B0E_A00_R1	8579	2	2	1	0
FLdPNTLER	EPPK1	SKOV3	FALSE		FLNPNTLER	N	0.98	D	FLN(1)PNTLER	0.9999484;0.9998806;0.9998498	Deamidation	00523_B10_P003818_B0B_A00_R1;00523_C10_P003818_B0C_A00_R1;00523_E10_P003818_B0E_A00_R1	6743;8279;8799	0	0	0	0
FLILPDtLK	SNRPD3	MCF7;RXF393	FALSE		FLILPDMLK	M	-29.99	T	FLILPDM(0.99)LK	0.9901589;0.9904674		00522_G03_P003811_B0W_A00_R1;00524_F03_P003819_B0V_A00_R1	13634;8493	0	0	0	0
FLIPVLdGLEK	SYMPK	PC3	FALSE		FLIPVLNGLEK	N	0.98	D	FLIPVLN(0.971)GLEK	0.970714	Deamidation	00523_E07_P003817_B0E_A00_R1	15396	0	0	0	0
FLMAdGQLVK	GDI1;GDI2	MCF7;M14	FALSE		FLMANGQLVK	N	0.98	D	FLMAN(0.976)GQLVK;FLMAN(0.986)GQLVK;FLMAN(0.989)GQLVK	0.9756041;0.9858653;0.9887745	Deamidation	00522_G02_P003811_B0O_A00_R1;00522_G05_P003812_B0O_A00_R1;00522_H05_P003812_B0P_A00_R1	9319;8696;8960	0	0	0	0
FLSdGYIPIPGQQDK	MYH10	PC3	FALSE		FLSNGYIPIPGQQDK	N	0.98	D	FLS(0.01)N(0.969)G(0.01)Y(0.01)IPIPGQQDK	0.969239	Deamidation	00523_D07_P003817_B0D_A00_R1	11663	0	0	0	0
FLTdGPSSSPGQER	MYH14	MCF7	FALSE		FLTNGPSSSPGQER	N	0.98	D	FLTN(0.99)GPSSSPGQER	0.990248	Deamidation	00522_D01_P003811_B0D_A00_R1	5411;5530	0	0	0	0
FMGTELdGK	PHGDH	MCF7	FALSE		FMGTELNGK	N	0.98	D	FMGTELN(0.983)GK	0.982727	Deamidation	00522_F02_P003811_B0N_A00_R1	4749	0	0	0	0
FMNPFNtPNLYQK	STIP1	RXF393	FALSE		FMNPFNMPNLYQK	M	-29.99	T	FMNPFN(0.014)M(0.984)PNLYQK	0.984337		00524_D02_P003819_B0L_A00_R2	9673	0	0	0	0
FNAdGDANTIVCNSK	LGALS1	COLO205;U251;H460;PC3	FALSE		FNAHGDANTIVCNSK	H	-22.03	D	FNAH(0.965)G(0.032)DANTIVCNSK;FNAH(0.961)G(0.036)DANTIVCNSK;FNAH(0.963)G(0.034)DANTIVCNSK;FNAH(0.962)G(0.035)DANTIVCNSK	0.9649783;0.9608274;0.9633459;0.9623886		00522_G09_P003813_B0W_A00_R1;00523_G03_P003815_B0W_A00_R1;00523_G06_P003816_B0W_A00_R1;00523_G09_P003817_B0W_A00_R1	4081;4531;4930;5347	0	0	0	0
FNAHGDAdTIVCNSK	LGALS1	M14;H460;U251	FALSE		FNAHGDANTIVCNSK	N	0.98	D	FNAHGDAN(0.996)TIVCNSK;FNAHGDAN(1)TIVCNSK;FNAHGDA(0.011)N(0.962)T(0.011)IVCNSK	0.9955831;0.9999737;0.9621881;0.9998415	Deamidation	00522_G06_P003812_B0W_A00_R1;00522_H06_P003812_B0X_A00_R1;00523_F06_P003816_B0V_A00_R1;00523_G03_P003815_B0W_A00_R1	3015;2884;3654;3440	0	0	0	0
FPeLDSTSFANSR	FASN	RXF393	FALSE		FPQLDSTSFANSR	Q	0.98	E	FPQ(0.973)LDSTSFANSR	0.972661	Deamidation	00524_D01_P003819_B0D_A00_R2	9038	0	0	0	0
FQEqEERPK	HSPA4	U251	FALSE		FQESEERPK	S	41.03	Q	FQE(0.012)S(0.977)E(0.012)ERPK	0.976639	Comp.:H3C2N	00523_H01_P003815_B0H_A00_R1	2241	0	0	0	0
FQGPDdGQGPK	TXNL1	MCF7	FALSE		FQGPDNGQGPK	N	0.98	D	FQGP(0.012)D(0.012)N(0.963)G(0.012)QGPK	0.963486	Deamidation	00522_B03_P003811_B0R_A00_R1	3133	0	0	0	0
FQLgNSGPNSTIK	ESYT2	COLO205;U251	FALSE		FQLSNSGPNSTIK	S	-30.01	G	FQLS(0.992)NSGPNSTIK;FQLS(0.991)NSGPNSTIK	0.9917926;0.9905711	Comp.:C-N3;	00522_B08_P003813_B0J_A00_R1;00523_A02_P003815_B0I_A00_R1;00523_H01_P003815_B0H_A00_R1	5554;6428;6362	5	5	2	1
FQtATVTEK	PSMB4	PC3;RXF393	FALSE		FQIATVTEK	I	-12.04	T	FQI(0.975)A(0.023)TVTEK;FQI(0.98)A(0.019)TVTEK	0.9751248;0.9796892	Comp.:O-C2H4	00523_C09_P003817_B0S_A00_R1;00524_C03_P003819_B0S_A00_R1	3849;2716	2	2	0	0
FQvVDSR	TST	H460	FALSE		FQLVDSR	L	-14.02	V	FQL(0.967)V(0.031)DSR	0.966515	Comp.:-CH2	00523_A06_P003816_B0Q_A00_R1	5044	0	0	0	0
FRPHQDANsEKPR	TMEM2	COLO205	FALSE		FRPHQDANPEKPR	P	-10.02	S	FRPHQDANP(0.989)E(0.01)KPR	0.989258		00522_E07_P003813_B0E_A00_R1	1157	1	1	1	0
FSASGELGdGNIK	PCNA	MCF7;COLO205	FALSE		FSASGELGNGNIK	N	0.98	D	FSASGELGN(0.987)GNIK;FSASGELGN(0.983)GNIK	0.9868668;0.9828546	Deamidation	00522_C03_P003811_B0S_A00_R1;00522_C09_P003813_B0S_A00_R1	7197;5392	0	0	0	0
FSCIIGPdGSGK	SMC4	M14;PC3	FALSE		FSCIIGPNGSGK	N	0.98	D	FSCIIGPN(0.986)GSGK;FSCIIGPN(0.969)GSGK	0.986296;0.9685591	Deamidation	00522_F04_P003812_B0F_A00_R1;00523_E07_P003817_B0E_A00_R1	7803;7790;7800	0	0	0	0
FSHEEIAtATVTALR	ALDOA	SKOV3	FALSE		FSHEEIAMATVTALR	M	-29.99	T	FSHEEIA(0.023)M(0.975)ATVTALR	0.975218		00523_H11_P003818_B0P_A00_R1	9885	0	0	0	0
FSmPGFK	AHNAK	CCRF_CEM	FALSE		FSVPGFK	V	31.97	M	FSV(0.992)PGFK	0.991996	Sulfide	00522_G10_P003814_B0G_A00_R1	7858	0	0	0	0
FSSQIHNdGQSDFRPK	LOXL2	M14	FALSE		FSSQIHNNGQSDFRPK	N	0.98	D	FSSQIHN(0.011)N(0.977)G(0.011)QSDFRPK	0.977494	Deamidation	00522_B05_P003812_B0J_A00_R1	4598	0	0	0	0
FStPGFK	AHNAK	M14;COLO205;PC3;H460;SKOV3	FALSE		FSVPGFK;FSMPGFK	V;M	1.98;-29.99	T	FSV(0.995)PGFK;FSM(0.995)PGFK;FSM(0.991)PGFK	0.9947821;0.9953647;0.9905524	Comp.:O-CH2;	00522_B04_P003812_B0B_A00_R1;00522_C07_P003813_B0C_A00_R1;00523_B07_P003817_B0B_A00_R1;00523_C04_P003816_B0C_A00_R1;00523_D10_P003818_B0D_A00_R1;00523_E07_P003817_B0E_A00_R1;00523_E10_P003818_B0E_A00_R1	4335;3838;4599;5073;5622;5953;6045	12	11	6	4
FStPGFKAEGPEVDVNLPK	AHNAK	PC3	FALSE		FSMPGFKAEGPEVDVNLPK	M	-29.99	T	FSM(0.978)PGFKAEGPEVDVNLPK	0.978178		00523_D07_P003817_B0D_A00_R1	9948;9938	0	0	0	0
FStPGFKGEGPDVDVNLPK	AHNAK	U251;H460	FALSE		FSMPGFKGEGPDVDVNLPK	M	-29.99	T	FSM(0.976)PGFKGEGPDVDVNLPK;FSM(0.965)P(0.028)GFKGEGPDVDVNLPK	0.9760792;0.9647105		00523_C01_P003815_B0C_A00_R1;00523_C04_P003816_B0C_A00_R1	7700;7977	6	6	6	4
FSvPGFK	AHNAK	H460	FALSE		FSMPGFK	M	-31.97	V	FSM(0.993)PGFK	0.9934		00523_D05_P003816_B0L_A00_R1	10728	0	0	0	0
FSVSGiK	AHNAK	M14;CCRF_CEM	FALSE		FSVSGAK	A	42.05	I	FSVSG(0.03)A(0.964)K;FSVSGA(0.99)K	0.9635843;0.9896823	tri-Methylation	00522_A04_P003812_B0A_A00_R1;00522_C10_P003814_B0C_A00_R1	5160;5215	0	0	0	0
FSVSGlK	AHNAK	M14;CCRF_CEM	FALSE		FSVSGAK	A	42.05	L	FSVSG(0.03)A(0.964)K;FSVSGA(0.99)K	0.9635843;0.9896823	tri-Methylation	00522_A04_P003812_B0A_A00_R1;00522_C10_P003814_B0C_A00_R1	5160;5215	0	0	0	0
FTSLDKGEdGTLSR	CHP1	M14	FALSE		FTSLDKGENGTLSR	N	0.98	D	FTSLDKGEN(0.991)GTLSR	0.991274	Deamidation	00522_E06_P003812_B0U_A00_R1	4815;4840	0	0	0	0
FTTYEiR	SNX12	CCRF_CEM;PC3	FALSE		FTTYEVR	V	14.02	I	FTTYEV(0.985)R;FTTYEV(0.987)R	0.9846345;0.9869994	Methylation	00522_F12_P003814_B0V_A00_R1;00523_F09_P003817_B0V_A00_R1	4354;4436;4325;6395;6523	0	0	0	0
FTTYElR	SNX12	CCRF_CEM;PC3	FALSE		FTTYEVR	V	14.02	L	FTTYEV(0.985)R;FTTYEV(0.987)R	0.9846345;0.9869994	Methylation	00522_F12_P003814_B0V_A00_R1;00523_F09_P003817_B0V_A00_R1	4354;4436;4325;6395;6523	0	0	0	0
FTTYEvR	SNX3	M14	FALSE		FTTYEIR	I	-14.02	V	FTTYE(0.011)I(0.979)R(0.011)	0.978626	Comp.:-CH2	00522_F06_P003812_B0V_A00_R1	5165	0	0	0	0
FTvGDHSR	WDR1	MCF7;U251;RXF393	FALSE		FTIGDHSR	I	-14.02	V	FTI(0.99)G(0.01)DHSR;FTI(0.988)G(0.012)DHSR;FTI(0.993)GDHSR;FTI(0.991)GDHSR;FTI(0.994)GDHSR;FTI(0.982)G(0.017)DHSR	0.9895594;0.987533;0.9928909;0.9905487;0.9941411;0.9820538	Comp.:-CH2	00522_D02_P003811_B0L_A00_R1;00522_E02_P003811_B0M_A00_R1;00523_D02_P003815_B0L_A00_R1;00523_E02_P003815_B0M_A00_R1;00524_D02_P003819_B0L_A00_R2	2878;2810;2820;2713;2698;2835;2827	0	0	0	0
FVAWMdGLSVYQIK	DYNC1H1	COLO205	FALSE		FVAWMNGLSVYQIK	N	0.98	D	FVAWM(0.012)N(0.963)G(0.012)L(0.012)SVYQIK	0.962888	Deamidation	00522_C07_P003813_B0C_A00_R1	8840	0	0	0	0
FVFSLVDAMdGK	MDH2	U251	FALSE		FVFSLVDAMNGK	N	0.98	D	FVFSLVDAM(0.013)N(0.96)G(0.013)K(0.013)	0.959918	Deamidation	00523_A03_P003815_B0Q_A00_R1	12239	0	0	0	0
FVtQEEFSR	PDIA3	MCF7	FALSE		FVMQEEFSR	M	-29.99	T	FVM(1)QEEFSR	0.999881		00522_E02_P003811_B0M_A00_R1	6170	0	0	0	0
FYEQMdGPVAGASR	EEF1D	RXF393	FALSE		FYEQMNGPVAGASR	N	0.98	D	FYEQMN(0.991)GPVAGASR	0.99119	Deamidation	00524_A03_P003819_B0Q_A00_R1	3936	0	0	0	0
FYEQtNGPVAGASR	EEF1D	PC3	FALSE		FYEQMNGPVAGASR	M	-29.99	T	FYEQM(1)NGPVAGASR	0.999509		00523_A09_P003817_B0Q_A00_R1	5085	0	0	0	0
FyQEENTEK	PSMD12	COLO205	FALSE		FFQEENTEK	F	15.99	Y	F(0.046)F(0.954)QEENTEK	0.95378	Oxidation	00522_F08_P003813_B0N_A00_R1	2090	0	0	0	0
GADFLVTEVEdGGSLGSK	PKM	MCF7;M14;COLO205;CCRF_CEM;H460;SKOV3;U251;PC3	FALSE		GADFLVTEVENGGSLGSK	N	0.98	D	GADFLVTEVEN(0.984)GGSLGSK;GADFLVTEVEN(0.99)GGSLGSK;GADFLVTEVE(0.014)N(0.971)G(0.014)GSLGSK;GADFLVTEVE(0.01)N(0.957)G(0.01)G(0.01)S(0.01)LGSK;GADFLVTEVEN(0.987)GGSLGSK;GADFLVTEVEN(0.968)GGSLGSK;GADFLVTEVEN(0.982)GGSLGSK;GADFLVTEVEN(0.95)GGSLGSK;GADFLVTEVEN(0.973)GGSLGSK;GADFLVTEVE(0.013)N(0.974)G(0.013)GSLGSK;GADFLVTEVE(0.015)N(0.968)G(0.015)GSLGSK;GADFLVTEVE(0.014)N(0.956)G(0.014)G(0.014)SLGSK;GA…	0.9840228;0.989591;0.9709143;0.956959;0.9868546;0.9676491;0.9824349;0.9501156;0.9728573;0.9740111;0.9682226;0.9563769;0.986639;0.9866286;0.9793725;0.9572719;0.9792346;0.9792345;0.9834616	Deamidation	00522_E02_P003811_B0M_A00_R1;00522_E05_P003812_B0M_A00_R1;00522_E08_P003813_B0M_A00_R1;00522_E11_P003814_B0M_A00_R1;00522_F02_P003811_B0N_A00_R1;00522_F05_P003812_B0N_A00_R1;00522_G02_P003811_B0O_A00_R1;00523_D05_P003816_B0L_A00_R1;00523_D11_P003818_B0L_A00_R1;00523_E02_P003815_B0M_A00_R1;00523_E05_P003816_B0M_A00_R1;00523_E08_P003817_B0M_A00_R1;00523_E11_P003818_B0M_A00_R1	12498;13042;12481;9019;9416;9069;9444;12564;13766;12104;12646;14231;14206;11721;11594;9517;12410;12493;12783;13039;13062;12640	0	0	0	0
GAEEtETVIPVDVMR	PARK7	PC3	FALSE		GAEEMETVIPVDVMR	M	-29.99	T	GAEE(0.034)M(0.963)ETVIPVDVMR	0.963406		00523_D09_P003817_B0T_A00_R1	8912	0	0	0	0
GASQAGtTGYGMPR	TAGLN2;TAGLN3	M14	FALSE		GASQAGMTGYGMPR	M	-29.99	T	GASQAGM(0.99)TGYGMPR	0.989675		00522_E06_P003812_B0U_A00_R1	4240;4228	0	0	0	0
GAVVGIDLGTTNSCVAVtEGK	HSPA9	CCRF_CEM	FALSE		GAVVGIDLGTTNSCVAVMEGK	M	-29.99	T	GAVVGIDLGTTNSCVAVM(0.985)EGK	0.985323		00522_C11_P003814_B0K_A00_R1	8257	0	0	0	0
GAVYSMVEFdGK	DDB1	RXF393	FALSE		GAVYSMVEFNGK	N	0.98	D	GAVYSMVEFN(0.981)GK	0.981456	Deamidation	00524_F01_P003819_B0F_A00_R2	6647	0	0	0	0
GAyGAVIK	EIF2AK4	PC3	FALSE		GAFGAVIK	F	15.99	Y	GAF(0.975)GAVIK	0.974619	Oxidation	00523_D07_P003817_B0D_A00_R1	4541	0	0	0	0
GCaGVITLNRPK	HIBCH	H460;PC3;RXF393	FALSE		GCTGVITLNRPK	T	-30.01	A	GCT(1)GVITLNRPK;GCT(0.961)G(0.019)V(0.019)ITLNRPK	0.9997789;0.9998824;0.9605428	Comp.:C-N3	00523_H05_P003816_B0P_A00_R1;00523_H08_P003817_B0P_A00_R1;00524_H02_P003819_B0P_A00_R1	5716;5959;4478	5	5	5	3
GDGPVQGIINiEQK	SOD1	RXF393	FALSE		GDGPVQGIINFEQK	F	-33.98	I	GDGPVQGIINF(0.988)EQK	0.987704		00524_E03_P003819_B0U_A00_R1	6643	0	0	0	0
GDGPVQGIINlEQK	SOD1	RXF393	FALSE		GDGPVQGIINFEQK	F	-33.98	L	GDGPVQGIINF(0.988)EQK	0.987704		00524_E03_P003819_B0U_A00_R1	6643	1	1	1	0
GDSALFAVdGFNMLINGGSER	MAP1B	M14	FALSE		GDSALFAVNGFNMLINGGSER	N	0.98	D	GDSALFAVN(0.994)GFNMLINGGSER	0.994185	Deamidation	00522_D04_P003812_B0D_A00_R1	16750	0	0	0	0
GDVDiSLPK	AHNAK	MCF7;H460	FALSE		GDVDVSLPK	V	14.02	I	GDVDV(0.978)S(0.021)LPK;GDVDV(0.985)S(0.015)LPK	0.9780042;0.9845422	Methylation	00522_C01_P003811_B0C_A00_R1;00523_B04_P003816_B0B_A00_R1	6762;5687	0	0	0	0
GDVDlSLPK	AHNAK	MCF7;H460	FALSE		GDVDVSLPK	V	14.02	L	GDVDV(0.978)S(0.021)LPK;GDVDV(0.985)S(0.015)LPK	0.9780042;0.9845422	Methylation	00522_C01_P003811_B0C_A00_R1;00523_B04_P003816_B0B_A00_R1	6762;5687	0	0	0	0
GDVDVSiPK	AHNAK	COLO205	FALSE		GDVDVSVPK	V	14.02	I	GDVDVSV(0.984)PK	0.984294	Methylation	00522_B07_P003813_B0B_A00_R1	3844	0	0	0	0
GDVDVSlPK	AHNAK	COLO205	FALSE		GDVDVSVPK	V	14.02	L	GDVDVSV(0.984)PK	0.984294	Methylation	00522_B07_P003813_B0B_A00_R1	3844	0	0	0	0
GDVvVSLPK	AHNAK	H460	FALSE		GDVDVSLPK	D	-15.96	V	GDVD(0.999)VSLPK	0.998612	Reduction	00523_B04_P003816_B0B_A00_R1	5650	0	0	0	0
GEdGYGFHLNAIR	PDZK1;PDZK1P1	MCF7	FALSE		GENGYGFHLNAIR	N	0.98	D	GEN(0.993)GYGFHLNAIR	0.993048	Deamidation	00522_D02_P003811_B0L_A00_R1	9997	0	0	0	0
GEGPDVDVnLPK	AHNAK	M14	FALSE		GEGPDVDVSLPK	S	27.01	N	GEGPDVDVS(0.981)LPK	0.981131	Comp.:HCN	00522_C04_P003812_B0C_A00_R1	7454	0	0	0	0
GEGPEVDmNLPK	AHNAK	M14	FALSE		GEGPEVDVNLPK	V	31.97	M	GEGPEVDV(0.985)NLPK	0.985066	Sulfide	00522_B04_P003812_B0B_A00_R1	6042	0	0	0	0
GEtMDLQHGSLFLR	LDHA	COLO205	FALSE		GEMMDLQHGSLFLR	M	-29.99	T	GEM(0.988)M(0.012)DLQHGSLFLR	0.987834		00522_A09_P003813_B0Q_A00_R1	7023	0	0	0	0
GFGFvLFK	HNRNPAB	U251	FALSE		GFGFILFK	I	-14.02	V	GFGFI(0.991)LFK	0.990819	Comp.:-CH2	00523_H02_P003815_B0P_A00_R1	12700	0	0	0	0
GFGtDFK	HEXA	PC3	FALSE		GFGEDFK	E	-27.99	T	GFG(0.014)E(0.971)D(0.014)FK	0.970589		00523_F08_P003817_B0N_A00_R1	6983	0	0	0	0
GGDINFVFTGFSVdGK	NOMO1;NOMO2;NOMO3	H460;PC3	FALSE		GGDINFVFTGFSVNGK	N	0.98	D	GGDINFVFTGFSV(0.01)N(0.969)G(0.01)K(0.01);GGDINFVFTGFSVN(0.978)GK	0.9693546;0.9779392	Deamidation	00523_F04_P003816_B0F_A00_R1;00523_F07_P003817_B0F_A00_R1	11362;14437	0	0	0	0
GGDLtAYDRR	HNRNPK	RXF393	FALSE		GGDLMAYDRR	M	-29.99	T	GGDLM(0.982)AYDRR	0.981627		00524_E02_P003819_B0M_A00_R2	3226	0	0	0	0
GGItLPEK	HSPE1	CCRF_CEM;PC3	FALSE		GGIMLPEK	M	-29.99	T	GGIM(1)LPEK	0.999618		00522_H11_P003814_B0P_A00_R1;00523_H09_P003817_B0X_A00_R1	3864;5589	0	0	0	0
GGKPEPPAtPQPVPTA	RPS3	COLO205;SKOV3	FALSE		GGKPEPPAMPQPVPTA	M	-29.99	T	GGKPEPPAM(0.993)PQPVPTA;GGKPEPPAM(0.988)PQPVPTA	0.9930036;0.9881023		00522_C09_P003813_B0S_A00_R1;00523_B12_P003818_B0R_A00_R1	4591;6288;6273	0	0	0	0
GGvNLIK	USP9X;USP9Y	CCRF_CEM	FALSE		GGANLIK	A	28.03	V	GGA(0.986)NLIK	0.98628	di-Methylation	00522_B11_P003814_B0J_A00_R1	4576	0	0	0	0
GHAYSVTGAEEVESdGSLQK	CAPN2	H460	FALSE		GHAYSVTGAEEVESNGSLQK	N	0.98	D	GHAYSVTGAEEVES(0.017)N(0.966)G(0.017)SLQK	0.965661	Deamidation	00523_C05_P003816_B0K_A00_R1	5941	0	0	0	0
GHLDNISNNLLIGAINIEdGK	ACO2	U251	FALSE		GHLDNISNNLLIGAINIENGK	N	0.98	D	GHLDNISNNLLIGAINIEN(0.972)GK	0.97181	Deamidation	00523_A02_P003815_B0I_A00_R1	11439	0	0	0	0
GHYdNVSCAVFHPR	COPA	MCF7	FALSE		GHYNNVSCAVFHPR	N	0.98	D	GHYN(0.987)NVSCAVFHPR	0.987318	Deamidation	00522_F01_P003811_B0F_A00_R1	5269	0	0	0	0
GHYTEGAELVDaVLDVVR	TUBB;TUBB2A;TUBB2B;TUBB3;TUBB4B	U251	FALSE		GHYTEGAELVDSVLDVVR	S	-15.99	A	GHYTEGAELVDS(0.995)VLDVVR	0.994803	Reduction	00523_G02_P003815_B0O_A00_R1	13844	0	0	0	0
GIdGVSPK	RPL7	COLO205	FALSE		GINGVSPK	N	0.98	D	GIN(0.979)G(0.015)VSPK	0.979027	Deamidation	00522_B09_P003813_B0R_A00_R1	2370	0	0	0	0
GIFdGFSVTLK	SLC25A3	MCF7;M14;COLO205;H460;PC3	FALSE		GIFNGFSVTLK	N	0.98	D	GIFN(0.995)GFSVTLK;GIFN(0.985)GFSVTLK;GIFN(0.986)G(0.012)FSVTLK;GIFN(0.996)GFSVTLK;GIF(0.013)N(0.973)G(0.013)FSVTLK;GIF(0.023)N(0.952)G(0.023)FSVTLK;GIFN(0.986)GFSVTLK;GIF(0.012)N(0.976)G(0.012)FSVTLK	0.9952339;0.985042;0.9863145;0.9955013;0.9732516;0.9523419;0.9862719;0.9755029	Deamidation	00522_B03_P003811_B0R_A00_R1;00522_B06_P003812_B0R_A00_R1;00522_B09_P003813_B0R_A00_R1;00523_A05_P003816_B0I_A00_R1;00523_A06_P003816_B0Q_A00_R1;00523_B09_P003817_B0R_A00_R1;00523_D04_P003816_B0D_A00_R1	15492;16085;15180;11668;14348;14675;11045	0	0	0	0
GIFdGFSVTLKEDGVR	SLC25A3	MCF7;COLO205;CCRF_CEM;M14;H460;SKOV3;RXF393	FALSE		GIFNGFSVTLKEDGVR	N	0.98	D	GIF(0.015)N(0.954)G(0.015)F(0.015)SVTLKEDGVR;GIFN(0.993)GFSVTLKEDGVR;GIFN(0.994)GFSVTLKEDGVR;GIFN(0.981)GFSVTLKEDGVR;GIF(0.012)N(0.975)G(0.012)FSVTLKEDGVR;GIFN(0.982)GFSVTLKEDGVR;GIF(0.013)N(0.961)G(0.013)F(0.013)SVTLKEDGVR;GIF(0.011)N(0.978)G(0.011)FSVTLKEDGVR;GIFN(0.99)GFSVTLKEDGVR;GIFN(0.974)GFSVTLKEDGVR;GIFN(0.987)GFSVTLKEDGVR;GIFN(0.992)GFSVTLKEDGVR	0.9535566;0.9926444;0.9939884;0.9810698;0.9748803;0.9824027;0.9605278;0.9929619;0.994442;0.9778561;0.9904844;0.9743205;0.9870225;0.9921843;0.974351	Deamidation	00522_B03_P003811_B0R_A00_R1;00522_B09_P003813_B0R_A00_R1;00522_B12_P003814_B0R_A00_R1;00522_C06_P003812_B0S_A00_R1;00522_C09_P003813_B0S_A00_R1;00523_A06_P003816_B0Q_A00_R1;00523_B06_P003816_B0R_A00_R1;00523_B12_P003818_B0R_A00_R1;00524_B03_P003819_B0R_A00_R1	14794;14825;14897;9901;11053;11028;10328;13065;13646;14651;14692;13082;13681;10241;13580;14196;12828;14063;14083;9297;9419	0	0	0	0
GIiDLIEER	GFM1	CCRF_CEM;SKOV3;RXF393	FALSE		GIVDLIEER	V	14.02	I	GIV(1)DLIEER	0.9996339;0.9999027;0.9997591	Methylation	00522_B11_P003814_B0J_A00_R1;00523_B11_P003818_B0J_A00_R1;00524_A02_P003819_B0I_A00_R2;00524_B02_P003819_B0J_A00_R2	10402;14198;11782;11779	0	0	0	0
GIlDLIEER	GFM1	CCRF_CEM;SKOV3;RXF393	FALSE		GIVDLIEER	V	14.02	L	GIV(1)DLIEER	0.9996339;0.9999027;0.9997591	Methylation	00522_B11_P003814_B0J_A00_R1;00523_B11_P003818_B0J_A00_R1;00524_A02_P003819_B0I_A00_R2;00524_B02_P003819_B0J_A00_R2	10402;14198;11782;11779	0	0	0	0
GINVALAdGK	FAM3C	CCRF_CEM;M14;U251;H460;PC3;SKOV3	FALSE		GINVALANGK	N	0.98	D	GINVALAN(0.987)GK;GINVALA(0.016)N(0.952)G(0.016)K(0.016);GINVALA(0.012)N(0.974)G(0.012)K;GINVALAN(0.978)GK;GINVALA(0.01)N(0.978)G(0.01)K;GINVALA(0.014)N(0.966)G(0.014)K	0.9873412;0.9522655;0.9743424;0.9777755;0.9780498;0.9663983	Deamidation	00522_C12_P003814_B0S_A00_R1;00522_D06_P003812_B0T_A00_R1;00523_C03_P003815_B0S_A00_R1;00523_C06_P003816_B0S_A00_R1;00523_C09_P003817_B0S_A00_R1;00523_C12_P003818_B0S_A00_R1	5233;6471;5653;6565;6585;7267	0	0	0	0
GIPYTLdGK	AACS	MCF7	FALSE		GIPYTLNGK	N	0.98	D	GIPYTL(0.013)N(0.973)G(0.013)K	0.973226	Deamidation	00522_C02_P003811_B0K_A00_R1	8463	0	0	0	0
GISCtNTTLSESPFKCDPDAAR	PPA1	COLO205	FALSE		GISCMNTTLSESPFKCDPDAAR	M	-29.99	T	GISC(0.013)M(0.971)N(0.013)TTLSESPFKCDPDAAR	0.971187		00522_A09_P003813_B0Q_A00_R1	6327	0	0	0	0
GIVYIFdGR	ITGAV	M14;H460	FALSE		GIVYIFNGR	N	0.98	D	GIVYIFN(0.976)GR;GIVYIFN(0.986)GR	0.9756074;0.9862921	Deamidation	00522_G04_P003812_B0G_A00_R1;00523_F04_P003816_B0F_A00_R1	11612;9183	0	0	0	0
GKADAnKEGNNPAENGDAK	HMGN2	PC3	FALSE		GKADAGKEGNNPAENGDAK	G	57.02	N	GKADAG(0.993)KEGNNPAENGDAK	0.992903	Carbamidomethyl	00523_F09_P003817_B0V_A00_R1	1479	0	0	0	0
GLAPgQPVTLR	ACOT1;ACOT2	MCF7	FALSE		GLAPEQPVTLR	E	-72.02	G	GLAPE(0.99)QPVTLR	0.989514		00522_G02_P003811_B0O_A00_R1	8742	1	1	1	0
GLFIIDPdGVIK	PRDX3	RXF393	FALSE		GLFIIDPNGVIK	N	0.98	D	GLFIIDPN(0.991)GVIK	0.990915	Deamidation	00524_D03_P003819_B0T_A00_R1	9902	0	0	0	0
GLLdGASQK	SF3B3	MCF7;SKOV3	FALSE		GLLNGASQK	N	0.98	D	GLLN(0.994)GASQK;GLLN(0.993)GASQK	0.993519;0.9932354	Deamidation	00522_F01_P003811_B0F_A00_R1;00523_D10_P003818_B0D_A00_R1	4283;4533	0	0	0	0
GLLvDTSR	HEXA	PC3	FALSE		GLLLDTSR	L	-14.02	V	GLLL(0.988)DTSR;GLLL(0.986)D(0.013)TSR	0.9883557;0.986224	Comp.:-CH2	00523_C09_P003817_B0S_A00_R1;00523_D09_P003817_B0T_A00_R1	5966;6026	0	0	0	0
GLNSEStTEETLKR	CPS1	CCRF_CEM	FALSE		GLNSESMTEETLKR	M	-29.99	T	GLNSES(0.016)M(0.967)T(0.016)EETLKR	0.967203		00522_E10_P003814_B0E_A00_R1	2898	1	1	1	1
GLQdGVPGLR	L2HGDH	SKOV3	FALSE		GLQNGVPGLR	N	0.98	D	GLQN(0.992)GVPGLR	0.992337	Deamidation	00523_G11_P003818_B0O_A00_R1	8695	0	0	0	0
GNLAeVIR	SLC25A31;SLC25A4;SLC25A5;SLC25A6	MCF7	FALSE		GNLANVIR	N	15	E	GNLA(0.021)N(0.954)V(0.021)IR	0.95434	Comp.:O-H	00522_D01_P003811_B0D_A00_R1	7634	0	0	0	0
GNLGAGdGNLQGPR	MATR3	CCRF_CEM;COLO205;SKOV3	FALSE		GNLGAGNGNLQGPR	N	0.98	D	GNLGAGN(0.995)GNLQGPR;GNLGAG(0.017)N(0.963)G(0.017)NLQGPR;GNLGAG(0.017)N(0.966)G(0.017)NLQGPR;GNLGAG(0.016)N(0.967)G(0.016)NLQGPR;GNLGAG(0.015)N(0.961)G(0.015)NLQGPR	0.9951037;0.9632926;0.9661231;0.9668408;0.9614151	Deamidation	00522_G10_P003814_B0G_A00_R1;00522_H07_P003813_B0H_A00_R1;00523_A11_P003818_B0I_A00_R1;00523_G10_P003818_B0G_A00_R1;00523_H10_P003818_B0H_A00_R1	3594;3438;4810;4857;4662;4803	0	0	0	0
GNNFLYTdGK	WDR1	M14;SKOV3	FALSE		GNNFLYTNGK	N	0.98	D	GNNFLYT(0.016)N(0.952)G(0.016)K(0.016);GNNFLYT(0.013)N(0.968)G(0.013)K	0.9519203;0.9675311	Deamidation	00522_E05_P003812_B0M_A00_R1;00523_D11_P003818_B0L_A00_R1	7042;7002	12	12	6	3
GPaYGLSR	TAGLN3	COLO205	FALSE		GPSYGLSR	S	-15.99	A	GPS(0.991)YGLSR	0.991114	Reduction	00522_E09_P003813_B0U_A00_R1	3965	0	0	0	0
GPdGYGFHLHGEK	SLC9A3R1	SKOV3	FALSE		GPNGYGFHLHGEK	N	0.98	D	GPN(0.975)G(0.012)Y(0.012)GFHLHGEK	0.975492	Deamidation	00523_G11_P003818_B0O_A00_R1	5844	0	0	0	0
GPEiDLK	AHNAK	M14	FALSE		GPEVDLK	V	14.02	I	GPEV(0.986)D(0.014)LK	0.985762	Methylation	00522_A04_P003812_B0A_A00_R1	4327	0	0	0	0
GPElDLK	AHNAK	M14	FALSE		GPEVDLK	V	14.02	L	GPEV(0.986)D(0.014)LK	0.985762	Methylation	00522_A04_P003812_B0A_A00_R1	4327	0	0	0	0
GPELLTMWyGESEANVR	VCP	MCF7;M14;CCRF_CEM;H460	FALSE		GPELLTMWFGESEANVR	F	15.99	Y	GPELLTMWF(0.984)GESEANVR;GPELLTMW(0.015)F(0.969)G(0.015)ESEANVR;GPELLTMWF(0.993)GESEANVR;GPELLTMWF(0.991)GESEANVR;GPELLTMWF(0.977)GESEANVR	0.9836054;0.9692155;0.9934398;0.9911392;0.9770796	Oxidation	00522_A02_P003811_B0I_A00_R1;00522_B05_P003812_B0J_A00_R1;00522_H10_P003814_B0H_A00_R1;00523_A05_P003816_B0I_A00_R1	15146;15160;16307;16439;16486;16500;10583;14452	0	0	0	0
GPnVDLK	AHNAK	H460	FALSE		GPEVDLK	E	-15	N	GPE(0.999)VDLK	0.999256	Comp.:ON2-C2H3S	00523_B05_P003816_B0J_A00_R1	4107	0	0	0	0
GPvVALK	AHNAK	CCRF_CEM;U251;H460;PC3	FALSE		GPQVALK	Q	-28.99	V	GPQ(1)VALK;GPQ(0.999)VALK	0.9996225;0.9992409;0.9987322		00522_D11_P003814_B0L_A00_R1;00523_B02_P003815_B0J_A00_R1;00523_C05_P003816_B0K_A00_R1;00523_D02_P003815_B0L_A00_R1;00523_D05_P003816_B0L_A00_R1;00523_D08_P003817_B0L_A00_R1	5844;6314;7522;6225;7463;7732	0	0	0	0
GRPYDYdGPR	PDIA4	M14;SKOV3	FALSE		GRPYDYNGPR	N	0.98	D	GRPYDY(0.024)N(0.952)G(0.024)PR;GRPYDYN(0.992)GPR	0.9517448;0.9919479	Deamidation	00522_C05_P003812_B0K_A00_R1;00523_B11_P003818_B0J_A00_R1	3189;3440	0	0	0	0
GSdSLPLLR	TMEM33	CCRF_CEM	FALSE		GSNSLPLLR	N	0.98	D	GSN(0.982)S(0.017)LPLLR	0.982387	Deamidation	00522_D12_P003814_B0T_A00_R1	7067	0	0	0	0
GSPMEISLPItLSK	LTA4H	M14	FALSE		GSPMEISLPIALSK	A	30.01	T	GSPMEISLP(0.01)I(0.01)A(0.969)L(0.01)SK	0.968891	Comp.:H2CO	00522_E05_P003812_B0M_A00_R1	15381	1	1	1	1
GTAVVdGEFK	PRDX3	CCRF_CEM	FALSE		GTAVVNGEFK	N	0.98	D	GTAVVN(0.981)GEFK	0.981018	Deamidation	00522_D12_P003814_B0T_A00_R1	3906	0	0	0	0
GTAVVdGEFKDLSLDDFK	PRDX3	SKOV3	FALSE		GTAVVNGEFKDLSLDDFK	N	0.98	D	GTAVVN(0.96)GEFKDLSLDDFK	0.959854	Deamidation	00523_D12_P003818_B0T_A00_R1	12209;12348	0	0	0	0
GTtVTIEGPR	MTAP	COLO205	FALSE		GTMVTIEGPR	M	-29.99	T	GTM(0.988)VTIEGPR	0.987937		00522_B09_P003813_B0R_A00_R1	4016	0	0	0	0
GVAINtVTEEDKR	EIF4A1	RXF393	FALSE		GVAINMVTEEDKR	M	-29.99	T	GVAINM(0.993)VTEEDKR	0.993075		00524_G02_P003819_B0O_A00_R2	4474	0	0	0	0
GVaVETISPGDGR	FKBP1A	PC3	FALSE		GVQVETISPGDGR	Q	-57.02	A	G(0.015)V(0.015)Q(0.969)VETISPGDGR	0.968913	Peptide:G.VQVETISPGDGR	00523_H09_P003817_B0X_A00_R1	5069	0	0	0	0
GVtLAVDAVIAELKK	HSPD1	MCF7;SKOV3	FALSE		GVMLAVDAVIAELKK	M	-29.99	T	GVM(0.975)L(0.024)AVDAVIAELKK;GVM(0.981)L(0.018)AVDAVIAELKK	0.9747557;0.9805746		00522_E02_P003811_B0M_A00_R1;00523_E11_P003818_B0M_A00_R1	16314;16300;16798	0	0	0	0
GYFsEEMNR	EPPK1;PLEC	H460	FALSE		GYFDEEMNR	D	-27.99	S	GYFD(0.987)E(0.013)EMNR	0.986951		00523_C04_P003816_B0C_A00_R1	4479	0	0	0	0
HASSGSFLsSANEHLK	GLRX3	H460	FALSE		HASSGSFLPSANEHLK	P	-10.02	S	HASSGSFLP(0.987)S(0.012)ANEHLK	0.98731		00523_H05_P003816_B0P_A00_R1	5763	1	1	1	0
HDLnHFMLR	BLVRB	SKOV3	FALSE		HDLGHFMLR	G	57.02	N	HDL(0.019)G(0.962)H(0.019)FMLR	0.961617	Carbamidomethyl	00523_D12_P003818_B0T_A00_R1	6100	0	0	0	0
HEEqPGHRPTTNPNASK	CSRP1	MCF7	FALSE		HEEAPGHRPTTNPNASK	A	57.02	Q	HEEA(0.996)PGHRPTTNPNASK	0.995777	Carbamidomethyl	00522_D03_P003811_B0T_A00_R1	1454	0	0	0	0
HFVGtLPEKDCR	DSTN	MCF7	FALSE		HFVGMLPEKDCR	M	-29.99	T	HFVGM(0.99)LPEKDCR	0.990321		00522_F03_P003811_B0V_A00_R1	4130	0	0	0	0
HIDSAHLYNNEmQVGLAIR	AKR1C1;AKR1C3	MCF7	FALSE		HIDSAHLYNNEEQVGLAIR	E	2	M	HIDSAHLYNNE(0.018)E(0.96)Q(0.018)VGLAIR	0.959769	Diffuse:2	00522_A03_P003811_B0Q_A00_R1	9508;9770;9475	0	0	0	0
HLEEQIpK	NDC80	RXF393	FALSE		HLEEQIAK	A	26.02	P	HLEEQIA(0.985)K(0.015)	0.984833	Acetaldehyde	00524_B02_P003819_B0J_A00_R2	3846	1	0	0	0
HLLdGDNMR	PITRM1	H460	FALSE		HLLNGDNMR	N	0.98	D	HLLN(1)GDNMR	0.999779	Deamidation	00523_G04_P003816_B0G_A00_R1	2790;2882	0	0	0	0
HLQLAvR	H2AFJ;H2AFV;H2AFX;H2AFZ;HIST1H2AA;HIST1H2AB;HIST1H2AC;HIST1H2AD;HIST1H2AE;HIST1H2AG;HIST1H2AH;HIST1H2AI;HIST1H2AJ;HIST1H2AK;HIST1H2AL;HIST1H2AM;HIST2H2AA3;HIST2H2AA4;HIST2H2AC;HIST3H2A	MCF7;M14;CCRF_CEM;SKOV3;PC3	FALSE		HLQLAIR	I	-14.02	V	HLQLAI(0.995)R;HLQLAI(0.994)R;HLQLAI(0.984)R;HLQLAI(0.997)R;HLQLA(0.018)I(0.963)R(0.018)	0.9952113;0.99419;0.9836775;0.9965629;0.9633633	Comp.:-CH2	00522_G03_P003811_B0W_A00_R1;00522_G06_P003812_B0W_A00_R1;00522_G12_P003814_B0W_A00_R1;00523_F12_P003818_B0V_A00_R1;00523_G09_P003817_B0W_A00_R1	5314;3814;3455;5166;5073	0	0	0	0
HQGVtVGMGQK	ACTA1;ACTA2;ACTB;ACTBL2;ACTC1;ACTG1;ACTG2	MCF7;COLO205;RXF393	FALSE		HQGVMVGMGQK	M	-29.99	T	HQGVM(1)VGMGQK	0.9997599;0.9998646;0.9998402		00522_H02_P003811_B0P_A00_R1;00522_H08_P003813_B0P_A00_R1;00524_H02_P003819_B0P_A00_R1	3114;3238;2375;2345	0	0	0	0
HTGPGILSMANAGPNTdGSQFFICTAK	PPIA	MCF7;H460;SKOV3;RXF393	FALSE		HTGPGILSMANAGPNTNGSQFFICTAK	N	0.98	D	HTGPGILSMANAGPNTN(0.982)GSQFFICTAK;HTGPGILSMANAGPNTN(0.987)GSQFFICTAK;HTGPGILSMANAGPNTN(0.968)GSQFFICTAK;HTGPGILSMANAGPNTN(0.964)GSQFFICTAK;HTGPGILSMANAGPNTN(0.956)GSQFFICTAK	0.9818108;0.9871501;0.9678726;0.9639558;0.9556581	Deamidation	00522_F03_P003811_B0V_A00_R1;00523_E06_P003816_B0U_A00_R1;00523_E12_P003818_B0U_A00_R1;00523_F06_P003816_B0V_A00_R1;00524_F03_P003819_B0V_A00_R1	10958;11314;9681;9451;11440;9019;7084;7098	0	0	0	0
HTGPGILSMANAGPNTNGSQyFICTAK	PPIA	RXF393	FALSE		HTGPGILSMANAGPNTNGSQFFICTAK	F	15.99	Y	HTGPGILSMANAGPNTNGSQF(0.96)FICTAK	0.959844	Oxidation	00524_E03_P003819_B0U_A00_R1	6432	0	0	0	0
HTGPGILStANAGPNTNGSQFFICTAK	PPIA	PC3	FALSE		HTGPGILSMANAGPNTNGSQFFICTAK	M	-29.99	T	HTGPGILSM(0.982)ANAGPNTNGSQFFICTAK	0.98164		00523_E09_P003817_B0U_A00_R1	9937;9940	0	0	0	0
HTNPIVEdGQTHPCQK	TNPO3	MCF7;M14;COLO205;SKOV3	FALSE		HTNPIVENGQTHPCQK	N	0.98	D	HTNPIVEN(0.999)GQTHPCQK;HTNPIVE(0.024)N(0.952)G(0.024)QTHPCQK;HTNPIVEN(0.962)G(0.019)Q(0.019)THPCQK;HTNPIVEN(0.961)G(0.019)Q(0.019)THPCQK;HTNPIVEN(0.955)G(0.02)Q(0.02)THPCQK	0.9992009;0.9517127;0.9617174;0.9614241;0.9553769	Deamidation	00522_A02_P003811_B0I_A00_R1;00522_A05_P003812_B0I_A00_R1;00522_A07_P003813_B0I_A00_R1;00522_H01_P003811_B0H_A00_R1;00523_H10_P003818_B0H_A00_R1	2550;2494;1850;2538;2756	0	0	0	0
HTNYTtEHIR	ACTN1;ACTN2;ACTN4	MCF7;SKOV3;PC3	FALSE		HTNYTMEHIR	M	-29.99	T	HTNYTM(0.989)EHIR;HTNYT(0.012)M(0.987)EHIR;HTNYTM(0.994)EHIR;HTNYT(0.015)M(0.985)EHIR	0.989359;0.9874792;0.9940059;0.9848244		00522_H01_P003811_B0H_A00_R1;00523_G10_P003818_B0G_A00_R1;00523_H07_P003817_B0H_A00_R1;00523_H10_P003818_B0H_A00_R1	2029;2244;2153;2253	0	0	0	0
HYdGEAYEDDEHHPR	DNAJA1	MCF7;CCRF_CEM;M14;SKOV3	FALSE		HYNGEAYEDDEHHPR	N	0.98	D	HYN(0.98)G(0.019)EAYEDDEHHPR;HYN(0.968)G(0.016)E(0.016)AYEDDEHHPR;HYN(0.994)GEAYEDDEHHPR;HYN(0.984)G(0.016)EAYEDDEHHPR;HYN(0.974)G(0.013)E(0.013)AYEDDEHHPR	0.9799118;0.9675989;0.9943451;0.9837828;0.9738042	Deamidation	00522_G02_P003811_B0O_A00_R1;00522_G11_P003814_B0O_A00_R1;00522_H05_P003812_B0P_A00_R1;00523_G11_P003818_B0O_A00_R1	2424;2443;2047;2265;2531	0	0	0	0
HYGPGWVStANAGK	PPIB	MCF7;U251;PC3;SKOV3	FALSE		HYGPGWVSMANAGK	M	-29.99	T	HYGPGWVSM(1)ANAGK;HYGPGWVSM(0.995)ANAGK;HYGPGWVSM(0.992)ANAGK	0.9999875;0.999985;0.9952141;0.9920616		00522_E03_P003811_B0U_A00_R1;00523_D03_P003815_B0T_A00_R1;00523_D09_P003817_B0T_A00_R1;00523_D12_P003818_B0T_A00_R1	5715;5704;4765;5517;5661	0	0	0	0
IAAAENdGNESGVR	IFIH1	M14	FALSE		IAAAENNGNESGVR	N	0.98	D	IAAAENN(0.985)GNESGVR;IAAAENN(0.984)GNESGVR	0.9845734;0.984491	Deamidation	00522_G04_P003812_B0G_A00_R1;00522_H04_P003812_B0H_A00_R1	2612;2531	0	0	0	0
IAiALNK	SCAF4;SCAF8	M14;U251;PC3;SKOV3	FALSE		IAWALNK	W	-73	I	IAW(1)ALNK;IAW(0.99)A(0.01)LNK;IAW(0.994)ALNK	0.9999612;0.9895596;0.9942238		00522_G04_P003812_B0G_A00_R1;00523_F01_P003815_B0F_A00_R1;00523_F07_P003817_B0F_A00_R1;00523_F10_P003818_B0F_A00_R1	7405;6571;7519;7462	0	0	0	0
IAlALNK	SCAF4;SCAF8	M14;U251;PC3;SKOV3	FALSE		IAWALNK	W	-73	L	IAW(1)ALNK;IAW(0.99)A(0.01)LNK;IAW(0.994)ALNK	0.9999612;0.9895596;0.9942238		00522_G04_P003812_B0G_A00_R1;00523_F01_P003815_B0F_A00_R1;00523_F07_P003817_B0F_A00_R1;00523_F10_P003818_B0F_A00_R1	7405;6571;7519;7462	0	0	0	0
IDASKNEEDEGHSdSSPR	HNRNPD	H460	FALSE		IDASKNEEDEGHSNSSPR	N	0.98	D	IDASKNEEDEGHS(0.021)N(0.957)S(0.021)SPR	0.957409	Deamidation	00523_G05_P003816_B0O_A00_R1	1784	0	0	0	0
IdGCAIQCR	PC	COLO205;PC3;SKOV3	FALSE		INGCAIQCR	N	0.98	D	IN(0.992)GCAIQCR	0.99177	Deamidation	00522_G07_P003813_B0G_A00_R1;00523_F07_P003817_B0F_A00_R1;00523_F10_P003818_B0F_A00_R1	2805;3847;3764	0	0	0	0
IdGDLQITK	LGALSL	MCF7	FALSE		INGDLQITK	N	0.98	D	I(0.017)N(0.982)GDLQITK	0.982234	Deamidation	00522_F03_P003811_B0V_A00_R1	6366	0	0	0	0
IdGYTGPGTVR	RELA	M14	FALSE		INGYTGPGTVR	N	0.98	D	I(0.012)N(0.988)GYTGPGTVR	0.987709	Deamidation	00522_E05_P003812_B0M_A00_R1	5516	0	0	0	0
IDiLEPR	GANAB	H460;PC3	FALSE		IDELEPR	E	-15.96	I	IDE(0.975)L(0.023)EPR;IDE(0.999)LEPR	0.9752472;0.9985655	Reduction	00523_B05_P003816_B0J_A00_R1;00523_B08_P003817_B0J_A00_R1	6621;6862;6941	0	0	0	0
IDINdSGFNETDDLKR	PLS3	U251	FALSE		IDINMSGFNETDDLKR	M	-16.01	D	IDI(0.01)N(0.01)M(0.97)S(0.01)GFNETDDLKR	0.969511	Reduction	00523_D02_P003815_B0L_A00_R1	8437	0	0	0	0
IDKLtIEMDGTENK	ENO1	RXF393	FALSE		IDKLMIEMDGTENK	M	-29.99	T	IDKL(0.024)M(0.975)IEMDGTENK	0.975006		00524_G02_P003819_B0O_A00_R2	4822	0	0	0	0
IDKPgLK	RPL8	COLO205	FALSE		IDKPILK	I	-56.06	G	IDKP(0.024)I(0.974)LK	0.973719		00522_C09_P003813_B0S_A00_R1	2813	0	0	0	0
IDKTDYtVGSYGPR	ARHGDIA	RXF393	FALSE		IDKTDYMVGSYGPR	M	-29.99	T	IDKTDYM(0.982)VGSYGPR	0.982399		00524_C03_P003819_B0S_A00_R1	3859	0	0	0	0
IDlLEPR	GANAB	H460;PC3	FALSE		IDELEPR	E	-15.96	L	IDE(0.975)L(0.023)EPR;IDE(0.999)LEPR	0.9752472;0.9985655	Reduction	00523_B05_P003816_B0J_A00_R1;00523_B08_P003817_B0J_A00_R1	6621;6862;6941	0	0	0	0
IDSEGGVSAdHTSR	HSD17B4	MCF7;U251;H460;SKOV3	FALSE		IDSEGGVSANHTSR	N	0.98	D	IDSEGGVSAN(0.981)HTSR;IDSEGGVSAN(0.986)HTSR;IDSEGGVSA(0.017)N(0.959)H(0.017)TSR;IDSEGGVSAN(0.98)HTSR;IDSEGGVSAN(0.985)HTSR	0.9805251;0.9858859;0.9594917;0.986197;0.9797662;0.9851908	Deamidation	00522_B02_P003811_B0J_A00_R1;00523_B02_P003815_B0J_A00_R1;00523_B05_P003816_B0J_A00_R1;00523_B11_P003818_B0J_A00_R1	2072;2065;2067;2259;2199;2236;2376;2239	0	0	0	0
IDYGEYtDKNNVR	SSBP1	PC3	FALSE		IDYGEYMDKNNVR	M	-29.99	T	IDYGEY(0.01)M(0.979)D(0.01)KNNVR	0.978747		00523_G09_P003817_B0W_A00_R1	4325	0	0	0	0
IEEiSAR	LIG1	RXF393	FALSE		IEEVSAR	V	14.02	I	IEEV(0.966)S(0.011)A(0.011)R(0.011)	0.965512	Methylation	00524_F01_P003819_B0F_A00_R2	7747	0	0	0	0
IEElSAR	LIG1	RXF393	FALSE		IEEVSAR	V	14.02	L	IEEV(0.966)S(0.011)A(0.011)R(0.011)	0.965512	Methylation	00524_F01_P003819_B0F_A00_R2	7747	0	0	0	0
IEgFGSK	PPIF	PC3	FALSE		IESFGSK	S	-30.01	G	IES(0.978)F(0.02)GSK	0.977781	Comp.:C-N3	00523_D09_P003817_B0T_A00_R1	5034	0	0	0	0
IeSIVEQR	HARS	PC3	FALSE		IFSIVEQR	F	-18.03	E	I(0.023)F(0.977)SIVEQR	0.976849	Loss of water	00523_F08_P003817_B0N_A00_R1	7796	0	0	0	0
IeVYYNEATGGK	TUBB4B	RXF393	FALSE		INVYYNEATGGK	N	15	E	IN(0.994)VYYNEATGGK;IN(0.995)VYYNEATGGK	0.9936513;0.9951369	Comp.:O-H	00524_F02_P003819_B0N_A00_R2;00524_G03_P003819_B0W_A00_R1	8615;5144	0	0	0	0
IFGGaIK	P4HB	PC3;RXF393	FALSE		IFGGEIK	E	-58.01	A	IFG(0.015)G(0.015)E(0.969)IK;IFG(0.014)G(0.014)E(0.957)I(0.014)K	0.9689133;0.9568256	Comp.:-C2H2O2	00523_E08_P003817_B0M_A00_R1;00524_E02_P003819_B0M_A00_R2	8412;7232	0	0	0	0
IFQTLdGAVDEVVLK	PLOD2	M14	FALSE		IFQTLNGAVDEVVLK	N	0.98	D	IFQTLN(0.982)GAVDEVVLK	0.982401	Deamidation	00522_B05_P003812_B0J_A00_R1	13716	0	0	0	0
IFQTLNGAVDEVVLKFEdGK	PLOD2	M14	FALSE		IFQTLNGAVDEVVLKFENGK	N	0.98	D	IFQTLNGAVDEVVLKFEN(0.976)GK	0.975589	Deamidation	00522_B05_P003812_B0J_A00_R1	16666	0	0	0	0
IGdPAPNFK	PRDX1	CCRF_CEM;U251	FALSE		IGHPAPNFK	H	-22.03	D	IG(0.018)H(0.981)PAPNFK;IGH(0.998)PAPNFK	0.9809926;0.9982732		00522_D12_P003814_B0T_A00_R1;00523_D03_P003815_B0T_A00_R1	4261;5150	0	0	0	0
IGdSYFKEEK	STIP1	SKOV3;RXF393	FALSE		IGNSYFKEEK	N	0.98	D	IGN(1)SYFKEEK	0.9997828;0.9998374	Deamidation	00523_D11_P003818_B0L_A00_R1;00524_D02_P003819_B0L_A00_R2	5400;4885	0	0	0	0
IGEqLEK	CAND1	PC3	FALSE		IGEYLEK	Y	-35	Q	IGEY(0.988)L(0.011)EK	0.988062		00523_F07_P003817_B0F_A00_R1	3606;3731	0	0	0	0
IGITdHDEYSLVR	TLN1	RXF393	FALSE		IGITNHDEYSLVR	N	0.98	D	IGIT(0.014)N(0.972)H(0.014)DEYSLVR	0.971671	Deamidation	00524_C01_P003819_B0C_A00_R2	7455	0	0	0	0
IGyEIIKR	HSPD1	M14	FALSE		IGIEIIKR	I	49.98	Y	IGI(0.977)E(0.019)IIKR	0.976644		00522_E05_P003812_B0M_A00_R1	4793	0	0	0	0
IhVLVEPDHFK	LGALS3	MCF7	FALSE		IQVLVEPDHFK	Q	9	H	I(0.01)Q(0.989)VLVEPDHFK	0.989354		00522_C03_P003811_B0S_A00_R1	7774	0	0	0	0
IIEdGENEKTVS	REXO2	MCF7;M14;COLO205;PC3	FALSE		IIENGENEKTVS	N	0.98	D	IIEN(0.968)G(0.016)E(0.016)NEKTVS;IIEN(0.957)G(0.021)E(0.021)NEKTVS;IIEN(0.988)G(0.011)ENEKTVS;IIEN(0.997)GENEKTVS	0.9681087;0.9570513;0.9881861;0.9971869	Deamidation	00522_D03_P003811_B0T_A00_R1;00522_D06_P003812_B0T_A00_R1;00522_D09_P003813_B0T_A00_R1;00523_C09_P003817_B0S_A00_R1	3721;3290;2879;3524	0	0	0	0
IIEVVDAIdTTAQSHQR	PFKP	H460	FALSE		IIEVVDAIMTTAQSHQR	M	-16.01	D	IIEVVDAIM(0.987)TTAQSHQR	0.987372	Reduction	00523_B05_P003816_B0J_A00_R1	13578	0	0	0	0
IIFDDkR	STT3A	COLO205	FALSE		IIFDDFR	F	-18.97	K	IIFDDF(0.99)R	0.989682		00522_F07_P003813_B0F_A00_R1	4441	0	0	0	0
IiIGTFK	SNRPB;SNRPN	M14	FALSE		IFIGTFK	F	-33.98	I	I(0.012)F(0.988)IGTFK	0.988304		00522_D06_P003812_B0T_A00_R1	10682	0	0	0	0
IIPGFtCQGGDFTR	PPIA;PPIAL4A;PPIAL4D	MCF7;SKOV3	FALSE		IIPGFMCQGGDFTR	M	-29.99	T	IIPGFM(0.993)CQGGDFTR;IIPGFM(0.994)CQGGDFTR	0.993075;0.9936066		00522_G03_P003811_B0W_A00_R1;00523_E12_P003818_B0U_A00_R1	9958;8941	0	0	0	0
IiSIGLK	PRAF2	SKOV3	FALSE		IESIGLK	E	-15.96	I	I(0.035)E(0.963)SIGLK	0.963431	Reduction	00523_E12_P003818_B0U_A00_R1	3188	0	0	0	0
IISKIEdHEGVR	PKM	COLO205;M14;H460;PC3;SKOV3	FALSE		IISKIENHEGVR	N	0.98	D	IISKIE(0.017)N(0.966)H(0.017)EGVR;IISKIEN(0.973)HEGVR;IISKIE(0.022)N(0.955)H(0.022)EGVR;IISKIEN(0.994)HEGVR;IISKIEN(0.989)H(0.01)EGVR;IISKIE(0.012)N(0.975)H(0.012)EGVR	0.965714;0.9729205;0.9545299;0.9936066;0.973266;0.9886257;0.9752741	Deamidation	00522_E08_P003813_B0M_A00_R1;00522_F05_P003812_B0N_A00_R1;00523_E05_P003816_B0M_A00_R1;00523_E08_P003817_B0M_A00_R1;00523_E11_P003818_B0M_A00_R1	2775;3473;3760;3757;3820;3904;3844;3861;3931;3906	0	0	0	0
IKELVVaQLGYDTR	PFKP	H460	FALSE		IKELVVTQLGYDTR	T	-30.01	A	IKELVVT(0.991)QLGYDTR	0.990982	Comp.:C-N3	00523_B05_P003816_B0J_A00_R1	9806	1	1	1	1
IKGDVDVSgPK	AHNAK	M14	FALSE		IKGDVDVSAPK	A	-14.02	G	IKGDVDVSA(0.983)PK	0.982732	Comp.:-CH2	00522_A04_P003812_B0A_A00_R1	2868	0	0	0	0
IKLdGLENR	FLNB	M14	FALSE		IKLNGLENR	N	0.98	D	IKL(0.014)N(0.957)G(0.014)L(0.014)ENR	0.957475	Deamidation	00522_D04_P003812_B0D_A00_R1	5892;5906	0	0	0	0
IKPDTdGAVVK	DDX19B	PC3	FALSE		IKPDTNGAVVK	N	0.98	D	IKPDT(0.014)N(0.972)G(0.014)AVVK	0.97196	Deamidation	00523_E08_P003817_B0M_A00_R1	3824	5	4	4	3
IKPVLtMNK	EEF2	SKOV3;PC3	FALSE		IKPVLMMNK	M	-29.99	T	IKPVL(0.023)M(0.953)M(0.023)NK;IKPVL(0.015)M(0.968)M(0.015)NK	0.953386;0.9683978		00523_A11_P003818_B0I_A00_R1;00523_H07_P003817_B0H_A00_R1	3867;3546	0	0	0	0
ILAGaLR	ARAP1	COLO205	FALSE		ILAGLLR	L	-42.05	A	ILAGL(0.982)LR	0.982477		00522_B08_P003813_B0J_A00_R1	4732	0	0	0	0
ILdGHSLTR	LETM1	SKOV3	FALSE		ILNGHSLTR	N	0.98	D	ILN(0.986)G(0.013)HSLTR	0.986244	Deamidation	00523_B11_P003818_B0J_A00_R1	5003	0	0	0	0
ILdGQEQR	SMCHD1	U251	FALSE		ILNGQEQR	N	0.98	D	ILN(0.975)G(0.022)QEQR	0.975012	Deamidation	00523_D01_P003815_B0D_A00_R1	2708;2749	0	0	0	0
ILEQQdSSR	2017-09-07	RXF393	FALSE		ILEQQNSSR	N	0.98	D	ILEQQN(0.99)SSR	0.990154	Deamidation	00524_F02_P003819_B0N_A00_R2	2450	0	0	0	0
IlIGTFK	SNRPB;SNRPN	M14	FALSE		IFIGTFK	F	-33.98	L	I(0.012)F(0.988)IGTFK	0.988304		00522_D06_P003812_B0T_A00_R1	10682	0	0	0	0
ILIsELR	NAGK	M14;SKOV3	FALSE		ILIEELR	E	-42.01	S	ILIE(0.99)ELR	0.9896823;0.9896822		00522_B06_P003812_B0R_A00_R1;00523_A12_P003818_B0Q_A00_R1	9929;10358	0	0	0	0
ILLAVdGK	PGRMC2	MCF7	FALSE		ILLAVNGK	N	0.98	D	ILLAVN(0.991)GK	0.990773	Deamidation	00522_F03_P003811_B0V_A00_R1	8430	0	0	0	0
ILMAIdGK	PGRMC1	MCF7;M14;PC3	FALSE		ILMAINGK	N	0.98	D	ILMAIN(0.989)GK;ILMAIN(0.976)GK;ILMAIN(0.986)GK;ILMAIN(0.984)GK;ILMAIN(0.988)GK	0.9885154;0.97633;0.9864888;0.983782;0.9880826	Deamidation	00522_D03_P003811_B0T_A00_R1;00522_E03_P003811_B0U_A00_R1;00522_E06_P003812_B0U_A00_R1;00523_D09_P003817_B0T_A00_R1	5839;5831;8876;5854;7974;8223	0	0	0	0
ILQaSFK	ELAVL1	M14	FALSE		ILQVSFK	V	-28.03	A	ILQ(0.011)V(0.978)S(0.011)FK	0.978374		00522_B06_P003812_B0R_A00_R1	7096	0	0	0	0
ILSAdGEAK	ATP2B1	SKOV3	FALSE		ILSANGEAK	N	0.98	D	ILSAN(0.973)GEAK	0.972832	Deamidation	00523_E10_P003818_B0E_A00_R1	3232	0	0	0	0
IlSIGLK	PRAF2	SKOV3	FALSE		IESIGLK	E	-15.96	L	I(0.035)E(0.963)SIGLK	0.963431	Reduction	00523_E12_P003818_B0U_A00_R1	3188	0	0	0	0
ILsLSGK	NUBP1	MCF7	FALSE		ILVLSGK	V	-12.04	S	ILV(0.978)L(0.021)SGK	0.978103	Comp.:O-C2H4	00522_H02_P003811_B0P_A00_R1	7142	0	0	0	0
ILtLGLDAAGK	ARF6	H460	FALSE		ILMLGLDAAGK	M	-29.99	T	ILM(1)LGLDAAGK	0.9999		00523_E06_P003816_B0U_A00_R1	8897	0	0	0	0
ILtVGLDAAGK	ARF1;ARF3;ARF4;ARF5	U251	FALSE		ILMVGLDAAGK	M	-29.99	T	ILM(1)VGLDAAGK	0.999946		00523_E03_P003815_B0U_A00_R1	6785	0	0	0	0
ILYSQCGDVtR	MYL6;MYL6B	SKOV3	FALSE		ILYSQCGDVMR	M	-29.99	T	ILYSQCGDVM(0.993)R	0.993075		00523_F12_P003818_B0V_A00_R1	4902	0	0	0	0
ILYtTDEVNDPSLTIK	MT-CO2	PC3	FALSE		ILYMTDEVNDPSLTIK	M	-29.99	T	ILYM(1)TDEVNDPSLTIK	0.999826		00523_E09_P003817_B0U_A00_R1	9314	0	0	0	0
InESGIK	EXOC4	MCF7	FALSE		ISESGIK	S	27.01	N	I(0.031)S(0.969)ESGIK	0.969032	Comp.:HCN	00522_G01_P003811_B0G_A00_R1	3396	0	0	0	0
INVYYdEATGGK	TUBB4B	MCF7	FALSE		INVYYNEATGGK	N	0.98	D	INVYYN(0.987)EATGGK	0.986695	Deamidation	00522_F02_P003811_B0N_A00_R1	6706	0	0	0	0
InVYYNEATGGK	TUBB	PC3	FALSE		ISVYYNEATGGK	S	27.01	N	I(0.028)S(0.971)VYYNEATGGK	0.970746	Comp.:HCN	00523_F08_P003817_B0N_A00_R1	6787;7332	0	0	0	0
IpSGVIR	STXBP2	MCF7	FALSE		ILSGVIR	L	-16.03	P	I(0.029)L(0.97)SGVIR	0.970446	Comp.:S-C4	00522_D02_P003811_B0L_A00_R1	5397	0	0	0	0
IPSQAQEYGHKEdK	SEMG2	PC3	FALSE		IPSQAQEYGHKENK	N	0.98	D	IPSQAQEYGHKE(0.015)N(0.97)K(0.015)	0.970413	Deamidation	00523_A07_P003817_B0I_A00_R1	2371	0	0	0	0
IpVAAQNCYK	TPI1	MCF7;M14	FALSE		IAVAAQNCYK	A	26.02	P	I(0.01)A(0.99)VAAQNCYK;IA(0.993)VAAQNCYK	0.9895287;0.9925101	Acetaldehyde	00522_D03_P003811_B0T_A00_R1;00522_D06_P003812_B0T_A00_R1	7872;7147	0	0	0	0
IQAIsWAR	CTPS1	M14	FALSE		IQAIAWAR	A	15.99	S	IQAI(0.013)A(0.966)W(0.013)AR	0.965898	Oxidation	00522_D05_P003812_B0L_A00_R1	9540	0	0	0	0
IQdGALNCEEK	MACF1	M14	FALSE		IQNGALNCEEK	N	0.98	D	IQN(0.975)G(0.012)A(0.012)LNCEEK	0.97528	Deamidation	00522_C04_P003812_B0C_A00_R1	3115	0	0	0	0
IQdGAQGIR	HNRNPH1	CCRF_CEM;MCF7;H460;PC3;SKOV3	FALSE		IQNGAQGIR	N	0.98	D	IQ(0.01)N(0.968)G(0.02)AQGIR;IQN(0.985)G(0.014)AQGIR;IQN(0.974)G(0.021)AQGIR;IQN(1)GAQGIR;IQN(0.988)G(0.011)AQGIR;IQN(0.98)G(0.019)AQGIR	0.968349;0.9846218;0.9742825;0.999839;0.988168;0.9799413	Deamidation	00522_F11_P003814_B0N_A00_R1;00522_G02_P003811_B0O_A00_R1;00523_F05_P003816_B0N_A00_R1;00523_F08_P003817_B0N_A00_R1;00523_F11_P003818_B0N_A00_R1;00523_G11_P003818_B0O_A00_R1	2344;3003;3121;2990;3123;3092	0	0	0	0
IQDLtIR	MYO18A	H460	FALSE		IQDLAIR	A	30.01	T	IQDL(0.017)A(0.965)I(0.017)R	0.964837	Comp.:H2CO	00523_D04_P003816_B0D_A00_R1	6191	0	0	0	0
IQEGVFDINNEAdGIK	RAB2A	MCF7	FALSE		IQEGVFDINNEANGIK	N	0.98	D	IQEGVFDINNEAN(0.977)GIK	0.976998	Deamidation	00522_E03_P003811_B0U_A00_R1	11268	0	0	0	0
IQTQPGYAdTLR	SLC25A3	PC3	FALSE		IQTQPGYANTLR	N	0.98	D	IQTQPGY(0.01)A(0.01)N(0.967)T(0.01)LR	0.967483	Deamidation	00523_B09_P003817_B0R_A00_R1	5766;5733	0	0	0	0
IQYQLVDISQDNALRDEtR	SH3BGRL3	PC3	FALSE		IQYQLVDISQDNALRDEMR	M	-29.99	T	IQYQLVDISQDNALRDE(0.011)M(0.978)R(0.011)	0.977689		00523_H09_P003817_B0X_A00_R1	9010	0	0	0	0
ISeIQSIVPALEIANAHR	HSPD1	M14;PC3;SKOV3	FALSE		ISSIQSIVPALEIANAHR	S	42.01	E	I(0.013)S(0.013)S(0.96)I(0.013)QSIVPALEIANAHR;ISS(0.95)IQSIVPALEIANAHR;ISS(0.987)I(0.013)QSIVPALEIANAHR	0.9601289;0.9501029;0.9867632	Acetylation	00522_E05_P003812_B0M_A00_R1;00523_D08_P003817_B0L_A00_R1;00523_E11_P003818_B0M_A00_R1	16862;16885;16686;18053;18094	0	0	0	0
ISIEMdGTLEDQLSHLK	ACTN4	MCF7	FALSE		ISIEMNGTLEDQLSHLK	N	0.98	D	ISIEMN(0.991)GTLEDQLSHLK	0.990627	Deamidation	00522_H01_P003811_B0H_A00_R1	11660	0	0	0	0
ISLSNESNKVdGN	PYGL	COLO205	FALSE		ISLSNESNKVNGN	N	0.98	D	ISLSNESNKVN(0.991)GN	0.991144	Deamidation	00522_B08_P003813_B0J_A00_R1	3511	0	0	0	0
ISMPDfDLHLK	AHNAK	M14	FALSE		ISMPDVDLHLK	V	48	F	ISMPD(0.011)V(0.978)D(0.011)LHLK	0.97796		00522_A04_P003812_B0A_A00_R1	6619	0	0	0	0
ISMPDiDLHLK	AHNAK	MCF7	FALSE		ISMPDFDLHLK	F	-33.98	I	ISMPD(0.018)F(0.962)D(0.018)LHLK	0.961968		00522_A02_P003811_B0I_A00_R1	12993	0	0	0	0
ISMPDlDLHLK	AHNAK	MCF7	FALSE		ISMPDFDLHLK	F	-33.98	L	ISMPD(0.018)F(0.962)D(0.018)LHLK	0.961968		00522_A02_P003811_B0I_A00_R1	12993	0	0	0	0
ISMPDvDFNLK	AHNAK	H460	FALSE		ISMPDIDFNLK	I	-14.02	V	ISMPDI(0.988)DFNLK	0.98752	Comp.:-CH2	00523_B04_P003816_B0B_A00_R1	6404	0	0	0	0
ISMPDvDLHLK	AHNAK	SKOV3;H460	FALSE		ISMPDLDLHLK	L	-14.02	V	ISMPDL(0.983)DLHLK;ISMPDL(0.982)DLHLK	0.9827218;0.9821477	Comp.:-CH2	00523_B10_P003818_B0B_A00_R1;00523_D04_P003816_B0D_A00_R1	6429;6751	0	0	0	0
ISMPeLDLNLK	AHNAK	M14	FALSE		ISMPDLDLNLK	D	14.02	E	ISMP(0.014)D(0.97)L(0.014)DLNLK	0.970291	Methylation	00522_A04_P003812_B0A_A00_R1	7117	0	0	0	0
ISTEVdITNVDLSTVDKDQSIAPK	RPN2	RXF393	FALSE		ISTEVGITNVDLSTVDKDQSIAPK	G	58.01	D	ISTEVG(1)ITNVDLSTVDKDQSIAPK	0.999768	Carboxymethyl	00524_D02_P003819_B0L_A00_R2	9780	2	2	2	2
IStPDLDLHLK	AHNAK	PC3	FALSE		ISMPDLDLHLK	M	-29.99	T	ISM(0.989)PDLDLHLK	0.989274		00523_C07_P003817_B0C_A00_R1	8823	0	0	0	0
IStPDLDLNLKGPK	AHNAK	M14;COLO205;CCRF_CEM;SKOV3;PC3	FALSE		ISMPDLDLNLKGPK	M	-29.99	T	ISM(0.993)PDLDLNLKGPK;ISM(0.996)PDLDLNLKGPK;I(0.013)S(0.013)M(0.956)P(0.018)DLDLNLKGPK;ISM(0.986)P(0.013)DLDLNLKGPK;ISM(0.989)P(0.01)DLDLNLKGPK;ISM(0.988)P(0.012)DLDLNLKGPK	0.9928962;0.9964736;0.9556906;0.986344;0.9958787;0.9892689;0.9876382;0.9860469		00522_B04_P003812_B0B_A00_R1;00522_B07_P003813_B0B_A00_R1;00522_B10_P003814_B0B_A00_R1;00522_C04_P003812_B0C_A00_R1;00522_C07_P003813_B0C_A00_R1;00522_D04_P003812_B0D_A00_R1;00522_D07_P003813_B0D_A00_R1;00523_B10_P003818_B0B_A00_R1;00523_C07_P003817_B0C_A00_R1;00523_D07_P003817_B0D_A00_R1;00523_E07_P003817_B0E_A00_R1	6587;4745;5014;8028;5954;9595;6784;7131;8587;8936;9349	0	0	0	0
IStPDVDLHLK	AHNAK	M14;U251;PC3	FALSE		ISMPDVDLHLK	M	-29.99	T	ISM(0.996)PDVDLHLK;ISM(0.989)PDVDLHLK;ISM(0.993)PDVDLHLK;I(0.01)S(0.01)M(0.973)PDVDLHLK	0.9957535;0.9892739;0.9928639;0.9725802		00522_C04_P003812_B0C_A00_R1;00523_C01_P003815_B0C_A00_R1;00523_C07_P003817_B0C_A00_R1;00523_D07_P003817_B0D_A00_R1;00523_E07_P003817_B0E_A00_R1	7139;6555;7678;7936;8310	0	0	0	0
IStPDVDLHLKGPK	AHNAK	PC3	FALSE		ISMPDVDLHLKGPK	M	-29.99	T	ISM(0.998)PDVDLHLKGPK	0.997568		00523_C07_P003817_B0C_A00_R1	6848	0	0	0	0
IStPEIDLNLK	AHNAK	H460	FALSE		ISMPEIDLNLK	M	-29.99	T	ISM(0.988)P(0.011)EIDLNLK	0.988372		00523_C04_P003816_B0C_A00_R1	8693;8706	0	0	0	0
IStPGFKGEGPDVDVNLPK	AHNAK	PC3	FALSE		ISMPGFKGEGPDVDVNLPK	M	-29.99	T	ISM(0.968)PGFKGEGPDVDVNLPK	0.968361		00523_C07_P003817_B0C_A00_R1	8690;8725	0	0	0	0
ISVsAASK	PSMB5	RXF393	FALSE		ISVAAASK	A	15.99	S	ISV(0.014)A(0.972)A(0.014)ASK	0.972291	Oxidation	00524_D03_P003819_B0T_A00_R1	2151	0	0	0	0
ItATPEQVGK	XRCC6	COLO205;CCRF_CEM;PC3;H460;RXF393	FALSE		IMATPEQVGK	M	-29.99	T	I(0.012)M(0.988)ATPEQVGK;IM(0.993)ATPEQVGK;I(0.01)M(0.99)ATPEQVGK;IM(0.995)ATPEQVGK;I(0.019)M(0.981)ATPEQVGK	0.9876857;0.9933971;0.9895287;0.9947357;0.9813299		00522_D08_P003813_B0L_A00_R1;00522_D11_P003814_B0L_A00_R1;00523_C08_P003817_B0K_A00_R1;00523_D05_P003816_B0L_A00_R1;00524_C02_P003819_B0K_A00_R2	2873;2986;3789;3702;3376	0	0	0	0
ITdQDVVSHSK	IQGAP1	RXF393	FALSE		ITLQDVVSHSK	L	1.94	D	ITL(0.978)Q(0.02)DVVSHSK	0.977513	Diffuse:2	00524_D01_P003819_B0D_A00_R2	7878	0	0	0	0
ItFVDPSLTVR	AGR2;AGR3	MCF7	FALSE		IMFVDPSLTVR	M	-29.99	T	I(0.025)M(0.975)FVDPSLTVR	0.975307		00522_F03_P003811_B0V_A00_R1	11497	2	2	0	0
ItGDPYK	KHSRP	PC3	FALSE		IIGDPYK	I	-12.04	T	II(0.992)GDPYK	0.992142	Comp.:O-C2H4	00523_B08_P003817_B0J_A00_R1	3280	0	0	0	0
ItGPNYTPGK	EEF2	COLO205;U251	FALSE		IMGPNYTPGK	M	-29.99	T	IM(0.991)GPNYTPGK;I(0.012)M(0.988)GPNYTPGK	0.9905665;0.9877085		00522_A07_P003813_B0I_A00_R1;00523_H01_P003815_B0H_A00_R1	3039;3963;3994	0	0	0	0
ITITdDKGR	HSPA1L;HSPA2;HSPA6;HSPA8	CCRF_CEM;M14;COLO205;SKOV3	FALSE		ITITNDKGR	N	0.98	D	ITI(0.013)T(0.013)N(0.961)D(0.013)KGR;ITIT(0.014)N(0.972)D(0.014)KGR;ITITN(0.982)DKGR;ITI(0.012)T(0.012)N(0.964)D(0.012)KGR	0.9605311;0.9715564;0.9816267;0.9638031	Deamidation	00522_C11_P003814_B0K_A00_R1;00522_D05_P003812_B0L_A00_R1;00522_D08_P003813_B0L_A00_R1;00523_C11_P003818_B0K_A00_R1	2502;2649;3003;2366;3273	0	0	0	0
ITITdDQNR	HSPA5	M14	FALSE		ITITNDQNR	N	0.98	D	ITIT(0.02)N(0.957)D(0.02)QNR	0.957395	Deamidation	00522_C05_P003812_B0K_A00_R1	4362	0	0	0	0
ITLDNAYtEK	PKM	U251	FALSE		ITLDNAYMEK	M	-29.99	T	ITLDNAYM(0.976)EK	0.975606		00523_E02_P003815_B0M_A00_R1	5493	0	0	0	0
ITLtLIR	SRBD1	SKOV3	FALSE		ITLDLIR	D	-13.98	T	ITLD(0.987)LIR	0.986994		00523_F10_P003818_B0F_A00_R1	11654	0	0	0	0
ItNTFSVVPSPK	TUBB;TUBB3;TUBB4A;TUBB4B	MCF7	FALSE		IMNTFSVVPSPK	M	-29.99	T	IM(0.991)NTFSVVPSPK	0.990508		00522_F02_P003811_B0N_A00_R1	10189	0	0	0	0
ITSNAtINACR	OSBP;OSBP2	MCF7	FALSE		ITSNAMINACR	M	-29.99	T	ITSNAM(0.987)I(0.013)NACR	0.986573		00522_A02_P003811_B0I_A00_R1	3475;3487	0	0	0	0
ITTSLLPINdGSK	SNX1	SKOV3	FALSE		ITTSLLPINNGSK	N	0.98	D	ITTSLLPINN(0.977)GSK	0.976761	Deamidation	00523_D11_P003818_B0L_A00_R1	11029	0	0	0	0
IVADKDYnVTANSK	LDHB	COLO205	FALSE		IVADKDYSVTANSK	S	27.01	N	IVADKDYS(0.953)V(0.042)TANSK	0.95349	Comp.:HCN	00522_A09_P003813_B0Q_A00_R1	5647	0	0	0	0
IVEdEDVGLLFAR	SLC1A5	SKOV3	FALSE		IVEMEDVGLLFAR	M	-16.01	D	IVEM(0.989)E(0.011)DVGLLFAR	0.988537	Reduction	00523_A11_P003818_B0I_A00_R1	15929	0	0	0	0
IVGdGSEQQLQK	RABGAP1	MCF7;CCRF_CEM;PC3	FALSE		IVGNGSEQQLQK	N	0.98	D	IVGN(0.993)GSEQQLQK;IVGN(0.981)GSEQQLQK;IVGN(0.996)GSEQQLQK	0.992901;0.9809425;0.9958107	Deamidation	00522_F01_P003811_B0F_A00_R1;00522_F10_P003814_B0F_A00_R1;00523_F07_P003817_B0F_A00_R1	3371;3452;2687;3733	0	0	0	0
IVLQdGAHEVFNHR	CRYZ	COLO205	FALSE		IVLQNGAHEVFNHR	N	0.98	D	IVLQN(0.994)GAHEVFNHR	0.994063	Deamidation	00522_A09_P003813_B0Q_A00_R1	5478	0	0	0	0
IVSnKDYNVTANSK	LDHA	MCF7	FALSE		IVSGKDYNVTANSK	G	57.02	N	IVSG(0.981)K(0.014)DYNVTANSK	0.981321	Carbamidomethyl	00522_A03_P003811_B0Q_A00_R1	3499	0	0	0	0
IYFtAGSSR	HSP90B1	CCRF_CEM;H460	FALSE		IYFMAGSSR	M	-29.99	T	IYF(0.01)M(0.979)A(0.01)GSSR	0.979174		00522_H10_P003814_B0H_A00_R1;00523_H04_P003816_B0H_A00_R1	4536;5020	0	0	0	0
KAEDLFQDeYYQSPETR	ASMTL	RXF393	FALSE		KAEDLFQDAYYQSPETR	A	58.01	E	KAEDLFQDA(0.99)YYQSPETR	0.990248	Carboxymethyl	00524_C02_P003819_B0K_A00_R2	7720	1	1	1	0
KdGFVVLK	EIF5A;EIF5A2;EIF5AL1	MCF7;M14;PC3;SKOV3	FALSE		KNGFVVLK	N	0.98	D	KN(0.991)GFVVLK;K(0.012)N(0.987)GFVVLK;K(0.014)N(0.986)GFVVLK;K(0.017)N(0.982)GFVVLK;KN(0.992)GFVVLK;KN(0.973)GFVVLK;KN(0.995)GFVVLK	0.9909905;0.9872622;0.9855429;0.9815617;0.9915451;0.9729712;0.9952103	Deamidation	00522_F03_P003811_B0V_A00_R1;00522_F06_P003812_B0V_A00_R1;00522_G03_P003811_B0W_A00_R1;00523_E09_P003817_B0U_A00_R1;00523_E12_P003818_B0U_A00_R1	6662;6271;6812;6715;7288;6382	0	0	0	0
KDIHFtPCSGLTGANLK	GSPT1	PC3	FALSE		KDIHFMPCSGLTGANLK	M	-29.99	T	KDIHFM(0.991)PCSGLTGANLK	0.99073		00523_B08_P003817_B0J_A00_R1	7956	0	0	0	0
KEEPPQPQLAdGALK	C20orf24	M14	FALSE		KEEPPQPQLANGALK	N	0.98	D	KEEPPQPQLA(0.013)N(0.96)G(0.013)A(0.013)LK	0.9595	Deamidation	00522_H06_P003812_B0X_A00_R1	4329	0	0	0	0
KEPAVLELvGK	CAP1	RXF393	FALSE		KEPAVLELEGK	E	-29.97	V	KEPAVLEL(0.011)E(0.977)G(0.011)K	0.97724		00524_F02_P003819_B0N_A00_R2	9245	1	1	1	1
KEPAVLELvGKK	CAP1	RXF393	FALSE		KEPAVLELEGKK	E	-29.97	V	KEPAVLELE(0.991)GKK	0.990618		00524_F02_P003819_B0N_A00_R2	7844	1	1	1	1
KESDLdGAQIK	LMNB1	MCF7;M14;SKOV3;H460	FALSE		KESDLNGAQIK	N	0.98	D	KESDLN(0.991)GAQIK;KESDL(0.017)N(0.982)GAQIK;KESDLN(1)GAQIK	0.9911764;0.9817373;0.9999031;0.9995191;0.9997225	Deamidation	00522_D02_P003811_B0L_A00_R1;00522_D05_P003812_B0L_A00_R1;00523_C11_P003818_B0K_A00_R1;00523_D05_P003816_B0L_A00_R1;00523_D11_P003818_B0L_A00_R1	3239;3180;3147;3384;3229;3224;3269	0	0	0	0
KEVVEEAEdGR	PTMA	SKOV3	FALSE		KEVVEEAENGR	N	0.98	D	KEVVEEAE(0.012)N(0.964)G(0.012)R(0.012)	0.964009	Deamidation	00523_F12_P003818_B0V_A00_R1	2815	11	9	7	7
KGEITGEVHtPSGK	FLNB	CCRF_CEM	FALSE		KGEITGEVHMPSGK	M	-29.99	T	KGEITGEVHM(0.997)PSGK	0.997264		00522_C10_P003814_B0C_A00_R1	1860	0	0	0	0
KGFdSVATAR	EPHX1	CCRF_CEM	FALSE		KGFNSVATAR	N	0.98	D	KGF(0.043)N(0.951)SVATAR	0.950896	Deamidation	00522_G11_P003814_B0O_A00_R1	2777	0	0	0	0
KGRPYDYdGPR	PDIA4	CCRF_CEM;MCF7;M14;H460;SKOV3	FALSE		KGRPYDYNGPR	N	0.98	D	KGRPYDY(0.015)N(0.97)G(0.015)PR;KGRPYDY(0.011)N(0.977)G(0.011)PR;KGRPYDY(0.017)N(0.965)G(0.017)PR;KGRPYDY(0.019)N(0.96)G(0.019)PR;KGRPYDY(0.016)N(0.95)G(0.016)P(0.016)R	0.9695099;0.9770543;0.9647624;0.9601964;0.9500343	Deamidation	00522_B11_P003814_B0J_A00_R1;00522_C02_P003811_B0K_A00_R1;00522_C05_P003812_B0K_A00_R1;00523_C05_P003816_B0K_A00_R1;00523_C11_P003818_B0K_A00_R1	2085;2518;3038;2681;2759	0	0	0	0
KGVAINtVTEEDKR	EIF4A1	RXF393	FALSE		KGVAINMVTEEDKR	M	-29.99	T	KGVAINM(1)VTEEDKR	0.999785		00524_G02_P003819_B0O_A00_R2	3625	0	0	0	0
KIIEdGENEKTVS	REXO2	M14	FALSE		KIIENGENEKTVS	N	0.98	D	KIIEN(0.999)GENEKTVS	0.999011	Deamidation	00522_D06_P003812_B0T_A00_R1	2903	0	0	0	0
KINELtPK	MANF	U251	FALSE		KINELMPK	M	-29.99	T	KINEL(0.019)M(0.971)PK	0.971309		00523_E03_P003815_B0U_A00_R1	2726	0	0	0	0
KKLVINSGdGAVEDR	CD44	U251	FALSE		KKLVINSGNGAVEDR	N	0.98	D	KKLVINSG(0.013)N(0.973)G(0.013)AVEDR	0.972997	Deamidation	00523_E03_P003815_B0U_A00_R1	3271	0	0	0	0
KLEEVLSTEGAEEdGNSDKK	PPM1G	RXF393	FALSE		KLEEVLSTEGAEENGNSDKK	N	0.98	D	KLEEVLSTEGAEE(0.011)N(0.967)G(0.011)N(0.011)SDKK	0.967381	Deamidation	00524_C02_P003819_B0K_A00_R2	4801	0	0	0	0
KLQEQLdK	RRBP1	SKOV3;H460	FALSE		KLQEQLEK	E	-14.02	D	KLQEQLE(0.988)K;KLQEQLE(0.994)K	0.9877959;0.9941302	Comp.:-CH2	00523_E10_P003818_B0E_A00_R1;00523_F04_P003816_B0F_A00_R1	4006;3401	0	0	0	0
KLVINSGdGAVEDR	CD44	U251;H460	FALSE		KLVINSGNGAVEDR	N	0.98	D	KLVINSGN(0.984)GAVEDR;KLVINSGN(0.985)G(0.015)AVEDR;KLVINSGN(0.988)G(0.011)AVEDR;KLVINSGN(0.99)GAVEDR	0.9836501;0.985103;0.9880755;0.9902143	Deamidation	00523_A02_P003815_B0I_A00_R1;00523_B02_P003815_B0J_A00_R1;00523_B05_P003816_B0J_A00_R1;00523_E03_P003815_B0U_A00_R1	4663;4615;5134;4249	0	0	0	0
KNPAAYEdDK	UQCRQ	SKOV3	FALSE		KNPAAYENDK	N	0.98	D	KNPAAYEN(0.983)DK;KNPAAYE(0.012)N(0.969)D(0.012)K	0.9834557;0.9688861	Deamidation	00523_G12_P003818_B0W_A00_R1;00523_H12_P003818_B0X_A00_R1	1979;1968	0	0	0	0
KPtVLGHEASGTVEK	SORD	MCF7	FALSE		KPMVLGHEASGTVEK	M	-29.99	T	KPM(0.998)VLGHEASGTVEK	0.998482		00522_H02_P003811_B0P_A00_R1	2884	0	0	0	0
KQEEFDVANdGSSQANK	TPP2	MCF7;CCRF_CEM;RXF393	FALSE		KQEEFDVANNGSSQANK	N	0.98	D	KQEEFDVANN(0.982)GSSQANK;KQEEFDVANN(0.981)GSSQANK;KQEEFDVANN(0.994)GSSQANK	0.9823989;0.9806811;0.9940812	Deamidation	00522_E01_P003811_B0E_A00_R1;00522_E10_P003814_B0E_A00_R1;00524_E01_P003819_B0E_A00_R2	3366;2816;3581	0	0	0	0
KQSEnLTKEYDR	BCAP31	H460	FALSE		KQSEGLTKEYDR	G	57.02	N	KQ(0.012)S(0.012)E(0.012)G(0.952)L(0.012)TKEYDR	0.951976	Carbamidomethyl	00523_C06_P003816_B0S_A00_R1	2329	0	0	0	0
KQSLGELIGTLdAAK	TPI1	M14	FALSE		KQSLGELIGTLNAAK	N	0.98	D	KQSLGELIGTLN(1)AAK	0.999945	Deamidation	00522_D06_P003812_B0T_A00_R1	9890	0	0	0	0
KSQQYDLdALHK	SEMG1;SEMG2	PC3	FALSE		KSQQYDLNALHK	N	0.98	D	KSQQYDL(0.022)N(0.955)A(0.022)LHK	0.95532	Deamidation	00523_A07_P003817_B0I_A00_R1	5220	0	0	0	0
KTgPYIQVDIGGGQTK	HSPA5	U251	FALSE		KTKPYIQVDIGGGQTK	K	-71.07	G	KTK(0.978)PYIQVDIGGGQTK	0.977605		00523_C02_P003815_B0K_A00_R1	6413	0	0	0	0
KVGAENVAIaEPSER	SQRDL	MCF7	FALSE		KVGAENVAIVEPSER	V	-28.03	A	KVGAENVAIV(1)EPSER	0.999825		00522_G02_P003811_B0O_A00_R1	5608	1	1	1	0
KYtEENDQLKK	BCAP31	U251;SKOV3	FALSE		KYMEENDQLKK	M	-29.99	T	KYM(0.996)EENDQLKK;K(0.011)Y(0.011)M(0.978)EENDQLKK	0.9962087;0.9776945		00523_C03_P003815_B0S_A00_R1;00523_C12_P003818_B0S_A00_R1	1753;1830	0	0	0	0
LAAVTYdGVDNNKNK	2017-09-07	PC3	FALSE		LAAVTYNGVDNNKNK	N	0.98	D	LAAVTY(0.011)N(0.978)G(0.011)VDNNKNK	0.977679	Deamidation	00523_F08_P003817_B0N_A00_R1	5215	0	0	0	0
LAEnPADSGYPAYLGAR	ATP6V1A	MCF7	FALSE		LAEMPADSGYPAYLGAR	M	-17	N	LAEM(0.984)PADSGYPAYLGAR	0.983921	Loss of ammonia	00522_D02_P003811_B0L_A00_R1	11321;11399	0	0	0	0
LAEtPADSGYPAYLGAR	ATP6V1A	PC3	FALSE		LAEMPADSGYPAYLGAR	M	-29.99	T	LAEM(1)PADSGYPAYLGAR	0.999887		00523_D08_P003817_B0L_A00_R1	9503	0	0	0	0
LaEVIGK	SYNE2	H460	FALSE		LQEVIGK	Q	-57.02	A	L(0.031)Q(0.966)EVIGK	0.965994	#NAME?	00523_B04_P003816_B0B_A00_R1	5506	0	0	0	0
LAGeELR	MLKL	MCF7	FALSE		LAGFELR	F	-18.03	E	LAGF(0.985)E(0.014)LR	0.985388	Loss of water	00522_E03_P003811_B0U_A00_R1	3597	0	0	0	0
LaGGLLR	CRTAP	MCF7;PC3	FALSE		LFGGLLR	F	-76.03	A	LF(0.994)GGLLR;LF(0.995)GGLLR	0.9941121;0.9948429		00522_D02_P003811_B0L_A00_R1;00523_D08_P003817_B0L_A00_R1	7340;7332	0	0	0	0
LAGqLVK	ACSS3	SKOV3;U251;PC3	FALSE		LAGVLVK	V	28.99	Q	LAGV(0.975)L(0.023)VK;LAGV(0.977)L(0.021)VK;LAGV(0.985)L(0.014)VK;LAGV(0.974)L(0.024)VK	0.9745387;0.9770252;0.9854568;0.9738492		00523_C11_P003818_B0K_A00_R1;00523_D02_P003815_B0L_A00_R1;00523_D08_P003817_B0L_A00_R1;00523_D11_P003818_B0L_A00_R1	4565;3912;4567;4431	0	0	0	0
LAhYLDR	KRT18	SKOV3	FALSE		LASYLDR	S	50.03	H	LAS(0.998)YLDR	0.998314		00523_C11_P003818_B0K_A00_R1	3572	0	0	0	0
LALDiEIATYR	KRT2;KRT3;KRT5;KRT6A;KRT6B;KRT6C;KRT75;KRT76;KRT79	MCF7	FALSE		LALDVEIATYR	V	14.02	I	LALDV(0.988)E(0.012)IATYR	0.987839	Methylation	00522_A01_P003811_B0A_A00_R1	8590	0	0	0	0
LALDlEIATYR	KRT2;KRT3;KRT5;KRT6A;KRT6B;KRT6C;KRT75;KRT76;KRT79	MCF7	FALSE		LALDVEIATYR	V	14.02	L	LALDV(0.988)E(0.012)IATYR	0.987839	Methylation	00522_A01_P003811_B0A_A00_R1	8590	0	0	0	0
LAMQEFtILPVGAANFR	ENO1	H460;U251;PC3	FALSE		LAMQEFMILPVGAANFR	M	-29.99	T	LAMQEFM(0.989)ILPVGAANFR;LAMQEFM(0.999)ILPVGAANFR;LAMQEFM(1)ILPVGAANFR	0.9893461;0.9992055;0.9997981		00523_F05_P003816_B0N_A00_R1;00523_G02_P003815_B0O_A00_R1;00523_G08_P003817_B0O_A00_R1	18789;13545;13527;17470;17491	0	0	0	0
LANdGTVLR	NT5DC1	RXF393	FALSE		LANNGTVLR	N	0.98	D	LANN(0.984)GTVLR	0.983567	Deamidation	00524_F02_P003819_B0N_A00_R2	4637	2	1	0	0
LAQAdGWGVMVSHR	ENO1	M14;PC3	FALSE		LAQANGWGVMVSHR	N	0.98	D	LAQA(0.013)N(0.973)G(0.013)WGVMVSHR;LAQA(0.013)N(0.974)G(0.013)WGVMVSHR	0.9733775;0.9742289	Deamidation	00522_H05_P003812_B0P_A00_R1;00523_G08_P003817_B0O_A00_R1	9218;9201	0	0	0	0
LAQANGWGVtVSHR	ENO1	MCF7	FALSE		LAQANGWGVMVSHR	M	-29.99	T	LAQANGWGVM(0.997)VSHR	0.997213		00522_G02_P003811_B0O_A00_R1	7088	0	0	0	0
LAsDDFR	KRT10;KRT13;KRT14;KRT15;KRT16;KRT17;KRT18;KRT19;KRT24;KRT28;KRT31;KRT32;KRT33B;KRT35;KRT36;KRT37;KRT38	U251	FALSE		LAADDFR	A	15.99	S	LAA(0.995)DDFR	0.994782	Oxidation	00523_A01_P003815_B0A_A00_R1	3494	0	0	0	0
LAsYIDK	LMNB1	CCRF_CEM	FALSE		LAVYIDK	V	-12.04	S	LAV(0.98)Y(0.019)IDK	0.980184	Comp.:O-C2H4	00522_D11_P003814_B0L_A00_R1	4276	0	0	0	0
LaTLPVSR	RFT1	SKOV3	FALSE		LQTLPVSR	Q	-57.02	A	L(0.023)Q(0.977)TLPVSR	0.976892	#NAME?	00523_C10_P003818_B0C_A00_R1	6674	0	0	0	0
LAtQEFMILPVGAANFR	ENO1	MCF7	FALSE		LAMQEFMILPVGAANFR	M	-29.99	T	LAM(0.983)Q(0.012)EFMILPVGAANFR	0.98319		00522_G02_P003811_B0O_A00_R1	16689	0	0	0	0
LATQLTGPVtPVR	RPL13	COLO205	FALSE		LATQLTGPVMPVR	M	-29.99	T	LATQLTGPVM(0.987)PVR	0.98701		00522_C09_P003813_B0S_A00_R1	6819	1	1	1	1
LAVNtVPFPR	TUBB;TUBB1;TUBB2A;TUBB2B;TUBB3;TUBB4A;TUBB4B;TUBB6;TUBB8	CCRF_CEM;M14;SKOV3	FALSE		LAVNMVPFPR	M	-29.99	T	LAVNM(1)VPFPR;LAVN(0.018)M(0.981)VPFPR	0.9995171;0.9810376;0.9998536		00522_F11_P003814_B0N_A00_R1;00522_G05_P003812_B0O_A00_R1;00523_F11_P003818_B0N_A00_R1	8314;11090;11651	13	12	6	3
LAvYLDK	KRT10;KRT12;KRT14;KRT15;KRT16;KRT17;KRT19;KRT9	SKOV3;RXF393	FALSE		LASYLDK	S	12.04	V	LAS(0.984)Y(0.015)LDK;LAS(0.987)Y(0.013)LDK	0.984331;0.9868008	Comp.:C2H4-O	00523_E11_P003818_B0M_A00_R1;00524_D02_P003819_B0L_A00_R2	7945;6529	0	0	0	0
LdGTDPEDVIR	MYL12A;MYL12B;MYL9	MCF7	FALSE		LNGTDPEDVIR	N	0.98	D	L(0.01)N(0.99)GTDPEDVIR	0.989578	Deamidation	00522_E03_P003811_B0U_A00_R1	8039	0	0	0	0
LdIQGLK	ACO2	H460	FALSE		LTIQGLK	T	13.98	D	L(0.014)T(0.986)IQGLK	0.986379	Comp.:O-H2	00523_H04_P003816_B0H_A00_R1	6478	0	0	0	0
LDPHdHVLYSNR	STIP1	SKOV3	FALSE		LDPHNHVLYSNR	N	0.98	D	LDPH(0.012)N(0.975)H(0.012)VLYSNR	0.975285	Deamidation	00523_D11_P003818_B0L_A00_R1	4516	0	0	0	0
LdPVLYR	IGSF3	M14	FALSE		LSPVLYR	S	27.99	D	L(0.016)S(0.984)PVLYR	0.983997	Formylation	00522_F04_P003812_B0F_A00_R1	8082	0	0	0	0
LEdGELEHIRPK	PAFAH1B3	MCF7;M14;U251;H460;SKOV3;RXF393	FALSE		LENGELEHIRPK	N	0.98	D	LEN(0.992)GELEHIRPK;LEN(1)GELEHIRPK;LEN(0.986)GELEHIRPK;LEN(0.981)G(0.014)ELEHIRPK;LEN(0.994)GELEHIRPK;LEN(0.978)G(0.021)ELEHIRPK	0.9922154;0.9998721;0.9862731;0.9807425;0.9936285;0.9784716	Deamidation	00522_D03_P003811_B0T_A00_R1;00522_D06_P003812_B0T_A00_R1;00523_C03_P003815_B0S_A00_R1;00523_C06_P003816_B0S_A00_R1;00523_C12_P003818_B0S_A00_R1;00524_C03_P003819_B0S_A00_R1	5393;4903;4687;5088;5654;3684	0	0	0	0
LEEIkLIK	EIF3A	CCRF_CEM	FALSE		LEEIPLIK	P	31.04	K	LEEI(0.028)P(0.97)LIK	0.969658		00522_D10_P003814_B0D_A00_R1	5897	0	0	0	0
LEQGQAIDDLtPAQK	CKB	H460	FALSE		LEQGQAIDDLMPAQK	M	-29.99	T	LEQGQAIDDLM(0.985)PAQK	0.985085		00523_G05_P003816_B0O_A00_R1	7552	0	0	0	0
LEqTINELV	TXN	CCRF_CEM	FALSE		LEATINELV	A	57.02	Q	L(0.013)E(0.013)A(0.962)T(0.013)INELV	0.961742	Carbamidomethyl	00522_H12_P003814_B0X_A00_R1	7710	0	0	0	0
LESGtQNMSIHTK	KRT8	SKOV3	FALSE		LESGMQNMSIHTK	M	-29.99	T	LESG(0.013)M(0.987)QNMSIHTK;LESG(0.01)M(0.99)QNMSIHTK	0.9869731;0.9895763		00523_F11_P003818_B0N_A00_R1;00523_G11_P003818_B0O_A00_R1	3830;3740	0	0	0	0
LFFHCSQYdGNLQDLK	CSDE1	M14	FALSE		LFFHCSQYNGNLQDLK	N	0.98	D	LFFHCSQYN(0.991)GNLQDLK	0.990916	Deamidation	00522_B05_P003812_B0J_A00_R1	10950	0	0	0	0
LFGLLfK	NSF	RXF393	FALSE		LFGLLVK	V	48	F	LFGLLV(0.982)K	0.981906		00524_B02_P003819_B0J_A00_R2	13743	0	0	0	0
LFnGGLK	HNRNPA0	SKOV3	FALSE		LFVGGLK	V	14.97	N	LFV(0.975)G(0.013)G(0.013)LK	0.974502	Comp.:NO-CH3	00523_F12_P003818_B0V_A00_R1	6296	0	0	0	0
LFtVLWLK	CLIC1	MCF7	FALSE		LFMVLWLK	M	-29.99	T	LFM(1)VLWLK	0.999958		00522_C03_P003811_B0S_A00_R1	17247	0	0	0	0
