# Supplementary material for: Detecting protein variants by mass spectrometry: a comprehensive study in cancer cell-lines
Source: Genome Med. 2017 Jul 18;9:62. doi: 10.1186/s13073-017-0454-9 (PMC5514513; doi:10.1186/s13073-017-0454-9)
Supplement: Supplementary file 12 — Numbers of tier 2 variants detected per gene for both proteomic datasets studied. (XLSX 87 kb) [file 13073_2017_454_MOESM12_ESM.xlsx]

## Sheet: Table 10
Additional file 12: Numbers of tier 2 variants detected per gene for both proteomic datasets studied.
Ensembl Gene ID	Approved Symbol	Mutations in the 9 deep proteomes	Mutations in the 59 proteomes	Role in Cancer	Census gene
ENSG00000124942	AHNAK	91	201		FALSE
ENSG00000178209	PLEC	21	157		FALSE
ENSG00000184009	ACTG1	56	102		FALSE
ENSG00000075624	ACTB	34	107		FALSE
ENSG00000143632	ACTA1	41	88		FALSE
ENSG00000196924	FLNA	14	103		FALSE
ENSG00000111640	GAPDH	27	65		FALSE
ENSG00000075886	TUBA3D	36	49		FALSE
ENSG00000176014	TUBB6	27	52		FALSE
ENSG00000134333	LDHA	11	64		FALSE
ENSG00000156508	EEF1A1	12	62		FALSE
ENSG00000132182	NUP210	9	64		FALSE
ENSG00000183785	TUBA8	17	52		FALSE
ENSG00000102144	PGK1	15	53		FALSE
ENSG00000182718	ANXA2	17	51		FALSE
ENSG00000163631	ALB	8	58		FALSE
ENSG00000100345	MYH9	33	32		TRUE
ENSG00000167768	KRT1	19	46		FALSE
ENSG00000127824	TUBA4A	11	53		FALSE
ENSG00000188229	TUBB4B	15	47		FALSE
ENSG00000104833	TUBB4A	36	25		FALSE
ENSG00000117632	STMN1	6	55		FALSE
ENSG00000136068	FLNB	8	51		FALSE
ENSG00000169067	ACTBL2	22	36		FALSE
ENSG00000167552	TUBA1A	1	55		FALSE
ENSG00000084207	GSTP1	29	26		FALSE
ENSG00000185567	AHNAK2	19	36		FALSE
ENSG00000133703	KRAS	18	36		FALSE
ENSG00000071127	WDR1	8	45		FALSE
ENSG00000079785	DDX1	3	50		FALSE
ENSG00000142168	SOD1	18	35		FALSE
ENSG00000198033	TUBA3C	30	20		FALSE
ENSG00000159251	ACTC1	29	20		FALSE
ENSG00000204983	PRSS1	9	38		FALSE
ENSG00000186395	KRT10	16	30		FALSE
ENSG00000107796	ACTA2	3	42		FALSE
ENSG00000140575	IQGAP1	10	35		FALSE
ENSG00000163017	ACTG2	1	44		FALSE
ENSG00000130402	ACTN4	6	37		FALSE
ENSG00000096384	HSP90AB1	20	22		TRUE
ENSG00000120265	PCMT1	13	29		FALSE
ENSG00000158710	TAGLN2	8	30		FALSE
ENSG00000080824	HSP90AA1	13	24		TRUE
ENSG00000114480	GBE1	8	29		FALSE
ENSG00000126602	TRAP1	15	22		FALSE
ENSG00000143337	TOR1AIP1	9	28		FALSE
ENSG00000213465	ARL2	8	29		FALSE
ENSG00000104388	RAB2A	9	27		FALSE
ENSG00000179218	CALR	15	21	oncogene	TRUE
ENSG00000006125	AP2B1	10	25		FALSE
ENSG00000122359	ANXA11	3	32		FALSE
ENSG00000172757	CFL1	6	29		FALSE
ENSG00000010292	NCAPD2	4	30		FALSE
ENSG00000137076	TLN1	7	27		FALSE
ENSG00000141367	CLTC	12	22	TSG	TRUE
ENSG00000171314	PGAM1	9	24		FALSE
ENSG00000180817	PPA1	6	27		FALSE
ENSG00000254772	EEF1G	4	29		FALSE
ENSG00000100823	APEX1	3	29		FALSE
ENSG00000108953	YWHAE	6	26		TRUE
ENSG00000126803	HSPA2	6	26		FALSE
ENSG00000167881	SRP68	0	32		FALSE
ENSG00000198130	HIBCH	5	27		FALSE
ENSG00000090273	NUDC	9	22		FALSE
ENSG00000095002	MSH2	3	28		TRUE
ENSG00000168036	CTNNB1	13	18	oncogene	TRUE
ENSG00000173801	JUP	9	22		FALSE
ENSG00000196419	XRCC6	7	24		FALSE
ENSG00000026025	VIM	5	25		FALSE
ENSG00000067225	PKM	23	7		FALSE
ENSG00000117450	PRDX1	28	1		FALSE
ENSG00000213614	HEXA	1	28		FALSE
ENSG00000131473	ACLY	6	22		FALSE
ENSG00000132141	CCT6B	1	27		FALSE
ENSG00000152086	TUBA3E	17	11		FALSE
ENSG00000042493	CAPG	3	24		FALSE
ENSG00000082898	XPO1	10	17	oncogene	TRUE
ENSG00000138035	PNPT1	7	20		FALSE
ENSG00000144381	HSPD1	12	15		FALSE
ENSG00000144867	SRPRB	2	25		FALSE
ENSG00000091136	LAMB1	4	22		FALSE
ENSG00000106803	SEC61B	2	24		FALSE
ENSG00000127884	ECHS1	9	17		FALSE
ENSG00000130175	PRKCSH	7	19		FALSE
ENSG00000139641	ESYT1	5	21		FALSE
ENSG00000150991	UBC	3	23		FALSE
ENSG00000155660	PDIA4	18	8		FALSE
ENSG00000004864	SLC25A13	0	25		FALSE
ENSG00000089597	GANAB	6	19		FALSE
ENSG00000092841	MYL6	23	2		FALSE
ENSG00000109854	HTATIP2	6	19		FALSE
ENSG00000109971	HSPA8	12	13		FALSE
ENSG00000111057	KRT18	11	14		FALSE
ENSG00000114021	NIT2	1	24		FALSE
ENSG00000116288	PARK7	15	10		FALSE
ENSG00000149925	ALDOA	19	6		FALSE
ENSG00000166913	YWHAB	8	17		FALSE
ENSG00000091483	FH	13	11		TRUE
ENSG00000101310	SEC23B	7	17		FALSE
ENSG00000138095	LRPPRC	5	19		FALSE
ENSG00000173110	HSPA6	8	16		FALSE
ENSG00000074800	ENO1	17	6		FALSE
ENSG00000079246	XRCC5	12	11		FALSE
ENSG00000100097	LGALS1	7	16		FALSE
ENSG00000169710	FASN	6	17		FALSE
ENSG00000173821	NA	10	13		TRUE
ENSG00000175793	SFN	1	22		FALSE
ENSG00000198805	PNP	3	20		FALSE
ENSG00000100412	ACO2	6	16		FALSE
ENSG00000101210	EEF1A2	2	20		FALSE
ENSG00000107959	PITRM1	8	14		FALSE
ENSG00000108010	GLRX3	4	18		FALSE
ENSG00000135862	LAMC1	10	12		FALSE
ENSG00000187608	ISG15	6	16		FALSE
ENSG00000244734	HBB	9	13		FALSE
ENSG00000108518	PFN1	6	15		FALSE
ENSG00000120802	TMPO	11	10		FALSE
ENSG00000146085	MUT	6	15		FALSE
ENSG00000147383	NSDHL	3	18		FALSE
ENSG00000156261	CCT8	6	15		FALSE
ENSG00000160789	LMNA	7	14		TRUE
ENSG00000172270	BSG	5	16		FALSE
ENSG00000188219	POTEE	14	7		FALSE
ENSG00000051523	CYBA	3	17		FALSE
ENSG00000106105	GARS	6	14		FALSE
ENSG00000110090	CPT1A	9	11		FALSE
ENSG00000136830	FAM129B	3	17		FALSE
ENSG00000163565	IFI16	4	16		FALSE
ENSG00000163931	TKT	11	9		FALSE
ENSG00000065833	ME1	3	16		FALSE
ENSG00000111669	TPI1	7	12		FALSE
ENSG00000158417	EIF5B	3	16		FALSE
ENSG00000168924	LETM1	3	16		FALSE
ENSG00000116649	SRM	3	15		FALSE
ENSG00000135046	ANXA1	10	8		FALSE
ENSG00000136758	YME1L1	4	14		FALSE
ENSG00000172354	GNB2	4	14		FALSE
ENSG00000172867	KRT2	5	13		FALSE
ENSG00000197694	SPTAN1	7	11		FALSE
ENSG00000214078	CPNE1	2	16		FALSE
ENSG00000029993	HMGB3	0	17		FALSE
ENSG00000065150	IPO5	4	13		FALSE
ENSG00000101596	SMCHD1	8	9		FALSE
ENSG00000112118	MCM3	4	13		FALSE
ENSG00000125166	GOT2	4	13		FALSE
ENSG00000138801	PAPSS1	0	17		FALSE
ENSG00000150753	CCT5	10	7		FALSE
ENSG00000169100	SLC25A6	4	13		FALSE
ENSG00000171345	KRT19	2	15		FALSE
ENSG00000214113	LYRM4	1	16		FALSE
ENSG00000011052	NME1-NME2	4	12		FALSE
ENSG00000070371	CLTCL1	3	13	TSG	TRUE
ENSG00000114867	EIF4G1	2	14		FALSE
ENSG00000127603	MACF1	7	9		FALSE
ENSG00000130985	UBA1	5	11		FALSE
ENSG00000163798	SLC4A1AP	14	2		FALSE
ENSG00000197451	HNRNPAB	8	8		FALSE
ENSG00000035403	VCL	7	8		FALSE
ENSG00000049239	H6PD	7	8		FALSE
ENSG00000072062	NA	1	14	oncogene	TRUE
ENSG00000083845	NA	5	10		FALSE
ENSG00000084674	APOB	11	4		FALSE
ENSG00000105355	NA	4	11		FALSE
ENSG00000106211	HSPB1	8	7		FALSE
ENSG00000110955	ATP5B	12	3		FALSE
ENSG00000113048	MRPS27	1	14		FALSE
ENSG00000115306	SPTBN1	8	7		FALSE
ENSG00000116005	PCYOX1	2	13		FALSE
ENSG00000116560	SFPQ	8	7		TRUE
ENSG00000124571	XPO5	2	13		FALSE
ENSG00000124802	EEF1E1	8	7		FALSE
ENSG00000126777	KTN1	9	6		TRUE
ENSG00000128228	SDF2L1	0	15		FALSE
ENSG00000132305	IMMT	3	12		FALSE
ENSG00000132688	NES	9	6		FALSE
ENSG00000134308	YWHAQ	6	9		FALSE
ENSG00000139684	ESD	4	11		FALSE
ENSG00000143799	PARP1	4	11		FALSE
ENSG00000151914	DST	7	8		FALSE
ENSG00000173230	GOLGB1	1	14		FALSE
ENSG00000179295	PTPN11	8	7	oncogene	TRUE
ENSG00000186832	KRT16	5	10		FALSE
ENSG00000196365	LONP1	8	7		FALSE
ENSG00000197728	RPS26	6	9		FALSE
ENSG00000197746	PSAP	8	7		FALSE
ENSG00000222038	POTEJ	1	14		FALSE
ENSG00000236334	PPIAL4G	11	4		FALSE
ENSG00000065978	YBX1	0	14		FALSE
ENSG00000070061	IKBKAP	5	9		FALSE
ENSG00000082212	ME2	5	9		FALSE
ENSG00000092010	PSME1	4	10		FALSE
ENSG00000095139	ARCN1	11	3		FALSE
ENSG00000108774	RAB5C	9	5		FALSE
ENSG00000110651	CD81	5	9		FALSE
ENSG00000111716	LDHB	11	3		FALSE
ENSG00000113013	HSPA9	5	9		FALSE
ENSG00000131016	AKAP12	2	12		FALSE
ENSG00000137133	HINT2	2	12		FALSE
ENSG00000138119	MYOF	2	12		FALSE
ENSG00000147065	MSN	5	9		TRUE
ENSG00000156709	AIFM1	0	14		FALSE
ENSG00000170606	HSPA4	9	5		FALSE
ENSG00000171403	KRT9	6	8		FALSE
ENSG00000172340	SUCLG2	3	11		FALSE
ENSG00000184575	XPOT	0	14		FALSE
ENSG00000186081	KRT5	7	7		FALSE
ENSG00000204390	HSPA1L	2	12		FALSE
ENSG00000253729	PRKDC	4	10		FALSE
ENSG00000067560	RHOA	4	9		TRUE
ENSG00000078369	GNB1	0	13		FALSE
ENSG00000093010	COMT	2	11		FALSE
ENSG00000100401	RANGAP1	8	5		FALSE
ENSG00000135480	KRT7	3	10		FALSE
ENSG00000138363	ATIC	4	9	oncogene	TRUE
ENSG00000141577	CEP131	1	12		FALSE
ENSG00000152556	NA	4	9		FALSE
ENSG00000159377	PSMB4	2	11		FALSE
ENSG00000163399	ATP1A1	2	11	oncogene/TSG	TRUE
ENSG00000164692	COL1A2	5	8		FALSE
ENSG00000166226	CCT2	10	3		FALSE
ENSG00000166825	ANPEP	3	10		FALSE
ENSG00000167004	PDIA3	7	6		FALSE
ENSG00000168610	STAT3	4	9	oncogene	TRUE
ENSG00000169021	UQCRFS1	2	11		FALSE
ENSG00000197249	SERPINA1	6	7		FALSE
ENSG00000021826	CPS1	6	6		FALSE
ENSG00000023318	ERP44	1	11		FALSE
ENSG00000044574	HSPA5	4	8		FALSE
ENSG00000065060	UHRF1BP1	0	12		FALSE
ENSG00000067369	TP53BP1	6	6		FALSE
ENSG00000073578	SDHA	4	8	TSG	TRUE
ENSG00000084754	HADHA	8	4		FALSE
ENSG00000102024	PLS3	1	11		FALSE
ENSG00000110344	UBE4A	7	5		FALSE
ENSG00000118898	PPL	4	8		FALSE
ENSG00000120438	TCP1	1	11		FALSE
ENSG00000123349	PFDN5	0	12		FALSE
ENSG00000144895	EIF2A	8	4		FALSE
ENSG00000166598	HSP90B1	1	11		FALSE
ENSG00000168016	TRANK1	0	12		FALSE
ENSG00000170421	KRT8	5	7		FALSE
ENSG00000173786	CNP	6	6		FALSE
ENSG00000180596	HIST1H2BC	2	10		FALSE
ENSG00000184983	NDUFA6	2	10		FALSE
ENSG00000185479	KRT6B	5	7		FALSE
ENSG00000197157	SND1	5	7		TRUE
ENSG00000198171	DDRGK1	1	11		FALSE
ENSG00000241468	ATP5J2	4	8		FALSE
ENSG00000002586	CD99	1	10		FALSE
ENSG00000047410	TPR	6	5		FALSE
ENSG00000087460	GNAS	0	11		TRUE
ENSG00000103966	EHD4	2	9		FALSE
ENSG00000108821	COL1A1	1	10	oncogene	TRUE
ENSG00000110801	PSMD9	5	6		FALSE
ENSG00000113758	DBN1	1	10		FALSE
ENSG00000114573	ATP6V1A	0	11		FALSE
ENSG00000116062	MSH6	6	5		TRUE
ENSG00000143870	PDIA6	5	6		FALSE
ENSG00000152234	ATP5A1	4	7		FALSE
ENSG00000152818	UTRN	2	9		FALSE
ENSG00000156026	MCU	2	9		FALSE
ENSG00000163682	RPL9	4	7		FALSE
ENSG00000165434	PGM2L1	10	1		FALSE
ENSG00000166340	TPP1	0	11		FALSE
ENSG00000168264	IRF2BP2	8	3		FALSE
ENSG00000170484	KRT74	0	11		FALSE
ENSG00000181163	NPM1	7	4		TRUE
ENSG00000198074	AKR1B10	4	7		FALSE
ENSG00000008394	MGST1	6	4		FALSE
ENSG00000054654	SYNE2	6	4		FALSE
ENSG00000079739	PGM1	2	8		FALSE
ENSG00000090857	PDPR	4	6		FALSE
ENSG00000100220	RTCB	2	8		FALSE
ENSG00000101558	VAPA	10	0		FALSE
ENSG00000103512	NOMO1	4	6		FALSE
ENSG00000109107	ALDOC	8	2		FALSE
ENSG00000110218	PANX1	1	9		FALSE
ENSG00000112081	SRSF3	0	10		TRUE
ENSG00000112378	PERP	4	6		FALSE
ENSG00000112782	CLIC5	0	10		FALSE
ENSG00000113575	PPP2CA	8	2		FALSE
ENSG00000116750	UCHL5	3	7		FALSE
ENSG00000125877	ITPA	3	7		FALSE
ENSG00000128595	CALU	1	9		FALSE
ENSG00000130479	NA	2	8		FALSE
ENSG00000130635	COL5A1	3	7		FALSE
ENSG00000136026	NA	5	5		FALSE
ENSG00000138760	SCARB2	0	10		FALSE
ENSG00000146701	MDH2	5	5		FALSE
ENSG00000148834	GSTO1	3	7		FALSE
ENSG00000159131	GART	4	6		FALSE
ENSG00000163468	CCT3	1	9		FALSE
ENSG00000164111	ANXA5	0	10		FALSE
ENSG00000174231	PRPF8	7	3		FALSE
ENSG00000196262	PPIA	9	1		FALSE
ENSG00000196975	ANXA4	7	3		FALSE
ENSG00000008018	PSMB1	4	5		FALSE
ENSG00000041357	PSMA4	9	0		FALSE
ENSG00000047849	MAP4	5	4		FALSE
ENSG00000059573	ALDH18A1	3	6		FALSE
ENSG00000067704	IARS2	8	1		FALSE
ENSG00000069329	VPS35	8	1		FALSE
ENSG00000070831	CDC42	7	2		FALSE
ENSG00000086061	DNAJA1	8	1		FALSE
ENSG00000090339	ICAM1	2	7		FALSE
ENSG00000092621	PHGDH	2	7		FALSE
ENSG00000100304	TTLL12	8	1		FALSE
ENSG00000101191	DIDO1	3	6		FALSE
ENSG00000104529	EEF1D	4	5		FALSE
ENSG00000105357	MYH14	3	6		FALSE
ENSG00000108515	ENO3	2	7		FALSE
ENSG00000116459	ATP5F1	0	9		FALSE
ENSG00000116791	CRYZ	2	7		FALSE
ENSG00000117868	ESYT2	3	6		FALSE
ENSG00000118705	RPN2	5	4		FALSE
ENSG00000120756	PLS1	0	9		FALSE
ENSG00000121390	PSPC1	0	9		FALSE
ENSG00000122218	COPA	3	6		FALSE
ENSG00000123136	DDX39A	8	1		FALSE
ENSG00000124207	CSE1L	8	1		FALSE
ENSG00000127463	EMC1	1	8		FALSE
ENSG00000132681	ATP1A4	8	1		FALSE
ENSG00000142669	SH3BGRL3	0	9		FALSE
ENSG00000143933	CALM2	4	5		FALSE
ENSG00000149782	PLCB3	0	9		FALSE
ENSG00000154127	UBASH3B	2	7		FALSE
ENSG00000159322	ADPGK	2	7		FALSE
ENSG00000160285	LSS	3	6		FALSE
ENSG00000164687	FABP5	7	2		FALSE
ENSG00000166741	NA	0	9		FALSE
ENSG00000168374	ARF4	5	4		FALSE
ENSG00000168542	COL3A1	0	9		FALSE
ENSG00000170004	CHD3	6	3		FALSE
ENSG00000174405	LIG4	0	9		FALSE
ENSG00000184743	ATL3	3	6		FALSE
ENSG00000185624	P4HB	6	3		FALSE
ENSG00000187514	PTMA	3	6		FALSE
ENSG00000197102	DYNC1H1	4	5		FALSE
ENSG00000197111	PCBP2	4	5		FALSE
ENSG00000249915	PDCD6	1	8		FALSE
ENSG00000039068	CDH1	0	8	TSG	TRUE
ENSG00000065154	OAT	4	4		FALSE
ENSG00000080345	RIF1	8	0		FALSE
ENSG00000088888	MAVS	4	4		FALSE
ENSG00000102898	NUTF2	5	3		FALSE
ENSG00000103381	CPPED1	6	2		FALSE
ENSG00000104687	GSR	8	0		FALSE
ENSG00000105135	ILVBL	1	7		FALSE
ENSG00000106541	AGR2	2	6		FALSE
ENSG00000108055	SMC3	7	1		FALSE
ENSG00000110696	C11orf58	8	0		FALSE
ENSG00000113643	RARS	4	4		FALSE
ENSG00000119139	TJP2	2	6		FALSE
ENSG00000120800	UTP20	1	7		FALSE
ENSG00000121749	TBC1D15	5	3		FALSE
ENSG00000123131	PRDX4	5	3		FALSE
ENSG00000124486	USP9X	2	6		FALSE
ENSG00000125868	DSTN	6	2		FALSE
ENSG00000127314	RAP1B	5	3		FALSE
ENSG00000129116	PALLD	3	5		FALSE
ENSG00000131711	MAP1B	4	4		FALSE
ENSG00000137285	TUBB2B	8	0		FALSE
ENSG00000138430	OLA1	4	4		FALSE
ENSG00000138758	2017-09-11	8	0		FALSE
ENSG00000145907	G3BP1	0	8		FALSE
ENSG00000148180	GSN	3	5		FALSE
ENSG00000150527	CTAGE5	2	6		FALSE
ENSG00000155368	DBI	5	3		FALSE
ENSG00000156110	ADK	3	5		FALSE
ENSG00000164904	ALDH7A1	3	5		FALSE
ENSG00000167553	NA	7	1		FALSE
ENSG00000167916	KRT24	4	4		FALSE
ENSG00000170619	COMMD5	8	0		FALSE
ENSG00000174903	RAB1B	7	1		FALSE
ENSG00000175416	CLTB	0	8		FALSE
ENSG00000184381	PLA2G6	0	8		FALSE
ENSG00000184640	2017-09-09	4	4		TRUE
ENSG00000253626	EIF5AL1	8	0		FALSE
ENSG00000269955	C7orf55-LUC7L2	1	7		FALSE
ENSG00000005893	LAMP2	6	1		FALSE
ENSG00000064601	CTSA	3	4		FALSE
ENSG00000064666	CNN2	7	0		FALSE
ENSG00000067066	SP100	7	0		FALSE
ENSG00000072778	ACADVL	3	4		FALSE
ENSG00000075856	SART3	2	5		FALSE
ENSG00000076003	MCM6	7	0		FALSE
ENSG00000085377	PREP	3	4		FALSE
ENSG00000089220	PEBP1	4	3		FALSE
ENSG00000100129	EIF3L	1	6		FALSE
ENSG00000103018	CYB5B	2	5		FALSE
ENSG00000105607	GCDH	2	5		FALSE
ENSG00000107438	PDLIM1	1	6		FALSE
ENSG00000110108	TMEM109	1	6		FALSE
ENSG00000111642	CHD4	2	5	oncogene	TRUE
ENSG00000113194	FAF2	0	7		FALSE
ENSG00000115159	GPD2	3	4		FALSE
ENSG00000115350	POLE4	0	7		FALSE
ENSG00000115944	COX7A2L	1	6		FALSE
ENSG00000117308	GALE	5	2		FALSE
ENSG00000117528	ABCD3	0	7		FALSE
ENSG00000117984	CTSD	5	2		FALSE
ENSG00000119777	TMEM214	7	0		FALSE
ENSG00000122406	RPL5	5	2		TRUE
ENSG00000124370	MCEE	3	4		FALSE
ENSG00000124610	HIST1H1A	6	1		FALSE
ENSG00000131981	LGALS3	1	6		FALSE
ENSG00000132780	NASP	5	2		FALSE
ENSG00000134108	ARL8B	0	7		FALSE
ENSG00000136153	LMO7	4	3		FALSE
ENSG00000136827	TOR1A	2	5		FALSE
ENSG00000137124	ALDH1B1	2	5		FALSE
ENSG00000150093	ITGB1	7	0		FALSE
ENSG00000153395	LPCAT1	1	6		FALSE
ENSG00000155561	NUP205	0	7		FALSE
ENSG00000160211	G6PD	6	1		FALSE
ENSG00000161960	EIF4A1	1	6		FALSE
ENSG00000162368	CMPK1	0	7		FALSE
ENSG00000166562	SEC11C	0	7		FALSE
ENSG00000167671	NA	2	5		FALSE
ENSG00000169564	PCBP1	3	4		FALSE
ENSG00000170043	TRAPPC1	2	5		FALSE
ENSG00000171401	KRT13	2	5		FALSE
ENSG00000173546	CSPG4	0	7		FALSE
ENSG00000178921	PFAS	4	3		FALSE
ENSG00000181029	NA	2	5		FALSE
ENSG00000182512	GLRX5	2	5		FALSE
ENSG00000188536	HBA2	2	5		FALSE
ENSG00000189182	KRT77	0	7		FALSE
ENSG00000189369	GSPT2	6	1		FALSE
ENSG00000197748	CFAP43	0	7		FALSE
ENSG00000258947	TUBB3	6	1		FALSE
ENSG00000005022	SLC25A5	3	3		FALSE
ENSG00000010165	METTL13	6	0		FALSE
ENSG00000023228	NDUFS1	3	3		FALSE
ENSG00000036257	CUL3	3	3		FALSE
ENSG00000086205	FOLH1	0	6		FALSE
ENSG00000100266	PACSIN2	2	4		FALSE
ENSG00000100297	MCM5	4	2		FALSE
ENSG00000100714	MTHFD1	5	1		FALSE
ENSG00000101811	CSTF2	2	4		FALSE
ENSG00000105220	GPI	3	3		FALSE
ENSG00000106605	BLVRA	4	2		FALSE
ENSG00000108179	PPIF	0	6		FALSE
ENSG00000108424	KPNB1	4	2		FALSE
ENSG00000108439	PNPO	2	4		FALSE
ENSG00000112473	SLC39A7	2	4		FALSE
ENSG00000113441	LNPEP	0	6		FALSE
ENSG00000113657	DPYSL3	3	3		FALSE
ENSG00000115317	HTRA2	5	1		FALSE
ENSG00000118680	MYL12B	1	5		FALSE
ENSG00000120053	GOT1	3	3		FALSE
ENSG00000120694	HSPH1	4	2		FALSE
ENSG00000124570	SERPINB6	5	1		FALSE
ENSG00000128591	FLNC	1	5		FALSE
ENSG00000130702	LAMA5	2	4		FALSE
ENSG00000133103	COG6	6	0		FALSE
ENSG00000133392	MYH11	2	4		TRUE
ENSG00000135269	TES	5	1		FALSE
ENSG00000136810	TXN	1	5		FALSE
ENSG00000138029	HADHB	5	1		FALSE
ENSG00000138772	ANXA3	2	4		FALSE
ENSG00000140374	ETFA	0	6		FALSE
ENSG00000142657	PGD	4	2		FALSE
ENSG00000157349	DDX19B	4	2		FALSE
ENSG00000160221	C21orf33	6	0		FALSE
ENSG00000162909	CAPN2	3	3		FALSE
ENSG00000163191	S100A11	2	4		FALSE
ENSG00000164733	CTSB	5	1		FALSE
ENSG00000165119	HNRNPK	5	1		FALSE
ENSG00000165672	PRDX3	5	1		FALSE
ENSG00000168003	SLC3A2	5	1		FALSE
ENSG00000168291	PDHB	3	3		FALSE
ENSG00000169696	ASPSCR1	2	4	oncogene	TRUE
ENSG00000172531	NA	3	3		FALSE
ENSG00000174437	ATP2A2	4	2		FALSE
ENSG00000182674	KCNB2	0	6		FALSE
ENSG00000186432	KPNA4	0	6		FALSE
ENSG00000188342	GTF2F2	4	2		FALSE
ENSG00000197912	SPG7	4	2		FALSE
ENSG00000009307	CSDE1	5	0		FALSE
ENSG00000031698	SARS	1	4		FALSE
ENSG00000069248	NUP133	3	2		FALSE
ENSG00000074695	LMAN1	2	3		FALSE
ENSG00000079950	STX7	0	5		FALSE
ENSG00000084774	CAD	1	4		FALSE
ENSG00000091409	ITGA6	4	1		FALSE
ENSG00000091583	NA	3	2		FALSE
ENSG00000096696	DSP	1	4		FALSE
ENSG00000100034	PPM1F	0	5		FALSE
ENSG00000100504	PYGL	2	3		FALSE
ENSG00000100911	PSME2	5	0		FALSE
ENSG00000101182	PSMA7	5	0		FALSE
ENSG00000101444	AHCY	1	4		FALSE
ENSG00000101557	NA	1	4		FALSE
ENSG00000101911	PRPS2	5	0		FALSE
ENSG00000102189	EEA1	0	5		FALSE
ENSG00000105819	PMPCB	4	1		FALSE
ENSG00000107951	MTPAP	4	1		FALSE
ENSG00000108578	NA	5	0		FALSE
ENSG00000108828	VAT1	2	3		FALSE
ENSG00000111674	ENO2	1	4		FALSE
ENSG00000111799	COL12A1	1	4		FALSE
ENSG00000112294	ALDH5A1	2	3		FALSE
ENSG00000113810	SMC4	4	1		FALSE
ENSG00000114302	PRKAR2A	0	5		FALSE
ENSG00000117899	NA	1	4		FALSE
ENSG00000119004	CYP20A1	2	3		FALSE
ENSG00000119421	NDUFA8	3	2		FALSE
ENSG00000119655	NA	1	4		FALSE
ENSG00000119787	ATL2	3	2		FALSE
ENSG00000121691	CAT	3	2		FALSE
ENSG00000122786	CALD1	4	1		FALSE
ENSG00000123159	GIPC1	2	3		FALSE
ENSG00000123416	TUBA1B	4	1		FALSE
ENSG00000124789	NUP153	4	1		FALSE
ENSG00000128050	PAICS	3	2		FALSE
ENSG00000130313	NA	2	3		FALSE
ENSG00000130816	NA	2	3		FALSE
ENSG00000131238	PPT1	2	3		FALSE
ENSG00000132024	NA	3	2		FALSE
ENSG00000134759	ELP2	5	0		FALSE
ENSG00000137497	NUMA1	1	4		TRUE
ENSG00000137996	RTCA	1	4		FALSE
ENSG00000138413	IDH1	2	3	oncogene	TRUE
ENSG00000138757	G3BP2	5	0		FALSE
ENSG00000138777	PPA2	2	3		FALSE
ENSG00000140319	SRP14	4	1		FALSE
ENSG00000141295	NA	4	1		FALSE
ENSG00000141510	TP53	3	2	oncogene/TSG	TRUE
ENSG00000143127	ITGA10	1	4		FALSE
ENSG00000143819	EPHX1	3	2		FALSE
ENSG00000147853	AK3	2	3		FALSE
ENSG00000148773	MKI67	2	3		FALSE
ENSG00000149177	PTPRJ	5	0		FALSE
ENSG00000151846	PABPC3	4	1		FALSE
ENSG00000152952	PLOD2	2	3		FALSE
ENSG00000153037	SRP19	2	3		FALSE
ENSG00000157601	MX1	2	3		FALSE
ENSG00000159335	NA	0	5		FALSE
ENSG00000162434	JAK1	0	5		TRUE
ENSG00000162645	GBP2	1	4		FALSE
ENSG00000164924	YWHAZ	2	3		FALSE
ENSG00000165704	HPRT1	0	5		FALSE
ENSG00000166508	MCM7	2	3		FALSE
ENSG00000166851	PLK1	5	0		FALSE
ENSG00000167110	GOLGA2	4	1		FALSE
ENSG00000167461	RAB8A	0	5		FALSE
ENSG00000167526	RPL13	2	3		FALSE
ENSG00000167657	NA	0	5		FALSE
ENSG00000167658	EEF2	5	0		FALSE
ENSG00000168234	TTC39C	5	0		FALSE
ENSG00000170315	UBB	3	2		FALSE
ENSG00000171914	TLN2	1	4		FALSE
ENSG00000175084	DES	2	3		FALSE
ENSG00000175166	PSMD2	1	4		FALSE
ENSG00000176619	LMNB2	5	0		FALSE
ENSG00000176890	TYMS	5	0		FALSE
ENSG00000177105	RHOG	0	5		FALSE
ENSG00000177156	TALDO1	2	3		FALSE
ENSG00000180900	SCRIB	3	2		FALSE
ENSG00000180979	LRRC57	0	5		FALSE
ENSG00000181019	NQO1	1	4		FALSE
ENSG00000184207	PGP	1	4		FALSE
ENSG00000184584	TMEM173	0	5		FALSE
ENSG00000189233	NUGGC	0	5		FALSE
ENSG00000196604	POTEF	5	0		FALSE
ENSG00000196787	HIST1H2AG	4	1		FALSE
ENSG00000198431	TXNRD1	3	2		FALSE
ENSG00000198901	PRC1	5	0		FALSE
ENSG00000205420	KRT6A	3	2		FALSE
ENSG00000237190	CDKN2AIPNL	0	5		FALSE
ENSG00000256525	POLG2	1	4		FALSE
ENSG00000011304	PTBP1	4	0		FALSE
ENSG00000013375	PGM3	1	3		FALSE
ENSG00000030110	BAK1	4	0		FALSE
ENSG00000042445	RETSAT	0	4		FALSE
ENSG00000049449	RCN1	3	1		FALSE
ENSG00000049860	HEXB	1	3		FALSE
ENSG00000060069	CTDP1	2	2		FALSE
ENSG00000063241	ISOC2	0	4		FALSE
ENSG00000064419	TNPO3	4	0		FALSE
ENSG00000067057	PFKP	0	4		FALSE
ENSG00000072210	ALDH3A2	2	2		FALSE
ENSG00000072274	TFRC	3	1		TRUE
ENSG00000072682	P4HA2	1	3		FALSE
ENSG00000075785	RAB7A	3	1		FALSE
ENSG00000076242	MLH1	4	0		TRUE
ENSG00000076554	TPD52	4	0		FALSE
ENSG00000077235	GTF3C1	0	4		FALSE
ENSG00000084733	RAB10	2	2		FALSE
ENSG00000087274	ADD1	1	3		FALSE
ENSG00000087365	SF3B2	4	0		FALSE
ENSG00000088247	KHSRP	2	2		FALSE
ENSG00000092108	SCFD1	2	2		FALSE
ENSG00000095787	WAC	4	0		FALSE
ENSG00000100284	TOM1	0	4		FALSE
ENSG00000100726	TELO2	3	1		FALSE
ENSG00000100889	PCK2	1	3		FALSE
ENSG00000100934	SEC23A	2	2		FALSE
ENSG00000101337	TM9SF4	2	2		FALSE
ENSG00000102763	VWA8	4	0		FALSE
ENSG00000104408	EIF3E	3	1		TRUE
ENSG00000104738	MCM4	4	0		FALSE
ENSG00000104824	HNRNPL	3	1		FALSE
ENSG00000105576	NA	4	0		FALSE
ENSG00000105854	PON2	0	4		FALSE
ENSG00000106028	SSBP1	2	2		FALSE
ENSG00000106263	EIF3B	2	2		FALSE
ENSG00000106638	TBL2	0	4		FALSE
ENSG00000107862	GBF1	4	0		FALSE
ENSG00000111348	NA	2	2		FALSE
ENSG00000112739	PRPF4B	0	4		FALSE
ENSG00000112893	MAN2A1	1	3		FALSE
ENSG00000114209	PDCD10	2	2		FALSE
ENSG00000114779	ABHD14B	1	3		FALSE
ENSG00000115053	NCL	4	0		FALSE
ENSG00000115112	TFCP2L1	2	2		FALSE
ENSG00000115484	CCT4	1	3		FALSE
ENSG00000115524	SF3B1	2	2		TRUE
ENSG00000115677	HDLBP	4	0		FALSE
ENSG00000118785	SPP1	0	4		FALSE
ENSG00000119541	VPS4B	4	0		FALSE
ENSG00000119689	DLST	4	0		FALSE
ENSG00000119707	RBM25	0	4		FALSE
ENSG00000119888	EPCAM	2	2		FALSE
ENSG00000123297	TSFM	2	2		FALSE
ENSG00000127948	POR	0	4		FALSE
ENSG00000128510	CPA4	0	4		FALSE
ENSG00000128973	CLN6	1	3		FALSE
ENSG00000129083	COPB1	2	2		FALSE
ENSG00000130429	ARPC1B	1	3		FALSE
ENSG00000130726	NA	1	3		FALSE
ENSG00000131143	COX4I1	2	2		FALSE
ENSG00000131378	RFTN1	0	4		FALSE
ENSG00000131941	NA	4	0		FALSE
ENSG00000132470	ITGB4	2	2		FALSE
ENSG00000133318	RTN3	1	3		FALSE
ENSG00000133627	ACTR3B	0	4		FALSE
ENSG00000134684	YARS	0	4		FALSE
ENSG00000136167	LCP1	2	2		TRUE
ENSG00000136628	EPRS	3	1		FALSE
ENSG00000137038	TMEM261	2	2		FALSE
ENSG00000137713	PPP2R1B	1	3		FALSE
ENSG00000138592	USP8	0	4	oncogene	TRUE
ENSG00000138768	USO1	3	1		FALSE
ENSG00000141959	PFKL	4	0		FALSE
ENSG00000143545	RAB13	1	3		FALSE
ENSG00000143627	PKLR	2	2		FALSE
ENSG00000144118	RALB	0	4		FALSE
ENSG00000144566	RAB5A	4	0		FALSE
ENSG00000144834	TAGLN3	0	4		FALSE
ENSG00000147140	NONO	2	2		TRUE
ENSG00000147684	NDUFB9	2	2		FALSE
ENSG00000150636	CCDC102B	0	4		FALSE
ENSG00000151632	AKR1C2	2	2		FALSE
ENSG00000151655	ITIH2	4	0		FALSE
ENSG00000151729	SLC25A4	4	0		FALSE
ENSG00000154277	UCHL1	3	1		FALSE
ENSG00000155229	MMS19	3	1		FALSE
ENSG00000156136	DCK	2	2		FALSE
ENSG00000158941	CCAR2	1	3		FALSE
ENSG00000160752	FDPS	3	1		FALSE
ENSG00000160783	PMF1	4	0		FALSE
ENSG00000162670	BRINP3	0	4		FALSE
ENSG00000163918	RFC4	3	1		FALSE
ENSG00000166855	CLPX	3	1		FALSE
ENSG00000167815	PRDX2	3	1		FALSE
ENSG00000167969	ECI1	1	3		FALSE
ENSG00000170142	UBE2E1	2	2		FALSE
ENSG00000170248	PDCD6IP	1	3		FALSE
ENSG00000170950	PGK2	4	0		FALSE
ENSG00000171346	KRT15	3	1		FALSE
ENSG00000172115	CYCS	1	3		FALSE
ENSG00000172725	CORO1B	0	4		FALSE
ENSG00000172794	RAB37	3	1		FALSE
ENSG00000174840	PDE12	4	0		FALSE
ENSG00000174842	GLMN	3	1		FALSE
ENSG00000176783	RUFY1	0	4		FALSE
ENSG00000176915	ANKLE2	4	0		FALSE
ENSG00000177613	CSTF2T	4	0		FALSE
ENSG00000178462	TUBAL3	0	4		FALSE
ENSG00000180353	HCLS1	2	2		FALSE
ENSG00000185069	KRT76	1	3		FALSE
ENSG00000186205	2017-03-01	1	3		FALSE
ENSG00000189091	SF3B3	2	2		FALSE
ENSG00000189403	HMGB1	4	0		FALSE
ENSG00000196743	GM2A	1	3		FALSE
ENSG00000197771	MCMBP	4	0		FALSE
ENSG00000197937	NA	0	4		FALSE
ENSG00000198513	ATL1	0	4		FALSE
ENSG00000198561	NA	3	1		FALSE
ENSG00000198841	KTI12	4	0		FALSE
ENSG00000198888	MT-ND1	1	3		FALSE
ENSG00000204899	MZT1	0	4		FALSE
ENSG00000213024	NUP62	4	0		FALSE
ENSG00000216490	IFI30	3	1		FALSE
ENSG00000227184	NA	2	2		FALSE
ENSG00000230989	NA	0	4		FALSE
ENSG00000232119	MCTS1	0	4		FALSE
ENSG00000239264	TXNDC5	3	1		FALSE
ENSG00000257727	CNPY2	1	3		FALSE
ENSG00000262246	CORO7	3	1		FALSE
ENSG00000005194	CIAPIN1	2	1		FALSE
ENSG00000014216	CAPN1	1	2		FALSE
ENSG00000021776	AQR	1	2		FALSE
ENSG00000025796	SEC63	3	0		FALSE
ENSG00000037474	NSUN2	3	0		FALSE
ENSG00000038002	AGA	0	3		FALSE
ENSG00000047315	POLR2B	3	0		FALSE
ENSG00000053371	AKR7A2	3	0		FALSE
ENSG00000062598	ELMO2	0	3		FALSE
ENSG00000066557	LRRC40	1	2		FALSE
ENSG00000067248	DHX29	3	0		FALSE
ENSG00000067900	ROCK1	1	2		FALSE
ENSG00000069345	DNAJA2	0	3		FALSE
ENSG00000069849	ATP1B3	3	0		FALSE
ENSG00000070214	SLC44A1	1	2		FALSE
ENSG00000070756	PABPC1	3	0		FALSE
ENSG00000071537	SEL1L	1	2		FALSE
ENSG00000072110	ACTN1	3	0		FALSE
ENSG00000079385	CEACAM1	0	3		FALSE
ENSG00000081760	AACS	0	3		FALSE
ENSG00000083444	PLOD1	1	2		FALSE
ENSG00000083454	P2RX5	1	2		FALSE
ENSG00000085491	SLC25A24	1	2		FALSE
ENSG00000087191	PSMC5	1	2		FALSE
ENSG00000089050	RBBP9	3	0		FALSE
ENSG00000089248	ERP29	3	0		FALSE
ENSG00000090686	USP48	3	0		FALSE
ENSG00000090861	AARS	1	2		FALSE
ENSG00000091127	PUS7	2	1		FALSE
ENSG00000092820	EZR	1	2	oncogene	TRUE
ENSG00000095564	BTAF1	3	0		FALSE
ENSG00000099901	RANBP1	3	0		FALSE
ENSG00000099968	BCL2L13	0	3		FALSE
ENSG00000100227	POLDIP3	2	1		FALSE
ENSG00000100813	ACIN1	0	3		FALSE
ENSG00000100994	PYGB	3	0		FALSE
ENSG00000101003	GINS1	1	2		FALSE
ENSG00000102316	MAGED2	1	2		FALSE
ENSG00000102317	RBM3	2	1		FALSE
ENSG00000103197	TSC2	0	3		TRUE
ENSG00000103415	HMOX2	1	2		FALSE
ENSG00000104805	NUCB1	1	2		FALSE
ENSG00000105281	SLC1A5	0	3		FALSE
ENSG00000105669	NA	2	1		FALSE
ENSG00000107833	NPM3	0	3		FALSE
ENSG00000108417	KRT37	0	3		FALSE
ENSG00000108852	MPP2	0	3		FALSE
ENSG00000108946	PRKAR1A	0	3		TRUE
ENSG00000109814	UGDH	3	0		FALSE
ENSG00000110921	MVK	3	0		FALSE
ENSG00000111667	USP5	2	1		FALSE
ENSG00000111670	GNPTAB	1	2		FALSE
ENSG00000112159	MDN1	2	1		FALSE
ENSG00000112232	KHDRBS2	1	2		FALSE
ENSG00000112667	DNPH1	0	3		FALSE
ENSG00000112992	NNT	1	2		FALSE
ENSG00000113569	NUP155	1	2		FALSE
ENSG00000113845	TIMMDC1	0	3		FALSE
ENSG00000114942	EEF1B2	2	1		FALSE
ENSG00000115091	ACTR3	1	2		FALSE
ENSG00000115310	RTN4	0	3		FALSE
ENSG00000115648	MLPH	1	2		FALSE
ENSG00000115902	SLC1A4	2	1		FALSE
ENSG00000116641	DOCK7	3	0		FALSE
ENSG00000117228	GBP1	1	2		FALSE
ENSG00000117385	P3H1	0	3		FALSE
ENSG00000117523	PRRC2C	1	2		FALSE
ENSG00000117592	PRDX6	2	1		FALSE
ENSG00000119711	ALDH6A1	2	1		FALSE
ENSG00000120437	ACAT2	1	2		FALSE
ENSG00000121892	PDS5A	3	0		FALSE
ENSG00000122566	HNRNPA2B1	1	2		TRUE
ENSG00000122643	NT5C3A	3	0		FALSE
ENSG00000124253	PCK1	3	0		FALSE
ENSG00000124466	LYPD3	0	3		FALSE
ENSG00000124635	HIST1H2BJ	3	0		FALSE
ENSG00000125107	CNOT1	3	0		FALSE
ENSG00000126247	CAPNS1	2	1		FALSE
ENSG00000127445	PIN1	1	2		FALSE
ENSG00000127586	CHTF18	3	0		FALSE
ENSG00000130005	NA	3	0		FALSE
ENSG00000130779	CLIP1	0	3		TRUE
ENSG00000131095	GFAP	0	3		FALSE
ENSG00000131462	TUBG1	3	0		FALSE
ENSG00000131844	MCCC2	3	0		FALSE
ENSG00000132361	CLUH	0	3		FALSE
ENSG00000132382	MYBBP1A	1	2		FALSE
ENSG00000132383	RPA1	2	1		FALSE
ENSG00000132463	GRSF1	2	1		FALSE
ENSG00000132507	EIF5A	0	3		FALSE
ENSG00000134247	PTGFRN	1	2		FALSE
ENSG00000134996	OSTF1	3	0		FALSE
ENSG00000135048	TMEM2	1	2		FALSE
ENSG00000135404	CD63	0	3		FALSE
ENSG00000135443	KRT85	1	2		FALSE
ENSG00000135486	HNRNPA1	0	3		FALSE
ENSG00000135829	DHX9	1	2		FALSE
ENSG00000136813	KIAA0368	2	1		FALSE
ENSG00000137040	RANBP6	0	3		FALSE
ENSG00000137106	GRHPR	3	0		FALSE
ENSG00000138796	HADH	1	2		FALSE
ENSG00000139687	RB1	2	1	TSG	TRUE
ENSG00000139734	DIAPH3	1	2		FALSE
ENSG00000140264	SERF2	2	1		FALSE
ENSG00000140525	FANCI	2	1		FALSE
ENSG00000141279	NPEPPS	1	2		FALSE
ENSG00000141994	DUS3L	1	2		FALSE
ENSG00000143321	HDGF	1	2		FALSE
ENSG00000143420	ENSA	1	2		FALSE
ENSG00000143641	GALNT2	3	0		FALSE
ENSG00000143878	RHOB	3	0		FALSE
ENSG00000144199	FAHD2B	3	0		FALSE
ENSG00000144857	BOC	0	3		FALSE
ENSG00000145191	EIF2B5	2	1		FALSE
ENSG00000145194	ECE2	1	2		FALSE
ENSG00000147155	EBP	1	2		FALSE
ENSG00000147687	TATDN1	3	0		FALSE
ENSG00000148334	PTGES2	1	2		FALSE
ENSG00000148719	DNAJB12	3	0		FALSE
ENSG00000149428	HYOU1	1	2		FALSE
ENSG00000149591	NA	1	2		FALSE
ENSG00000150593	PDCD4	3	0		FALSE
ENSG00000153113	CAST	2	1		FALSE
ENSG00000153187	HNRNPU	1	2		FALSE
ENSG00000153201	RANBP2	3	0		TRUE
ENSG00000154380	ENAH	2	1		FALSE
ENSG00000154611	PSMA8	1	2		FALSE
ENSG00000156052	GNAQ	2	1		TRUE
ENSG00000156482	RPL30	2	1		FALSE
ENSG00000156515	HK1	2	1		FALSE
ENSG00000157483	MYO1E	3	0		FALSE
ENSG00000157851	DPYSL5	2	1		FALSE
ENSG00000158716	DUSP23	3	0		FALSE
ENSG00000160255	ITGB2	1	2		FALSE
ENSG00000161920	NA	0	3		FALSE
ENSG00000162402	USP24	2	1		FALSE
ENSG00000162542	TMCO4	3	0		FALSE
ENSG00000162613	FUBP1	1	2		TRUE
ENSG00000163558	PRKCI	0	3		FALSE
ENSG00000163655	GMPS	1	2		TRUE
ENSG00000163755	HPS3	3	0		FALSE
ENSG00000163808	KIF15	1	2		FALSE
ENSG00000163820	FYCO1	1	2		FALSE
ENSG00000163956	LRPAP1	0	3		FALSE
ENSG00000164307	ERAP1	1	2		FALSE
ENSG00000165092	ALDH1A1	0	3		FALSE
ENSG00000165494	PCF11	3	0		FALSE
ENSG00000165637	VDAC2	3	0		FALSE
ENSG00000166986	MARS	3	0		FALSE
ENSG00000167315	ACAA2	2	1		FALSE
ENSG00000167699	GLOD4	2	1		FALSE
ENSG00000167716	WDR81	3	0		FALSE
ENSG00000168118	RAB4A	2	1		FALSE
ENSG00000168280	KIF5C	2	1		FALSE
ENSG00000169093	ASMTL	1	2		FALSE
ENSG00000169504	CLIC4	1	2		FALSE
ENSG00000170348	TMED10	3	0		FALSE
ENSG00000170454	KRT75	2	1		FALSE
ENSG00000170955	PRKCDBP	3	0		FALSE
ENSG00000172081	MOB3A	1	2		FALSE
ENSG00000173267	SNCG	0	3		FALSE
ENSG00000176986	SEC24C	2	1		FALSE
ENSG00000177106	NA	1	2		FALSE
ENSG00000178252	WDR6	3	0		FALSE
ENSG00000178425	NT5DC1	3	0		FALSE
ENSG00000181523	NA	1	2		FALSE
ENSG00000182944	EWSR1	0	3		TRUE
ENSG00000183111	ARHGEF37	0	3		FALSE
ENSG00000184408	KCND2	3	0		FALSE
ENSG00000184432	COPB2	2	1		FALSE
ENSG00000185088	RPS27L	1	2		FALSE
ENSG00000187498	COL4A1	1	2		FALSE
ENSG00000188761	BCL2L15	1	2		FALSE
ENSG00000189186	NA	3	0		FALSE
ENSG00000189350	TOGARAM2	0	3		FALSE
ENSG00000196072	BLOC1S2	0	3		FALSE
ENSG00000196139	AKR1C3	2	1		FALSE
ENSG00000196154	S100A4	1	2		FALSE
ENSG00000196305	IARS	2	1		FALSE
ENSG00000196497	IPO4	1	2		FALSE
ENSG00000196502	SULT1A1	0	3		FALSE
ENSG00000196535	MYO18A	2	1		FALSE
ENSG00000196576	PLXNB2	2	1		FALSE
ENSG00000198298	ZNF485	0	3		FALSE
ENSG00000198712	MT-CO2	2	1		FALSE
ENSG00000198730	CTR9	0	3		FALSE
ENSG00000198752	CDC42BPB	3	0		FALSE
ENSG00000198862	LTN1	1	2		FALSE
ENSG00000204262	COL5A2	1	2		FALSE
ENSG00000204351	SKIV2L	1	2		FALSE
ENSG00000204435	CSNK2B	3	0		FALSE
ENSG00000205413	SAMD9	1	2		FALSE
ENSG00000205726	ITSN1	1	2		FALSE
ENSG00000206053	HN1L	2	1		FALSE
ENSG00000215915	ATAD3C	0	3		FALSE
ENSG00000222014	RAB6C	1	2		FALSE
ENSG00000239900	ADSL	2	1		FALSE
ENSG00000254986	DPP3	2	1		FALSE
ENSG00000004455	AK2	0	2		FALSE
ENSG00000005469	CROT	1	1		FALSE
ENSG00000008869	HEATR5B	1	1		FALSE
ENSG00000010438	PRSS3	2	0		FALSE
ENSG00000012963	NA	2	0		FALSE
ENSG00000013016	EHD3	1	1		FALSE
ENSG00000015285	WAS	1	1	oncogene	TRUE
ENSG00000018625	ATP1A2	0	2		FALSE
ENSG00000023191	RNH1	0	2		FALSE
ENSG00000025708	TYMP	0	2		FALSE
ENSG00000026508	CD44	0	2		FALSE
ENSG00000028528	SNX1	2	0		FALSE
ENSG00000039560	RAI14	1	1		FALSE
ENSG00000040275	SPDL1	0	2		FALSE
ENSG00000054118	THRAP3	2	0		TRUE
ENSG00000054148	PHPT1	2	0		FALSE
ENSG00000055118	KCNH2	0	2		FALSE
ENSG00000057608	GDI2	2	0		FALSE
ENSG00000057757	PITHD1	2	0		FALSE
ENSG00000060718	COL11A1	1	1		FALSE
ENSG00000060971	ACAA1	1	1		FALSE
ENSG00000065427	KARS	2	0		FALSE
ENSG00000066032	CTNNA2	2	0		FALSE
ENSG00000066455	GOLGA5	1	1		TRUE
ENSG00000066777	ARFGEF1	2	0		FALSE
ENSG00000069998	HDHD5	2	0		FALSE
ENSG00000070669	ASNS	0	2		FALSE
ENSG00000070785	EIF2B3	0	2		FALSE
ENSG00000072506	HSD17B10	1	1		FALSE
ENSG00000072756	TRNT1	1	1		FALSE
ENSG00000072786	STK10	0	2		FALSE
ENSG00000072832	CRMP1	0	2		FALSE
ENSG00000073111	MCM2	1	1		FALSE
ENSG00000073712	FERMT2	1	1		FALSE
ENSG00000075292	ZNF638	1	1		FALSE
ENSG00000075711	DLG1	1	1		FALSE
ENSG00000075914	EXOSC7	1	1		FALSE
ENSG00000077312	NA	0	2		FALSE
ENSG00000077498	TYR	1	1		FALSE
ENSG00000077522	ACTN2	0	2		FALSE
ENSG00000077935	SMC1B	0	2		FALSE
ENSG00000078668	VDAC3	0	2		FALSE
ENSG00000079332	SAR1A	0	2		FALSE
ENSG00000079819	EPB41L2	1	1		FALSE
ENSG00000083520	DIS3	0	2		FALSE
ENSG00000084073	ZMPSTE24	1	1		FALSE
ENSG00000084234	APLP2	0	2		FALSE
ENSG00000087077	TRIP6	2	0		FALSE
ENSG00000087263	OGFOD1	0	2		FALSE
ENSG00000087470	DNM1L	1	1		FALSE
ENSG00000088833	NSFL1C	1	1		FALSE
ENSG00000090013	BLVRB	1	1		FALSE
ENSG00000090615	GOLGA3	1	1		FALSE
ENSG00000091317	CMTM6	1	1		FALSE
ENSG00000092964	DPYSL2	1	1		FALSE
ENSG00000095380	NANS	2	0		FALSE
ENSG00000096060	FKBP5	0	2		FALSE
ENSG00000099194	SCD	0	2		FALSE
ENSG00000099219	ERMP1	1	1		FALSE
ENSG00000099800	TIMM13	0	2		FALSE
ENSG00000099974	DDTL	1	1		FALSE
ENSG00000100243	CYB5R3	2	0		FALSE
ENSG00000100325	ASCC2	0	2		FALSE
ENSG00000100380	ST13	1	1		FALSE
ENSG00000100591	AHSA1	2	0		FALSE
ENSG00000100749	VRK1	2	0		FALSE
ENSG00000100983	GSS	1	1		FALSE
ENSG00000101161	PRPF6	2	0		FALSE
ENSG00000101306	MYLK2	0	2		FALSE
ENSG00000101367	MAPRE1	0	2		FALSE
ENSG00000101474	APMAP	2	0		FALSE
ENSG00000102038	SMARCA1	0	2		FALSE
ENSG00000102390	PBDC1	0	2		FALSE
ENSG00000102531	FNDC3A	1	1		FALSE
ENSG00000103035	PSMD7	0	2		FALSE
ENSG00000103121	CMC2	0	2		FALSE
ENSG00000103274	NUBP1	2	0		FALSE
ENSG00000103275	UBE2I	2	0		FALSE
ENSG00000103426	CORO7-PAM16	1	1		FALSE
ENSG00000104064	GABPB1	2	0		FALSE
ENSG00000104331	IMPAD1	0	2		FALSE
ENSG00000104365	IKBKB	2	0	oncogene	TRUE
ENSG00000104419	NDRG1	0	2		TRUE
ENSG00000104763	ASAH1	1	1		FALSE
ENSG00000104980	TIMM44	0	2		FALSE
ENSG00000105402	NAPA	2	0		FALSE
ENSG00000105568	PPP2R1A	1	1		TRUE
ENSG00000105755	ETHE1	0	2		FALSE
ENSG00000105928	DFNA5	1	1		FALSE
ENSG00000105976	MET	1	1	oncogene	TRUE
ENSG00000106460	TMEM106B	0	2		FALSE
ENSG00000106771	TMEM245	0	2		FALSE
ENSG00000107164	FUBP3	2	0		FALSE
ENSG00000107201	DDX58	2	0		FALSE
ENSG00000108094	CUL2	1	1		FALSE
ENSG00000108106	NA	0	2		FALSE
ENSG00000108582	CPD	0	2		FALSE
ENSG00000108829	LRRC59	1	1		FALSE
ENSG00000109861	CTSC	0	2		FALSE
ENSG00000110048	OSBP	1	1		FALSE
ENSG00000110107	PRPF19	1	1		FALSE
ENSG00000110367	DDX6	2	0		TRUE
ENSG00000111144	LTA4H	1	1		FALSE
ENSG00000111237	VPS29	2	0		FALSE
ENSG00000111275	ALDH2	1	1	TSG	TRUE
ENSG00000111875	ASF1A	0	2		FALSE
ENSG00000112186	CAP2	2	0		FALSE
ENSG00000112339	HBS1L	2	0		FALSE
ENSG00000113312	TTC1	2	0		FALSE
ENSG00000113407	TARS	0	2		FALSE
ENSG00000113615	SEC24A	1	1		FALSE
ENSG00000113790	EHHADH	2	0		FALSE
ENSG00000115267	IFIH1	0	2		FALSE
ENSG00000115275	MOGS	2	0		FALSE
ENSG00000115339	GALNT3	1	1		FALSE
ENSG00000115414	FN1	1	1		FALSE
ENSG00000116251	RPL22	2	0		FALSE
ENSG00000116473	RAP1A	1	1		FALSE
ENSG00000116747	TROVE2	0	2		FALSE
ENSG00000117054	ACADM	2	0		FALSE
ENSG00000117143	UAP1	2	0		FALSE
ENSG00000117226	GBP3	0	2		FALSE
ENSG00000117448	AKR1A1	2	0		FALSE
ENSG00000117533	VAMP4	2	0		FALSE
ENSG00000117676	RPS6KA1	2	0		FALSE
ENSG00000117713	ARID1A	2	0	TSG	TRUE
ENSG00000117834	SLC5A9	2	0		FALSE
ENSG00000118473	SGIP1	0	2		FALSE
ENSG00000119321	FKBP15	0	2		FALSE
ENSG00000119335	SET	0	2		TRUE
ENSG00000119396	RAB14	1	1		FALSE
ENSG00000119397	CNTRL	2	0		TRUE
ENSG00000119878	CRIPT	2	0		FALSE
ENSG00000119912	IDE	2	0		FALSE
ENSG00000120318	ARAP3	0	2		FALSE
ENSG00000120526	NUDCD1	2	0		FALSE
ENSG00000120675	DNAJC15	2	0		FALSE
ENSG00000120690	ELF1	2	0		FALSE
ENSG00000120913	PDLIM2	0	2		FALSE
ENSG00000120992	LYPLA1	2	0		FALSE
ENSG00000121022	COPS5	2	0		FALSE
ENSG00000121060	NA	1	1		FALSE
ENSG00000121316	PLBD1	0	2		FALSE
ENSG00000121879	PIK3CA	1	1	oncogene	TRUE
ENSG00000122194	PLG	0	2		FALSE
ENSG00000122565	CBX3	0	2		FALSE
ENSG00000122729	ACO1	1	1		FALSE
ENSG00000122884	P4HA1	2	0		FALSE
ENSG00000123143	PKN1	1	1		FALSE
ENSG00000124575	HIST1H1D	1	1		FALSE
ENSG00000124831	LRRFIP1	1	1		FALSE
ENSG00000125821	DTD1	2	0		FALSE
ENSG00000125844	RRBP1	1	1		FALSE
ENSG00000127324	NA	2	0		FALSE
ENSG00000127511	NA	1	1		FALSE
ENSG00000127831	VIL1	0	2		FALSE
ENSG00000127955	GNAI1	1	1		FALSE
ENSG00000128524	ATP6V1F	0	2		FALSE
ENSG00000128739	SNRPN	2	0		FALSE
ENSG00000129226	CD68	2	0		FALSE
ENSG00000129250	KIF1C	1	1		FALSE
ENSG00000129351	ILF3	1	1		FALSE
ENSG00000129515	SNX6	0	2		FALSE
ENSG00000129636	ITFG1	2	0		FALSE
ENSG00000130021	PUDP	2	0		FALSE
ENSG00000130164	LDLR	2	0		FALSE
ENSG00000130414	NDUFA10	2	0		FALSE
ENSG00000130508	PXDN	2	0		FALSE
ENSG00000130669	PAK4	2	0		FALSE
ENSG00000130723	PRRC2B	0	2		FALSE
ENSG00000130775	THEMIS2	0	2		FALSE
ENSG00000131236	CAP1	1	1		FALSE
ENSG00000132274	TRIM22	0	2		FALSE
ENSG00000132341	RAN	1	1		FALSE
ENSG00000133026	MYH10	2	0		FALSE
ENSG00000133985	TTC9	2	0		FALSE
ENSG00000134001	EIF2S1	2	0		FALSE
ENSG00000134077	THUMPD3	1	1		FALSE
ENSG00000134318	ROCK2	1	1		FALSE
ENSG00000134375	TIMM17A	2	0		FALSE
ENSG00000134717	BTF3L4	0	2		FALSE
ENSG00000134809	TIMM10	0	2		FALSE
ENSG00000134910	STT3A	2	0		FALSE
ENSG00000135018	UBQLN1	0	2		FALSE
ENSG00000136205	TNS3	0	2		FALSE
ENSG00000136279	DBNL	1	1		FALSE
ENSG00000136463	NA	2	0		FALSE
ENSG00000136731	UGGT1	0	2		FALSE
ENSG00000136783	NIPSNAP3A	1	1		FALSE
ENSG00000136824	SMC2	2	0		FALSE
ENSG00000136854	STXBP1	2	0		FALSE
ENSG00000137055	PLAA	2	0		FALSE
ENSG00000137501	SYTL2	2	0		FALSE
ENSG00000137509	NA	0	2		FALSE
ENSG00000137642	SORL1	2	0		FALSE
ENSG00000137710	NA	1	1		FALSE
ENSG00000137767	SQRDL	1	1		FALSE
ENSG00000138495	COX17	0	2		FALSE
ENSG00000138496	PARP9	0	2		FALSE
ENSG00000138594	TMOD3	2	0		FALSE
ENSG00000138792	ENPEP	1	1		FALSE
ENSG00000139131	YARS2	1	1		FALSE
ENSG00000139289	NA	2	0		FALSE
ENSG00000139410	SDSL	1	1		FALSE
ENSG00000139505	MTMR6	2	0		FALSE
ENSG00000139618	BRCA2	2	0	TSG	TRUE
ENSG00000139722	VPS37B	1	1		FALSE
ENSG00000139746	RBM26	0	2		FALSE
ENSG00000140522	NA	1	1		FALSE
ENSG00000140740	UQCRC2	2	0		FALSE
ENSG00000141646	SMAD4	2	0	TSG	TRUE
ENSG00000142089	IFITM3	1	1		FALSE
ENSG00000142186	SCYL1	2	0		FALSE
ENSG00000142552	NA	0	2		FALSE
ENSG00000143369	ECM1	1	1		FALSE
ENSG00000143549	TPM3	1	1	TSG	TRUE
ENSG00000143653	SCCPDH	2	0		FALSE
ENSG00000144406	UNC80	0	2		FALSE
ENSG00000144674	GOLGA4	0	2		FALSE
ENSG00000144827	ABHD10	1	1		FALSE
ENSG00000145741	BTF3	2	0		FALSE
ENSG00000146386	ABRACL	2	0		FALSE
ENSG00000146648	EGFR	2	0		TRUE
ENSG00000149115	TNKS1BP1	1	1		FALSE
ENSG00000149136	SSRP1	0	2		FALSE
ENSG00000149809	TM7SF2	0	2		FALSE
ENSG00000150867	PIP4K2A	2	0		FALSE
ENSG00000151131	C12orf45	1	1		FALSE
ENSG00000151552	QDPR	1	1		FALSE
ENSG00000151553	FAM160B1	1	1		FALSE
ENSG00000151640	DPYSL4	1	1		FALSE
ENSG00000151835	SACS	2	0		FALSE
ENSG00000153406	NMRAL1	2	0		FALSE
ENSG00000155097	ATP6V1C1	2	0		FALSE
ENSG00000155792	DEPTOR	0	2		FALSE
ENSG00000156411	C14orf2	0	2		FALSE
ENSG00000156535	CD109	0	2		FALSE
ENSG00000156976	EIF4A2	0	2		TRUE
ENSG00000158195	WASF2	1	1		FALSE
ENSG00000159399	HK2	1	1		FALSE
ENSG00000159423	ALDH4A1	1	1		FALSE
ENSG00000160014	CALM3	0	2		FALSE
ENSG00000160213	CSTB	1	1		FALSE
ENSG00000160691	SHC1	2	0		FALSE
ENSG00000160808	MYL3	1	1		FALSE
ENSG00000161036	LRWD1	1	1		FALSE
ENSG00000161513	FDXR	1	1		FALSE
ENSG00000161654	LSM12	2	0		FALSE
ENSG00000161847	RAVER1	2	0		FALSE
ENSG00000162521	RBBP4	1	1		FALSE
ENSG00000163319	MRPS18C	0	2		FALSE
ENSG00000163586	FABP1	2	0		FALSE
ENSG00000164062	APEH	1	1		FALSE
ENSG00000164070	HSPA4L	1	1		FALSE
ENSG00000164176	EDIL3	1	1		FALSE
ENSG00000164308	ERAP2	0	2		FALSE
ENSG00000164535	DAGLB	2	0		FALSE
ENSG00000164708	PGAM2	2	0		FALSE
ENSG00000164919	COX6C	2	0		TRUE
ENSG00000165025	SYK	0	2	oncogene	TRUE
ENSG00000165169	DYNLT3	1	1		FALSE
ENSG00000165868	HSPA12A	0	2		FALSE
ENSG00000165934	CPSF2	1	1		FALSE
ENSG00000166128	RAB8B	1	1		FALSE
ENSG00000166136	NDUFB8	2	0		FALSE
ENSG00000166165	CKB	2	0		FALSE
ENSG00000166197	NOLC1	1	1		FALSE
ENSG00000166411	IDH3A	0	2		FALSE
ENSG00000166473	PKD1L2	0	2		FALSE
ENSG00000166501	PRKCB	1	1		FALSE
ENSG00000166710	B2M	2	0	TSG	TRUE
ENSG00000166794	PPIB	1	1		FALSE
ENSG00000166900	STX3	1	1		FALSE
ENSG00000168488	ATXN2L	1	1		FALSE
ENSG00000168672	FAM84B	2	0		FALSE
ENSG00000168938	PPIC	0	2		FALSE
ENSG00000169251	NMD3	2	0		FALSE
ENSG00000169813	HNRNPF	1	1		FALSE
ENSG00000170027	YWHAG	2	0		FALSE
ENSG00000170113	NIPA1	0	2		FALSE
ENSG00000170423	KRT78	0	2		FALSE
ENSG00000170430	MGMT	1	1		FALSE
ENSG00000170442	NA	2	0		FALSE
ENSG00000170917	NUDT6	1	1		FALSE
ENSG00000171723	GPHN	2	0		TRUE
ENSG00000171903	CYP4F11	1	1		FALSE
ENSG00000172009	NA	0	2		FALSE
ENSG00000172366	MCRIP2	0	2		FALSE
ENSG00000172534	HCFC1	1	1		FALSE
ENSG00000172673	THEMIS	0	2		FALSE
ENSG00000173442	EHBP1L1	2	0		FALSE
ENSG00000173812	EIF1	2	0		FALSE
ENSG00000174173	TRMT10C	1	1		FALSE
ENSG00000174227	PIGG	2	0		FALSE
ENSG00000175216	CKAP5	2	0		FALSE
ENSG00000175595	ERCC4	0	2		TRUE
ENSG00000177000	MTHFR	1	1		FALSE
ENSG00000177103	DSCAML1	0	2		FALSE
ENSG00000177225	PDDC1	2	0		FALSE
ENSG00000177239	MAN1B1	2	0		FALSE
ENSG00000177542	SLC25A22	1	1		FALSE
ENSG00000177600	RPLP2	1	1		FALSE
ENSG00000177954	RPS27	0	2		FALSE
ENSG00000178035	IMPDH2	0	2		FALSE
ENSG00000178127	NDUFV2	2	0		FALSE
ENSG00000178982	EIF3K	2	0		FALSE
ENSG00000179091	CYC1	1	1		FALSE
ENSG00000179889	PDXDC1	0	2		FALSE
ENSG00000181218	HIST3H2A	2	0		FALSE
ENSG00000181789	COPG1	0	2		FALSE
ENSG00000182199	NA	0	2		FALSE
ENSG00000182836	PLCXD3	2	0		FALSE
ENSG00000182871	COL18A1	1	1		FALSE
ENSG00000182979	MTA1	2	0		FALSE
ENSG00000183048	SLC25A10	1	1		FALSE
ENSG00000183060	LYSMD4	0	2		FALSE
ENSG00000183918	SH2D1A	1	1		FALSE
ENSG00000185201	IFITM2	1	1		FALSE
ENSG00000185467	KPNA7	0	2		FALSE
ENSG00000185973	TMLHE	0	2		FALSE
ENSG00000187134	AKR1C1	2	0		FALSE
ENSG00000187555	USP7	1	1		FALSE
ENSG00000187676	B3GLCT	2	0		FALSE
ENSG00000196218	RYR1	1	1		FALSE
ENSG00000196591	HDAC2	0	2		FALSE
ENSG00000196937	FAM3C	2	0		FALSE
ENSG00000197043	ANXA6	2	0		FALSE
ENSG00000197081	IGF2R	1	1		FALSE
ENSG00000197226	TBC1D9B	1	1		FALSE
ENSG00000197448	GSTK1	1	1		FALSE
ENSG00000197712	FAM114A1	1	1		FALSE
ENSG00000197930	ERO1A	1	1		FALSE
ENSG00000197943	NA	1	1		FALSE
ENSG00000198000	NOL8	0	2		FALSE
ENSG00000198034	RPS4X	2	0		FALSE
ENSG00000198380	GFPT1	1	1		FALSE
ENSG00000198408	MGEA5	0	2		FALSE
ENSG00000198648	STK39	0	2		FALSE
ENSG00000198677	TTC37	2	0		FALSE
ENSG00000198734	F5	2	0		FALSE
ENSG00000198959	TGM2	0	2		FALSE
ENSG00000204120	GIGYF2	2	0		FALSE
ENSG00000213585	VDAC1	2	0		FALSE
ENSG00000213639	PPP1CB	2	0		FALSE
ENSG00000213719	CLIC1	2	0		FALSE
ENSG00000213934	HBG1	0	2		FALSE
ENSG00000213977	TAX1BP3	1	1		FALSE
ENSG00000214022	REPIN1	2	0		FALSE
ENSG00000214872	NA	2	0		FALSE
ENSG00000215301	DDX3X	0	2	TSG	TRUE
ENSG00000215788	TNFRSF25	0	2		FALSE
ENSG00000218823	PAPOLB	2	0		FALSE
ENSG00000234745	HLA-B	2	0		FALSE
ENSG00000243156	MICAL3	0	2		FALSE
ENSG00000243989	ACY1	0	2		FALSE
ENSG00000250506	CDK3	0	2		FALSE
ENSG00000255054	NA	2	0		FALSE
ENSG00000262664	OVCA2	0	2		FALSE
ENSG00000000457	SCYL3	0	1		FALSE
ENSG00000001084	GCLC	1	0		FALSE
ENSG00000001630	CYP51A1	1	0		FALSE
ENSG00000002549	LAP3	0	1		FALSE
ENSG00000002822	MAD1L1	1	0		FALSE
ENSG00000002834	LASP1	0	1		TRUE
ENSG00000004468	CD38	1	0		FALSE
ENSG00000004660	CAMKK1	1	0		FALSE
ENSG00000004700	RECQL	1	0		FALSE
ENSG00000004779	NDUFAB1	1	0		FALSE
ENSG00000004846	ABCB5	0	1		FALSE
ENSG00000005436	GCFC2	1	0		FALSE
ENSG00000005810	MYCBP2	0	1		FALSE
ENSG00000006451	RALA	1	0		FALSE
ENSG00000006625	GGCT	1	0		FALSE
ENSG00000007174	DNAH9	0	1		FALSE
ENSG00000007202	KIAA0100	0	1		FALSE
ENSG00000007255	NA	0	1		FALSE
ENSG00000007923	DNAJC11	0	1		FALSE
ENSG00000008710	PKD1	0	1		FALSE
ENSG00000009413	REV3L	1	0		FALSE
ENSG00000009954	BAZ1B	1	0		FALSE
ENSG00000011260	UTP18	1	0		FALSE
ENSG00000011485	PPP5C	1	0		FALSE
ENSG00000014138	POLA2	1	0		FALSE
ENSG00000017797	RALBP1	1	0		FALSE
ENSG00000018510	AGPS	1	0		FALSE
ENSG00000020922	MRE11	0	1		FALSE
ENSG00000023839	ABCC2	0	1		FALSE
ENSG00000023909	GCLM	0	1		FALSE
ENSG00000026297	RNASET2	1	0		FALSE
ENSG00000027075	PRKCH	0	1		FALSE
ENSG00000029363	BCLAF1	1	0		FALSE
ENSG00000030066	NUP160	0	1		FALSE
ENSG00000032444	NA	0	1		FALSE
ENSG00000033011	ALG1	0	1		FALSE
ENSG00000033170	FUT8	1	0		FALSE
ENSG00000035141	FAM136A	0	1		FALSE
ENSG00000037241	RPL26L1	1	0		FALSE
ENSG00000039123	SKIV2L2	0	1		FALSE
ENSG00000042317	NA	0	1		FALSE
ENSG00000042429	MED17	1	0		FALSE
ENSG00000046604	NA	0	1		FALSE
ENSG00000048028	USP28	1	0		FALSE
ENSG00000054523	KIF1B	0	1		FALSE
ENSG00000055044	NOP58	1	0		FALSE
ENSG00000058262	SEC61A1	1	0		FALSE
ENSG00000060237	WNK1	0	1		FALSE
ENSG00000060656	PTPRU	0	1		FALSE
ENSG00000062485	CS	0	1		FALSE
ENSG00000063177	RPL18	1	0		FALSE
ENSG00000063245	EPN1	0	1		FALSE
ENSG00000065413	ANKRD44	1	0		FALSE
ENSG00000065534	MYLK	0	1		FALSE
ENSG00000065618	COL17A1	0	1		FALSE
ENSG00000065883	CDK13	1	0		FALSE
ENSG00000066084	DIP2B	1	0		FALSE
ENSG00000066654	THUMPD1	1	0		FALSE
ENSG00000066926	FECH	0	1		FALSE
ENSG00000067596	NA	1	0		FALSE
ENSG00000067798	NAV3	0	1		FALSE
ENSG00000067829	IDH3G	1	0		FALSE
ENSG00000067955	CBFB	0	1	TSG	TRUE
ENSG00000070010	UFD1L	1	0		FALSE
ENSG00000070367	EXOC5	1	0		FALSE
ENSG00000070423	NA	1	0		FALSE
ENSG00000070814	TCOF1	0	1		FALSE
ENSG00000071054	MAP4K4	1	0		FALSE
ENSG00000071794	HLTF	1	0		FALSE
ENSG00000071967	CYBRD1	0	1		FALSE
ENSG00000072501	SMC1A	0	1		FALSE
ENSG00000073350	NA	1	0		FALSE
ENSG00000073536	NLE1	0	1		FALSE
ENSG00000073921	PICALM	0	1		TRUE
ENSG00000074071	MRPS34	1	0		FALSE
ENSG00000074276	CDHR2	1	0		FALSE
ENSG00000074370	ATP2A3	0	1		FALSE
ENSG00000074410	CA12	1	0		FALSE
ENSG00000075142	SRI	1	0		FALSE
ENSG00000075188	NUP37	1	0		FALSE
ENSG00000075415	SLC25A3	0	1		FALSE
ENSG00000075673	ATP12A	0	1		FALSE
ENSG00000076662	ICAM3	0	1		FALSE
ENSG00000076706	NA	0	1		FALSE
ENSG00000077279	DCX	1	0		FALSE
ENSG00000077420	APBB1IP	0	1		FALSE
ENSG00000078114	NEBL	1	0		FALSE
ENSG00000078304	PPP2R5C	0	1		FALSE
ENSG00000078618	NRDC	0	1		FALSE
ENSG00000078808	SDF4	1	0		FALSE
ENSG00000079257	LXN	1	0		FALSE
ENSG00000079691	CARMIL1	1	0		FALSE
ENSG00000079805	DNM2	1	0		TRUE
ENSG00000079999	NA	1	0	TSG	TRUE
ENSG00000080819	CPOX	0	1		FALSE
ENSG00000080986	NDC80	1	0		FALSE
ENSG00000081051	AFP	1	0		FALSE
ENSG00000081154	PCNP	0	1		FALSE
ENSG00000081189	MEF2C	1	0		FALSE
ENSG00000081237	PTPRC	1	0		TRUE
ENSG00000081479	LRP2	0	1		FALSE
ENSG00000082438	COBLL1	0	1		FALSE
ENSG00000083312	TNPO1	1	0		FALSE
ENSG00000083535	PIBF1	0	1		FALSE
ENSG00000083750	RRAGB	0	1		FALSE
ENSG00000083828	NA	0	1		FALSE
ENSG00000083857	FAT1	1	0		FALSE
ENSG00000084623	EIF3I	1	0		FALSE
ENSG00000085231	AK6	1	0		FALSE
ENSG00000085662	AKR1B1	0	1		FALSE
ENSG00000085719	CPNE3	0	1		FALSE
ENSG00000085733	CTTN	0	1		FALSE
ENSG00000085760	MTIF2	1	0		FALSE
ENSG00000085872	CHERP	0	1		FALSE
ENSG00000086598	TMED2	1	0		FALSE
ENSG00000086758	HUWE1	1	0		FALSE
ENSG00000087237	CETP	0	1		FALSE
ENSG00000087253	LPCAT2	0	1		FALSE
ENSG00000087302	C14orf166	1	0		FALSE
ENSG00000087842	PIR	1	0		FALSE
ENSG00000088367	EPB41L1	0	1		FALSE
ENSG00000088387	DOCK9	0	1		FALSE
ENSG00000088538	DOCK3	1	0		FALSE
ENSG00000088682	COQ9	0	1		FALSE
ENSG00000088930	XRN2	1	0		FALSE
ENSG00000089127	NA	1	0		FALSE
ENSG00000089289	IGBP1	1	0		FALSE
ENSG00000089682	RBM41	1	0		FALSE
ENSG00000090372	STRN4	1	0		FALSE
ENSG00000090530	P3H2	1	0		FALSE
ENSG00000090612	ZNF268	0	1		FALSE
ENSG00000090661	CERS4	0	1		FALSE
ENSG00000090889	KIF4A	0	1		FALSE
ENSG00000091039	NA	1	0		FALSE
ENSG00000091073	DTX2	1	0		FALSE
ENSG00000091640	NA	1	0		FALSE
ENSG00000092531	SNAP23	1	0		FALSE
ENSG00000092847	AGO1	1	0		FALSE
ENSG00000092929	NA	0	1		FALSE
ENSG00000093000	NUP50	1	0		FALSE
ENSG00000095209	TMEM38B	0	1		FALSE
ENSG00000095485	CWF19L1	1	0		FALSE
ENSG00000095906	NUBP2	1	0		FALSE
ENSG00000096171	NA	0	1		FALSE
ENSG00000096968	JAK2	0	1	oncogene	TRUE
ENSG00000097021	ACOT7	1	0		FALSE
ENSG00000099797	TECR	0	1		FALSE
ENSG00000099817	NA	1	0		FALSE
ENSG00000099821	POLRMT	0	1		FALSE
ENSG00000100014	SPECC1L	1	0		FALSE
ENSG00000100029	PES1	0	1		FALSE
ENSG00000100031	GGT1	0	1		FALSE
ENSG00000100065	CARD10	1	0		FALSE
ENSG00000100099	HPS4	1	0		FALSE
ENSG00000100201	DDX17	1	0		FALSE
ENSG00000100207	TCF20	0	1		FALSE
ENSG00000100216	TOMM22	0	1		FALSE
ENSG00000100258	LMF2	0	1		FALSE
ENSG00000100280	AP1B1	1	0		FALSE
ENSG00000100300	TSPO	0	1		FALSE
ENSG00000100387	RBX1	0	1		FALSE
ENSG00000100450	GZMH	0	1		FALSE
ENSG00000100453	GZMB	0	1		FALSE
ENSG00000100462	PRMT5	0	1		FALSE
ENSG00000100567	PSMA3	0	1		FALSE
ENSG00000100596	SPTLC2	0	1		FALSE
ENSG00000100612	DHRS7	0	1		FALSE
ENSG00000100664	EIF5	0	1		FALSE
ENSG00000100815	TRIP11	1	0		TRUE
ENSG00000100836	PABPN1	0	1		FALSE
ENSG00000100902	PSMA6	1	0		FALSE
ENSG00000101000	PROCR	0	1		FALSE
ENSG00000101158	NELFCD	0	1		FALSE
ENSG00000101160	CTSZ	1	0		FALSE
ENSG00000101246	ARFRP1	1	0		FALSE
ENSG00000101311	FERMT1	1	0		FALSE
ENSG00000101336	HCK	0	1		FALSE
ENSG00000101343	CRNKL1	0	1		FALSE
ENSG00000101489	CELF4	0	1		FALSE
ENSG00000101608	MYL12A	0	1		FALSE
ENSG00000102048	ASB9	1	0		FALSE
ENSG00000102178	UBL4A	1	0		FALSE
ENSG00000102309	PIN4	0	1		FALSE
ENSG00000102445	RUBCNL	0	1		FALSE
ENSG00000102554	KLF5	0	1		FALSE
ENSG00000102580	DNAJC3	1	0		FALSE
ENSG00000102699	PARP4	0	1		FALSE
ENSG00000102879	CORO1A	0	1		FALSE
ENSG00000102967	DHODH	1	0		FALSE
ENSG00000103194	USP10	1	0		FALSE
ENSG00000103496	STX4	1	0		FALSE
ENSG00000103740	ACSBG1	0	1		FALSE
ENSG00000103769	RAB11A	0	1		FALSE
ENSG00000103855	CD276	0	1		FALSE
ENSG00000104320	NBN	0	1		TRUE
ENSG00000104413	ESRP1	1	0		FALSE
ENSG00000104728	ARHGEF10	0	1		FALSE
ENSG00000104774	MAN2B1	0	1		FALSE
ENSG00000104872	PIH1D1	1	0		FALSE
ENSG00000105197	TIMM50	0	1		FALSE
ENSG00000105254	TBCB	1	0		FALSE
ENSG00000105379	ETFB	0	1		FALSE
ENSG00000105383	CD33	0	1		FALSE
ENSG00000105409	ATP1A3	1	0		FALSE
ENSG00000105447	GRWD1	1	0		FALSE
ENSG00000105552	BCAT2	0	1		FALSE
ENSG00000105618	PRPF31	0	1		FALSE
ENSG00000105649	RAB3A	1	0		FALSE
ENSG00000105655	ISYNA1	1	0		FALSE
ENSG00000105726	ATP13A1	1	0		FALSE
ENSG00000105810	CDK6	0	1	oncogene	TRUE
ENSG00000105835	NAMPT	0	1		FALSE
ENSG00000106049	HIBADH	1	0		FALSE
ENSG00000106078	COBL	0	1		FALSE
ENSG00000106397	PLOD3	1	0		FALSE
ENSG00000106399	RPA3	1	0		FALSE
ENSG00000106462	EZH2	1	0	oncogene/TSG	TRUE
ENSG00000106565	TMEM176B	1	0		FALSE
ENSG00000106772	PRUNE2	0	1		FALSE
ENSG00000106992	AK1	0	1		FALSE
ENSG00000107290	SETX	0	1		FALSE
ENSG00000107362	ABHD17B	0	1		FALSE
ENSG00000107371	EXOSC3	1	0		FALSE
ENSG00000107372	ZFAND5	1	0		FALSE
ENSG00000107447	DNTT	0	1		FALSE
ENSG00000107566	ERLIN1	1	0		FALSE
ENSG00000107815	TWNK	0	1		FALSE
ENSG00000107949	BCCIP	1	0		FALSE
ENSG00000108433	GOSR2	1	0		FALSE
ENSG00000108465	CDK5RAP3	0	1		FALSE
ENSG00000108479	GALK1	1	0		FALSE
ENSG00000108561	C1QBP	0	1		FALSE
ENSG00000108639	SYNGR2	0	1		FALSE
ENSG00000108883	EFTUD2	1	0		FALSE
ENSG00000109062	SLC9A3R1	0	1		FALSE
ENSG00000109063	MYH3	0	1		FALSE
ENSG00000109180	OCIAD1	1	0		FALSE
ENSG00000109452	INPP4B	0	1		FALSE
ENSG00000109511	ANXA10	1	0		FALSE
ENSG00000109586	GALNT7	1	0		FALSE
ENSG00000109606	DHX15	0	1		FALSE
ENSG00000109674	NEIL3	1	0		FALSE
ENSG00000109919	MTCH2	0	1		FALSE
ENSG00000110047	EHD1	1	0		FALSE
ENSG00000110619	CARS	0	1	oncogene/TSG	TRUE
ENSG00000110713	NUP98	1	0		TRUE
ENSG00000110880	CORO1C	1	0		FALSE
ENSG00000110958	PTGES3	1	0		FALSE
ENSG00000111142	METAP2	1	0		FALSE
ENSG00000111450	STX2	0	1		FALSE
ENSG00000111530	CAND1	0	1		FALSE
ENSG00000111602	TIMELESS	0	1		FALSE
ENSG00000111684	LPCAT3	0	1		FALSE
ENSG00000111786	SRSF9	0	1		FALSE
ENSG00000112304	ACOT13	1	0		FALSE
ENSG00000112514	CUTA	1	0		FALSE
ENSG00000112685	EXOC2	1	0		FALSE
ENSG00000112759	SLC29A1	1	0		FALSE
ENSG00000113318	MSH3	0	1		FALSE
ENSG00000113558	SKP1	0	1		FALSE
ENSG00000113649	TCERG1	0	1		FALSE
ENSG00000113721	PDGFRB	0	1		TRUE
ENSG00000113851	CRBN	0	1		FALSE
ENSG00000113966	ARL6	1	0		FALSE
ENSG00000114331	ACAP2	0	1		FALSE
ENSG00000114902	SPCS1	0	1		FALSE
ENSG00000115073	ACTR1B	0	1		FALSE
ENSG00000115085	ZAP70	1	0		FALSE
ENSG00000115234	SNX17	1	0		FALSE
ENSG00000115364	MRPL19	0	1		FALSE
ENSG00000115365	LANCL1	1	0		FALSE
ENSG00000115539	PDCL3	1	0		FALSE
ENSG00000115657	ABCB6	0	1		FALSE
ENSG00000115685	PPP1R7	1	0		FALSE
ENSG00000115840	SLC25A12	0	1		FALSE
ENSG00000115919	KYNU	1	0		FALSE
ENSG00000115977	AAK1	1	0		FALSE
ENSG00000116044	NFE2L2	0	1		TRUE
ENSG00000116141	MARK1	0	1		FALSE
ENSG00000116161	CACYBP	0	1		FALSE
ENSG00000116478	HDAC1	1	0		FALSE
ENSG00000116489	CAPZA1	1	0		FALSE
ENSG00000116521	SCAMP3	1	0		FALSE
ENSG00000116688	MFN2	1	0		FALSE
ENSG00000116830	TTF2	1	0		FALSE
ENSG00000116863	ADPRHL2	0	1		FALSE
ENSG00000116906	GNPAT	0	1		FALSE
ENSG00000116957	TBCE	1	0		FALSE
ENSG00000116984	MTR	0	1		FALSE
ENSG00000117394	SLC2A1	1	0		FALSE
ENSG00000117419	ERI3	0	1		FALSE
ENSG00000117519	CNN3	1	0		FALSE
ENSG00000117569	PTBP2	1	0		FALSE
ENSG00000117748	RPA2	0	1		FALSE
ENSG00000118257	NRP2	1	0		FALSE
ENSG00000118482	PHF3	0	1		FALSE
ENSG00000118640	VAMP8	0	1		FALSE
ENSG00000118939	UCHL3	1	0		FALSE
ENSG00000119203	CPSF3	1	0		FALSE
ENSG00000119285	HEATR1	1	0		FALSE
ENSG00000119431	HDHD3	1	0		FALSE
ENSG00000119471	HSDL2	0	1		FALSE
ENSG00000119537	KDSR	1	0		TRUE
ENSG00000119669	IRF2BPL	0	1		FALSE
ENSG00000119673	ACOT2	1	0		FALSE
ENSG00000119715	NA	0	1		FALSE
ENSG00000119812	FAM98A	0	1		FALSE
ENSG00000119977	TCTN3	0	1		FALSE
ENSG00000120256	LRP11	0	1		FALSE
ENSG00000120697	ALG5	1	0		FALSE
ENSG00000121073	SLC35B1	0	1		FALSE
ENSG00000121152	NCAPH	0	1		FALSE
ENSG00000121440	PDZRN3	0	1		FALSE
ENSG00000121769	FABP3	0	1		FALSE
ENSG00000122140	MRPS2	1	0		FALSE
ENSG00000122512	PMS2	1	0		TRUE
ENSG00000122642	FKBP9	1	0		FALSE
ENSG00000122674	CCZ1	1	0		FALSE
ENSG00000122863	CHST3	1	0		FALSE
ENSG00000122966	CIT	0	1		FALSE
ENSG00000123240	OPTN	0	1		FALSE
ENSG00000123384	LRP1	1	0		FALSE
ENSG00000123472	ATPAF1	0	1		FALSE
ENSG00000123728	RAP2C	1	0		FALSE
ENSG00000124155	PIGT	1	0		FALSE
ENSG00000124157	SEMG2	1	0		FALSE
ENSG00000124181	PLCG1	1	0		TRUE
ENSG00000124251	TP53TG5	0	1		FALSE
ENSG00000124275	MTRR	1	0		FALSE
ENSG00000124333	VAMP7	1	0		FALSE
ENSG00000124596	OARD1	0	1		FALSE
ENSG00000124602	UNC5CL	1	0		FALSE
ENSG00000124659	TBCC	1	0		FALSE
ENSG00000124721	DNAH8	0	1		FALSE
ENSG00000124783	SSR1	0	1		FALSE
ENSG00000125249	RAP2A	0	1		FALSE
ENSG00000125450	NA	0	1		FALSE
ENSG00000125503	PPP1R12C	1	0		FALSE
ENSG00000125630	POLR1B	1	0		FALSE
ENSG00000125730	C3	0	1		FALSE
ENSG00000125743	SNRPD2	1	0		FALSE
ENSG00000125753	VASP	0	1		FALSE
ENSG00000125755	SYMPK	1	0		FALSE
ENSG00000125827	TMX4	0	1		FALSE
ENSG00000125835	SNRPB	1	0		FALSE
ENSG00000125871	MGME1	1	0		FALSE
ENSG00000125912	NA	0	1		FALSE
ENSG00000126226	PCID2	0	1		FALSE
ENSG00000126261	NA	0	1		FALSE
ENSG00000126353	CCR7	0	1		FALSE
ENSG00000126457	PRMT1	0	1		FALSE
ENSG00000126524	SBDS	1	0		TRUE
ENSG00000126561	STAT5A	1	0		FALSE
ENSG00000126814	NA	1	0		FALSE
ENSG00000126838	PZP	1	0		FALSE
ENSG00000126883	NUP214	0	1		TRUE
ENSG00000126947	ARMCX1	0	1		FALSE
ENSG00000127022	CANX	1	0		FALSE
ENSG00000127241	MASP1	0	1		FALSE
ENSG00000127481	UBR4	0	1		FALSE
ENSG00000127947	PTPN12	0	1		FALSE
ENSG00000128052	KDR	1	0		TRUE
ENSG00000128245	YWHAH	0	1		FALSE
ENSG00000128335	APOL2	0	1		FALSE
ENSG00000128534	LSM8	0	1		FALSE
ENSG00000128563	PRKRIP1	1	0		FALSE
ENSG00000128564	VGF	0	1		FALSE
ENSG00000128567	PODXL	0	1		FALSE
ENSG00000128708	HAT1	1	0		FALSE
ENSG00000128928	IVD	0	1		FALSE
ENSG00000128944	KNSTRN	0	1		FALSE
ENSG00000129003	VPS13C	1	0		FALSE
ENSG00000129353	SLC44A2	1	0		FALSE
ENSG00000129675	ARHGEF6	1	0		FALSE
ENSG00000129691	ASH2L	1	0		FALSE
ENSG00000129696	TTI2	0	1		FALSE
ENSG00000129910	CDH15	1	0		FALSE
ENSG00000130147	SH3BP4	1	0		FALSE
ENSG00000130203	APOE	0	1		FALSE
ENSG00000130204	NA	1	0		FALSE
ENSG00000130227	XPO7	0	1		FALSE
ENSG00000130254	NA	0	1		FALSE
ENSG00000130305	NSUN5	1	0		FALSE
ENSG00000130309	COLGALT1	1	0		FALSE
ENSG00000130311	NA	1	0		FALSE
ENSG00000130347	RTN4IP1	1	0		FALSE
ENSG00000130640	TUBGCP2	1	0		FALSE
ENSG00000130703	OSBPL2	1	0		FALSE
ENSG00000130725	UBE2M	0	1		FALSE
ENSG00000130749	NA	0	1		FALSE
ENSG00000130764	LRRC47	0	1		FALSE
ENSG00000130811	NA	0	1		FALSE
ENSG00000130935	NA	1	0		FALSE
ENSG00000131018	SYNE1	0	1		FALSE
ENSG00000131051	RBM39	0	1		FALSE
ENSG00000131148	EMC8	1	0		FALSE
ENSG00000131381	RBSN	1	0		FALSE
ENSG00000131435	PDLIM4	1	0		FALSE
ENSG00000131504	DIAPH1	1	0		FALSE
ENSG00000131558	EXOC4	1	0		FALSE
ENSG00000131828	PDHA1	1	0		FALSE
ENSG00000132196	HSD17B7	1	0		FALSE
ENSG00000132356	PRKAA1	1	0		FALSE
ENSG00000132436	FIGNL1	1	0		FALSE
ENSG00000132481	NA	0	1		FALSE
ENSG00000132541	RIDA	0	1		FALSE
ENSG00000132549	VPS13B	0	1		FALSE
ENSG00000132554	RGS22	1	0		FALSE
ENSG00000132623	ANKEF1	0	1		FALSE
ENSG00000132744	ACY3	1	0		FALSE
ENSG00000132792	CTNNBL1	0	1		FALSE
ENSG00000132849	PATJ	0	1		FALSE
ENSG00000133313	CNDP2	0	1		FALSE
ENSG00000133488	SEC14L4	0	1		FALSE
ENSG00000133574	GIMAP4	1	0		FALSE
ENSG00000133835	HSD17B4	0	1		FALSE
ENSG00000133943	C14orf159	1	0		FALSE
ENSG00000134121	CHL1	0	1		FALSE
ENSG00000134184	GSTM1	1	0		FALSE
ENSG00000134202	GSTM3	0	1		FALSE
ENSG00000134240	HMGCS2	1	0		FALSE
ENSG00000134285	NA	0	1		FALSE
ENSG00000134516	DOCK2	1	0		FALSE
ENSG00000134744	ZCCHC11	0	1		FALSE
ENSG00000134871	COL4A2	0	1		FALSE
ENSG00000134900	TPP2	0	1		FALSE
ENSG00000134905	CARS2	1	0		FALSE
ENSG00000135049	AGTPBP1	0	1		FALSE
ENSG00000135316	SYNCRIP	1	0		FALSE
ENSG00000135318	NT5E	1	0		FALSE
ENSG00000135406	PRPH	0	1		FALSE
ENSG00000135441	BLOC1S1	1	0		FALSE
ENSG00000135596	MICAL1	1	0		FALSE
ENSG00000135636	DYSF	0	1		FALSE
ENSG00000135775	COG2	1	0		FALSE
ENSG00000135842	FAM129A	0	1		FALSE
ENSG00000135905	DOCK10	0	1		FALSE
ENSG00000135932	CAB39	0	1		FALSE
ENSG00000135974	C2orf49	1	0		FALSE
ENSG00000136045	PWP1	1	0		FALSE
ENSG00000136193	SCRN1	0	1		FALSE
ENSG00000136448	NMT1	1	0		FALSE
ENSG00000136518	ACTL6A	1	0		FALSE
ENSG00000136546	SCN7A	0	1		FALSE
ENSG00000136802	LRRC8A	1	0		FALSE
ENSG00000136874	STX17	1	0		FALSE
ENSG00000136930	PSMB7	1	0		FALSE
ENSG00000136935	GOLGA1	1	0		FALSE
ENSG00000137145	DENND4C	1	0		FALSE
ENSG00000137154	RPS6	1	0		FALSE
ENSG00000137168	PPIL1	0	1		FALSE
ENSG00000137267	TUBB2A	1	0		FALSE
ENSG00000137269	LRRC1	1	0		FALSE
ENSG00000137337	MDC1	0	1		FALSE
ENSG00000137575	SDCBP	0	1		FALSE
ENSG00000137656	BUD13	1	0		FALSE
ENSG00000137944	KYAT3	0	1		FALSE
ENSG00000137960	GIPC2	1	0		FALSE
ENSG00000138032	PPM1B	1	0		FALSE
ENSG00000138071	ACTR2	1	0		FALSE
ENSG00000138101	DTNB	1	0		FALSE
ENSG00000138138	ATAD1	1	0		FALSE
ENSG00000138162	TACC2	1	0		FALSE
ENSG00000138175	ARL3	1	0		FALSE
ENSG00000138190	EXOC6	1	0		FALSE
ENSG00000138246	DNAJC13	0	1		FALSE
ENSG00000138347	MYPN	0	1		FALSE
ENSG00000138399	FASTKD1	1	0		FALSE
ENSG00000138448	ITGAV	1	0		FALSE
ENSG00000138674	SEC31A	1	0		FALSE
ENSG00000138678	GPAT3	0	1		FALSE
ENSG00000138698	RAP1GDS1	1	0		TRUE
ENSG00000138750	NUP54	0	1		FALSE
ENSG00000138778	CENPE	0	1		FALSE
ENSG00000138964	PARVG	0	1		FALSE
ENSG00000139116	KIF21A	0	1		FALSE
ENSG00000139180	NDUFA9	0	1		FALSE
ENSG00000139219	COL2A1	0	1	oncogene	TRUE
ENSG00000139220	NA	0	1		FALSE
ENSG00000139637	C12orf10	1	0		FALSE
ENSG00000139648	KRT71	1	0		FALSE
ENSG00000139725	RHOF	0	1		FALSE
ENSG00000139726	DENR	0	1		FALSE
ENSG00000140043	PTGR2	1	0		FALSE
ENSG00000140105	WARS	0	1		FALSE
ENSG00000140263	SORD	1	0		FALSE
ENSG00000140379	BCL2A1	0	1		FALSE
ENSG00000140416	TPM1	0	1		FALSE
ENSG00000140598	EFL1	1	0		FALSE
ENSG00000140694	PARN	0	1		FALSE
ENSG00000140950	TLDC1	0	1		FALSE
ENSG00000140983	RHOT2	0	1		FALSE
ENSG00000140988	RPS2	1	0		FALSE
ENSG00000141068	KSR1	0	1		FALSE
ENSG00000141376	BCAS3	1	0		FALSE
ENSG00000141385	AFG3L2	1	0		FALSE
ENSG00000141560	FN3KRP	0	1		FALSE
ENSG00000141736	ERBB2	1	0	oncogene	TRUE
ENSG00000141738	GRB7	1	0		FALSE
ENSG00000141756	FKBP10	1	0		FALSE
ENSG00000142002	DPP9	1	0		FALSE
ENSG00000142156	COL6A1	0	1		FALSE
ENSG00000142173	COL6A2	1	0		FALSE
ENSG00000142192	APP	1	0		FALSE
ENSG00000142230	NA	1	0		FALSE
ENSG00000142621	FHAD1	0	1		FALSE
ENSG00000142655	PEX14	1	0		FALSE
ENSG00000142686	C1orf216	0	1		FALSE
ENSG00000142798	HSPG2	0	1		FALSE
ENSG00000142945	KIF2C	0	1		FALSE
ENSG00000143061	IGSF3	0	1		FALSE
ENSG00000143106	PSMA5	0	1		FALSE
ENSG00000143155	TIPRL	1	0		FALSE
ENSG00000143167	GPA33	1	0		FALSE
ENSG00000143222	UFC1	1	0		FALSE
ENSG00000143341	HMCN1	0	1		FALSE
ENSG00000143376	SNX27	0	1		FALSE
ENSG00000143493	INTS7	1	0		FALSE
ENSG00000143514	TP53BP2	1	0		FALSE
ENSG00000143612	C1orf43	0	1		FALSE
ENSG00000143771	CNIH4	1	0		FALSE
ENSG00000143811	PYCR2	0	1		FALSE
ENSG00000143815	LBR	0	1		FALSE
ENSG00000143952	VPS54	1	0		FALSE
ENSG00000144028	SNRNP200	0	1		FALSE
ENSG00000144034	TPRKB	1	0		FALSE
ENSG00000144191	CNGA3	0	1		FALSE
ENSG00000144320	LNPK	1	0		FALSE
ENSG00000144455	SUMF1	0	1		FALSE
ENSG00000144567	FAM134A	1	0		FALSE
ENSG00000144580	CNOT9	1	0		FALSE
ENSG00000144635	DYNC1LI1	1	0		FALSE
ENSG00000144746	ARL6IP5	0	1		FALSE
ENSG00000144747	TMF1	1	0		FALSE
ENSG00000144785	NA	0	1		FALSE
ENSG00000144821	MYH15	1	0		FALSE
ENSG00000145050	MANF	1	0		FALSE
ENSG00000145113	MUC4	0	1		FALSE
ENSG00000145623	OSMR	0	1		FALSE
ENSG00000145703	IQGAP2	0	1		FALSE
ENSG00000145781	COMMD10	1	0		FALSE
ENSG00000145934	TENM2	1	0		FALSE
ENSG00000146143	PRIM2	1	0		FALSE
ENSG00000146729	GBAS	0	1		FALSE
ENSG00000146731	CCT6A	1	0		FALSE
ENSG00000146858	ZC3HAV1L	1	0		FALSE
ENSG00000146918	NCAPG2	1	0		FALSE
ENSG00000147044	CASK	0	1		FALSE
ENSG00000147224	PRPS1	0	1		FALSE
ENSG00000147251	DOCK11	1	0		FALSE
ENSG00000147381	MAGEA4	0	1		FALSE
ENSG00000147394	ZNF185	1	0		FALSE
ENSG00000147416	ATP6V1B2	1	0		FALSE
ENSG00000147457	CHMP7	1	0		FALSE
ENSG00000147475	ERLIN2	1	0		FALSE
ENSG00000147592	LACTB2	1	0		FALSE
ENSG00000147813	NAPRT	0	1		FALSE
ENSG00000147955	SIGMAR1	1	0		FALSE
ENSG00000148090	AUH	1	0		FALSE
ENSG00000148175	STOM	0	1		FALSE
ENSG00000148290	SURF1	0	1		FALSE
ENSG00000148356	LRSAM1	1	0		FALSE
ENSG00000148572	NRBF2	0	1		FALSE
ENSG00000148677	ANKRD1	0	1		FALSE
ENSG00000149084	HSD17B12	0	1		FALSE
ENSG00000149100	EIF3M	1	0		FALSE
ENSG00000149256	TENM4	0	1		FALSE
ENSG00000149257	SERPINH1	0	1		FALSE
ENSG00000149294	NCAM1	0	1		FALSE
ENSG00000149488	TMC2	0	1		FALSE
ENSG00000149639	SOGA1	1	0		FALSE
ENSG00000150361	KLHL1	0	1		FALSE
ENSG00000150782	IL18	0	1		FALSE
ENSG00000151065	DCP1B	1	0		FALSE
ENSG00000151239	TWF1	1	0		FALSE
ENSG00000151849	CENPJ	0	1		FALSE
ENSG00000152582	SPEF2	0	1		FALSE
ENSG00000152766	ANKRD22	0	1		FALSE
ENSG00000152778	IFIT5	1	0		FALSE
ENSG00000152904	GGPS1	0	1		FALSE
ENSG00000152910	CNTNAP4	0	1		FALSE
ENSG00000152932	RAB3C	1	0		FALSE
ENSG00000153071	DAB2	0	1		FALSE
ENSG00000153310	FAM49B	1	0		FALSE
ENSG00000153904	DDAH1	1	0		FALSE
ENSG00000154059	IMPACT	1	0		FALSE
ENSG00000154174	TOMM70	0	1		FALSE
ENSG00000154330	PGM5	1	0		FALSE
ENSG00000154678	PDE1C	1	0		FALSE
ENSG00000155393	HEATR3	1	0		FALSE
ENSG00000155657	TTN	0	1		FALSE
ENSG00000155850	SLC26A2	1	0		FALSE
ENSG00000156049	GNA14	0	1		FALSE
ENSG00000156232	WHAMM	0	1		FALSE
ENSG00000156510	HKDC1	0	1		FALSE
ENSG00000156958	GALK2	0	1		FALSE
ENSG00000156970	BUB1B	1	0	TSG	TRUE
ENSG00000156973	PDE6D	1	0		FALSE
ENSG00000157181	C1orf27	1	0		FALSE
ENSG00000157191	NECAP2	1	0		FALSE
ENSG00000157216	SSBP3	1	0		FALSE
ENSG00000157326	DHRS4	0	1		FALSE
ENSG00000157764	BRAF	1	0	oncogene	TRUE
ENSG00000158019	BRE	1	0		FALSE
ENSG00000158186	MRAS	0	1		FALSE
ENSG00000158258	CLSTN2	1	0		FALSE
ENSG00000158290	CUL4B	0	1		FALSE
ENSG00000158683	PKD1L1	0	1		FALSE
ENSG00000158864	NDUFS2	1	0		FALSE
ENSG00000159166	LAD1	0	1		FALSE
ENSG00000159216	RUNX1	0	1	oncogene/TSG	TRUE
ENSG00000159256	MORC3	1	0		FALSE
ENSG00000159259	CHAF1B	0	1		FALSE
ENSG00000159267	HLCS	1	0		FALSE
ENSG00000159921	GNE	1	0		FALSE
ENSG00000160256	FAM207A	1	0		FALSE
ENSG00000160293	VAV2	0	1		FALSE
ENSG00000160299	PCNT	0	1		FALSE
ENSG00000160307	S100B	0	1		FALSE
ENSG00000160460	NA	1	0		FALSE
ENSG00000160505	NA	0	1		FALSE
ENSG00000160563	MED27	1	0		FALSE
ENSG00000160633	SAFB	0	1		FALSE
ENSG00000160678	S100A1	1	0		FALSE
ENSG00000160803	UBQLN4	1	0		FALSE
ENSG00000161057	PSMC2	1	0		FALSE
ENSG00000161203	AP2M1	1	0		FALSE
ENSG00000161618	ALDH16A1	0	1		FALSE
ENSG00000161638	ITGA5	0	1		FALSE
ENSG00000161970	RPL26	1	0		FALSE
ENSG00000162129	CLPB	1	0		FALSE
ENSG00000162191	UBXN1	0	1		FALSE
ENSG00000162390	ACOT11	1	0		FALSE
ENSG00000162409	PRKAA2	1	0		FALSE
ENSG00000162441	LZIC	1	0		FALSE
ENSG00000162601	MYSM1	1	0		FALSE
ENSG00000162636	FAM102B	0	1		FALSE
ENSG00000162688	AGL	0	1		FALSE
ENSG00000162745	OLFML2B	0	1		FALSE
ENSG00000162851	TFB2M	0	1		FALSE
ENSG00000162924	REL	1	0	oncogene	TRUE
ENSG00000163050	COQ8A	1	0		FALSE
ENSG00000163092	XIRP2	0	1		FALSE
ENSG00000163114	PDHA2	1	0		FALSE
ENSG00000163161	ERCC3	1	0		TRUE
ENSG00000163207	IVL	0	1		FALSE
ENSG00000163239	TDRD10	1	0		FALSE
ENSG00000163281	GNPDA2	1	0		FALSE
ENSG00000163344	PMVK	0	1		FALSE
ENSG00000163346	PBXIP1	0	1		FALSE
ENSG00000163359	COL6A3	0	1		FALSE
ENSG00000163406	SLC15A2	1	0		FALSE
ENSG00000163528	CHCHD4	1	0		FALSE
ENSG00000163541	SUCLG1	1	0		FALSE
ENSG00000163577	EIF5A2	0	1		FALSE
ENSG00000163629	PTPN13	0	1		TRUE
ENSG00000163781	TOPBP1	1	0		FALSE
ENSG00000163814	CDCP1	1	0		FALSE
ENSG00000163882	POLR2H	1	0		FALSE
ENSG00000163902	RPN1	1	0		TRUE
ENSG00000163938	GNL3	1	0		FALSE
ENSG00000163975	MELTF	0	1		FALSE
ENSG00000164008	C1orf50	1	0		FALSE
ENSG00000164039	BDH2	1	0		FALSE
ENSG00000164104	HMGB2	1	0		FALSE
ENSG00000164134	NAA15	1	0		FALSE
ENSG00000164163	ABCE1	1	0		FALSE
ENSG00000164171	ITGA2	0	1		FALSE
ENSG00000164211	STARD4	1	0		FALSE
ENSG00000164237	CMBL	0	1		FALSE
ENSG00000164253	WDR41	0	1		FALSE
ENSG00000164434	FABP7	1	0		FALSE
ENSG00000164466	SFXN1	0	1		FALSE
ENSG00000164587	RPS14	1	0		FALSE
ENSG00000164654	MIOS	1	0		FALSE
ENSG00000164880	INTS1	1	0		FALSE
ENSG00000164944	KIAA1429	1	0		FALSE
ENSG00000164989	CCDC171	1	0		FALSE
ENSG00000165156	ZHX1	0	1		FALSE
ENSG00000165185	KIAA1958	0	1		FALSE
ENSG00000165195	PIGA	0	1		FALSE
ENSG00000165264	NDUFB6	0	1		FALSE
ENSG00000165280	VCP	0	1		FALSE
ENSG00000165283	STOML2	0	1		FALSE
ENSG00000165410	CFL2	1	0		FALSE
ENSG00000165617	DACT1	0	1		FALSE
ENSG00000165661	QSOX2	0	1		FALSE
ENSG00000165716	FAM69B	1	0		FALSE
ENSG00000165731	RET	1	0	oncogene	TRUE
ENSG00000165801	ARHGEF40	1	0		FALSE
ENSG00000165891	E2F7	1	0		FALSE
ENSG00000165983	PTER	1	0		FALSE
ENSG00000166130	IKBIP	1	0		FALSE
ENSG00000166170	BAG5	1	0		FALSE
ENSG00000166224	SGPL1	0	1		FALSE
ENSG00000166228	PCBD1	1	0		FALSE
ENSG00000166275	BORCS7	1	0		FALSE
ENSG00000166398	KIAA0355	1	0		FALSE
ENSG00000166479	NA	0	1		FALSE
ENSG00000166750	NA	1	0		FALSE
ENSG00000166796	LDHC	1	0		FALSE
ENSG00000166866	MYO1A	1	0		FALSE
ENSG00000166889	PATL1	1	0		FALSE
ENSG00000166938	DIS3L	0	1		FALSE
ENSG00000166963	MAP1A	1	0		FALSE
ENSG00000166974	MAPRE2	1	0		FALSE
ENSG00000167186	COQ7	0	1		FALSE
ENSG00000167193	CRK	1	0		FALSE
ENSG00000167280	ENGASE	1	0		FALSE
ENSG00000167323	STIM1	0	1		FALSE
ENSG00000167378	NA	1	0		FALSE
ENSG00000167460	TPM4	0	1		TRUE
ENSG00000167578	RAB4B	0	1		FALSE
ENSG00000167642	SPINT2	1	0		FALSE
ENSG00000167645	YIF1B	0	1		FALSE
ENSG00000167721	TSR1	0	1		FALSE
ENSG00000167767	KRT80	0	1		FALSE
ENSG00000167863	ATP5H	0	1		FALSE
ENSG00000167880	EVPL	0	1		FALSE
ENSG00000167925	NA	1	0		FALSE
ENSG00000167978	SRRM2	1	0		FALSE
ENSG00000167986	DDB1	1	0		FALSE
ENSG00000168028	RPSA	0	1		FALSE
ENSG00000168140	VASN	0	1		FALSE
ENSG00000168297	PXK	1	0		FALSE
ENSG00000168350	DEGS2	1	0		FALSE
ENSG00000168385	2017-09-02	0	1		FALSE
ENSG00000168496	FEN1	0	1		FALSE
ENSG00000168661	NA	1	0		FALSE
ENSG00000168710	AHCYL1	1	0		FALSE
ENSG00000168883	USP39	1	0		FALSE
ENSG00000169018	FEM1B	1	0		FALSE
ENSG00000169020	ATP5I	0	1		FALSE
ENSG00000169032	MAP2K1	1	0	oncogene	TRUE
ENSG00000169045	HNRNPH1	0	1		FALSE
ENSG00000169084	DHRSX	0	1		FALSE
ENSG00000169139	UBE2V2	0	1		FALSE
ENSG00000169213	RAB3B	0	1		FALSE
ENSG00000169223	LMAN2	0	1		FALSE
ENSG00000169282	KCNAB1	1	0		FALSE
[truncated: 202 more rows]
